# Supplementary material for: SARS-CoV-2 gene content and COVID-19 mutation impact by comparing 44 Sarbecovirus genomes
Source: Res Sq. 2020 Oct 1:rs.3.rs-80345. Preprint. [Version 1] doi: 10.21203/rs.3.rs-80345/v1 (PMC7536840; doi:10.21203/rs.3.rs-80345/v1)
Supplement: Supplement [file 44Sarbecoviruses.fa.txt]

>NC_045512_SARS_CoV_2_Wuhan_Hu_1
ATTAAAGGTTTA-TACCTTCCCAGGTAACAAACCAACCAACTTTCGATCTCTTGTAGATCTGTTCTCTAA
ACGAACTTTAAAA------TCTGTGTGGCTGTCACTCGGCTGCATGCTTAGTGCACTCACGCAGTATAAT
TAATAACTAA--TTACTGTCGTTGACAGGACACGAGTAACTCGTCTATCTTCTGCAGGCTGCTTACGGTT
TCGTCCGTGTTGCAGCCGATCATCAGCACATCTAGGTTTCGTCCGGGTGTGACCGAAAGGTAAGATGGAG
AGCCTTGTCCCTGGTTTCAACGAGAAAACACACGTCCAACTCAGTTTGCCTGTTTTACAGGTTCGCGACG
TGCTCGTACGTGGCTTTGGAGACTCCGTGGAGGAGGTCTTATCAGAGGCACGTCAACATCTTAAAGATGG
CACTTGTGGCTTAGTAGAAGTTGAAAAAGGCGTTTTGCCTCAACTTGAACAGCCCTATGTGTTCATCAAA
CGTTCGGATGCTCGAACTGCACCTCATGGTCATGTTATGGTTGAGCTGGTAGCAGAACTCGAAGGCATTC
AGTACGGTCGTAGTGGTGAGACACTTGGTGTCCTTGTCCCTCATGTGGGCGAAATACCAGTGGCTTACCG
CAAGGTTCTTCTTCGTAAGAACGGTAATAAAGGAGCTGGTGGCCATAGTTACGGCGCCGATCTAAAGTCA
TTTGACTTAGGCGACGAGCTTGGCACTGATCCTTATGAAGATTTTCAAGAAAACTGGAACACTAAACATA
GCAGTGGTGTTACCCGTGAACTCATGCGTGAGCTTAACGGAGGGGCATACACTCGCTATGTCGATAACAA
CTTCTGTGGCCCTGATGGCTACCCTCTTGAGTGCATTAAAGACCTTCTAGCACGTGCTGGTAAAGCTTCA
TGCACTTTGTCCGAACAACTGGACTTTATTGACACTAAGAGGGGTGTATACTGCTGCCGTGAACATGAGC
ATGAAATTGCTTGGTACACGGAACGTTCTGAAAAGAGCTATGAATTGCAGACACCTTTTGAAATTAAATT
GGCAAAGAAATTTGACACCTTCAATGGGGAATGTCCAAATTTTGTATTTCCCTTAAATTCCATAATCAAG
ACTATTCAACCAAGGGTTGAAAAGAAAAAGCTTGATGGCTTTATGGGTAGAATTCGATCTGTCTATCCAG
TTGCGTCACCAAATGAATGCAACCAAATGTGCCTTTCAACTCTCATGAAGTGTGATCATTGTGGTGAAAC
TTCATGGCAGACGGGCGATTTTGTTAAAGCCACTTGCGAATTTTGTGGCACTGAGAATTTGACTAAAGAA
GGTGCCACTACTTGTGGTTACTTACCCCAAAATGCTGTTGTTAAAATTTATTGT---CCAGCATGTCACA
ATTCAGAAGTAGGACCTGAGCATAGTCTTGCCGAATACCATAATGAATCTGGCTTGAAAACCATTCTTCG
TAAGGGTGGTCGCACTATTGCCTTTGGAGGCTGTGTGTTCTCTTATGTTGGTTGCCATAACAAGTGTGCC
TATTGGGTTCCACGTGCTAGCGCTAACATAGGTTGTAACCATACAGGTGTTGTTGGAGAAGGTTCCGAAG
GTCTTAATGACAACCTTCTTGAAATACTCCAAAAAGAGAAAGTCAACATCAATATTGTTGGTGACTTTAA
ACTTAATGAAGAGATCGCCATTATTTTGGCATCTTTTTCTGCTTCCACAAGTGCTTTTGTGGAAACTGTG
AAAGGTTTGGATTATAAAGCATTCAAACAAATTGTTGAATCCTGTGGTAATTTTAAAGTTACAAAAGGAA
AAGCTAAAAAAGGTGCCTGGAATATTGGTGAACAGAAATCAATACTGAGTCCTCTTTATGCATTTGCATC
AGAGGCTGCTCGTGTTGTACGATCAATTTTCTCCCGCACTCTTGAAACTGCTCAAAATTCTGTGCGTGTT
TTACAGAAGGCCGCTATAACAATACTAGATGGAATTTCACAGTATTCACTGAGACTCATTGATGCTATGA
TGTTCACATCTGATTTGGCTACTAACAATCTAGTTGTAATGGCCTACATTACAGGTGGTGTTGTTCAGTT
GACTTCGCAGTGGCTAACTAACATCTTTGGCACTGTTTATGAAAAACTCAAACCCGTCCTTGATTGGCTT
GAAGAGAAGTTTAAGGAAGGTGTAGAGTTTCTTAGAGACGGTTGGGAAATTGTTAAATTTATCTCAACCT
GTGCTTGTGAAATTGTCGGTGGACAAATTGTCACCTGTGCAAAGGAAATTAAGGAGAGTGTTCAGACATT
CTTTAAGCTTGTAAATAAATTTTTGGCTTTGTGTGCTGACTCTATCATTATTGGTGGAGCTAAACTTAAA
GCCTTGAATTTAGGTGAAACATTTGTCACGCACTCAAAGGGATTGTACAGAAAGTGTGTTAAATCCAGAG
AAGAAACTGGCCTACTCATGCCTCTAAAAGCCCCAAAAGAAATTATCTTCTTAGAGGGAGAAACACTTCC
CACAGAAGTGTTAACAGAGGAAGTTGTCTTGAAAACTGGTGATTTACAACCATTAGAACAACCTACTAGT
GAAGCTGTTGAAGCTCCATTGGTTGGTACACCAGTTTGTATTAACGGGCTTATGTTGCTCGAAATCAAAG
ACACAGAAAAGTACTGTGCCCTTGCACCTAATATGATGGTAACAAACAATACCTTCACACTCAAAGGCGG
TGCACCAACAAAG---GTTACTTTTGGTGATGACACTGTGATAGAAGTGCAAGGTTACAAGAGTGTGAAT
ATCACTTTTGAACTTGATGAAAGGATTGATAAAGTACTTAATGAGAAGTGCTCTGCCTATACAGTTGAAC
TCGGTACAGAAGTAAATGAGTTCGCCTGTGTTGTGGCAGATGCTGTCATAAAAACTTTGCAACCAGTATC
TGAATTACTTACACCACTGGGCATTGATTTAGATGAGTGGAGTATGGCTACATACTACTTATTTGATGAG
TCTGGTGAGTTTAAATTGGCTTCACATATGTATTGTTCTTTCTACCCTCCAGATGAGGATGAAGAA---G
AAGGTGATTGTGAAGAAGAAGAGTTT---GAGCCATCAACTCAATATGAGTATGGTACTGAAGATGATTA
CCAAGGTAAACCTTTGGAATTTGGTGCCACTTC---TGCTGCTCTTCAACCTGAAGAAGAGCAAGAAGAA
GATTGGTTAGATGATGATAGTCAACAAACTGTTGGTCAACAAGACGGCAGTGAGGACAATCAGACAACTA
CTATTCAAACAATTGTTGAGGTTCAACCTCAATTAGAGATGGAACTTACACCAGTTGT---TCAGACTAT
TGAAGTGAATAGTTTTAGTGGTTATTTAAAACTTACTGACAATGTATACATTAAAAATGCAGACATTGTG
GAAGAAGCTAAAAAGGTAAAACCAACAGTGGTTGTTAATGCAGCCAATGTTTACCTTAAACATGGAGGAG
GTGTTGCAGGAGCCTTAAATAAGGCTACTAACAATGCCATGCAAGTTGAATCTGATGA-TTACATAGCTA
CTAATGGACCACTTAAAGTGGGTGGTAGTTGTGTTTTAAGCGGACACAATCTTGCTAAACACTGTCTTCA
TGTTGTCGGCCCAAATGTTAACAAAGGTGAAGACATTCAACTTCTTAAGAGTGCTTATGAAAATTTTAAT
CAGCACGAAGTTCTACTTGCACCATTATTATCAGCTGGTATTTTTGGTGCTGACCCTATACATTCTTTAA
GAGTTTGTGTAGATACTGTTCGCACAAATGTCTACTTAGCTGTCTTTGATAAAAATCTCTATGACAAACT
T---------------------------------------------------GTTTCAAGCTTTTTGGAA
ATGAAGAGTGAAAAGCAAGTTGAACAAAAGATCGCTGAGATTCCTAAAGAGGAAGTTAAGCCATTTATAA
CTGAAAGTAAACCT------------------------TCAGTTGAACAGAGAAAACAAGAT---GATAA
GAAAATCAAAGCTTGTGTTGAAGAAGTTACAACAACTCTGGAAGAAACTAAGTTCCTCACAGAAAACTTG
TTACTTTATATTGACATTAATGGCAATCTTCATCCAGATTCTGCCACTCTTGTTAGTGACATTGACATCA
CTTTCTTAAAGAAAGATGCTCCATATATAGTGGGTGATGTTGTTCAAGAGGGTGTTTTAACTGCTGTGGT
TATACCTACTAAAAAGGCTGGTGGCACTACTGAAATGCTAGCGAAAGCTTTGAGAAAAGTGCCAACAGAC
AATTATATAACCACTTACCCGGGTCAGGGTTTAAATGGTTACACTGTAGAGGAGGCAAAGACAGTGCTTA
AAAAGTGTAAAAGTGCCTTTTACATTCTACCATCTATTATCTCTAATGAGAAGCAAGAAATTCTTGGAAC
TGTTTCTTGGAATTTGCGAGAAATGCTTGCACATGCAGAAGAAACACGCAAATTAATGCCTGTCTGTGTG
GAAACTAAAGCCATAGTTTCAACTATACAGCGTAAATATAAGGGTATTAAAATACAAGAGGGTGTGGTTG
ATTATGGTGCTAGATTTTACTTTTACACCAGTAAAACAACTGTAGCGTCACTTATCAACACACTTAACGA
TCTAAATGAAACTCTTGTTACAATGCCACTTGGCTATGTAACACATGGCTTAAATTTGGAAGAAGCTGCT
CGGTATATGAGATCTCTCAAAGTGCCAGCTACAGTTTCTGTTTCTTCACCTGATGCTGTTACAGCGTATA
ATGGTTATCTTACTTCTTCTTCTAAAACACCTGAAGAACATTTTATTGAAACCATCTCACTTGCTGGTTC
CTATAAAGATTGGTCCTATTCTGGACAATCTACACAACTAGGTATAGAATTTCTTAAGAGAGGTGATAAA
AGTGTATATTACACTA---GTAATCCTACCACATTCCACCTAGATGGTGAAGTTATCACCTTTGACAATC
TTAAGACACTTCTTTCTTTGAGAGAAGTGAGGACTATTAAGGTGTTTACAACAGTAGACAACATTAACCT
CCACACGCAAGTTGTGGACATGTCAATGACATATGGACAACAGTTTGGTCCAACTTATTTGGATGGAGCT
GATGTTACTAAAATAAAACCTCATAATTCACATGAAGGTAAAACATTTTATGTTTTACCTAATGATGACA
CTCTACGTGTTGAGGCTTTTGAGTACTACCACACAACTGATCCTAGTTTTCTGGGTAGGTACATGTCAGC
ATTAAATCACACTAAAAAGTGGAAATACCCACAAGTTAATGGTTTAACTTCTATTAAATGGGCAGATAAC
AACTGTTATCTTGCCACTGCATTGTTAACACTCCAACAAATAGAGTTGAAGTTTAATCCACCTGCTCTAC
AAGATGCTTATTACAGAGCAAGGGCTGGTGAAGCTGCTAACTTTTGTGCACTTATCTTAGCCTACTGTAA
TAAGACAGTAGGTGAGTTAGGTGATGTTAGAGAAACAATGAGTTACTTGTTTCAACATGCCAATTTAGAT
TCTTGCAAAAGAGTCTTGAACGTGGTGTGTAAAACTTGTGGACAACAGCAGACAACCCTTAAGGGTGTAG
AAGCTGTTATGTACATGGGCACACTTTCTTATGAACAATTTAAGAAAGGTGTTCAGATACCTTGTACGTG
TGGTAAACAAGCTACAAAATATCTAGTACAACAGGAGTCACCTTTTGTTATGATGTCAGCACCACCTGCT
CAGTATGAACTTAAGCATGGTACATTTACTTGTGCTAGTGAGTACACTGGTAATTACCAGTGTGGTCACT
ATAAACATATAACTTCTAAAGAAACTTTGTATTGCATAGACGGTGCTTTACTTACAAAGTCCTCAGAATA
CAAAGGTCCTATTACGGATGTTTTCTACAAAGAAAACAGTTACACAACAACCATAAAACCAGTTACTTAT
AAATTGGATGGTGTTGTTTGTACAGAAATTGACCCTAAGTTGGACAATTATTATAAGAAAGACAATTCTT
ATTTCACAGAGCAACCAATTGATCTTGTACCAAACCAACCATATCCAAACGCAAGCTTCGATAATTTTAA
GTTTGTATGTGATAATATCAAATTTGCTGATGATTTAAACCAGTTAACTGGTTATAAGAAACCTGCTTCA
AGAGAGCTTAAAGTTACATTTTTCCCTGACTTAAATGGTGATGTGGTGGCTATTGATTATAAACACTACA
CACCCTCTTTTAAGAAAGGAGCTAAATTGTTACATAAACCTATTGTTTGGCATGTTAACAATGCAACTAA
TAAAGCCACGTATAAACCAAATACCTGGTGTATACGTTGTCTTTGGAGCACAAAACCAGTTGAAACATCA
AATTCGTTTGATGTACTGAAGTCAGAGGACGCGCAGGGAATGGATAATCTTGCCTGCGAAGATCTAAAAC
CAGTCTCTGAAGAAGTAGTGGAAAATCCTACCATACAGAAAGACGTTCTTGAGTGTAATGTGAAAACTAC
CGAAGTTGTAGGAGACATTATACTTAAACCAGCAAATAATAGTTTAAAAATTACAGAAGAGGTTGGCCAC
ACAGATCTAATGGCTGCTTATGTAGACAATTCTAGTCTTACTATTAAGAAACCTAATGAATTATCTAGAG
TATTAGGTTTGAAAACCCTTGCTACTCATGGTTTAGCTGCTGTTAATAGTGTCCCTTGGGATACTATAGC
TAATTATGCTAAGCCTTTTCTTAACAAAGTTGTTAGTACAACTACTAACATAGTTACACGGTGTTTAAAC
CGTGTTTGTACTAATTATATGCCTTATTTCTTTACTTTATTGCTACAATTGTGTACTTTTACTAGAAGTA
CAAATTCTAGAATTAAAGCATCTATGCCGACTACTATAGCAAAGAATACTGTTAAGAGTGTCGGTAAATT
TTGTCTAGAGGCTTCATTTAATTATTTGAAGTCACCTAATTTTTCTAAACTGATAAATATTATAATTTGG
TTTTTACTATTAAGTGTTTGCCTAGGTTCTTTAATCTACTCAACCGCTGCTTTAGGTGTTTTAATGTCTA
ATTTAGGCATGCCTTCTTACTGTACTGGTTACAGAGAAGGCTATTTGAACTCTACTAATGTCACTATTGC
AACCTACTGTACTGGTTCTATACCTTGTAGTGTTTGTCTTAGTGGTTTAGATTCTTTAGACACCTATCCT
TCTTTAGAAACTATACAAATTACCATTTCATCTTTTAAATGGGATTTAACTGCTTTTGGCTTAGTTGCAG
AGTGGTTTTTGGCATATATTCTTTTCACTAGGTTTTTCTATGTACTTGGATTGGCTGCAATCATGCAATT
GTTTTTCAGCTATTTTGCAGTACATTTTATTAGTAATTCTTGGCTTATGTGGTTAATAATTAATCTTGTA
CAAATGGCCCCGATTTCAGCTATGGTTAGAATGTACATCTTCTTTGCATCATTTTATTATGTATGGAAAA
GTTATGTGCATGTTGTAGACGGTTGTAATTCATCAACTTGTATGATGTGTTACAAACGTAATAGAGCAAC
AAGAGTCGAATGTACAACTATTGTTAATGGTGTTAGAAGGTCCTTTTATGTCTATGCTAATGGAGGTAAA
GGCTTTTGCAAACTACACAATTGGAATTGTGTTAATTGTGATACATTCTGTGCTGGTAGTACATTTATTA
GTGATGAAGTTGCGAGAGACTTGTCACTACAGTTTAAAAGACCAATAAATCCTACTGACCAGTCTTCTTA
CATCGTTGATAGTGTTACAGTGAAGAATGGTTCCATCCATCTTTACTTTGATAAAGCTGGTCAAAAGACT
TATGAAAGACATTCTCTCTCTCATTTTGTTAACTTAGACAACCTGAGAGCTAATAACACTAAAGGTTCAT
TGCCTATTAATGTTATAGTTTTTGATGGTAAATCAAAATGTGAAGAATCATCTGCAAAATCAGCGTCTGT
TTACTACAGTCAGCTTATGTGTCAACCTATACTGTTACTAGATCAGGCATTAGTGTCTGATGTTGGTGAT
AGTGCGGAAGTTGCAGTTAAAATGTTTGATGCTTACGTTAATACGTTTTCATCAACTTTTAACGTACCAA
TGGAAAAACTCAAAACACTAGTTGCAACTGCAGAAGCTGAACTTGCAAAGAATGTGTCCTTAGACAATGT
CTTATCTACTTTTATTTCAGCAGCTCGGCAAGGGTTTGTTGATTCAGATGTAGAAACTAAAGATGTTGTT
GAATGTCTTAAATTGTCACATCAATCTGACATAGAAGTTACTGGCGATAGTTGTAATAACTATATGCTCA
CCTATAACAAAGTTGAAAACATGACACCCCGTGACCTTGGTGCTTGTATTGACTGTAGTGCGCGTCATAT
TAATGCGCAGGTAGCAAAAAGTCACAACATTGCTTTGATATGGAACGTTAAAGATTTCATGTCATTGTCT
GAACAACTACGAAAACAAATACGTAGTGCTGCTAAAAAGAATAACTTACCTTTTAAGTTGACATGTGCAA
CTACTAGACAAGTTGTTAATGTTGTAACAACAAAGATAGCACTTAAGGGTGGTAAAATTGTTAA---TAA
TTGGTTGAAGCAGTTAATTAAAGTTACACTTGTGTTCCTTTTTGTTGCTGCTATTTTCTATTTAATAACA
CCTGTTCATGTCATGTCTAAACATACTGACTTTTCAAGTGAAATCATAGGATACAAGGCTATTGATGGTG
GTGTCACTCGTGACATAGCATCTACAGATACTTGTTTTGCTAACAAACATGCTGATTTTGACACATGGTT
TAGCCAGCGTGGTGGTAGTTATACTAATGACAAAGCTTGCCCATTGATTGCTGCAGTCATAACAAGAGAA
GTGGGTTTTGTCGTGCCTGGTTTGCCTGGCACGATATTACGCACAACTAATGGTGACTTTTTGCATTTCT
TACCTAGAGTTTTTAGTGCAGTTGGTAACATCTGTTACACACCATCAAAACTTATAGAGTACACTGACTT
TGCAACATCAGCTTGTGTTTTGGCTGCTGAATGTACAATTTTTAAAGATGCTTCTGGTAAGCCAGTACCA
TATTGTTATGATACCAATGTACTAGAAGGTTCTGTTGCTTATGAAAGTTTACGCCCTGACACACGTTATG
TGCTCATGGATGGCTCTATTATTCAATTTCCTAACACCTACCTTGAAGGTTCTGTTAGAGTGGTAACAAC
TTTTGATTCTGAGTACTGTAGGCACGGCACTTGTGAAAGATCAGAAGCTGGTGTTTGTGTATCTACTAGT
GGTAGATGGGTACTTAACAATGATTATTACAGATCTTTACCAGGAGTTTTCTGTGGTGTAGATGCTGTAA
ATTTACTTACTAATATGTTTACACCACTAATTCAACCTATTGGTGCTTTGGACATATCAGCATCTATAGT
AGCTGGTGGTATTGTAGCTATCGTAGTAACATGCCTTGCCTACTATTTTATGAGGTTTAGAAGAGCTTTT
GGTGAATACAGTCATGTAGTTGCCTTTAATACTTTACTATTCCTTATGTCATTCACTGTACTCTGTTTAA
CACCAGTTTACTCATTCTTACCTGGTGTTTATTCTGTTATTTACTTGTACTTGACATTTTATCTTACTAA
TGATGTTTCTTTTTTAGCACATATTCAGTGGATGGTTATGTTCACACCTTTAGTACCTTTCTGGATAACA
ATTGCTTATATCATTTGTATTTCCACAAAGCATTTCTATTGGTTCTTTAGTAATTACCTAAAGAGACGTG
TAGTCTTTAATGGTGTTTCCTTTAGTACTTTTGAAGAAGCTGCGCTGTGCACCTTTTTGTTAAATAAAGA
AATGTATCTAAAGTTGCGTAGTGATGTGCTATTACCTCTTACGCAATATAATAGATACTTAGCTCTTTAT
AATAAGTACAAGTATTTTAGTGGAGCAATGGATACAACTAGCTACAGAGAAGCTGCTTGTTGTCATCTCG
CAAAGGCTCTCAATGACTTCAGTAACTCAGGTTCTGATGTTCTTTACCAACCACCACAAACCTCTATCAC
CTCAGCTGTTTTGCAGAGTGGTTTTAGAAAAATGGCATTCCCATCTGGTAAAGTTGAGGGTTGTATGGTA
CAAGTAACTTGTGGTACAACTACACTTAACGGTCTTTGGCTTGATGACGTAGTTTACTGTCCAAGACATG
TGATCTGCACCTCTGAAGACATGCTTAACCCTAATTATGAAGATTTACTCATTCGTAAGTCTAATCATAA
TTTCTTGGTACAGGCTGGTAATGTTCAACTCAGGGTTATTGGACATTCTATGCAAAATTGTGTACTTAAG
CTTAAGGTTGATACAGCCAATCCTAAGACACCTAAGTATAAGTTTGTTCGCATTCAACCAGGACAGACTT
TTTCAGTGTTAGCTTGTTACAATGGTTCACCATCTGGTGTTTACCAATGTGCTATGAGGCCCAATTTCAC
TATTAAGGGTTCATTCCTTAATGGTTCATGTGGTAGTGTTGGTTTTAACATAGATTATGACTGTGTCTCT
TTTTGTTACATGCACCATATGGAATTACCAACTGGAGTTCATGCTGGCACAGACTTAGAAGGTAACTTTT
ATGGACCTTTTGTTGACAGGCAAACAGCACAAGCAGCTGGTACGGACACAACTATTACAGTTAATGTTTT
AGCTTGGTTGTACGCTGCTGTTATAAATGGAGACAGGTGGTTTCTCAATCGATTTACCACAACTCTTAAT
GACTTTAACCTTGTGGCTATGAAGTACAATTATGAACCTCTAACACAAGACCATGTTGACATACTAGGAC
CTCTTTCTGCTCAAACTGGAATTGCCGTTTTAGATATGTGTGCTTCATTAAAAGAATTACTGCAAAATGG
TATGAATGGACGTACCATATTGGGTAGTGCTTTATTAGAAGATGAATTTACACCTTTTGATGTTGTTAGA
CAATGCTCAGGTGTTACTTTCCAAAGTGCAGTGAAAAGAACAATCAAGGGTACACACCACTGGTTGTTAC
TCACAATTTTGACTTCACTTTTAGTTTTAGTCCAGAGTACTCAATGGTCTTTGTTCTTTTTTTTGTATGA
AAATGCCTTTTTACCTTTTGCTATGGGTATTATTGCTATGTCTGCTTTTGCAATGATGTTTGTCAAACAT
AAGCATGCATTTCTCTGTTTGTTTTTGTTACCTTCTCTTGCCACTGTAGCTTATTTTAATATGGTCTATA
TGCCTGCTAGTTGGGTGATGCGTATTATGACATGGTTGGATATGGTTGATACTAGTTTGTCTGGTTTTAA
GCTAAAAGACTGTGTTATGTATGCATCAGCTGTAGTGTTACTAATCCTTATGACAGCAAGAACTGTGTAT
GATGATGGTGCTAGGAGAGTGTGGACACTTATGAATGTCTTGACACTCGTTTATAAAGTTTATTATGGTA
ATGCTTTAGATCAAGCCATTTCCATGTGGGCTCTTATAATCTCTGTTACTTCTAACTACTCAGGTGTAGT
TACAACTGTCATGTTTTTGGCCAGAGGTATTGTTTTTATGTGTGTTGAGTATTGCCCTATTTTCTTCATA
ACTGGTAATACACTTCAGTGTATAATGCTAGTTTATTGTTTCTTAGGCTATTTTTGTACTTGTTACTTTG
GCCTCTTTTGTTTACTCAACCGCTACTTTAGACTGACTCTTGGTGTTTATGATTACTTAGTTTCTACACA
GGAGTTTAGATATATGAATTCACAGGGACTACTCCCACCCAAGAATAGCATAGATGCCTTCAAACTCAAC
ATTAAATTGTTGGGTGTTGGTGGCAAACCTTGTATCAAAGTAGCCACTGTACAGTCTAAAATGTCAGATG
TAAAGTGCACATCAGTAGTCTTACTCTCAGTTTTGCAACAACTCAGAGTAGAATCATCATCTAAATTGTG
GGCTCAATGTGTCCAGTTACACAATGACATTCTCTTAGCTAAAGATACTACTGAAGCCTTTGAAAAAATG
GTTTCACTACTTTCTGTTTTGCTTTCCATGCAGGGTGCTGTAGACATAAACAAGCTTTGTGAAGAAATGC
TGGACAACAGGGCAACCTTACAAGCTATAGCCTCAGAGTTTAGTTCCCTTCCATCATATGCAGCTTTTGC
TACTGCTCAAGAAGCTTATGAGCAGGCTGTTGCTAATGGTGATTCTGAAGTTGTTCTTAAAAAGTTGAAG
AAGTCTTTGAATGTGGCTAAATCTGAATTTGACCGTGATGCAGCCATGCAACGTAAGTTGGAAAAGATGG
CTGATCAAGCTATGACCCAAATGTATAAACAGGCTAGATCTGAGGACAAGAGGGCAAAAGTTACTAGTGC
TATGCAGACAATGCTTTTCACTATGCTTAGAAAGTTGGATAATGATGCACTCAACAACATTATCAACAAT
GCAAGAGATGGTTGTGTTCCCTTGAACATAATACCTCTTACAACAGCAGCCAAACTAATGGTTGTCATAC
CAGACTATAACACATATAAAAATACGTGTGATGGTACAACATTTACTTATGCATCAGCATTGTGGGAAAT
CCAACAGGTTGTAGATGCAGATAGTAAAATTGTTCAACTTAGTGAAATTAGTATGGACAATTCACCTAAT
TTAGCATGGCCTCTTATTGTAACAGCTTTAAGGGCCAATTCTGCTGTCAAATTACAGAATAATGAGCTTA
GTCCTGTTGCACTACGACAGATGTCTTGTGCTGCCGGTACTACACAAACTGCTTGCACTGATGACAATGC
GTTAGCTTACTACAACACAACAAAGGGAGGTAGGTTTGTACTTGCACTGTTATCCGATTTACAGGATTTG
AAATGGGCTAGATTCCCTAAGAGTGATGGAACTGGTACTATCTATACAGAACTGGAACCACCTTGTAGGT
TTGTTACAGACACACCTAAAGGTCCTAAAGTGAAGTATTTATACTTTATTAAAGGATTAAACAACCTAAA
TAGAGGTATGGTACTTGGTAGTTTAGCTGCCACAGTACGTCTACAAGCTGGTAATGCAACAGAAGTGCCT
GCCAATTCAACTGTATTATCTTTCTGTGCTTTTGCTGTAGATGCTGCTAAAGCTTACAAAGATTATCTAG
CTAGTGGGGGACAACCAATCACTAATTGTGTTAAGATGTTGTGTACACACACTGGTACTGGTCAGGCAAT
AACAGTTACACCGGAAGCCAATATGGATCAAGAATCCTTTGGTGGTGCATCGTGTTGTCTGTACTGCCGT
TGCCACATAGATCATCCAAATCCTAAAGGATTTTGTGACTTAAAAGGTAAGTATGTACAAATACCTACAA
CTTGTGCTAATGACCCTGTGGGTTTTACACTTAAAAACACAGTCTGTACCGTCTGCGGTATGTGGAAAGG
TTATGGCTGTAGTTGTGATCAACTCCGCGAACCCATGCTTCAGTCAGCTGATGCACAATCGTTTTTAAAC
GGGTTTGCGGTGTAAGTGCAGCCCGTCTTACACCGTGCGGCACAGGCACTAGTACTGATGTCGTATACAG
GGCTTTTGACATCTACAATGATAAAGTAGCTGGTTTTGCTAAATTCCTAAAAACTAATTGTTGTCGCTTC
CAAGAAAAGGACGAAGATGACAATTTAATTGATTCTTACTTTGTAGTTAAGAGACACACTTTCTCTAACT
ACCAACATGAAGAAACAATTTATAATTTACTTAAGGATTGTCCAGCTGTTGCTAAACATGACTTCTTTAA
GTTTAGAATAGACGGTGACATGGTACCACATATATCACGTCAACGTCTTACTAAATACACAATGGCAGAC
CTCGTCTATGCTTTAAGGCATTTTGATGAAGGTAATTGTGACACATTAAAAGAAATACTTGTCACATACA
ATTGTTGTGATGATGATTATTTCAATAAAAAGGACTGGTATGATTTTGTAGAAAACCCAGATATATTACG
CGTATACGCCAACTTAGGTGAACGTGTACGCCAAGCTTTGTTAAAAACAGTACAATTCTGTGATGCCATG
CGAAATGCTGGTATTGTTGGTGTACTGACATTAGATAATCAAGATCTCAATGGTAACTGGTATGATTTCG
GTGATTTCATACAAACCACGCCAGGTAGTGGAGTTCCTGTTGTAGATTCTTATTATTCATTGTTAATGCC
TATATTAACCTTGACCAGGGCTTTAACTGCAGAGTCACATGTTGACACTGACTTAACAAAGCCTTACATT
AAGTGGGATTTGTTAAAATATGACTTCACGGAAGAGAGGTTAAAACTCTTTGACCGTTATTTTAAATATT
GGGATCAGACATACCACCCAAATTGTGTTAACTGTTTGGATGACAGATGCATTCTGCATTGTGCAAACTT
TAATGTTTTATTCTCTACAGTGTTCCCACCTACAAGTTTTGGACCACTAGTGAGAAAAATATTTGTTGAT
GGTGTTCCATTTGTAGTTTCAACTGGATACCACTTCAGAGAGCTAGGTGTTGTACATAATCAGGATGTAA
ACTTACATAGCTCTAGACTTAGTTTTAAGGAATTACTTGTGTATGCTGCTGACCCTGCTATGCACGCTGC
TTCTGGTAATCTATTACTAGATAAACGCACTACGTGCTTTTCAGTAGCTGCACTTACTAACAATGTTGCT
TTTCAAACTGTCAAACCCGGTAATTTTAACAAAGACTTCTATGACTTTGCTGTGTCTAAGGGTTTCTTTA
AGGAAGGAAGTTCTGTTGAATTAAAACACTTCTTCTTTGCTCAGGATGGTAATGCTGCTATCAGCGATTA
TGACTACTATCGTTATAATCTACCAACAATGTGTGATATCAGACAACTACTATTTGTAGTTGAAGTTGTT
GATAAGTACTTTGATTGTTACGATGGTGGCTGTATTAATGCTAACCAAGTCATCGTCAACAACCTAGACA
AATCAGCTGGTTTTCCATTTAATAAATGGGGTAAGGCTAGACTTTATTATGATTCAATGAGTTATGAGGA
TCAAGATGCACTTTTCGCATATACAAAACGTAATGTCATCCCTACTATAACTCAAATGAATCTTAAGTAT
GCCATTAGTGCAAAGAATAGAGCTCGCACCGTAGCTGGTGTCTCTATCTGTAGTACTATGACCAATAGAC
AGTTTCATCAAAAATTATTGAAATCAATAGCCGCCACTAGAGGAGCTACTGTAGTAATTGGAACAAGCAA
ATTCTATGGTGGTTGGCACAACATGTTAAAAACTGTTTATAGTGATGTAGAAAACCCTCACCTTATGGGT
TGGGATTATCCTAAATGTGATAGAGCCATGCCTAACATGCTTAGAATTATGGCCTCACTTGTTCTTGCTC
GCAAACATACAACGTGTTGTAGCTTGTCACACCGTTTCTATAGATTAGCTAATGAGTGTGCTCAAGTATT
GAGTGAAATGGTCATGTGTGGCGGTTCACTATATGTTAAACCAGGTGGAACCTCATCAGGAGATGCCACA
ACTGCTTATGCTAATAGTGTTTTTAACATTTGTCAAGCTGTCACGGCCAATGTTAATGCACTTTTATCTA
CTGATGGTAACAAAATTGCCGATAAGTATGTCCGCAATTTACAACACAGACTTTATGAGTGTCTCTATAG
AAATAGAGATGTTGACACAGACTTTGTGAATGAGTTTTACGCATATTTGCGTAAACATTTCTCAATGATG
ATACTCTCTGACGATGCTGTTGTGTGTTTCAATAGCACTTATGCATCTCAAGGTCTAGTGGCTAGCATAA
AGAACTTTAAGTCAGTTCTTTATTATCAAAACAATGTTTTTATGTCTGAAGCAAAATGTTGGACTGAGAC
TGACCTTACTAAAGGACCTCATGAATTTTGCTCTCAACATACAATGCTAGTTAAACAGGGTGATGATTAT
GTGTACCTTCCTTACCCAGATCCATCAAGAATCCTAGGGGCCGGCTGTTTTGTAGATGATATCGTAAAAA
CAGATGGTACACTTATGATTGAACGGTTCGTGTCTTTAGCTATAGATGCTTACCCACTTACTAAACATCC
TAATCAGGAGTATGCTGATGTCTTTCATTTGTACTTACAATACATAAGAAAGCTACATGATGAGTTAACA
GGACACATGTTAGACATGTATTCTGTTATGCTTACTAATGATAACACTTCAAGGTATTGGGAACCTGAGT
TTTATGAGGCTATGTACACACCGCATACAGTCTTACAGGCTGTTGGGGCTTGTGTTCTTTGCAATTCACA
GACTTCATTAAGATGTGGTGCTTGCATACGTAGACCATTCTTATGTTGTAAATGCTGTTACGACCATGTC
ATATCAACATCACATAAATTAGTCTTGTCTGTTAATCCGTATGTTTGCAATGCTCCAGGTTGTGATGTCA
CAGATGTGACTCAACTTTACTTAGGAGGTATGAGCTATTATTGTAAATCACATAAACCACCCATTAGTTT
TCCATTGTGTGCTAATGGACAAGTTTTTGGTTTATATAAAAATACATGTGTTGGTAGCGATAATGTTACT
GACTTTAATGCAATTGCAACATGTGACTGGACAAATGCTGGTGATTACATTTTAGCTAACACCTGTACTG
AAAGACTCAAGCTTTTTGCAGCAGAAACGCTCAAAGCTACTGAGGAGACATTTAAACTGTCTTATGGTAT
TGCTACTGTACGTGAAGTGCTGTCTGACAGAGAATTACATCTTTCATGGGAAGTTGGTAAACCTAGACCA
CCACTTAACCGAAATTATGTCTTTACTGGTTATCGTGTAACTAAAAACAGTAAAGTACAAATAGGAGAGT
ACACCTTTGAAAAAGGTGACTATGGTGATGCTGTTGTTTACCGAGGTACAACAACTTACAAATTAAATGT
TGGTGATTATTTTGTGCTGACATCACATACAGTAATGCCATTAAGTGCACCTACACTAGTGCCACAAGAG
CACTATGTTAGAATTACTGGCTTATACCCAACACTCAATATCTCAGATGAGTTTTCTAGCAATGTTGCAA
ATTATCAAAAGGTTGGTATGCAAAAGTATTCTACACTCCAGGGACCACCTGGTACTGGTAAGAGTCATTT
TGCTATTGGCCTAGCTCTCTACTACCCTTCTGCTCGCATAGTGTATACAGCTTGCTCTCATGCCGCTGTT
GATGCACTATGTGAGAAGGCATTAAAATATTTGCCTATAGATAAATGTAGTAGAATTATACCTGCACGTG
CTCGTGTAGAGTGTTTTGATAAATTCAAAGTGAATTCAACATTAGAACAGTATGTCTTTTGTACTGTAAA
TGCATTGCCTGAGACGACAGCAGATATAGTTGTCTTTGATGAAATTTCAATGGCCACAAATTATGATTTG
AGTGTTGTCAATGCCAGATTACGTGCTAAGCACTATGTGTACATTGGCGACCCTGCTCAATTACCTGCAC
CACGCACATTGCTAACTAAGGGCACACTAGAACCAGAATATTTCAATTCAGTGTGTAGACTTATGAAAAC
TATAGGTCCAGACATGTTCCTCGGAACTTGTCGGCGTTGTCCTGCTGAAATTGTTGACACTGTGAGTGCT
TTGGTTTATGATAATAAGCTTAAAGCACATAAAGACAAATCAGCTCAATGCTTTAAAATGTTTTATAAGG
GTGTTATCACGCATGATGTTTCATCTGCAATTAACAGGCCACAAATAGGCGTGGTAAGAGAATTCCTTAC
ACGTAACCCTGCTTGGAGAAAAGCTGTCTTTATTTCACCTTATAATTCACAGAATGCTGTAGCCTCAAAG
ATTTTGGGACTACCAACTCAAACTGTTGATTCATCACAGGGCTCAGAATATGACTATGTCATATTCACTC
AAACCACTGAAACAGCTCACTCTTGTAATGTAAACAGATTTAATGTTGCTATTACCAGAGCAAAAGTAGG
CATACTTTGCATAATGTCTGATAGAGACCTTTATGACAAGTTGCAATTTACAAGTCTTGAAATTCCACGT
AGGAATGTGGCAACTTTACAAGCTGAAAATGTAACAGGACTCTTTAAAGATTGTAGTAAGGTAATCACTG
GGTTACATCCTACACAGGCACCTACACACCTCAGTGTTGACACTAAATTCAAAACTGAAGGTTTATGTGT
TGACATACCTGGCATACCTAAGGACATGACCTATAGAAGACTCATCTCTATGATGGGTTTTAAAATGAAT
TATCAAGTTAATGGTTACCCTAACATGTTTATCACCCGCGAAGAAGCTATAAGACATGTACGTGCATGGA
TTGGCTTCGATGTCGAGGGGTGTCATGCTACTAGAGAAGCTGTTGGTACCAATTTACCTTTACAGCTAGG
TTTTTCTACAGGTGTTAACCTAGTTGCTGTACCTACAGGTTATGTTGATACACCTAATAATACAGATTTT
TCCAGAGTTAGTGCTAAACCACCGCCTGGAGATCAATTTAAACACCTCATACCACTTATGTACAAAGGAC
TTCCTTGGAATGTAGTGCGTATAAAGATTGTACAAATGTTAAGTGACACACTTAAAAATCTCTCTGACAG
AGTCGTATTTGTCTTATGGGCACATGGCTTTGAGTTGACATCTATGAAGTATTTTGTGAAAATAGGACCT
GAGCGCACCTGTTGTCTATGTGATAGACGTGCCACATGCTTTTCCACTGCTTCAGACACTTATGCCTGTT
GGCATCATTCTATTGGATTTGATTACGTCTATAATCCGTTTATGATTGATGTTCAACAATGGGGTTTTAC
AGGTAACCTACAAAGCAACCATGATCTGTATTGTCAAGTCCATGGTAATGCACATGTAGCTAGTTGTGAT
GCAATCATGACTAGGTGTCTAGCTGTCCACGAGTGCTTTGTTAAGCGTGTTGACTGGACTATTGAATATC
CTATAATTGGTGATGAACTGAAGATTAATGCGGCTTGTAGAAAGGTTCAACACATGGTTGTTAAAGCTGC
ATTATTAGCAGACAAATTCCCAGTTCTTCACGACATTGGTAACCCTAAAGCTATTAAGTGTGTACCTCAA
GCTGATGTAGAATGGAAGTTCTATGATGCACAGCCTTGTAGTGACAAAGCTTATAAAATAGAAGAATTAT
TCTATTCTTATGCCACACATTCTGACAAATTCACAGATGGTGTATGCCTATTTTGGAATTGCAATGTCGA
TAGATATCCTGCTAATTCCATTGTTTGTAGATTTGACACTAGAGTGCTATCTAACCTTAACTTGCCTGGT
TGTGATGGTGGCAGTTTGTATGTAAATAAACATGCATTCCACACACCAGCTTTTGATAAAAGTGCTTTTG
TTAATTTAAAACAATTACCATTTTTCTATTACTCTGACAGTCCATGTGAGTCTCATGGAAAACAAGTAGT
GTCAGATATAGATTATGTACCACTAAAGTCTGCTACGTGTATAACACGTTGCAATTTAGGTGGTGCTGTC
TGTAGACATCATGCTAATGAGTACAGATTGTATCTCGATGCTTATAACATGATGATCTCAGCTGGCTTTA
GCTTGTGGGTTTACAAACAATTTGATACTTATAACCTCTGGAACACTTTTACAAGACTTCAGAGTTTAGA
AAATGTGGCTTTTAATGTTGTAAATAAGGGACACTTTGATGGACAACAGGGTGAAGTACCAGTTTCTATC
ATTAATAACACTGTTTACACAAAAGTTGATGGTGTTGATGTAGAATTGTTTGAAAATAAAACAACATTAC
CTGTTAATGTAGCATTTGAGCTTTGGGCTAAGCGCAACATTAAACCAGTACCAGAGGTGAAAATACTCAA
TAATTTGGGTGTGGACATTGCTGCTAATACTGTGATCTGGGACTACAAAAGAGATGCTCCAGCACATATA
TCTACTATTGGTGTTTGTTCTATGACTGACATAGCCAAGAAACCAACTGAAACGATTTGTGCACCACTCA
CTGTCTTTTTTGATGGTAGAGTTGATGGTCAAGTAGACTTATTTAGAAATGCCCGTAATGGTGTTCTTAT
TACAGAAGGTAGTGTTAAAGGTTTACAACCATCTGTAGGTCCCAAACAAGCTAGTCTTAATGGAGTCACA
TTAATTGGAGAAGCCGTAAAAACACAGTTCAATTATTATAAGAAAGTTGATGGTGTTGTCCAACAATTAC
CTGAAACTTACTTTACTCAGAGTAGAAATTTACAAGAATTTAAACCCAGGAGTCAAATGGAAATTGATTT
CTTAGAATTAGCTATGGATGAATTCATTGAACGGTATAAATTAGAAGGCTATGCCTTCGAACATATCGTT
TATGGAGATTTTAGTCATAGTCAGTTAGGTGGTTTACATCTACTGATTGGACTAGCTAAACGTTTTAAGG
AATCACCTTTTGAATTAGAAGATTTTATTCCTATGGACAGTACAGTTAAAAACTATTTCATAACAGATGC
GCAAACAGGTTCATCTAAGTGTGTGTGTTCTGTTATTGATTTATTACTTGATGATTTTGTTGAAATAATA
AAATCCCAAGATTTATCTGTAGTTTCTAAGGTTGTCAAAGTGACTATTGACTATACAGAAATTTCATTTA
TGCTTTGGTGTAAAGATGGCCATGTAGAAACATTTTACCCAAAATTACAATCTAGTCAAGCGTGGCAACC
GGGTGTTGCTATGCCTAATCTTTACAAAATGCAAAGAATGCTATTAGAAAAGTGTGACCTTCAAAATTAT
GGTGATAGTGCAACATTACCTAAAGGCATAATGATGAATGTCGCAAAATATACTCAACTGTGTCAATATT
TAAACACATTAACATTAGCTGTACCCTATAATATGAGAGTTATACATTTTGGTGCTGGTTCTGATAAAGG
AGTTGCACCAGGTACAGCTGTTTTAAGACAGTGGTTGCCTACGGGTACGCTGCTTGTCGATTCAGATCTT
AATGACTTTGTCTCTGATGCAGATTCAACTTTGATTGGTGATTGTGCAACTGTACATACAGCTAATAAAT
GGGATCTCATTATTAGTGATATGTACGACCCTAAGACTAAAAATGTTACAAAAGAAAATGACTCTAAAGA
GGGTTTTTTCACTTACATTTGTGGGTTTATACAACAAAAGCTAGCTCTTGGAGGTTCCGTGGCTATAAAG
ATAACAGAACATTCTTGGAATGCTGATCTTTATAAGCTCATGGGACACTTCGCATGGTGGACAGCCTTTG
TTACT-AATGTGAATGCGTCATCATCTGAAGCATTTTTAATTGGATGTAATTATCTTGGCAAACCACGCG
AACAAATAGATGGTTATGTCATGCATGCAAATTACATATTTTGGAGGAATACAAATCCAATTCAGTTGTC
TTCCTATTCTTTATTTGACATGAGTAAATTTCCCCTTAAATTAAGGGGTACTGCTGTTATGTCTTTAAAA
GAAGGTCAAATCAATGATATGATTTTATCTCTTCTTAGTAAAGGTAGACTTATAATTAGAGAAAACAACA
GAGTTGTTATTTCTAGTGATGTTCTTGTTAACAACTAAACG-AACA------------------------
---ATGTTTGTTTTTCTTGTTTTATTGCCACTAGTCTCTA---GTCAGTGTGTTAATCTTACAACCAGAA
CTCAATTACCCCCTGCATACACTAATTCTTTCACACGTGGTGTTTATTACCCTGACAAAGTTTTCAGATC
CTCAGTTTTACATTCAACTCAGGACTTGTTCTTACCTTTCTTTTCCAATGTTACTTGGTTCCATGCTATA
CATGTCTCTGGGACCAATGGTACTAAGAGGTTTGATAACCCTGTCCTACCATTTAATGATGGTGTTTATT
TTGCTTCCACTGAGAAGTCTAACATAATAAGAGGCTGGATTTTTGGTACTACTTTAGATTCGAAGACCCA
GTCCCTACTTATTGTTAATAACGCTACTAATGTTGTTATTAAAGTCTGTGAATTTCAATTTTGTAATGAT
CCATTTTTGGGTGTTTATTACCACAAAAACAACAAAAGTTGGATGGAAAGTGAGTTCAGAGTTTATTCTA
GTGCGAATAATTGCACTTTTGAATATGTCTCTCAGCCTTTTCTTATGGACCTTGAAG---GAAAACAGGG
TAATTTCAAAAATCTTAGGGAATTTGTGTTTAAGAATATTGATGGTTATTTTAAAATATATTCTAAGCAC
ACGCCTATTAATTTAGTGCGTGA------------TCTCCCTCAGGGTTTTTCGGCTTTAGAACCATTGG
TAGATTTGCCAATAGGTATTAACATCACTAGGTTTCAAACTTTACTTGCTTTACATAGAAGTTATTTGAC
TCCTGGTGATTCTTCTTCAGGTTGGACAGCTGGTGCTGCAGCTTATTATGTGGGTTATCTTCAACCTAGG
ACTTTTCTATTAAAATATAATGAAAATGGAACCATTACAGATGCTGTAGACTGTGCACTTGACCCTCTCT
CAGAAACAAAGTGTACGTTGAAATCCTTCACTGTAGAAAAAGGAATCTATCAAACTTCTAACTTTAGAGT
CCAACCAACAGAATCTATTGTTAGATTTCCTAATATTACAAACTTGTGCCCTTTTGGTGAAGTTTTTAAC
GCCACCAGATTTGCATCTGTTTATGCTTGGAACAGGAAGAGAATCAGCAACTGTGTTGCTGATTATTCTG
TCCTATATAATTCC---GCATCATTTTCCACTTTTAAGTGTTATGGAGTGTCTCCTACTAAATTAAATGA
TCTCTGCTTTACTAATGTCTATGCAGATTCATTTGTAATTAGAGGTGATGAAGTCAGACAAATCGCTCCA
GGGCAAACTGGAAAGATTGCTGATTATAATTATAAATTACCAGATGATTTTACAGGCTGCGTTATAGCTT
GGAATTCTAACAATCTTGATTCTAAGGTTGGTGGTAATTATAATTACCTGTATAGATTGTTTAGGAAGTC
TAATCTCAAACCTTTTGAGAGAGATATTTCAACTGAAATCTATCAGGCCGGTAGCACACCTTGTAATGGT
GTTGAAGGTTTTAATTGTTACTTTCCTTTACAATCATATGGTTTCCAACCCACTAATGGTGTTGGTTACC
AACCATACAGAGTAGTAGTACTTTCTTTTGAACTTCTACATGCACCAGCAACTGTTTGTGGACCTAAAAA
GTCTACTAATTTGGTTAAAAACAAATGTGTCAATTTCAACTTCAATGGTTTAACAGGCACAGGTGTTCTT
ACTGAGTCTAACAAAAAGTTTCTGCCTTTCCAACAATTTGGCAGAGACATTGCTGACACTACTGATGCTG
TCCGTGATCCACAGACACTTGAGATTCTTGACATTACACCATGTTCTTTTGGTGGTGTCAGTGTTATAAC
ACCAGGAACAAATACTTCTAACCAGGTTGCTGTTCTTTATCAGGATGTTAACTGCACAGAAGTCCCTGTT
GCTATTCATGCAGATCAACTTACTCCTACTTGGCGTGTTTATTCTACAGGTTCTAATG------TTTTTC
AAACACGTGCAGGCTGTTTAATAGGGGCTGAACATGTCAACAACTCATATGAGTGTGACATACCCATTGG
TGCAGGTATATGCGCTAGTTATCAGACTCAGACTAATTCTCCTCGGCGGGCACGTAGTGTAGCTAGTCAA
TCCATCATTGCCTACACTATGTCACTTGGTGCAGAAAATTCAGTTGCTTACTCTAATAACTCTATTGCCA
TACCCACAAATTTTACTATTAGTGTTACCACAGAAATTCTACCAGTGTCTATGACCAAGACATCAGTAGA
TTGTACAATGTACATTTGTGGTGATTCAACTGAATGCAGCAATCTTTTGTTGCAATATGGCAGTTTTTGT
ACACAATTAAACCGTGCTTTAACTGGAATAGCTGTTGAACAAGACAAAAACACCCAAGAAGTTTTTGCAC
AAGTCAAACAAATTTACAAAACACCACCAATTAAAGATTTTGGTGGTTTTAATTTTTCACAAATATTACC
AGATCCATCAAAACCAAGCAAGAGGTCATTTATTGAAGATCTACTTTTCAACAAAGTGACACTTGCAGAT
GCTGGCTTCATCAAACAATATGGTGATTGCCTTGGTGATATTGCTGCTAGAGACCTCATTTGTGCACAAA
AGTTTAACGGCCTTACTGTTTTGCCACCTTTGCTCACAGATGAAATGATTGCTCAATACACTTCTGCACT
GTTAGCGGGTACAATCACTTCTGGTTGGACCTTTGGTGCAGGTGCTGCATTACAAATACCATTTGCTATG
CAAATGGCTTATAGGTTTAATGGTATTGGAGTTACACAGAATGTTCTCTATGAGAACCAAAAATTGATTG
CCAACCAATTTAATAGTGCTATTGGCAAAATTCAAGACTCACTTTCTTCCACAGCAAGTGCACTTGGAAA
ACTTCAAGATGTGGTCAACCAAAATGCACAAGCTTTAAACACGCTTGTTAAACAACTTAGCTCCAATTTT
GGTGCAATTTCAAGTGTTTTAAATGATATCCTTTCACGTCTTGACAAAGTTGAGGCTGAAGTGCAAATTG
ATAGGTTGATCACAGGCAGACTTCAAAGTTTGCAGACATATGTGACTCAACAATTAATTAGAGCTGCAGA
AATCAGAGCTTCTGCTAATCTTGCTGCTACTAAAATGTCAGAGTGTGTACTTGGACAATCAAAAAGAGTT
GATTTTTGTGGAAAGGGCTATCATCTTATGTCCTTCCCTCAGTCAGCACCTCATGGTGTAGTCTTCTTGC
ATGTGACTTATGTCCCTGCACAAGAAAAGAACTTCACAACTGCTCCTGCCATTTGTCATGATGGAAAAGC
ACACTTTCCTCGTGAAGGTGTCTTTGTTTCAAATGGCACACACTGGTTTGTAACACAAAGGAATTTTTAT
GAACCACAAATCATTACTACAGACAACACATTTGTGTCTGGTAACTGTGATGTTGTAATAGGAATTGTCA
ACAACACAGTTTATGATCCTTTGCAACCTGAATTAGACTCATTCAAGGAGGAGTTAGATAAATATTTTAA
GAATCATACATCACCAGATGTTGATTTAGGTGACATCTCTGGCATTAATGCTTCAGTTGTAAACATTCAA
AAAGAAATTGACCGCCTCAATGAGGTTGCCAAGAATTTAAATGAATCTCTCATCGATCTCCAAGAACTTG
GAAAGTATGAGCAGTATATAAAATGGCCATGGTACATTTGGCTAGGTTTTATAGCTGGCTTGATTGCCAT
AGTAATGGTGACAATTATGCTTTGCTGTATGACCAGTTGCTGTAGTTGTCTCAAGGGCTGTTGTTCTTGT
GGATCCTGCTGCAAATTTGATGAAGACGACTCTGAGCCAGTGCTCAAAGGAGTCAAATTACATTACACAT
AAACG-AACTTATGGATTTGTTTATGAGAATCTTCACAATTGGAACTGTAACTTTGAAGCAAGGTGAAAT
CAAGGATGCTACTCCTTCAGATTTTGTTCGCGCTACTGCAACGATACCGATACAAGCCTCACTCCCTTTC
GGATGGCTTATTGTTGGCGTTGCACTTCTTGCTGTTTTTCAGAGCGCTTCCAAAATCATAACCCTCAAAA
AGAGATGGCAACTAGCACTCTCCAAGGGTGTTCACTTTGTTTGCAACTTGCTGTTGTTGTTTGTAACAGT
TTACTCACACCTTTTGCTCGTTGCTGCTGGCCTTGAAGCCCCTTTTCTCTATCTTTATGCTTTAGTCTAC
TTCTTGCAGAGTATAAACTTTGTAAGAATAATAATGAGGCTTTGGCTTTGCTGGAAATGCCGTTCCAAAA
ACCCATTACTTTATGATGCCAACTATTTTCTTTGCTGGCATACTAATTGTTACGACTATTGTATACCTTA
CAATAGTGTAACTTCTTCAATTGTCATTACTTCAGGTGATGGCACAACAAGTCCTATTTCTGAACATGAC
TACCAGATTGGTGGTTATACTGAAAAATGGGAATCTGGAGTAAAAGACTGTGTTGTATTACACAGTTACT
TCACTTCAGACTATTACCAGCTGTACTCAACTCAATTGAGTACAGACACTGGTGTTGAACATGTTACCTT
CTTCATCTACAATAAAATTGTTGATGAGCCTGAAGAACATGTCCAAATTCACACAATCGACGGTTCATCC
GGAGTTGTTAATCCAGTAATGGAACCAATTTATGATGAACCGACGACGACTACTAGCGTGCCTTTGTAAG
CACAAGCTGATGAGTACGAACTTATGTACTCATTCGTTTCGGAAGAGACAGGTACGTTAATAGTTAATAG
CGTACTTCTTTTTCTTGCTTTCGTGGTATTCTTGCTAGTTACACTAGCCATCCTTACTGCGCTTCGATTG
TGTGCGTACTGCTGCAATATTGTTAACGTGAGTCTTGTAAAACCTTCTTTTTACGTTTACTCTCGTGTTA
AAAATCTGAATTCTTCT---AGAGTTCCTGATCTTCTGGTCTAAACGAACTAAATATTATATTAGTTTTT
CTGTTTGGAACTTTAATTTTAGCCATGGCAGATTCCAACGGT------------------ACTATTACCG
TTGAAGAGCTTAAAAAGCTCCTTGAACAATGGAACCTAGTAATAGGTTTCCTATTCCTTACATGGATTTG
TCTTCTACAATTTGCCTATGCCAACAGGAATAGGTTTTTGTATATAATTAAGTTAATTTTCCTCTGGCTG
TTATGGCCAGTAACTTTAGCTTGTTTTGTGCTTGCTGCTGTTTACAGAATAAATTGGATCACCGGTGGAA
TTGCTATCGCAATGGCTTGTCTTGTAGGCTTGATGTGGCTCAGCTACTTCATTGCTTCTTTCAGACTGTT
TGCGCGTACGCGTTCCATGTGGTCATTCAATCCAGAAACTAACATTCTTCTCAACGTGCCACTCCATGGC
ACTATTCTGACCAGACCGCTTCTAGAAAGTGAACTCGTAATCGGAGCTGTGATCCTTCGTGGACATCTTC
GTATTGCTGGACACCATCTAGGACGCTGTGACATCAAGGACCTGCCTAAAGAAATCACTGTTGCTACATC
ACGAACGCTTTCTTATTACAAATTGGGAGCTTCGCAGCGTGTAGCAGGTGACTCAGGTTTTGCTGCATAC
AGTCGCTACAGGATTGGCAACTATAAATTAAACACAGACCATTCCAGTAGCAGTGACAATATTGCTTTGC
TTGTACAGTAAGTGACAACAGATGTTTCATCTCGTTGACTTTCAGGTTACTATAGCAGAGATATTACTAA
TTATTATGAGGACTTTTAAAGTTTCCATTTGGAATCTTGATTACATCATAAACCTCATAATTAAAAATTT
ATCTAAGTCACTAACTGAGAATAAATATTCTCAATTAGATGAAGAGCAACCAATGGAGATTGATT-----
----------------------------------------------------------------------
----------------------------------------------------------------------
----------------------------------------------------------------------
----------------------------------------------------------------------
----------------------------------------------------------------------
----------------------------------------------------------------------
----------------------------------------------------------------------
----------------------------------------------------------------------
----------------------------------------------------------------------
----------------------------------------------------------------------
----------------------------------------------------------------------
----------------------------------------------------------------------
----------------------------------------------------------------------
----------------------------------------------------------------------
--------------------------------------------------------------------AA
ACGAACATGAAAATTATTCTTTTCTTGGCACTGATAACACTCGCTACTTGTGAGCTTTATCACTACCAAG
AGTGTGTTAGAGGTACAACAGTACTTTTAAAAGAACCTTGCTCTTCTGGAACATACGAGGGCAATTCACC
ATTTCATCCTCTAGCTGATAACAAATTTGCACTGACTTGCTTTAGCACTCAATTTGCTTTTGCTTGTCCT
GACGGCGTAAAACACGTCTATCAGTTACGTGCCAGATCAGTTTCACCTAAACTGTTCATCAGACAAGAGG
AAGTT---CAAGAACTTTACTCTCCAATTTTTCTTATTGTTGCGGCAATAGTGTTTATAACACTTTGCTT
CACACTCAAAAGAAAGACAGAATGATTGAACTTTCATTAATTGACTTCTATTTGTGCTTTTTAGCCTTTC
TGCTATTCCTTGTTTTAATTATGCTTATTATCTTTTGGTTCTCACTTGAACTGCAAGATCATAATGAAAC
TTGTCACG-----CCTAAACGAACATGAAATTTCTTGTTTTCTTAGGAATCATCACAACTGTAGCTGCAT
TTCACCAAGAATGTAGT-TTACAGTCATGTACTCAACATCAACCATATGTAGTTGATGACCCGTGTCCTA
TTCACTTCTATTCTAAATGGTATATTAGAGTAGGAGCT---AGAAAATCAGCACCTTTAATTGAATTGTG
CGTGGATGAGGCTGGTTCTAAATCACCCATTCAGTACATCGATATCGGTAATTATACAGTTTCCTGTTTA
CCTTTTACAATTAATTGCCAGGAACCTAAATTGGGTAGTCTTGTAGTGCGTTGTTCGTTCTATGAAGACT
TTTTAGAGTATCATGACGTTCGTGTTGT---TTTAG--ATTTCATCTAAACGAACAAACTAAAATGTCTG
ATAATGGACCCCA---AAATCAGCGAAATGCACCCCGCATTACGTTTGGTGGACCCTCAGATTCAACTGG
CAGTAACCAGAATGGAGAACGCAGTGGGGCGCGATCAAAACAACGTCGGCCCCAAGGTTTACCCAATAAT
ACTGCGTCTTGGTTCACCGCTCTCACTCAACATGGCAAGGAAGACCTTAAATTCCCTCGAGGACAAGGCG
TTCCAATTAACACCAATAGCAGTCCAGATGACCAAATTGGCTACTACCGAAGAGCTACCAGACGAATTCG
TGGTGGTGACGGTAAAATGAAAGATCTCAGTCCAAGATGGTATTTCTACTACCTAGGAACTGGGCCAGAA
GCTGGACTTCCCTATGGTGCTAACAAAGACGGCATCATATGGGTTGCAACTGAGGGAGCCTTGAATACAC
CAAAAGATCACATTGGCACCCGCAATCCTGCTAACAATGCTGCAATCGTGCTACAACTTCCTCAAGGAAC
AACATTGCCAAAAGGCTTCTACGCAGAAGGGAGCAGAGGCGGCAGTCAAGCCTCTTCTCGTTCCTCATCA
CGTAGTCGCAACAGTTCAAGAAATTCAACTCCAGGCAGCAGTAGGGGAACTTCTCCTGCTAGAATGGCTG
GCAATGGCGGTGATGCTGCTCTTGCTTTGCTGCTGCTTGACAGATTGAACCAGCTTGAGAGCAAAATGTC
TGGTAAAGGCCAACAACAACAAGGCCAAACTGTCACTAAGAAATCTGCTGCTGAGGCTTCTAAGAAGCCT
CGGCAAAAACGTACTGCCACTAAAGCATACAATGTAACACAAGCTTTCGGCAGACGTGGTCCAGAACAAA
CCCAAGGAAATTTTGGGGACCAGGAACTAATCAGACAAGGAACTGATTACAAACATTGGCCGCAAATTGC
ACAATTTGCCCCCAGCGCTTCAGCGTTCTTCGGAATGTCGCGCATTGGCATGGAAGTCACACCTTCGGGA
ACGTGGTTGACCTACACAGGTGCCATCAAATTGGATGACAAAGATCCAAATTTCAAAGATCAAGTCATTT
TGCTGAATAAGCATATTGACGCATACAAAACATTCCCACCAACAGAGCCTAAAAAGGACAAAAAGAAGAA
GGCTGATGAAACTCAAGCCTTACCGCAGAGACAGAAGAAACAGCAAACTGTGACTCTTCTTCCTGCTGCA
GATTTGGATGATTTCTCCAAACAATTGCAACAATCCATGAGCAG------TGCTGACTCAACTCAGGCCT
AA--ACTCATGCAGACCACACAAGGCAGATGGGCTATATAAACGTTTTCGCTTTTCCGTTTACGATATAT
AGTCTACTCTTGTGCAGAATGAATTCTCGTAACTACATAGCACAAGTAGATGTAGTTAACTTTAATCTCA
CATAGCAATCTTTAATCAGTGTGTAACATTAGGGAGGACTTGAAAGAGCCACCACATTTTCACCGAGGCC
ACGCGGAGTACGATCGAGTGTACAGTGAACAATGCTAGGGAGAGCTGCCTATATGGAAGAGCCCTAATGT
GTAAAATTAATTTTAGTAGTGCTATCCCCATGTGATTTTAATAGCTTCTTAGGAGAATGACAAAAAAAAA
AAAAAAAAAAAAAAAAAAAAAAAA
>MN996532_Bat_CoV_RaTG13
................CTTTCCAGGTAACAAACCAACGAACTCTCGATCTCTTGTAGATCTGTTCTCTAA
ACGAACTTTAAAA------TCTGTGTGACTGTCACTCGGCTGCATGCTTAGTGCACTCACGCAGTATAAT
TAATAACTAA--TTACTGTCGTTGACAGGACACGAGTAACTCATCTATCTTCTGCAGGTTGCTTACGGTT
TCGTCCGTGTTGCAGCCGATCATCAGCACATCTAGGTTTCGTCCGGGTGTGACCGAAAGGTAAGATGGAG
AGCCTTGTCCCTGGTTTCAACGAGAAAACACACGTCCAACTCAGTTTGCCTGTCTTACAGGTTCGCGACG
TGCTCGTACGTGGCTTTGGAGACTCCGTGGAGGAGGCTTTATCAGAGGCACGTCAACATCTTAAAGATGG
CACTTGTGGCTTAGTAGAAGTTGAAAAAGGTGTTTTGCCTCAACTTGAACAGCCCTATGTGTTCATCAAA
CGTTCTGATGCTCGAACTGCACCTCATGGCCATGTTATGGTTGAGCTGGTAGCAGAACTTAATGGCATTC
AGTATGGTCGTAGTGGTGAGACACTCGGTGTCCTTGTCCCTTATGTGGGCGAAACACCAGTGGTTTACCG
CAAGGTTCTTCTTCGTAAGAACGGTAATAAAGGAGCTGGTGGCCATAGTTACGGCGCTGATCTAAAGTCG
TTTGACTTAGGCGACGAGCTTGGCACTGATCCTTATGAAGATTTTCAAGAAAACTGGAACACTAAACATA
GCAGTGGTGTCACCCGTGATCTCATGCGTGAGCTTAATGGAGGAGCATACACTCGCTATGTCGATAACAA
CTTCTGTGGCCCTGATGGCTACCCTCTTGAGTGCATTAAAGACCTTCTAGCTCGTGCTGGTAAAGCTTCA
TGCACTTTGTCCGAACAACTGGACTTTATTGACACTAAAAGAGGTGTATACTGCTGTCGTGAACATGAGC
ATGAGATTGCTTGGTACACGGAACGTTCTGAAAAGAGCTATGAATTGCAGACACCTTTTGAAATTAAATT
GGCAAAGAAATTTGACACATTTAATGGGGAATGTCCAAATTTTGTATTCCCCCTAAATTCCACAATCAAG
ACTATTCAACCAAGGGTTGAAAAGAAAAAGCTTGATGGCTTTATGGGTAGAATTCGATCTGTCTATCCAG
TTGCTTCACCAAATGAATGCAACCAAATGTGCCTTTCAACTCTCATGAAGTGTGATCATTGTGGTGAAAC
TTCATGGCAGACAGGCGATTTTGTTAAAGCCACTTGTGAATTTTGTGGCACTGAAAATTTGACTAAAGAG
GGTGCCACTACTTGTGGTTACCTACCCCAAAATGCTGTTGTCAAAATTTATTGT---CCAGCATGTCATA
ATCCAGAAGTAGGACCTGAGCATAGTCTTGCTGAATATCATAATGAATCTGGCTTGAAACCCATTCTTCG
TAAGGGTGGTCGCACTATTGCTTTTGGAGGCTGTGTGTTCTCCTATGTTGGTTGCTACAATAAGTGTGCC
TATTGGATTCCACGTGCTAGCGCCAACATAGGTTGCAATCATACAGGTGTTGTTGGAGAAGGTTCTGAAG
GTCTTAATGATAACCTTCTTGAAATACTTCAAAAAGAGAAAGTCAACATCAATATTGTTGGTGACTTTAA
ACTTAATGAAGAGATCGCCATTATTTTGGCATCTTTTTCTGCTTCTACAAGTGCTTTTGTGGAAACTGTG
AAAGGTTTGGATTATAAAACATTCAAACAAATTGTTGAATCCTGCGGTAACTTTAAAGTTACAAAGGGGA
AGGCAAAGAAAGGTGCTTGGAACATTGGTGAACAAAAATCAATATTGAGTCCTCTTTATGCATTTGCGTC
AGAGGCTGCTCGTGTTGTTCGATCAATTTTCTCCCGCACTCTTGAAACTGCTCAAAATTCCGTGCGTGCC
TTACAGAAGGCCGCTATAACAATACTAGATGGAATTTCACAGTACTCACTGAGACTCATTGATGCTATGA
TGTTCACATCTGATTTGGTTACTAACAATCTGGTTGTAATGGCTTACATTACAGGTGGTGTTGTTCAGTT
GACTTCACAGTGGCTAACAAATATCTTTGGCACTGTCTATGAGCAACTCAAACCTGTTCTTGATTGGCTC
GAAGAGAAATTCAAGGAAGGTGTAGAGTTTCTTAGAGATGGTTGGGAAATTGTTAAATTTATCTCAACTT
GTGCTTGTGAAATTGTCGGTGGACAAATTGTCACCTGTGCAAAGGAAATTAAAGAGAGTGTTCAGACATT
CTTTAAGCTTGTAAACAAATTTTTGGCTTTATGTGCTGACTCCATCATCATTGGTGGAGCTAAACTTAAA
GCCTTGAATTTAGGTGAAACATTTGTCACACACTCAAAGGGATTGTATAGAAAGTGTGTTAAACCCAAAG
AAGAAACTGGCTTACTCATGCCTCTGAAAGCTCCAAAAGAAATTATTTTCTTAGAGGGAGAAACACTTCC
TACAGAAGTGTTAACAGAGGAAGTTGTCTTGAAAACTGGTGATTTACAACCATTAGAACAACCTACTAGT
GAAGCTGTTGAAGCCCCATTGGTTGGTACACCAGTTTGCATTAACGGGCTCATGTTGCTCGAAATTAAAG
ACACAGAAAAGTACTGTGCCCTTGCACCTAATATGATGGTAACAAACAATACCTTCACACTTAAAGGCGG
TGCACCAACAAAA---GTTACTTTTGGTGATGACACTGTGATTGAAGTGCAAGGTTATAAGAGTGTGAAT
ATCACTTTTGAACTTGACGAAAGGATTGATAAGGTACTTAACGAGAAGTGCTCTACCTATACAGTTGAAC
TCGGTACAGAAGTAAATGAGTTTGCTTGTGTTGTAGCAGATGCTGTCATAAAAACTTTACAACCAGTATC
TGAATTACTTATACCACTGGGCATTGATTTAGATGAGTGGGGTATGGCTACATACTACTTATTTGATGAG
TCTGGTGAATTTAAATTGGCTTCACATATGTACTGTTCTTTTTATCCTCCAGATGAGGATGAGGAA---G
AAGGTGATTGTGAAGAAGAAGATTTT---GAACCACCAACTCAATATGAGTATGGTACTGAAGATGATTA
CCAAGGTAAATCTTTGGAATTTGGTGCCACTTC---TGTCACTCCTCAACCTGAAGAAGAGCTAGAAGAA
GATTGGTTAGATGATGATAGTCAACAAACTGTCGTTCAAGAAGATGACAGTGAAGTTAATCAGACAACTA
TCACTCAATCAATTGCTGAGGTTCAACCTCAGTTAGAGATGGAACCTACACCAGTTGT---TCAGAC---
TGAAGTGAATAGCTTTAGTGGTTATTTAAAACTTACTGACAATGTATACATTAAAAATGCAGACATTGTG
GAAGAAGCTAAAAAGGTAAAACCAACAATAGTTGTCAACGCAGCCAATGTTTACCTTAAACATGGAGGAG
GTGTTGCGGGAGCTTTAAATAAGGCTACTAATAATGCCATGCAAGTTGAATCAGATCA-TTACATAGCCA
CCAATGGACCACTTAAAGTGGGTGGTGGCTGTGTTTTGAGTGGACACAATCTTGCTAAAAACTGTCTTCA
TGTTGTTGGTCCAAATGTTAACAGAGGTGAAGATATTCAACTTCTTAAGAGTGCTTATGAAAATTTTAAT
CAGCACGATGTTCTACTCGCACCACTATTATCAGCCGGTATTTTTGGTGCTGACCCTGTACATTCTTTAA
GAGTTTGTGTAGACACTGTTCGCACAAATGTCTACCTAGCTGTCTTTGATAAAAATCTCTATGACAAACT
T---------------------------------------------------GTTTCAAGCTTTTTAGAA
ATGAAGAGTGAAAAGCAAGTTGAACAAAAGACTGCTGAAATTCCTAAAGAGGAAGTTAAGTCATCTATTA
CTGAAAGTAAACTT------------------------TCAGTTGAGCAGAGACAACAAGTT---GATAA
GAAAATCAAAGCTTGTGTTGAAGAAGTTACAACAACTCTGGAAGAAACTAAGTTTCTCACAGAAAATTTG
TTACTCTATATTGACATTAATGGCAATCTTCATCCAGATTCTGCCACTCTTGTTAATGACATTGACATCA
CTTTCTTAAAGAAAGATGCTCCCTATATAGTGGGTGATGTTGTTCAAGAGGGTGTTTTAACTGCTGTAGT
TATACCTACTAAAAAGGCTGGTGGTACTACTGAAATGCTAACGAAAGCCTTGAGAAAAGTGCCAACAGAT
AACTATATAACCACTTACCCAGGCCAGGGTTTAAATGGTTATACTGTAGAAGAGGCAAGGACAGTGCTTA
AAAAGTGTAAAAGTGCCTTTTACATTCTACCATCTATTATCTCTAATGAGAAGCAAGAAATTCTTGGAAC
TGTTTCTTGGAATTTGCGAGAAATGCTTGCACATGCAGAGGAAACTCGTAAATTAATGCCTGTCTGTATG
GAAACTAAAGCTATAGTTTCAACTATACAGCGTAAATACAAGGGTATTAAAATACAAGAGGGTGTGGTTG
ATTATGGTGCCAGATTTTACTTTTATACCAGTAAAACAACTGTAGCATCACTTATCAATACACTCAACGA
TCTAAATGAGACTCTTGTTACAATGCCACTTGGCTATGTAACACATGGTTTAAATTTGGAAGAAGCTGCT
CGGTATATGAGATCTCTCAAAGTGCCAGCTACAGTTTCTGTTTCTTCACCTGATGCTGTTACAGCGTATA
ATGGTTACCTTACTTCTTCTTCTAAAACACCTGAAGAACATTTTATTGAAACCATCTCACTTGCTGGCTC
TTACAAAGATTGGTCCTATTCTGGACAGTCTACACAACTAGGTATAGAATTTCTTAAGAGAGGTGATAAA
AGTGTGTATTACACTA---GTAACCCTATTACATTTCACCTAGATGGTGAAGTTATCACCTTTGACAATC
TTAAGATACTTCTCTCTTTGAAAGAAGTTAGGACTATTAAGGTGTTTACAACAGTAGACAACATTAACCT
TCACACGCAAGTTGTGGACATGTCAATGACATATGGACAACAGTTTGGCCCAACTTATTTGGATGGAGCT
GATGTTACTAAAATAAAACCTCATAATTCACATGAAGGTAAAACGTTTTATGTTTTGCCTAATGATGACA
CTTTACGTGCTGAGGCTTTTGAGTACTACCACACAACTGATCCTAGTTTTCTGGGTAGGTACATGTCAGC
ATTAAATCACACTAAAAAGTGGAAATACCCACAAGTCAATGGTTTAACTTCTATTAAATGGGCAGATAAC
AACTGTTATCTTGCCACTGCATTATTAACACTACAGCAAATAGAGTTGAAATTTAACCCACCTGCTTTAC
AAGATGCCTACTACAGGGCAAGAGCTGGTGAAGCTGCTAATTTTTGTGCACTTATCTTAGCCTACTGTAA
CAAGACAGTAGGTGAGTTAGGTGATGTTAGAGAAACAATGAATTATTTGTTTCAACATGCCAATTTAGAT
TCTTGCAAAAGAGTCTTGAATGTGGTGTGTAAAACTTGTGGACAACAGCAGACTACTCTTAAGGGTGTAG
AAGCTGTTATGTACATGGGCACACTTTCTTATGAACAACTTAAGAAGGGTGTTCAGATACCTTGTACTTG
TGGTAAACAAGCTACACAATATCTAGTACAACAAGAGTCACCTTTTGTTATGATGTCGGCACCACCTGCT
CAGTATGAACTTAAGCATGGTACATTTATTTGTGCTAGTGAGTACACTGGTAATTACCAGTGTGGTCACT
ATAAACATATAACTTCTAAAGAAACTTTGTATTGCATAGACGGTGCTTTACTTACAAAGTCCTCTGAGTA
CAAAGGTCCTATTACGGATATTTTCTACAAAGAAAATAGCTATATAACAACCATAAAACCAGTTATTTAT
AAATTGGATGGTGTTGTTTGTACAGAAATTGATCCTAAGTTGGACAATTATTATAAGAAAGACAATTCTT
ATTTCACAGAGCAACCAATTGATCTTGTGCCAAACCAACCTTATCCGAATGCAAGCTTCGATAATTTCAA
GTTTGTATGTGATAACATCAAACTTGCTGATGATTTAAACCAGTTAACTGGTTACAAGAAACCTGCTTCA
AGAGAGTTTAAAGTTACATTCTTCCCTGACTTAAATGGTGATGTGGTGGCTATTGATTATAAACACTACA
CACCTTCTTTTAAGAAAGGAGCTAAATTGTTACATAAACCTATTGTCTGGCATGTTAACAATGCAACTAA
CAAAGCTACGTATAAACCAAACACTTGGTGTATACGCTGTCTTTGGAACACAAAACCAGTTGAAACATCA
AACTCTTTTGATGTACTGAAATCAGAGGACACGCAGGGAATGGATAATCTTGCCTGCGAAGATCTAAAAC
CAGTCTCTGAAGAAGTAGTGGAAAATCCTACCATACAGAAAGACATTCTTGAGTGTAATGTGAAAACTAC
CGAAGTTGTAGGAGACATTATACTTAAACCAGCAAATGATGGTTTGAAAATTACAGAGGAGGTTGGTCAC
ACAGATCTAATGGCTGCTTATGTAGACAATTCTAGTCTTACTATTAAGAAACCTAATGAATTATCTAGAG
TACTAGGTTTGAAAACCCTTGTTACTCATGGTTTAGCTGCTGTTAATAGTGTTCCGTGGGATACTATAGC
TAATTATGCTAAGCCTTTTCTTAATAAAGTTGTTAGCACAACTACTAATATAGTCACACGGTGTTTAAAC
CGTGTTTGTACTAATTATATGCCTTATTTCTTTACTTTATTGCTACAATTGTGTACTTTTACTAGAAGTA
CAAATTCTAGAATTAAAGCATCTATGCCGACTACTATAGCAAAGAATACTGTTAAGAGTGTTGGTAAATT
TTGCCTAGAGGCTTCATTTAATTACCTGAAGTCACCTAATTTTTTTACATTGATTAATATTATAATTTGG
TTTTTACTATTAAGTGTTTGTTTAGGTTCTTTAATCTACTCAACCGCTGCTCTAGGTGTTTTAATGTCTA
ATTTAGGCATGCCTTCTTACTGTACTGGCTACAGAGAAGGCTATTTGAACTCTACTAATGTCACTACAGC
AATCTACTGTACTGGTTCTATACCTTGTGGTGTTTGTCTTAGTGGTTTAGATTCTTTAGATACCTATCCT
TCTTTAGAAACTATACAAATTACCATTTCATCTTTTAAATGGGATTTAACTGCTTTTGGCTTAGTTGCAG
AGTGGTTTTTGGCATATATTCTTTTTACTAGGTTCTTCTATGTACTTGGATTGGCTGCAATTATGCAATT
GTTTTTCAGCTATTTTGCAGTACATTTTATTAGTAATTCTTGGCTTATGTGGTTAATAATTAATCTTGTA
CAAATGGCCCCAATTTCAGCTATGGTTAGGATGTACATTTTCTTTGCATCATTTTATTATGTATGGAAAA
GTTATGTGCATGTTGTAGATGGTTGTACTTCATCAACTTGTATGATGTGTTACAAACGTAATAGAGCAAC
AAGAGTTGAATGTACAACTATTGTTAATGGTGTTAGAAGGTCCTTTTATGTCTATGCTAATGGAGGTAAA
GGCTTTTGCAAACTACATAATTGGAATTGTGTTAATTGTGACACATTCTGTGCTGGTAGTACATTTATTA
GTGATGAAGTTGCGAGAGACTTGTCACTACAGTTTAAAAGACCAATAAATCCTACTGACCAGTCTTCCTA
CATTGTTGACAGTGTTACAGTGAAGAATGGTTCCATCCATCTTTACTTTGATAAAGCTGGTCAAAAGACT
TATGAAAGACATTCTCTCTCTCATTTTGTTAACTTAGACAATTTGAGAGCTAGTAACACTAAAGGTTCAT
TGCCTATTAATGTTATAGTTTTTGATGGTAAATCAAAATGTGAAGAATCATCTGCAAAATCAGCGTCTGT
TTATTACAGTCAGCTTATGTGTCAACCTATACTGTTACTAGATCAGGCATTAGTGTCTGATGTTGGTGAT
AGTACAGAAGTTGCAGTTAAAATGTTTGATGCTTACGTTAATACGTTTTCATCAACTTTTAACGTTCCAA
TGGAAAAACTAAAAACACTAGTTGCAACTGCAGAAGCTGAACTTGCAAAGAATGTGTCCTTAGACAATGT
CTTATCCACCTTTATTTCAGCAGCTCGGCAAGGGTTTGTTGATTCAGATGTAGAAACTAAAGATGTTGTT
GAATGTCTTAAATTGTCACATCAATCTGACATAGAAGTTACTGGTGATAGTTGTAATAACTATATGCTCA
CCTATAACAAAGTTGAAAACATGACACCTCGTGACCTTGGTGCTTGTATTGACTGTAGTGCGCGTCATAT
TAATGCGCAGGTAGCAAAAAGTCACAATATTGCGTTGATATGGAACGTTAAAGATTTTATGTCACTGTCT
GAACAACTACGAAAACAAATACGTAGTGCTGCCAAAAAGAACAACTTGCCTTTCAAGTTGACATGTGCAA
CTACTAGACAAGTTGTTAATGTTGTAACAACAAAAATAGCACTTAAGGGTGGTAAAATTGTTAA---TAA
TTGGTTGAAGCAGTTAATTAAAGTTACACTCGTGTTCCTTTTTGTTGCTGCTATCTTCTATTTAATAACA
CCTGTTCATGTCATGTCTAAACATACTGACTTTTCAAGTGAAATTATAGGGTACAAGGCTATCGATGGTG
GTGTCACTCGTGACATAGCATCTACAGATACTTGTTTTGCTAACAAACATGCTGATTTTGACACATGGTT
TAGTCAGCGTGGTGGTAGTTATACTAATGACAAAGCTTGTCCATTGATTGCTGCAGTCATAACAAGAGAA
GTGGGTTTTGTCGTGCCTGGTCTTCCTGGTACGATATTACGCACAACTAATGGTGACTTTTTGCATTTCT
TACCTAGAGTTTTTAGTGCAGTTGGTAACATCTGCTATACACCATCAAAACTTATAGAGTACACTGACTT
TGCAACTTCAGCTTGTGTTTTGGCTGCTGAATGTACAATTTTTAAAGATGCTTCTGGTAAGCCAGTACCA
TATTGTTATGATACTAATGTACTAGAAGGTTCTGTTGCATATGAAAGTCTACGTCCTGATACACGTTATG
TACTCATGGATGGCTCTATTATTCAATTTCCTAACACCTACCTTGAAGGTTCTGTTAGAGTGGTAACAAC
TTTTGATTCTGAGTATTGTAGACACGGTACTTGTGAAAGATCAGAAGCTGGTGTTTGTGTATCTACTAGT
GGTAGATGGGTACTTAATAATGATTATTACAGATCTTTACCAGGAGTTTTTTGTGGTGTAGATGCTGTAA
ATTTACTTACTAATATGTTCACACCACTAATTCAACCTATCGGTGCTTTGGACATATCAGCATCTATTGT
AGCCGGCGGTATTGTTGCTATCGTAGTAACATGCCTTGCCTACTACTTTATGAGGTTTAGAAGAGCTTTT
GGTGAATACAGCCATGTAGTTGCCTTTAATACTTTACTATTCCTTATGTCATTCACTGTACTCTGTTTAA
CACCAGTTTACTCATTTTTACCTGGCGTTTATTCTGTTATTTACTTGTACTTGACATTTTATCTTACTAA
TGATGTTTCTTTCTTAGCACATATCCAGTGGATGGTTATGTTCACACCTTTAGTACCTTTCTGGATAACA
ATTGTTTATGTCATTTGTATTTCCACAAAGCATTTTTACTGGTTCTTTAGTAACTACCTAAAAAGGCGTG
TAGTCTTTAATGGTGTTTCCTTTAGTACTTTTGAAGAAGCTGCGTTATGCACTTTCTTATTAAATAAGGA
AATGTATCTAAAATTGCGTAGTGATGTACTTCTACCTCTTACGCAATATAATAGATATTTAGCCCTTTAT
AATAAGTACAAGTATTTTAGTGGAGCCATGGATACAACTAGCTACAGAGAAGCTGCTTGTTGTCATCTTG
CAAAAGCTCTCAATGATTTCAGTAATTCAGGTTCTGATGTTCTTTATCAACCACCACAAACCTCTATCAC
CTCGGCTGTTTTGCAGAGTGGTTTTAGAAAAATGGCATTCCCATCAGGTAAAGTTGAGGGTTGCATGGTA
CAAGTTACTTGTGGTACAACCACACTTAATGGTCTTTGGCTTGATGATGTAGTCTACTGTCCAAGACATG
TGATCTGCACCTCTGAAGACATGCTTAATCCTAATTATGAAGACTTACTTATCCGCAAGTCTAATCATAA
TTTCTTGGTACAGGCTGGTAATGTCCAACTTAGAGTTATTGGACATTCTATGCAAAATTGTGTGCTTAAG
CTTAAGGTAGATACTGCCAATACTAAGACGCCTAAGTATAAGTTTGTTCGCATTCAACCTGGACAGACTT
TTTCAGTGTTAGCTTGTTACAATGGTTCACCATCTGGTGTTTACCAGTGTGCTATGAGACCTAACTTTAC
AATTAAGGGTTCATTCCTTAATGGTTCTTGTGGTAGTGTTGGTTTTAACATAGATTATGACTGTGTCTCT
TTTTGTTACATGCACCATATGGAATTACCAACTGGAGTTCATGCTGGCACAGACTTAGAAGGTACCTTCT
ATGGACCTTTTGTTGACAGACAAACAGCACAAGCAGCTGGTACGGACACAACTATCACAGTCAATGTTTT
AGCTTGGTTGTACGCTGCTGTTATAAATGGAGACAGGTGGTTTCTCAATCGATTTACCACAACTCTTAAT
GATTTTAACCTCGTGGCTATGAAGTACAATTATGAACCTCTAACACAGGACCATGTTGACATACTAGGAC
CTCTTTCTGCTCAAACCGGAATTGCCGTTTTAGATATGTGTGCTTCACTAAAAGAATTACTGCAAAATGG
TATGAATGGACGTACCATATTGGGTAGTGCTTTATTAGAAGATGAATTTACACCTTTTGATGTTGTTAGA
CAATGCTCAGGTGTTACTTTCCAAAGTGCAGTAAAAAGAACAATCAAGGGCACACACCATTGGTTGTTAC
TTACAATTTTGACTTCACTTTTAGTTTTAGTCCAGAGTACTCAATGGTCTTTGTTCTTTTTTGTGTATGA
AAATGCCTTTTTGCCTTTTGCTATGGGTATTATTGCTATGTCTGCTTTTGCAATGATGTTTGTTAAACAT
AAGCATGCATTCCTCTGTTTGTTCTTGTTACCTTCTCTTGCTACTGTAGCTTACTTTAATATGGTCTATA
TGCCTGCTAGTTGGGTGATGCGCATTATGACATGGTTGGATATGGTTGATACTAGTTTGTCTGGTTTCAA
GCTAAAAGACTGTGTTATGTATGCATCAGCCGTAGTGTTACTAATCCTTATGACAGCAAGAACTGTGTAT
GATGATGGTGCTAGGAGGGTGTGGACACTTATGAATGTCTTGACACTCGTCTATAAAGTTTATTATGGTA
ATGCTTTAGATCAAGCTATTTCCATGTGGGCTCTTATAATCTCTGTTACTTCTAACTACTCGGGTGTAGT
TACAACTGTCATGTTCTTGGCCAGAGGTATTGTTTTTATGTGTGTTGAGTATTGCCCTATTTTCTTCATA
ACTGGTAATACACTTCAGTGTATAATGCTAGTTTATTGTTTCTTAGGCTATTTCTGTACTTGTTACTTTG
GTCTCTTTTGTTTACTCAACCGTTACTTTAGACTGACTCTTGGTGTTTATGATTATTTGGTTTCCACACA
AGAGTTTAGGTATATGAATTCACAGGGATTGCTCCCACCAAAGAATAGCATAGATGCCTTTAAACTCAAC
ATCAAATTGTTGGGTGTTGGAGGTAAACCTTGTATTAAAGTAGCCACTGTACAGTCTAAAATGTCAGATG
TAAAGTGCACGTCAGTAGTCTTACTCTCAGTTTTGCAACAACTTAGAGTAGAATCATCATCTAAATTGTG
GGCTCAATGTGTTCAGTTACACAATGACATACTCTTAGCTAAAGATACTACTGAAGCCTTTGAAAAAATG
GTTTCACTACTTTCTGTCTTGCTTTCCATGCAGGGTGCTGTAGACATAAACAAGCTTTGTGAAGAAATGC
TTGACAACAGGGCAACCTTACAAGCTATAGCCTCAGAGTTTAGTTCTCTTCCATCATATGCAGCTTTTGC
TACCGCTCAAGAAGCTTATGAGCAGGCTGTTGCTAATGGTGACTCTGAAGTTGTCCTTAAAAAGTTGAAG
AAGTCTTTGAATGTGGCTAAATCTGAATTTGACCGTGATGCAGCCATGCAACGCAAGTTGGAAAAGATGG
CTGATCAAGCTATGACCCAAATGTATAAACAGGCTAGATCTGAAGACAAGAGGGCAAAAGTTACTAGTGC
TATGCAGACAATGCTTTTCACTATGCTTAGAAAGTTGGATAATGATGCACTCAACAACATTATCAACAAT
GCAAGAGATGGTTGTGTTCCATTGAACATAATACCTCTTACAACAGCAGCCAAATTAATGGTTGTCATAC
CAGACTATAACACATATAAAAATACGTGTGATGGTACAACATTTACTTATGCATCGGCATTGTGGGAAAT
CCAACAGGTTGTTGATGCAGATAGTAAAATTGTTCAACTTAGTGAAATTAGCATGGACAATTCACCTAAT
TTAGCATGGCCTCTTATTGTAACAGCTTTAAGGGCCAATTCTGCTGTCAAATTACAGAATAATGAGCTTA
GTCCTGTTGCACTACGACAGATGTCTTGTGCTGCCGGTACTACACAAACTGCTTGCACTGATGACAATGC
GTTAGCTTACTACAACACAACAAAGGGAGGTAGGTTTGTACTTGCATTGTTATCCGATTTACAGGATTTG
AAATGGGCTAGATTCCCTAAGAGTGATGGAACTGGTACTATCTATACAGAACTGGAACCACCTTGTAGGT
TTGTTACAGACACACCTAAAGGTCCTAAAGTGAAGTATTTATACTTTATTAAAGGATTAAACAATCTAAA
TAGAGGTATGGTACTTGGTAGTTTAGCTGCTACAGTACGTTTACAAGCTGGTAATGCAACAGAAGTGCCT
GCCAATTCAACTGTACTATCTTTCTGTGCTTTTGCTGTAGATGCCGCTAAAGCGTACAAAGACTATCTAG
CTAGTGGGGGACAACCAATCACTAATTGTGTTAAGATGTTGTGTACACACACTGGTACTGGTCAGGCAAT
AACAGTTACACCAGAAGCCAATATGGATCAAGAATCCTTTGGTGGTGCATCGTGTTGTCTGTACTGTCGT
TGCCACATAGATCATCCAAATCCTAAAGGATTTTGTGACTTAAAAGGTAAGTATGTACAAATACCTACGA
CTTGTGCTAATGACCCTGTGGGTTTTACACTTAAAAACACAGTCTGTACCGTCTGCGGTATGTGGAAAGG
TTATGGCTGTAGTTGTGATCAACTCCGCGAACCCATGCTTCAGTCAGCTGATGCACAATCGTTTTTAAAC
GGGTTTGCGGTGTAAGTGCAGCCCGTCTTACACCGTGCGGCACAGGCACTAGCACTGATGTCGTGTACAG
GGCTTTTGACATCTACAATGATAAAGTAGCTGGTTTTGCTAAATTCTTAAAAACTAATTGTTGTCGCTTC
CAAGAAAAAGACGAGGATGACAATTTAATTGATTCTTACTTTGTAGTTAAGAGACACACTTTCTCTAACT
ACCAACATGAAGAAACAATTTATAATTTACTTAAGGATTGTCCAGCTGTTGCTAAACACGACTTCTTTAA
GTTTAGAATAGACGGTGACATGGTACCACATATATCACGTCAACGTCTTACTAAATACACAATGGCAGAC
CTCGTCTATGCTTTAAGGCATTTTGACGAAGGCAATTGTGATACATTAAGAGAAATACTTGTCACATACA
ATTGTTGTGACGATGATTATTTCAATAAAAAAGACTGGTATGATTTTGTAGAAAACCCAGATATATTACG
CGTATACGCCAACTTAGGTGAACGTGTACGCCAAGCTTTGTTAAAAACAGTACAATTCTGTGATGCCATG
CGAGATGCTGGTATTGTAGGTGTACTAACATTAGATAATCAAGATCTCAATGGTAACTGGTATGATTTCG
GTGACTTCATACAAACCACTCCAGGTAGTGGAGTTCCTATTGTAGATTCTTATTATTCATTGTTAATGCC
TATACTAACTTTAACTAGGGCATTAACTGCAGAGTCACATGTTGACACTGACTTAACAAAGCCCTACATT
AAGTGGGATTTGTTAAAATATGACTTTACGGAAGAGAGGTTAAAACTCTTTGACCGTTATTTTAAATATT
GGGATCAGACATACCACCCAAATTGTGTTAACTGTTTGGATGACAGATGCATTCTGCATTGTGCAAACTT
TAACGTTTTATTCTCTACAGTGTTCCCACCTACAAGTTTTGGACCTCTAGTGAGAAAAATATTTGTTGAT
GGTGTTCCATTTGTAGTTTCAACTGGATACCACTTCAGGGAGCTAGGTGTTGTACATAATCAGGATGTAA
ACTTACATAGCTCTAGACTTAGTTTTAAGGAATTACTTGTGTATGCTGCTGACCCTGCTATGCACGCTGC
TTCTGGTAATTTATTACTAGATAAACGCACTACGTGCTTCTCAGTAGCTGCACTTACTAACAATGTTGCT
TTTCAAACTGTCAAACCCGGTAATTTTAACAAAGACTTCTATGACTTTGCTGTGTCTAAGGGTTTCTTTA
AGGAAGGAAGTTCTGTTGAATTAAAACACTTCTTCTTTGCTCAGGATGGTAATGCTGCCATCAGCGATTA
TGACTACTATCGTTATAATCTACCAACAATGTGTGATATCAGACAACTCCTATTTGTAGTTGAAGTTGTT
GATAAGTACTTTGATTGTTACGATGGTGGCTGTATTAATGCTAACCAAGTCATCGTCAACAACCTAGACA
AATCAGCTGGTTTTCCATTTAATAAATGGGGTAAGGCTAGACTCTATTACGATTCAATGAGTTACGAGGA
TCAAGATGCACTTTTCGCATATACAAAACGTAATGTCATCCCTACTATAACTCAAATGAATCTTAAGTAT
GCCATTAGTGCAAAGAATAGAGCTCGCACCGTAGCTGGTGTCTCTATCTGTAGTACTATGACCAATAGAC
AGTTTCATCAAAAATTATTGAAATCAATAGCCGCCACTAGAGGAGCTACTGTAGTAATCGGAACAAGCAA
ATTTTATGGTGGTTGGCATAACATGTTAAAAACTGTTTACAGTGATGTAGAAAACCCTCATCTTATGGGT
TGGGATTACCCTAAATGTGATAGAGCCATGCCTAACATGCTTAGAATTATGGCCTCACTTGTTCTTGCTC
GCAAACATACAACGTGCTGTAGCTTGTCACACCGTTTCTATAGATTAGCTAATGAGTGTGCTCAAGTATT
GAGTGAAATGGTCATGTGTGGCGGTTCACTATATGTTAAACCAGGTGGAACCTCATCAGGAGATGCCACA
ACTGCTTATGCTAATAGTGTCTTTAACATTTGTCAAGCTGTTACGGCCAATGTTAATGCACTTTTATCTA
CTGATGGTAACAAAATTGCCGATAAGCACGTCCGCAATTTACAACACAGACTTTATGAGTGTCTCTATAG
AAATAGAGATGTTGACACAGACTTTGTGAATGAGTTTTACGCATATTTGCGTAAACATTTCTCAATGATG
ATACTTTCTGATGATGCTGTTGTGTGTTTCAATAGCACTTATGCATCTCAAGGTCTAGTGGCTAGCATAA
AGAACTTTAAATCAGTTCTTTACTATCAAAACAACGTTTTTATGTCTGAAGCAAAATGTTGGACTGAGAC
TGACCTTACTAAAGGACCTCATGAATTTTGCTCTCAACATACAATGCTAGTTAAACAGGGTGATGATTAT
GTGTACCTCCCTTACCCGGATCCATCACGAATCTTAGGGGCTGGCTGTTTTGTAGATGATATCGTAAAAA
CAGATGGTACACTGATGATTGAACGGTTTGTGTCTTTAGCTATAGATGCTTACCCACTTACTAAACATCC
TAATCAGGAGTATGCTGATGTCTTTCACTTGTACTTACAATACATAAGAAAGTTACATGATGAGTTAACA
GGACATATGTTAGACATGTATTCTGTTATGCTTACTAATGATAACACTTCAAGGTATTGGGAACCTGAGT
TTTATGAGGCTATGTACACACCGCATACAGTCTTACAGGCTGTTGGGGCTTGTGTTCTTTGCAATTCACA
GACTTCATTAAGATGTGGTGCTTGCATACGTAGACCATTCTTATGCTGTAAATGCTGTTACGACCACGTC
ATATCTACATCACATAAATTAGTCTTGTCTGTTAATCCGTATGTTTGCAATGCTCCAGGTTGTGATGTCA
CAGATGTGACTCAACTTTACTTAGGAGGTATGAGCTATTATTGTAAATCACATAAACCACCCATTAGTTT
TCCGTTGTGTGCTAATGGACAAGTTTTTGGTTTATATAAGAATACATGTGTTGGTAGCGATAATGTTACT
GACTTTAACGCAATTGCAACATGTGATTGGACAAATGCTGGTGATTACATTTTAGCTAACACCTGTACTG
AAAGACTCAAGCTTTTCGCAGCAGAAACGCTCAAAGCTACTGAGGAGACATTTAAACTGTCTTATGGTAT
TGCCACTGTACGTGAAGTGCTGTCTGACAGAGAATTGCATCTTTCATGGGAAGTTGGTAAACCTAGACCA
CCACTTAACCGAAATTATGTCTTTACTGGTTATCGTGTAACTAAAAACAGTAAAGTACAAATAGGAGAGT
ACACCTTTGAAAAAGGTGACTATGGTGATGCTGTTGTCTACCGAGGTACAACAACTTACAAACTAAATGT
TGGTGACTATTTTGTGCTGACATCACATACAGTAATGCCATTAAGTGCACCTACACTAGTGCCACAAGAG
CACTATGTTAGAATTACTGGCTTATACCCAACACTCAATATTTCAGATGAGTTTTCTAGCAATGTTGCAA
ATTATCAAAAGGTTGGTATGCAAAAGTATTCTACACTCCAAGGACCACCTGGTACTGGTAAGAGTCATTT
TGCTATTGGCTTAGCTCTCTACTACCCTTCTGCTCGCATAGTGTACACAGCTTGCTCTCATGCCGCTGTT
GATGCACTATGTGAGAAGGCATTAAAATATTTGCCTATAGATAAATGTAGTAGAATTATACCTGCACGTG
CTCGTGTAGAGTGTTTTGATAAATTCAAAGTGAATTCAACATTAGAACAGTACGTCTTTTGTACTGTAAA
TGCATTGCCTGAGACGACTGCAGATATAGTTGTCTTTGATGAAATTTCAATGGCTACAAATTATGATTTG
AGTGTTGTCAATGCTAGATTACGTGCTAAGCACTATGTGTACATTGGCGACCCTGCTCAATTACCAGCAC
CACGCACATTGCTAACTAAGGGCACACTAGAACCAGAATATTTCAATTCAGTGTGTAGACTCATGAAAAC
TATAGGTCCAGACATGTTCCTTGGAACTTGTCGGCGTTGTCCTGCTGAAATTGTTGACACTGTGAGTGCT
TTGGTTTATGATAATAAGCTGAAAGCACATAAAGACAAATCAGCTCAATGCTTTAAAATGTTTTATAAGG
GTGTTATTACTCATGATGTTTCATCTGCAATTAACAGGCCACAAATAGGCGTGGTAAGAGAATTTCTTAC
ACGTAATCCTACTTGGAGAAAAGCTGTCTTCATTTCACCTTATAATTCACAGAATGCTGTAGCCTCAAAG
ATTTTGGGACTACCAACTCAAACTGTTGATTCATCACAGGGTTCAGAATATGACTATGTCATATTCACTC
AAACCACTGAGACAGCTCACTCTTGTAATGTAAACAGATTTAATGTTGCTATTACTAGAGCAAAAGTAGG
CATACTTTGCATAATGTCTGATAGAGACCTTTATGACAAGTTGCAATTTACAAGTCTTGAGATTCCACGT
AGGAATGTGGCAACTTTACAAGCTGAAAATGTAACAGGACTTTTTAAGGATTGTAGTAAGGTAATCACTG
GGTTACACCCAACACAGGCACCTACACACCTCAGTGTTGACACTAAATTCAAAACTGAAGGTTTATGTGT
TGACATACCTGGTATACCTAAGGACATGACCTATAGAAGACTCATCTCTATGATGGGTTTCAAAATGAAT
TACCAAGTTAATGGTTACCCTAATATGTTTATCACCCGTGAGGAAGCCGTAAGACATGTACGTGCATGGA
TTGGCTTTGATGTCGAGGGGTGTCATGCTACTAGAGAAGCTATTGGTACTAATTTACCTTTACAGCTAGG
CTTTTCTACAGGTGTTAACCTAGTTGCTGTACCTACAGGCTATGTTGATACACCTAATAATACAGATTTT
TCCAGAGTTAGTGCTAAACCACCACCTGGAGATCAGTTTAAACATCTTATACCACTTATGTATAAAGGAC
TTCCTTGGAATGTAGTGCGTATAAAGATTGTACAAATGTTAAGTGATACACTTAAAAATCTCTCTGACAG
AGTCGTGTTTGTCTTATGGGCACATGGCTTTGAATTAACATCTATGAAGTATTTTGTGAAAATAGGACCT
GAGCGCACTTGTTGTCTATGTGATAAACGTGCCACATGCTTTTCCACTGCTTCAGACACTTATGCCTGTT
GGCATCATTCTATTGGATTTGATTATGTCTATAATCCGTTTATGATTGATGTTCAACAATGGGGTTTTAC
AGGTAACCTACAAAGCAACCATGATCGCTATTGTCAGGTTCATGGTAATGCACATGTAGCTAGTTGTGAT
GCAATCATGACTAGATGTCTAGCTGTCCACGAGTGCTTTGTTAAGCGTGTTGACTGGACTATTGAATACC
CTATAATTGGTGATGAACTGAAGATTAATGCGGCTTGTAGAAAGGTTCAACACATGGTTGTTAAAGCTGC
ATTATTAGCAGACAAATTTCCAGTTCTTCATGACATTGGTAACCCTAAAGCTATTAAGTGTGTACCTCAA
GCTGATGTAGAATGGAAGTTCTATGACGCACAGCCTTGTAGTGACAAAGCTTATAAAATAGAAGAATTAT
TCTATTCTTATGCCACACATTCTGACAAATTCACAGATGGTGTATGCCTATTTTGGAATTGCAATGTCGA
TAGATATCCTGCTAATTCCATTGTTTGTAGATTTGACACTAGAGTGCTATCTAACCTTAACTTGCCTGGT
TGTGATGGTGGCAGTTTGTATGTAAATAAACATGCATTCCACACACCAGCTTTTGATAAAAGTGCTTTTG
TTAATTTAAAACAATTACCATTTTTCTATTACTCTGACAGTCCATGTGAGTCTCATGGAAAACAAGTAGT
GTCAGATATAGACTATGTACCACTAAAGTCTGCTACGTGCATAACACGTTGCAATTTAGGTGGTGCTGTC
TGTAGACATCATGCTAATGAGTACAGATTGTATCTTGATGCTTACAACATGATGATCTCAGCTGGCTTTA
GCTTGTGGGTTTACAAACAATTTGATACTTACAACCTCTGGAATACTTTTACAAGACTTCAGAGTTTAGA
AAATGTGGCTTTTAATGTTGTAAATAAAGGACACTTTGATGGACAACAGGGTGAAGTACCAGTTTCCATC
ATTAATAACACTGTTTACACAAAAGTTGATGGTGTTGATGTAGAACTATTTGAAAATAAAACAACATTAC
CTGTTAATGTAGCATTTGAGCTCTGGGCTAAGCGCAATATTAAACCAGTACCAGAGGTGAAAATACTCAA
TAATTTGGGTGTGGACATTGCTGCTAATACTGTGATTTGGGACTACAAAAGAGATGCTCCAGCACATATA
TCTACTATTGGTGTTTGTTCTATGACTGACATAGCCAAGAAACCAACTGAAAATATTTGTGCACCACTCA
CTGTCTTTTTCGATGGTAGAGTCAATGGTCAAGTAGACTTGTTTAGAAATGCCCGTAATGGTGTTCTTAT
TACAGAAGGTAGTGTTAAAGGTTTACAACCATCTGTAGGTCCTAAACAAGCCAGTCTTAATGGAGTCACA
TTGATTGGAGAAGCCTTAAAAACACAGTTCAATTATTACAAGAAAGTTAATGGTGTTGTTCAACAACTAC
CTGAAACTTACTTTACCCAAAGTAGAAATTTAAAAGAATTCAAACCCAGGAGTCAAATGGAAATTGATTT
CTTAGAATTAGCTATGGATGAATTCATTGAACGGTATAAACTAGAAGGTTATGCCTTCGAACATATCGTC
TATGGAGATTTTAGTCATAGGCAGTTAGGTGGTTTACATCTACTGATTGGACTAGCTAAACGTTCTAAGG
AATCACCTCTTGAATTAGAAGATTTTATTCCTATGGACAGTACAGTTAAAAATTACTTCATAACAGATGC
GCAAACAGGTTCATCTAAGTGTGTGTGTTCTGTTATTGATTTATTACTTGATGATTTTGTTGAAATAATA
AAATCGCAGGATTTATCTGTAGTTTCTAAGGTGGTCAAAGTGACCATTGACTATACAGAAATTTCATTTA
TGCTTTGGTGTAAAGATGGACATGTTGAAACATTTTACCCAAAATTACAATCTAGTCAAGCGTGGCAACC
GGGTGTTGCTATGCCTAATCTCTACAAAATGCAAAGAATGTTACTAGAAAAGTGTGACCTTCAAAATTAT
GGTGATAGTGCAACATTACCTAAAGGCATAATGATGAATGTCGCAAAATATACTCAACTGTGTCAGTATT
TAAATACACTTACTTTAGCTGTACCCTATAATATGAGGGTTATACATTTTGGTGCTGGTTCTGATAAAGG
AGTTGCACCTGGTACAGCTGTTTTAAGACAGTGGTTGCCTACGGGTACACTACTTGTCGATTCAGATCTT
AATGACTTTGTCTCTGATGCAGATTCAACTTTGATTGGTGATTGTGCAACTGTACATACAGCTAATAAAT
GGGATCTCATTATTAGTGATATGTACGATCCTAAGACTAAAAATGTTACAAAAGAAAATGATTCCAAAGA
GGGATTTTTCACTTACATTTGTGGATTTATACAACAAAAGCTAGCCCTTGGAGGTTCTGTAGCTATAAAG
ATAACAGAGCATTCTTGGAATGCCGATCTTTATAAGCTTATGGGACATTTCGCATGGTGGACTGCTTTTG
TTACT-AATGTAAATGCATCTTCATCTGAAGCATTTTTAATTGGGTGTAATTACCTTGGCAAACCGCGTG
AACAGATAGATGGTTATGTCATGCATGCAAATTACATATTTTGGAGGAATACAAACCCAATTCAGTTGTC
TTCCTATTCTTTATTTGACATGAGTAAATTCCCCCTTAAATTAAGGGGTACTGCAGTTATGTCTTTGAAA
GAAGGTCAAATCAATGATATGATTTTATCTCTTCTTAGTAAAGGTAGACTTATAATTAGAGAAAACAATA
GAGTTGTTATTTCTAGTGATGTTCTTGTTAACAACTAAACG-AACC------------------------
---ATGTTTGTTTTTCTTGTTTTATTGCCACTAGTTTCTA---GTCAGTGTGTTAATCTAACAACTAGAA
CTCAGTTACCTCCTGCATACACCAACTCATCCACCCGTGGTGTCTATTACCCTGACAAAGTTTTCAGATC
TTCAGTTTTACATTTAACTCAGGATTTGTTTTTACCTTTCTTCTCCAATGTGACCTGGTTCCATGCTATA
CATGTTTCAGGGACCAATGGTATTAAAAGGTTTGATAACCCAGTTCTGCCATTCAACGATGGCGTCTATT
TTGCTTCCACTGAGAAGTCTAATATAATAAGAGGATGGATTTTTGGTACTACCTTAGATTCGAAGACCCA
GTCTCTACTTATTGTTAATAACGCTACTAATGTTGTTATTAAAGTCTGTGAATTTCAATTTTGTAATGAT
CCATTTTTGGGTGTTTATTACCACAAAAACAACAAAAGTTGGATGGAAAGTGAGTTCAGAGTTTACTCTA
GTGCGAATAATTGCACTTTTGAGTATGTCTCTCAGCCTTTTCTTATGGACCTTGAAG---GAAAACAGGG
TAATTTCAAAAATCTTAGGGAATTCGTGTTTAAGAATATTGATGGTTATTTCAAAATATATTCTAAACAT
ACGCCTATTAATTTAGTGCGTGA------------TCTTCCCCCTGGTTTTTCAGCTTTAGAACCATTGG
TAGATCTGCCAATAGGTATTAACATCACTAGGTTTCAAACTTTACTTGCTTTACATAGAAGCTATTTGAC
TCCTGGTGATTCTTCTTCAGGTTGGACAGCTGGTGCTGCAGCTTATTATGTGGGTTATCTTCAACCAAGG
ACTTTTCTACTAAAATATAATGAGAATGGAACCATTACAGATGCTGTAGACTGTGCACTTGACCCTCTTT
CAGAAACAAAGTGTACGTTAAAATCCTTCACTGTTGAAAAAGGAATTTATCAAACCTCTAACTTTAGAGT
CCAACCAACAGATTCTATTGTTAGATTCCCAAATATTACAAACTTATGTCCTTTTGGTGAAGTTTTTAAC
GCCACCACATTCGCATCAGTTTATGCTTGGAACAGAAAGAGAATTAGCAACTGTGTTGCTGATTACTCTG
TCCTATATAATTCC---ACTTCATTTTCTACCTTTAAATGTTATGGAGTGTCTCCTACTAAATTAAATGA
TCTCTGCTTTACTAATGTTTATGCAGACTCATTTGTGATTACAGGTGATGAAGTCAGACAAATTGCGCCA
GGACAAACTGGAAAGATTGCTGACTACAATTATAAACTACCAGATGATTTTACTGGTTGTGTTATAGCTT
GGAATTCTAAGCATATTGATGCAAAAGAGGGCGGTAATTTTAACTATCTTTACCGTCTCTTTAGAAAAGC
TAATCTTAAACCCTTTGAGAGGGATATCTCAACTGAAATTTACCAAGCAGGCAGCAAACCTTGTAATGGT
CAAACTGGTCTAAATTGCTACTACCCACTTTATAGATATGGATTTTACCCTACTGATGGTGTTGGTCACC
AACCTTATAGGGTAGTAGTACTTTCTTTTGAACTTCTAAATGCACCAGCAACTGTTTGTGGACCTAAGAA
GTCTACTAACTTGGTTAAAAATAAATGTGTCAATTTCAACTTTAATGGTTTAACTGGCACAGGTGTCCTC
ACAGAGTCTAATAAAAAGTTTCTACCTTTCCAACAATTTGGTAGAGACATTGCAGACACTACTGATGCCG
TCCGTGATCCACAGACACTTGAGATTCTTGACATTACACCATGTTCTTTTGGTGGTGTCAGTGTTATAAC
ACCTGGAACAAATGCCTCTAACCAGGTTGCTGTTCTTTATCAGGATGTTAACTGCACAGAAGTCCCTGTT
GCTATCCATGCAGACCAACTTACTCCCACTTGGCGTGTTTACTCCACAGGTTCTAATG------TTTTTC
AAACACGTGCAGGTTGTTTAATAGGGGCTGAACATGTCAATAACTCGTATGAGTGTGACATACCTATTGG
TGCAGGAATATGCGCCAGTTATCAGACTCAAACTAATT------------CACGTAGTGTGGCCAGTCAA
TCTATTATTGCCTACACTATGTCACTTGGTGCAGAAAATTCAGTTGCTTATTCTAATAACTCTATTGCCA
TACCTACAAATTTTACTATTAGTGTGACCACTGAAATTCTACCTGTGTCTATGACAAAGACATCGGTAGA
CTGTACAATGTATATTTGTGGTGATTCAACTGAGTGCAGCAACCTTTTGTTGCAATATGGTAGTTTTTGC
ACACAATTAAATCGTGCTTTAACTGGAATAGCTGTTGAACAGGACAAAAATACTCAAGAAGTTTTTGCTC
AAGTTAAACAAATTTATAAGACACCACCAATTAAAGATTTTGGTGGTTTCAATTTTTCACAAATATTACC
AGATCCATCAAAACCAAGCAAGAGGTCATTTATTGAGGATTTACTTTTCAATAAAGTGACACTTGCTGAT
GCTGGCTTCATCAAACAATATGGTGATTGCCTTGGTGATATTGCTGCTAGGGATCTTATTTGTGCTCAAA
AGTTCAATGGCCTTACTGTTCTGCCACCTTTGCTCACAGATGAAATGATCGCTCAATACACTTCTGCACT
ATTAGCAGGTACAATCACTTCTGGTTGGACTTTTGGTGCAGGTGCTGCTTTACAAATACCATTTGCCATG
CAAATGGCTTATAGGTTTAATGGTATTGGAGTTACACAGAATGTTCTCTATGAGAACCAAAAATTGATTG
CCAACCAGTTTAATAGTGCTATTGGCAAAATTCAAGACTCACTTTCTTCTACAGCAAGTGCACTTGGAAA
ACTTCAAGATGTTGTCAACCAAAATGCACAAGCTTTAAACACGCTTGTTAAACAACTTAGCTCCAATTTT
GGAGCTATTTCTAGCGTGTTAAATGATATCCTTTCACGTCTCGACAAAGTTGAGGCTGAAGTGCAGATTG
ACAGGTTGATCACAGGCAGACTTCAAAGCTTGCAGACATATGTGACTCAACAATTAATTAGAGCTGCAGA
AATCAGAGCTTCTGCCAATCTTGCTGCTACTAAAATGTCAGAGTGTGTACTCGGACAATCAAAAAGAGTT
GATTTTTGTGGAAAAGGCTATCATCTTATGTCTTTCCCTCAGTCAGCACCTCATGGTGTAGTCTTCTTGC
ATGTGACATATGTCCCTGCACAAGAAAAGAACTTCACAACTGCTCCTGCCATTTGTCATGATGGAAAAGC
ACACTTTCCACGTGAAGGTGTTTTCGTTTCAAATGGCACACACTGGTTTGTTACACAAAGGAATTTTTAT
GAACCACAAATTATTACAACAGACAACACATTTGTCTCTGGTAGCTGTGATGTTGTAATAGGAATTGTCA
ACAACACAGTTTATGATCCTTTGCAACCAGAACTTGATTCATTCAAGGAGGAGTTGGATAAATACTTTAA
AAATCATACATCACCTGATGTAGATTTAGGTGACATTTCTGGCATTAATGCTTCAGTTGTCAATATTCAA
AAGGAAATTGACCGCCTCAATGAGGTTGCCAAAAATCTAAATGAATCTCTCATCGATCTCCAAGAACTTG
GAAAGTATGAACAGTATATAAAATGGCCATGGTACATTTGGCTAGGTTTTATAGCTGGCTTGATTGCCAT
AATAATGGTCACGATTATGCTTTGCTGTATGACCAGTTGCTGCAGTTGTCTCAAGGGCTGTTGTTCTTGC
GGATCTTGCTGCAAATTTGATGAAGACGACTCTGAGCCAGTGCTCAAAGGAGTCAAATTACATTACACAT
AAACG-AACTTATGGATTTGTTTATGAGAATTTTCACACTTGGAACTGTAACTTTGAAACAAGGTGAAAT
TAAGGATGCTACTCCTTCAGATTCTGTTCGCGCTACTGCAACGATACCGATACAAGCCTCACTCCCTTTC
GGATGGCTTATTGTTGGCGTTGCATTTCTTGCTGTTTTTCAAAGCGCTTCCAAGATCATAACCCTTAAAA
AGAGATGGCAACTAGCACTCTCTAAGGGTATTCACTTTATTTGCAACTTGCTGCTGCTGTTTGTAACAGT
TTACTCACATCTTTTGCTCGTTGCTGCTGGTCTTGAAGCCCCATTCCTCTACCTCTACGCTTTAGTCTAC
TTCTTGCAGAGTATAAACTTTGTAAGAATAATAATGAGGCTTTGGCTTTGCTGGAAATGCCGTTCCAAAA
ACCCATTACTCTATGATGCTAACTACTTCCTTTGTTGGCATACTAATTGTTATGACTATTGTATACCTTA
CAATAGTGTAACTTCTTCAATTGTCATTACTTCAGGTGATGGCACAACAAGTCCTATTTCTGAACATGAC
TACCAGATTGGTGGTTATACTGAAAAATGGGAGTCTGGAGTAAAAGACTGTGTTGTATTACACAGTTACT
TCACTTCAGATTATTACCAGCTGTACTCAACTCAATTGAGCACAGACACTGGTGTTGAACATGTTACCTT
CTTCATCTACAATAAAATTGTTGATGAGCCTGAAGAACATGTCCAAATTCACACAATCGACGGTTCATCC
GGAGTTGTTAATCCAGCAATGGAACCAATTTATGATGAACCGACGACGACTACTAGCGTGCCTTTGTAAG
CACAAGCTGATGAGTACGAACTTATGTACTCATTCGTTTCGGAAGAGACAGGTACGTTAATAGTTAATAG
CGTACTTCTTTTTCTTGCTTTCGTGGTATTCTTGCTAGTCACACTAGCCATCCTTACTGCGCTTCGATTG
TGTGCGTACTGCTGCAATATTGTTAACGTGAGTCTTGTAAAACCTTCTTTTTACGTTTACTCTCGTGTTA
AAAATCTGAATTCTTCT---AGAGTTCCTGATCTTCTGGTCTAAACGAACTAAATATTATATTAGTTTTT
CTGTTTGGAACTTTAATTTTAGCCATGGCAGAT---AACGGT------------------ACTATTACCG
TTGAAGAGCTGAAAAAGCTCCTTGAACAGTGGAATCTAGTAATAGGATTCCTATTTCTTACATGGATTTG
TCTTCTACAATTTGCCTATGCCAACAGGAATAGGTTTTTGTATATAATTAAGTTAATTTTCCTCTGGCTG
CTTTGGCCAGTAACTTTAGCCTGCTTTGTGCTTGCTGCTGTTTACAGAATAAATTGGATCACTGGAGGAA
TCGCTATCGCAATGGCTTGTCTTGTAGGCTTGATGTGGCTGAGCTACTTCATTGCTTCTTTCAGGCTATT
TGCACGTACGCGTTCCATGTGGTCATTCAATCCAGAAACTAACATTTTGCTCAACGTGCCACTCCATGGC
ACTATTTTGACCAGACCGCTTCTAGAGAGTGAACTTGTAATCGGAGCTGTCATCCTTCGTGGACATCTTC
GTATTGCTGGACACCATCTAGGACGCTGTGACATCAAGGACCTGCCCAAAGAAATCACTGTTGCTACATC
ACGAACGCTTTCTTATTACAAATTGGGAGCTTCACAGCGTGTAGCAGGTGATTCAGGTTTTGCTGCATAC
AGTCGCTACAGGATTGGAAACTACAAATTAAACACAGACCATTCCAGTAGCAGTGACAATATTGCTTTGC
TTGTACAGTAAGTGACAACAGATGTTTCATCTCGTTGACTTTCAGGTTACTATAGCAGAGATATTACTAA
TTATTATGAGGACTTTCAAAGTTTCCATTTGGAACCTTGATTACATCATAAACCTTATAATTAAAAATTT
ATCTAAGTCACTAACTGAGAATAAATATTCTCAATTAGATGAAGAGCAACCAATGGAGATTGATT-----
----------------------------------------------------------------------
----------------------------------------------------------------------
----------------------------------------------------------------------
----------------------------------------------------------------------
----------------------------------------------------------------------
----------------------------------------------------------------------
----------------------------------------------------------------------
----------------------------------------------------------------------
----------------------------------------------------------------------
----------------------------------------------------------------------
----------------------------------------------------------------------
----------------------------------------------------------------------
----------------------------------------------------------------------
----------------------------------------------------------------------
---------------------------------------------------------------------A
ACGAACATGAAAATTATTCTTTTCTTGGTACTGGTAACACTTGCTACTTGTGAGCTTTATCACTACCAAG
AGTGTGTTAGAGGTACAACAGTACTTCTAAAAGAACCTTGCTCTTCTGGAACGTATGAAGGCAATTCACC
ATTCCATCCTCTAGCTGATAATAAATTTGCACTGACTTGCTTTAGCACTCAATTTGCTTTTGCTTGTCCT
GACGGCGTGAAACACGTCTATCAGTTACGTGCCAGATCAGTTTCACCCAAACTGTTCATCAGACAAGAGG
AAGTT---CAAGAACTTTACTCACCAATTTTTCTTATCATTGCAGCAATAGTGTTTATAACACTTTGCTT
CACACTCAAAAGAAAAACAGAATGAGTGAACTTTCATTAATTGACTTCTATTTGTGCTTTTTAGCCTTTC
TGCTATTCCTTGTTTTAATTATGCTTATTATCTTTTGGTTCTCACTTGAACTGCAAGATCATAATGAAAC
TTGTCACG-----CCTAAACGAACATGAAACTTCTTGTTTTCTTAGGAATCCTCACAACAGTAACTGCAT
TTCACCAAGAATGTAGT-TTACAGTCATGTGCTCAACACCAACCATATGTAGTTGATGACCCGTGTCCTA
TTCACTTCTATTCTAAATGGTACATTAGAGTAGGAGCT---AGAAAATCAGCACCTTTAATTGAATTGTG
CGTGGATGAGGTTGGTTCTAAATCACCCATTCAGTACATCGATATCGGCAATTATACAGTTTCCTGTTCA
CCTTTTACAATTAATTGCCAGGAGCCTAAATTGGGTAGTCTTGTAGTGCGTTGTTCGTTCTATGAAGACT
TTTTAGAGTATCATGACGTTCGTGTTGT---TTTAG--ATTTCATCTAAACGAACAAACTAAAATGTCTG
ATAATGGACCCCA---AAACCAACGAAATGCACCCCGCATTACGTTTGGTGGACCCTCAGATTCAACTGG
CAGTAACCAGAATGGAGAACGCAGTGGAGCACGACCAAAACAACGTCGGCCTCAAGGTTTACCCAATAAT
ACTGCGTCTTGGTTCACCGCTCTCACTCAACATGGCAAGGAAGACCTTAAATTCCCTCGAGGACAAGGCG
TTCCGATTAATACCAATAGCAGTCCAGATGACCAAATTGGCTACTACCGAAGAGCTACCAGACGAATTCG
TGGTGGTGACGGTAAAATGAAAGATCTCAGTCCAAGATGGTACTTTTACTACCTAGGAACTGGGCCAGAA
GCTGGACTTCCCTATGGTGCTAACAAAGACGGCATCATATGGGTTGCAACTGAGGGAGCCTTGAATACAC
CAAAAGATCACATTGGCACCCGCAATCCTGCTAACAATGCTGCAATCGTGCTACAACTTCCTCAAGGAAC
AACATTGCCAAAAGGCTTCTACGCAGAAGGGAGCAGAGGTGGCAGTCAAGCTTCTTCTCGCTCTTCATCA
CGTAGTCGCAACAGTTCAAGAAACTCAACTCCAGGCAGCAGTAGGGGAACTTCCCCTGCTAGGATGGCTG
GCAATGGCAGTGATGCTGCTCTTGCTTTGCTGCTGCTTGACAGATTGAACCAGCTTGAGAGCAAAATGTC
TGGTAAAGGCCAACAACAACAGAGCCAAACTGTCACTAAGAAATCTGCTGCAGAGGCTTCTAAGAAACCT
CGGCAAAAACGTACTGCCACCAAACAATACAATGTAACACAAGCTTTTGGCAGACGTGGTCCAGAACAAA
CCCAAGGAAACTTTGGGGATCAAGAACTAATCAGGCAAGGAACTGATTACAAACATTGGCCGCAAATTGC
ACAATTCGCTCCCAGCGCTTCAGCATTCTTCGGAATGTCGCGCATTGGCATGGAAGTCACACCTTCGGGA
ACGTGGTTGACCTATACAGGTGCCATTAAATTGGATGACAAAGATCCAAATTTCAAAGATCAAGTCATTT
TGCTGAATAAGCACATTGACGCATACAAAACATTCCCACCAACAGAGCCTAAAAAGGACAAAAAGAAAAA
GGCTGATGAAACTCAAGCCTTACCGCAGAGACAGAAGAAACAGCAAACTGTGACTCTTCTTCCTGCTGCA
GATTTGGATGACTTCTCCAAACAATTGCAACAATCCATGAGCAG------TGCTGATTCAACTCAGGCCT
AA--ACTCATGCAGACCACACAAGGCAGATGGGCTATATAAACGTTTTCGCTTTTCCGTTTACGATATAT
AGTCTACTCTTGTGCAGAATGAATTCTCGTAACTACATAGCACAAGTAGATGTAGTTAACCTTAATCTCA
CATAGCAATCTTTAATCAGTGTGTAACATTAGGGAGGACTTGAAAGAGCCACCACATTTTCACCGAGGCC
ACGCGGAGTACGATCGAGGGTACAGTGAATAATGCTAGGGAGAGCTGCCTATATGGAAGAGCCCTAATGT
GTAAAATTAATTTTAGTAGTGCTAT-CCCATGTGATTTTAATAGCTTCTTAGGAGAATGACAAAAAAAAA
AAAAAAAAAAA.............
>MG772933_Bat_SARS_like_CoV_bat_SL_CoVZC45
ATATTAGGTTTT-TACCTTCCCAGGTAACAAACCAACTAACTCTCGATCTCTTGTAGATCTGTTCTCTAA
ACGAACTTTAAAA------TCTGTGTGACTGTCACTTAGCTGCATGCTTAGTGCACTCACGCAGTTTAAT
T-ATAATTAA--TTACTGTCGTTGACAGGACACGAGTAACTCGTCTATCTTCTGCAGGTTGCTTACGGTT
TCGTCCGTGTTGCAGCCGATCATCAGCATACCTTGGTTTCGTCCGGGTGTGACCGAGAGGTAAGATGGAG
AGCCTTGTCCCTGGTTTCAACGAGAAAACACACGGTCCACTCAGTTTGCCTGTTTTACAGGTTCGTGACG
TGCTTGTACGTGGCTTTGGAGACTCCGTAGAGGAAGCTTTATCAGAGGCACGTCAACATCTTAAAGATGG
CACTTGTGGCTTAGTAGAAGTTGAAAAAGGTGTTTTACCTCAACTTGAACAGCCCTATGTGTTCATCAAA
CGTTCTGATGCCCGAACTGCACCTCACGGCCATGTTATGGTCGAATTAGTAGCAGAACTCGATGGCATTC
AGTATGGTCGTAGTGGTGAGACACTTGGTGTTCTTGTCCCTCATGTAGGAGAGGTACCAGTTGCTTACCG
TAAAGTTCTTCTTCGTAAGAACGGTAATAAAGGAGCTGGTGGCCATAGTTACGGCGCCGATCTAAAGTCT
TTTGACTTAGGCGACGAGCTTGGTACTGATCCTATTGAAGATTTTCAAGAAAATTGGAACACTAAACATG
GCAGTGGTGTTACCCGTGAACTCAAGCGTGAGCTTAACGGAGGTGCATACACTCGCTATGTAGACAACAA
CTTTTGTGGCCCAGATGGCTACCCTCTTGAGTGCATTAAAGACCTTCTGGCTCGTGCTGGTAAGGCTTCT
TATGCTTTGTCTGAACAATTGGATTTTATTGACACTAAGAGAGGTGTGTACTGCTGCCGTGAACACGAGC
ATGAAATTGCTTGGTACACGGAACGCTCTGAAAAGAGCTATGAATTGCAGACACCTTTTGAAATTAAGTT
GGCAAAGAAATTTGACACCTTCAATGGGGAATGTCCAAATTTTGTATTTCCTCTAAATTCAACAATCAAG
ACCATTCAACCAAGGGTTGAAAAGAAAAAGCTTGATGGTTTCATGGGTAGAATTCGATCTGTCTATCCTG
TTGCTTCACCAAATGAATGCAACCAAATGTGCCTCTCAATTCTCATGAAGTGTGACCATTGTGGTGAAAC
TTCATGGCAGACGGGTGATTTTGTTAGAGCCACTTGCGAATTCTGTGGTACTGAAAATTTGACTAAAGAA
GGTGCCACAACTTGTGGTTACTTACCTCAAAATGCTGTTGTAAAACTTTATTGT---CCAGCATGTCATA
ATCCAGAAGTAGGACCTGAGCATAGTCTTGCTGAATATCATAATGAGTCTGGTTTGAAAACCGTTCTTCG
TAAGGGTGGTCGTACCATTGCTTATGGGGGCTGTGTGTTTGCTTATGTTGGTTGCTACAACAAGTGTGCC
TATTGGGTTCCACGTGCTAGTGCTAACATAGGCTGTAATCACACAGGTGTTGTTGGAGAAGGTTCTGAAA
GTCTAAACGACAACCTTCTTGAAATATTGCAAAAGGAGAAAGTCAACATCAATATTGTTGGTGACTTTAA
ACTTAATGAAGAGATTGCCATTATTTTGGCATCTTTTTCTGCCTCTATAAGTGCTTTTGTAGAAACTGTA
AAAGGTTTGGATTACAAAACATTCAAACAAATTGTTGAATCCTGTGGTAACTTTAAAGTTACGAAGGGAA
AAGCAAAGAAAGGTGCCTGGAACATAGGTGAACAAAGTTCAATACTGAGTCCGCTCTATGCGTTCCCTTC
AGATGCTGCTCATGTTGTACGGTCTATCTTCTCACGCACACTAGAAACTGCTCACCATTCTGTGCATGTC
TTACAAAAGGCTGCTATAATTATCTTAGATGGAATTTCACAGTATTCATTGAGACTCATTGATGCTATGA
TGTTCACATCTGATTTGGTTACTAACAATCTAGTTGTAATGGCTTACATTACGGGTGGTGTTGTACAAAT
GACTTCACAGTGGCTAACAAATATCTTTGGCACTGTTTATGAAAAACTTAAACCGGTTCTTGATTGGCTC
GAAGAGAAATTCAAAGAAGGTATAGAGTTTCTTAGAGACGGTTGGGAAATTGTTAAATTTATCTCAACTT
GTGCTTGTGAAATAGTCGGTGGACAAATTGTCACCTGTGCAAAGGAAATTAAGGAGAGTGTTCAGACATT
CTTTAAGCTCGTAAATAAATTTTTGGCTTTGTGTGCTGACTCCATCATTATTGGTGGAGCTAAACTTAAA
GCCTTGAATTTAGGTGAAACATTTGTCACACACTCAAAGGGATTGTACAGAAAGTGTGTTAGATCCAGAG
AAGAAACTGGCTTACTCTTGCCTCTGAAAGCTCCAAAAGAAATTATTTTCTTAGAGGGAGAAACACTTCC
CACAGAAGTGTTAACAGAGGAAGTTGTCTTGAAAACTGGTGTTTTACAACCATTAGAACAACCTACTAAT
GAGGCTGTTGAAGCTCCATTGATTGGTACACCAGTCTGTATTAACGGGCTCATGTTGCTCGAAATTAAAG
ACACAGAAAAGTACTGTGCCCTTGCACCTAATATGATGGTAACAAATAATACCTTCACACTTAAAGGTGG
TGCACCAACAAAA---GTCACTTTTGGTGATGACACTGTGATTGAAGTGCAGGGTTACAAGAGTGTAAAC
ATCACTTTTGAACTTGATGAAAGGATTGATAAAGTACTTAATGAGAAGTGCTCTAATTACACAGTTGAAC
TCGGTACAGAGGTAAACGAGTTCGCTTGTGTTGTTGCTGATGCTGTCATAAAAACTTTACAACCAGTATC
TGAACTAATCATACCACTGGGCATTGATTTAGACGAGTGGAGTATGGCTACATACTACTTGTTTGATGAG
TCCGGTGAATTTAAATTGTCTTCACATATGTACTGTTCTTTCTACCCTCC---TGAAGATGAAGGG---G
AAGATGATTGTGAAGAAGGACAGTGT---GAACCATCAACTCAATATGAGTATGGTACTGAGGATGACTA
CCAAGGTAAACCTTTGGAGTTTGGTGCTACTTCTTTTTCTTCTTCTTCACAGGAAGAAGAACAAGAAGAG
GATTGGTTAGAATCTGATAGTCAG------GACGGCCAAGAGACTGCAGTTGAAGAAAATAAAATAC---
---------CGAGTGTTGAAGTTCCACCTGTTTTGCAGGTGGAATCAACACCAGTTGTTACTGAAACTAG
TGAACAAAATAATTTCACAGGTTATTTAAAATTAACTGACAATGTCTTCATTAAAAATGCTGACATTGTA
GAAGAAGCTAAAAAGGTAAAGCCTACAGTAGTTGTTAATGCAGCTAATGTTTACCTTAAACATGGAGGAG
GTGTTGCTGGAGCTTTAAATAAGGCAACTAACAACGCCATGCAGGTTGAATCTGATAAGT-ACATAACTA
CCAATGGGCCACTAATTGTGGGTGGTGGTTGTGTTTTGAGTGGACATAACCTTGCTAAAAATTGTCTTCA
TGTTGTTGGCCCTAATGTCAACAGAGGTGAAGACATTCAATTGCTTAAAAATGCTTATGAAAATTTCAAT
CAACATGAGATTTTACTCGCACCATTATTATCAGCTGGTATTTTTGGTGCTGATCCTGTACATTCTTTAA
GAGTTTGTGTAGAAACTGTTCACACAAATGTCTATCTAGTTGTCTTTGACAAAAATCTCTATGACAAACT
T---------------------------------------------------GTTTCAAGCTTTTTAGAG
ATGAAGAGTGAAAAACAAGTAGAACAAAAAGTTGCTGAAAATCCTAAAGAGGAAGTTAAGCCATTTTTTA
CTGAAAATAAACCT------------------------TCAGTTGAACAAAGACAACAAGCTGAAGAGAA
GAAAATCAAAGCCAGTATTGAAGAAGTTACAACTACTCTAGAGGAGACCAAGTTCCTTACAGAAAACTTG
TTACTTTATATTGACATCAATGGCAATCTTCACCCAGATTCTGCCACTCTTGTTAAAGATATTGACACCA
CTTTCTTGAAGAAAGATGTTCCATATATAGTGGGTGATGTTATTAAAGAAGGCGCTTTAACTGCTGTAGT
TATACCTACTAAAAAGGCTGGTGGCACTACCGAAATGCTTGCTAAAGCTTTAAGAAAAGTGCCAACAGAT
AATTATATAACCACCTACCCTGGTCAGGGTTTAAATGGTTACACTGTAGAAGAAGCAAAGACAGTGCTTA
AAAAGTGTAAAAGTGCTTTTTACATTTTACCATCTATTATCTCTAATGCGAAGCAAGAAATTCTAGGAAC
TGTTTCTTGGAACTTGCGAGAGATGCTCGCACATGCAGAAGAAACACGTAAGTTAATGCCTGTTTGTATG
GAGACTAAAGCTATAGTTTCAACTATACAACGTAAGTACAAAGGCATTAAAATACAGGAGGGTGTGGTTG
ATTATGGTGCTAGATTTTACTTTTACACTAGTAAAACTACTGTAGCATCACTTATTAACACACTTAACAA
TCTAAATGAGACTCTTGTCACAATGCCATTAGGATATGTGACGCACGGTCTAAATTTAGAAGAAGCTGCT
CGGTACATGAGGTCTCTCAAAGTACCGGCTACAGTCTCTGTTTCTTCACCAGATGCTGTTACAGCATATA
ATGGTTATCTTACTTCTTCTTCAAAAACACCTGAAGAACACTTTATTGAAACCGTTTCACTTGCTGGTTC
CTATAAAGATTGGTCTTATTCTGGACAGTCTACACAACTAGGCATAGAATTTCTTAAGAGAGGTGATAAG
AGTGTATATTACACCA---GTAATCCCACTACATTTCACCTAGATGGTGAAACTATCACCTTTGATAATC
TTAAGACACTTCTCTCTTTGAGAGAAGTGAGGAATATTAAAGTGTTTACAACAGTAGACAACATTAACCT
CCACACGCAAGTTGTGGATATGTCTATGACATATGGACAACAGTTCGGTCCAATTTATTTGGATGGAGCT
GATGTTACTAAAATAAAACCTCACAATTCACATGAAGGTAAAACATTTTATGTTTTGCCTAATGATGATA
CCTTACGTGCAGAGGCTTTTGAGTACTACCATACAACTGATCCTAGTTTTCTGGGTAGGTACATGTCAGC
TTTAAACCACACTAAAAAGTGGAAATACCCACAAGTAAATGGTTTAACTTCTATAAAATGGGCAGATAAC
AATTGTTATCTTGCTACTGCATTGTTAACAATCCAACAAATAGAGTTGAAATTTAATCCACCAGCTTTAC
AAGACGCCTATTATAGGGCAAGAGCTGGTGAGGCTGCTAATTTTTGTGCACTTATCCTGGCCTATTGTAA
TAAGACAGTAGGTGAGTTAGGTGATGTCAGAGAAACAATGAATTATTTGTTTCAACATGCCAATTTAGAT
TCTTGTAAAAGAGTCTTGAATGTGGTGTGTAAAACTTGTGGACAACAGCAAACAACTCTCAAGGGTGTAG
AAGCTGTTATGTATATGGGCACACTTTCTTATGAACAACTTAAGAAGGGTGTGCAGATACCTTGTATGTG
TGGTAAACAAGCTACACAATATCTGGTACAACAAGAGTCACCTTTTGTTATGATGTCTGCACCGCCCGCC
CAATATGAACTTAAGCATGGTACATTTGTTTGTGCTAGTGAGTATACTGGTAATTACCAGTGTGGTCACT
ACAAACATATAACTTCTAAAGAAACCTTGTATTGCATAGATGGCGCTTTACTTACAAAGTCCTCTGAGTA
TAAAGGTTCTATTACAGATGTTTTCTATAAAGAAAACAGTTATACAACAACCATAAAACCAGTTACATAC
AAGTTGGATGGTGTTGTTTGTACAGAAATTGATCCTAAGTTGGATGGTTATTATAAGAAAGATAATTCTT
ATTTCACAGAGCAACCAATTGATCTTGTACCAAACCAACCTTACCCGAATGCAAGCTTTGACAATTTTAA
GTTTGTATGTGATAATACCAAATTTGCCGATGATTTAAATCAATTGTCTGGTTATAAGAAACCTGCCTCG
AGAGAGCTTAAGGTTACATTCTTTCCTGACTTAAATGGTGATGTAGTGGCTATTGATTATAAGCACTACA
CACCTTCTTTTAAGAAAGGAGCTAAATTGCTGCATAAGCCAATTGTTTGGCATGTTAACAATGCAACTAA
CAAAGCAACGTACAAACCAAATATTTGGTGCATACGTTGTCTTTGGAGTACAAAACCGGTTGAAACATCA
AATTCTTTTGATGCACTGGAATTAGGGGACACACAGGGAATGGATAATCTTGCCTGTGAAGTTCTAAAAC
CAGTCTCTGAAGAAGTAGTGGAAAATCCTACCATACAGAAAGACATTCTTGAGTGTAATGTGAAAACTAC
CGAAGTTGTAGGAGACATTATACTTAAACCGGCAAGTGATGGTCTAAAAATTACAAAAGAGGTTGGTCAT
ACAGACCTAATGGCTGCTTATGTTGACAATTCAAGTCTTACTATTAAGAAACCTAATGAATTATCCAGAG
TATTAGGTTTGAAAACTTTAGCCACTCATGGCTTGGCTGCTATTAATAGTGTTCCTTGGGACACTATAGC
TAATTATGTTAAGCCTTTCCTTAATAAGGTTGTTAGCACAACTACTAACATAGTTACACGGTGTCTAAAC
CGTGTTTGTACTAATTATATGCCTTATTTGTTTACTTTATTGCTACAATTGTGTACTTTTACTAAAAGTA
CAAATTCTAGAATAAGAGCATCTATGCCAACCACTATAGCAAAGAATACTGTTAAAAGTGTTGGTAAATT
TTGTATAGAGGCTTCATTTAATTATTTGAAGTCACCTAATTTTTCTAAATTGATAAATATTGTAATTTGG
TTTTTATTATTAAGTGTTTGCCTAGGTTCTTTAATCTATTCAACTGCTGCTTTAGGTGTCTTAATGTCTA
ATTTAGGCATGCCTTCTTATTGTACTGTTTACAGAGAAGGTTATTTGAACTCTACTAATGTCACTACTGC
AACCTACTGCACTGGTTCTATACCTTGTAGTGTTTGTCTTAGTGGTTTAGATTCTTTGGATACTTACCCA
TCCTTAGAAACTATACAAATTACCATTTCGTCTTTTAAATGGGATTTAACTGCTTTTGGTCTAGTTGCAG
AGTGGTTTTTGGCATATATTCTTTTTACTAGGTTCTTTTATGTACTTGGATTGGCTGCAATCATGCAATT
GTTTTTCAGCTATTTTGCAGTACATTTTATTAGTAATTCTTGGCTTATGTGGTTAATAATTAATCTTGTA
CAAATGGCCCCAATTTCAGCTATGGTTAGAATGTATATTTTCTTTGCATCATTTTATTATGTATGGAAAA
GTTATGTGCATGTTGTAGATGGTTGTACTTCATCAACTTGTATGATGTGTTATAAACGTAATAGAGCAAC
AAGAGTTGAATGTACAACTATTGTTAATGGTGTTAGAAGGTCCTTTTATGTCTATGCTAATGGAGGTAAA
GGCTTTTGCAAACTACATAACTGGAATTGTATTAATTGTGATACATTCTGTGCTGGTAGTACATTTATTA
GTGACGAAGTTGCTAGAGACTTATCACTACAGTTTAAAAGACCAATAAATCCTACTGACCAGTCTTCCTA
TATTGTTGATAGTGTTACAGTGAAGAATGGTTCCATCCATCTTTACTTTGATAAGGCTGGTCAAAAGACT
TATGAAAGACATTCTCTCTCTCATTTTGTTAACTTAGACAATCTGAGAGCTAATAACACTAAGGGTTCAT
TGCCTATTAATGTTATAGTTTTTGATGGTAAATCAAAATGTGAAGAATCATCTGCTAAATCAGCGTCTGT
TTATTATAGTCAGCTTATGTGTCAACCTATACTGTTACTGGACCAGGCATTAGTGTCTGATGTTGGTGAC
AGTGCAGAAGTTGCAGTTAAGATGTTTGATGCTTATGTTAATATATTTTCATCAACTTTCAATGTTCCAA
TGGAAAAACTCAAAGCATTAGTTGCGACTGCAGAAGCTGAACTTGCAAAGAATGTGTCTTTAGACAACGT
CTTATCTACTTTTATTTCAGCAGCTCGTCAAGGGTTTGTTGATTCAGATGTAGAAACTAAAGATGTTGTT
GAATGTCTTAAATTGTCACACCAATCTGACATAGAAGTTACAGGTGACAGTTGTAACAATTACATGCTCA
CTTATAACAAAGTTGAAAACATGACACCTCGGGATCTTGGTGCTTGTATTGATTGTAGTGCACGTCATAT
CAATGCACAGGTGGCAAAAAGTCATAACATAGCTTTGATTTGGAATGTTAAAGATTTCATGTCATTGTCT
GAACAACTACGAAAACAAATACGCAGTGCTGCTAAGAAGAATAACTTGCCTTTTAGATTGACATGTGCAA
CCACTAGACAAGTTGTTAATGTTGTTACAACAAAAATAGCACTTAAGGGTGGTAAAATTGTTAA---CAA
CTGGTTGAAGCAGCTGATTAAGGTTACACTTGTGTTTCTTTTCATCACTGTTATCTTCTATTTAATAACA
CCTGTTCATGTCATGTTTAAACACAATGACTTTTCAAGTGAAATTATAGGATACAAGGCTATTGATGGTG
GTGTCACTCGTGACATAGCGTCAACAGATACTTGTTTTGCTAACAAACATGCTGACTTTGACTCTTGGTT
TAGTCAGCGCGGTGGTAGTTATACTAATGATAAAGCTTGCCCATTGGTAGCAGCTGTTATCACAAGGGAA
GTTGGCTTTGTTGTGCCCGGTTTGCCTGGCACAATATTACGCACAATTAATGGTGATTTTTTGCATTTTC
TTCCTAGAGTGTTTAGTGCGGTAGGTAACATTTGTTACACTCCTTCTAAACTTATAGAGTACACTGACTT
TGCAACATCGGCATGCGTTTTAGCTGCTGAATGTACCATTTTTAAAGATGCTTCTGGTAAACCAGTACCT
TATTGTTATGATACTAATGTACTAGAAGGTTCTGTTGCGTATGAAAGTCTCCGCCCTGACACACGCTATG
TGCTCATGGACGGTTCTATAATTCAATTCCCTAACACTTACCTTGAAGGTTCTGTTAGAGTAGTAACAAC
TTTTGATTCAGAGTATTGTAGACATGGTACTTGCGAAAGATCAGAGGCTGGCATTTGTGTATCTACTAGT
GGTAGATGGGTACTTAATAATGATTATTACAGATCCTTGCCAGGAGTTTTTTGTGGTGTAGATGCTGTGA
ATTTACTTACTAATATGTTCACGCCATTAATTCAACCTATTGGTGCTTTGGACATATCTGCATCTATTGT
AGCAGGTGGTGTTGTAGCTATTATAGTAACTTGTCTAGCCTACTACTTCATGAGGTTTAGAAGAGCTTTT
GGTGAATACAGTCATGTAGTTGCCTTTAACACTCTACTATTCTTTATGTCATTCACTGTACTCTGTTTAA
CACCAGTCTATTCATTCTTACCTGGTGTTTATTCTGTTATTTACTTGTACTTGACATTTTATCTTACTAA
TGATGTTTCTTTCTTAGCACATATCCAATGGATGGTTATGTTCACACCCTTAGTGCCTTTCTGGATGACA
ATTGTTTATGTCATTTGCATTTCCACAAAGCATTTTTATTGGTTCTTTAGTAACTACCTAAAGAGACGTG
TAGTCTTTAATGGTGTTTCCTTTAGTACATTTGAGGAGGCTGCATTATGTACCTTTTTGTTAAATAAAGA
AATGTATCTGAAATTGCGTAGTGATGTACTTCTACCTCTTACGCAATACAATAGATATTTAGCTCTTTAT
AATAAGTACAAGTATTTTAGTGGGGCCATGGACACTACCAGTTATAGAGAAGCAGCTTGCTGTCATCTGG
CTAAGGCTATAAATGATTTCAGTAATTCAGGTTCTGATGTCCTCTACCAACCACCACAAACTTCAATCAC
ATCAGCGGTTTTGCAGAGTGGTTTTAGAAAAATGGCATTCCCATCTGGTAAAGTTGAAGGTTGCATGGTA
CAAGTTACTTGTGGTACCACTACACTTAATGGTCTTTGGCTTGATGATGTAGTTTACTGTCCACGACATG
TGATCTGCACTTCTGAAGACATGCTCAATCCTAATTATGAAGATTTACTTATACGTAAATCTAACCATAA
TTTTTTAGTTCAGGCTGGTAATGTTCAACTTAGAGTTGTTGGACATTCTATGCAAAATTGTGTTCTTAAG
CTTAAAGTAGATACAGCTAATCCTAAGACACCTAAGTATAAGTTTGTGCGCATTCAACCCGGACAGACTT
TTTCAGTATTAGCCTGTTACAATGGTTCACCATCTGGTGTTTACCAATGTGCCATGAGACCTAATTTTAC
TATTAAGGGTTCATTCCTTAATGGTTCATGTGGTAGTGTTGGTTTTAATATAGACTATGACTGTGTCTCT
TTTTGTTATATGCATCATATGGAGTTACCAACGGGAGTTCATGCTGGCACAGACTTAGAAGGTACCTTCT
ACGGACCTTTTGTTGACAGACAGACAGCACAAGCGGCTGGTACTGACACAACTATTACAGTTAATGTTCT
AGCTTGGTTGTATGCAGCTGTTATAAACGGAGATAGATGGTTCCTTAATAGGTTTACCACAACTCTAAAC
GATTTTAATCTTGTGGCTATGAAGTATAATTATGAACCTCTAACACAAGACCATCTTGACATACTAGGAC
CTCTTTCAGCTCAAACTGGAATTGCAGTCCTAGATATGTGTGCTTCATTAAAAGAATTATTACAAAATGG
TATGAATGGACGTACCATATTGGGTAGTGCTTTATTAGAAGATGAATTTACACCTTTCGATGTTGTTAGA
CAATGTTCAGGTGTCACCTTTCAAAGTGCAGTGAAAAGGACAATCAAGGGCACGCACCATTGGTTGTTGC
TTACAGTTTTGACTTCACTCTTAGTTTTAGTTCAGAGTACTCAATGGTCTTTGTTCTTCTTTGTGTATGA
AAATGCCTTTATGCCTTTTGCTATGGGTATTATTGCTATGTCTGCTTTTGCTATGATGTTTGTCAAACAT
AAGCATGCATTCCTCTGTTTGTTCCTGTTACCTTCTCTTGCTACTGTAGCTTATTTTAATATGGTCTACA
TGCCTGCTAGTTGGGTGATGCGTATTATGACATGGTTGGATATAGTTGATACTAGTTTGTCTGGTTTCAA
GCTAAAGGACTGTGTTATGTATGCATCAGCTGTAGTGTTATTAATCCTCATGACAGCAAGAACCGTATAT
GATGATGGTGCTAGAAGAGTTTGGACACTTATGAATGTCCTGACACTCGTTTATAAAGTTTATTATGGTA
ATGCTTTAGACCAAGCTATTTCCATGTGGGCTCTTATAATCTCTGTTACTTCTAACTACTCAGGTGTAGT
TACAACTGTCATGTTTTTGGCCAGAGGTATTGTTTTTATGTGTGTTGAGTATTGTCCTATCTTCTTTATA
ACTGGCAATACACTCCAGTGTATAATGCTAGTTTATTGTTTCTTAGGTTATTTCTGTACTTGTTATTTTG
GTCTCTTCTGTTTACTCAACCGCTATTTTAGGCTTACTCTTGGTGTTTATGACTATTTAGTCTCTACACA
AGAATTTAGGTACATGAACTCTCAGGGGCTCCTGCCACCTAAGAGTAGTATTGACGCTTTCAAGCTTAAC
ATTAAATTGTTGGGCATTGGAGGTAAACCTTGTATTAAGGTTGCTACTGTACAGTCTAAAATGTCTGACG
TAAAGTGCACATCAGTAGTGCTTCTCTCAGTTCTTCAGCAACTTAGAGTAGAGTCATCTTCTAAATTGTG
GGCACAGTGTGTACAACTTCACAATGATATTCTTCTTGCCAAGGACACTACTGAAGCTTTTGAGAAGATG
GTTTCACTTTTGTCTGTTTTGCTGTCCATGCAGGGTGCTGTAGACATTAACAAGTTGTGCGAGGAAATGC
TCGACAACCGTGCTACCCTTCAGGCTATTGCTTCAGAATTCAGTTCTTTACCTTCATATGCTGCTTATGC
CACTGCTCAAGAGGCTTATGAGCAGGCTGTAGCAAATGGTGATTCTGAAGTTGTTCTTAAAAAGTTAAAG
AAATCTTTGAATGTGGCTAAATCTGAGTTTGACCGTGATGCTGCCATGCAACGTAAGTTGGAAAAGATGG
CGGATCAGGCTATGACCCAAATGTACAAGCAGGCAAGATCTGAGGACAAGAGGGCAAAAGTAACTAGTGC
AATGCAAACTATGCTTTTCACTATGCTTAGAAAACTTGATAATGATGCACTTAACAACATTATCAACAAT
GCACGTGATGGTTGTGTACCACTCAACATCATACCACTCACAACAGCAGCAAAACTCATGGTTGTTGTCC
CTGACTATGGAACCTACAAGAATACTTGTGATGGTAACACTTTTACATATGCATCAGCACTCTGGGAAAT
CCAGCAAGTTGTTGATGCAGATAGTAAAATTGTGCAGCTTAGTGAAATCAACATGGACAACTCACCAAAT
TTGGCTTGGCCTCTTATTGTTACTGCTTTAAGAGCCAATTCAGCTGTCAAACTACAGAACAATGAGCTGA
GTCCAGTAGCACTACGACAGATGTCCTGTGCGGCTGGTACTACACAGACAGCTTGTACTGATGACAACGC
ACTTGCCTACTATAACAATTCTAAGGGAGGTAGGTTTGTGCTTGCATTACTATCAGACCACCAGGATCTC
AAATGGGCTAGATTCCCTAAGAGTGATGGTACAGGTACTATCTATACAGAATTGGAACCACCTTGCAGGT
TTGTTACAGACACACCTAAAGGACCTAAAGTGAAGTATTTGTACTTTATTAAGGGTCTTAACAACCTAAA
TAGAGGTATGGTACTGGGTAGTTTGGCTGCCACAGTACGTCTTCAGGCTGGTAATGCGACAGAAGTGCCT
GCCAATTCAACTGTGCTTTCTTTTTGTGCTTTTGCTGTAGACCCAGCTAAAGCTTACAAAGATTACCTAG
CAAGTGGTGGACAACCAATCACGAATTGTGTGAAGATGTTGTGTACACACACTGGTACAGGACAGGCAAT
CACGGTAACACCAGAAGCCAATATGGATCAAGAATCCTTTGGTGGTGCTTCATGCTGTCTGTATTGTAGA
TGCCACATTGATCATCCAAATCCTAAGGGATTTTGTGACTTGAAAGGTAAGTATGTTCAAATACCTACCA
CTTGTGTTAATGACCCTGTGGGGTTTACACTCAGAAACACAGTCTGTACCGTCTGCGGAATGTGGAAAGG
TTATGGCTGTAGTTGTGATCAACTCCGCGAACCCATGATGCAGTCTGCGGATGCGTCAACGTTTTTAAAC
GGGTTTGCGGTGTAAGTGCGGCCCGTCTTACACCGTGCGGCACAGGCACTAGCACTGATGTCGTTTATAG
GGCTTTTGATATTTACAACGAGAAAGTTGCTGGTTTTGCAAAGTTCCTAAAAACTAATTGCTGTCGCTTC
CAAGAAAAGGATGAGGAAGGCAATTTATTAGACTCTTATTTCGTAGTTAAGAGGCACACAATGTCCAACT
ACCAACATGAAGAGACTATTTACAACTTGGTTAAAGGGTGTCCAGCCGTTGCTGTTCATGACTTTTTCAA
GTTTAGAGTAGATGGTGACATGGTACCACATATATCACGTCAACGTCTAACTAAATACACAATGGCTGAT
TTAGTCTATGCTCTACGTCATTTTGACGAGGGCAATTGTGATACATTAAAGGAAATACTTGTCACATACA
AATGTTGTGATGACAACTATTTCAATAAGAAGGATTGGTATGACTTTGTAGAAAATCCTGATGTTCTACG
CGTATACGCGAACCTAGGTGAGCGTGTACGTCAAGCCTTATTGAAAACTGTGCAATTCTGCGATGCTATG
CGCGATGCGGGTATCGTAGGTGTACTGACACTAGACAATCAGGATCTGAATGGGAATTGGTACGACTTCG
GAGATTTCGTACAGGTAGCACCAGGCTGCGGAGTCCCTATTGTGGATTCATACTATTCTTTGCTGATGCC
TATTCTGACACTCACAAGGGCTTTGGCTGCTGAGTCCCATATGGACGCTGATCTCGCGAAGCCACTTATT
AAGTGGGATTTGCTGAAATATGATTTCACGGAAGAGAGACTATGTCTTTTCGACCGTTATTTTAAATATT
GGGACCAGACGTACCATCCTAATTGTATTAATTGTTTGGATGACAGGTGTATCCTTCATTGTGCAAACTT
TAATGTGTTATTTTCTACTGTGTTTCCACCTACGAGTTTTGGACCACTAGTAAGAAAGATATTTGTAGAT
GGTGTACCTTTTGTTGTTTCAACGGGATACCATTTCCGTGAGCTAGGGGTTGTACATAATCAGGATGTAA
ACTTACATAACTCGCGTCTCAGTTTTAAGGAACTTTTAGTGTACGCTGCTGATCCAGCTATGCATGCTGC
CTCTGGCAATTTGTTGTTAGACAAACGCACTACATGCTTTTCAGTAGCTGCACTAACAAACAATGTTGCT
TTTCAAACTGTCAAACCCGGTAATTTTAATAAAGACTTTTATGACTTTGCTGTGTCTAAAGGCTTCTTTA
AGGAAGGAAGTTCTGTTGAATTAAAACACTTCTTCTTTGCTCAGGATGGCAATGCTGCTATCAGTGATTA
TGACTATTACCGTTATAATCTGCCAACAATGTGTGATATTAGACAACTCCTATTCGTAGTTGAGGTTGTC
GATAAATATTTTGATTGTTACGACGGTGGCTGTATCAATGCCAACCAAGTTATCGTTAACAATCTGGACA
AATCAGCCGGTTTCCCATTTAATAAGTGGGGTAAGGCTAGACTTTATTATGACTCAATGAGTTATGAGGA
TCAAGATGCACTGTTCGCATACACTAAGCGTAACGTCATCCCTACAATAACTCAAATGAATCTTAAGTAT
GCCATTAGTGCAAAGAATAGAGCTCGCACTGTTGCTGGTGTCTCTATCTGTAGTACTATGACCAATAGAC
AGTTTCATCAGAAATTATTAAAGTCAATAGCCGCCACTAGAGGAGCTACTGTGGTAATTGGAACAAGCAA
ATTTTATGGTGGCTGGCATAACATGTTAAAAACTGTTTACAGTGATGTAGAAAGTCCTCACCTTATGGGT
TGGGACTACCCAAAATGTGACAGAGCCATGCCTAATATGCTTAGAATCATGGCTTCCCTCGTTCTTGCTC
GCAAACATAGCACTTGTTGTAACTTGTCACACCGTTTCTATAGATTAGCTAATGAGTGTGCACAAGTATT
AAGTGAGATGGTCATGTGTGGCGGCTCATTATATGTGAAACCAGGTGGAACATCATCCGGTGATGCCACA
ACTGCTTATGCTAATAGTGTGTTTAACATCTGTCAAGCAGTAACAGCTAATGTAAATGCACTTCTTTCAA
CTGATGGTAATAAGATTGCTGATAAGTATGTCCGCAACCTTCAACACAGACTTTACGAGTGTCTCTATAG
AAATAGAGACGTAGATCAGGAATTCGTGGATGAATTTTATGCATATTTGCGTAAGCATTTCTCCATGATG
ATTCTTTCTGATGATGCCGTCGTATGCTATAATAGTAATTACGCGGCACAGGGTCTAGTAGCTAGCATTA
AGAACTTTAAAGCAGTTCTTTATTACCAAAATAATGTATTCATGTCTGAGGCAAAATGTTGGACTGAGAC
TGACCTTACTAAAGGACCTCATGAATTTTGTTCTCAGCATACCATGCTAGTTAAACAGGGAGATGATTAT
GTGTACCTGCCTTATCCAGATCCATCCAGAATATTAGGCGCAGGCTGTTTTGTCGATGACATTGTCAAAA
CAGATGGTACACTTATGATTGAAAGGTTTGTGTCATTAGCAATTGACGCCTATCCACTTACAAAGCACCC
TAATCAAGAGTATGCTGATGTTTTCCATTTATACTTACAGTATATTAGGAAATTACATGATGAGCTTACT
GGTCACATGTTGGACATGTACTCTGTAATGCTAACTAATGACAACACCTCGAGGTACTGGGAACCTGAGT
TTTATGAGGCAATGTACACACCACACACAGTTTTGCAAGCTGTAGGTGCGTGTGTGTTATGCAATTCACA
GACTTCACTTCGTTGCGGTGCTTGTATTAGGAGACCTTTCCTTTGTTGCAAGTGCTGCTATGATCACGTC
ATCTCAACATCACATAAATTAGTGTTGTCTGTTAATCCCTATGTTTGCAATGCACCCGGTTGTGATGTCA
CAGACGTAACACAACTCTATTTGGGAGGTATGAGCTATTACTGCAAGTCACATAAACCACCCATTAGTTT
TCCGTTGTGTGCTAATGGTCAGGTTTTTGGTTTGTACAAAAACACATGTGTGGGCAGTGATAACGTAACT
GACTTCAATGCAATAGCGACATGCGACTGGACTAATGCTGGCGATTACATACTTGCCAACACTTGCACAG
AGAGACTCAAACTTTTTGCAGCGGAAACGCTCAAAGCTACTGAGGAAACATTCAAACTATCTTATGGTAT
TGCCACTGTTCGTGAAGTACTGTCAGATAGAGAACTTCATCTTTCATGGGAGGTAGGAAAACCTAGACCA
CCATTGAATAGAAATTACGTCTTTACTGGTTACCGTGTGACCAAAAATAGTAAAGTACAGATTGGAGAGT
ATACCTTTGAAAAAGGTGACTATGGTGATGCTGTTGTGTACAGAGGTACTACAACTTATAAATTGAATGT
TGGTGATTACTTTGTGTTAACATCACACACAGTAATGCCACTAAGTGCACCAACACTAGTGCCACAAGAG
CACTATGTGCGAATAACTGGCTTATACCCTACACTTAATATCTCTGATGAGTTTTCTAGCAATGTTGCAA
ATTACCAAAAGGTCGGCATGCAGAAGTACTCCACACTCCAGGGACCACCTGGTACTGGTAAGAGTCACTT
TGCTATTGGACTTGCCCTCTACTACCCATCTGCCCGCATAGTGTATACAGCTTGCTCTCATGCTGCTGTT
GATGCGCTATGTGAGAAGGCATTAAAATACTTGCCTATAGATAAGTGTAGTAGAATTATTCCTGCACGTG
CGCGTGTAGAGTGTTTTGACAAATTCAAAGTGAATTCAACCTTAGAACAGTATGTTTTCTGCACTGTCAA
TGCGCTGCCTGAAACTACTGCTGATATAGTGGTCTTTGATGAAATTTCAATGGCCACTAATTATGATTTG
AGTGTTGTCAATGCCAGACTACGTGCAAAACACTACGTTTACATTGGTGATCCGGCTCAATTACCTGCAC
CACGCACATTGCTAACAAAAGGCACACTTGAACCAGAATATTTCAATTCAGTGTGCAGACTTATGAAAAC
AATAGGTCCAGACATGTTCCTTGGGACTTGTCGTCGTTGTCCCGCTGAAATTGTTGACACAGTGAGTGCT
TTAGTTTATGATAATAAGCTAAAAGCACACAAAGAGAAGTCAGCTCAATGCTTCAAGATGTTTTACAAGG
GTGTGATTACGCATGATGTGTCATCCGCAATCAACAGACCACAAATAGGTGTAGTAAGAGAATTTCTTAC
GCGCAATCCAGCTTGGAGAAAAGCTGTTTTTATTTCACCATATAATTCACAGAATGCAGTGGCATCAAAG
ATTTTAGGGTTGCCTACTCAAACTGTTGATTCTTCACAGGGTTCTGAATATGACTATGTCATATTCACAC
AAACCACTGAGACTGCACACTCTTGTAATGTAAACCGCTTTAATGTGGCCATTACAAGAGCAAAGATTGG
CATTTTGTGCATAATGTCTGATAGAGACCTTTATGACAAGCTTCAATTTATGAGTCTAGAAGTACCGCGT
CGAAATGTGGCTACTTTACAAGCAGAAAATGTGACTGGACTCTTTAAGGACTGTAGCAAGATCATTACTG
GTCTTCATCCAACACAGGCACCTACGCATCTCAGTGTTGATACTAAATTCAAGACTGAAGGACTTTGTGT
CGACATACCAGGAATACCAAAGGACATGACCTATCGTAGACTCATCTCTATGATGGGCTTTAAAATGAAT
TACCAAGTTAATGGTTACCCTAATATGTTTATCACCCGTGAAGAAGCTATTCGTCACGTTCGTGCATGGA
TAGGCTTTGATGTTGAGGGTTGTCATGCGACTAGAGATGCTGTAGGAACAAATCTACCACTCCAGTTAGG
GTTTTCAACAGGTGTTAACCTAGTGGCTGTACCAACTGGCTATGTTGACACTGAGCACAGCACAGAATTT
ACCAGAGTTAATGCAAAACCTCCTCCAGGTGATCAATTTAAGCATCTTATACCACTTATGTACAAAGGCT
TGCCCTGGAACGTGGTGCGTATTAAGATTGTTCAAATGCTCAGTGATACACTGAAAGGATTATCAGACAG
AGTTGTGTTTGTCCTTTGGGCACATGGCTTTGAACTTACATCGATGAAGTATTTTGTTAAGATCGGACCA
GAAAGAACGTGTTGTCTGTGTGACAAACGCGCGACTTGCTTCTCTACTTCATCTGACACTTATGCCTGTT
GGAATCACTCTGTGGGCTTTGACTATGTCTATAACCCGTTTATGATTGATGTCCAGCAGTGGGGTTTTAC
AGGTAACCTTCAAAGTAACCATGATCAACACTGCCAAGTGCATGGTAATGCCCATGTAGCTAGTTGTGAT
GCTATCATGACTAGATGTCTTGCAGTCCATGAGTGCTTTGTTAAGCGCGTTGATTGGTCTGTTGAATACC
CGATTATTGGAGATGAACTGAAGATTAATGCCGCATGCAGAAAAGTACAGCATATGGTTGTTAAATCTGC
ATTGCTTGCTGATAAATTCCCAGTTCTTCATGATATAGGAAACCCAAAGGCTATTAGATGTGTGCCGCAG
TCTGAAGTGGACTGGAAATTCTACGACGCTCAGCCTTGCAGTGACAAAGCTTATAAAATAGAAGAACTCT
TCTACTCATATGCCACACATCATGACAAGTTCACAGATGGTGTTTGCTTGTTTTGGAACTGTAACGTTGA
TCGTTACCCGGCTAATGCTATTGTGTGTAGGTTTGATACTAGAGTGCTTTCTAATTTAAACCTACCAGGT
TGTGATGGTGGTAGTTTGTATGTTAATAAGCATGCGTTCCACACTCCAGCTTTTGATAAGAGTGCATTTA
CACATTTGAAACAACTGCCTTTCTTTTATTACTCTGACAGTCCGTGTGAGTCTCATGGTAAACAGGTTGT
GTCAGATATTGATTATGTCCCACTAAAGTCTGCTACGTGTATTACACGATGCAACTTAGGTGGTGCCGTT
TGTAGACATCATGCAAACGAGTACAGACAGTACTTGGATGCATATAATATGATGATTTCTGCTGGATTTA
GCCTTTGGATTTATAAACAATTTGATACTTACAACTTGTGGAACACTTTCACCAAGTTGCAGAGTTTAGA
AAATGTGGCTTATAATGTTATCAACAAGGGACACTTTGATGGACAGAATGGTGAAGCACCTGTGTCTATC
GTTAATAATGCTGTTTACACTAAGTTAGATGGTGTTGATGTGGAGATCTTTGAAAATAAGACAACACTTC
CTGTTAATGTTGCATTTGAGCTTTGGGCTAAACGTAACATTAAACCGGTGCCAGAGATTAAAATACTCAA
TAATTTGGGTGTTGATATCGCTGCTAATACTGTTATATGGGACTACAAGAGAGAAGCGCCAGCGCATGTT
TCTACAATAGGTGTCTGTACAATGACTGACATTGCAAAGAAACCTACTGAGAGTGCTTGTTCATCACTTA
CTGTCTTATTTGATGGTAGAGTTGAGGGACAGGTAGACCTTTTTAGAAACGCCCGTAATGGTGTTTTAAT
AACAGAAGGTTCAGTTAAGGGCTTAACACCTTCGAAAGGACCTGCACAGGCTAGTGTCAACGGAGTCACA
TTAATTGGAGAATCAGTAAAAACACAGTTCAATTACTTTAAGAAAGTGGATGGCATTATTCAGCAATTGC
CAGAAACCTACTTTACTCAAAGCAGAGACTTAGAGGATTTCAAGCCCAGATCACAAATGGAAACTGATTT
CCTTGAGCTCGCTATGGATGAATTCATAGAACGATATAAGCTAGATGGCTATGCTTTCGAGCACATCGTT
TATGGAGATTTTAGTCATGGACAATTAGGCGGACTTCATTTATTGATAGGACTGGCCAAAAGGTCACAGG
ACTCACTGTTAAAGCTAGAGGATTTTATTCCTATGGATAGCACAGTGAAAAACTACTTCATAACAGATGC
GCAAACGGGTTCATCTAAGTGTGTATGCTCTGTTATCGACCTTTTACTTGATGACTTTGTTGAAATAATA
AAGTCACAAGATCTTTCAGTGGTTTCAAAAGTAGTCAAAGTTACGATTGATTATACAGAAATTTCATTTA
TGCTTTGGTGTAAAGATGGGCATGTGGAAACTTTTTACCCAAAATTACAATCTAGTCAAGCATGGCAACC
AGGTGTTGCTATGCCTAATCTCTATAAAATGCAGAGAATGTTACTGGAAAAGTGTGATCTTCAAAATTAT
GGTGATAGTGCTATATTGCCTAAAGGCATAATGATGAATGTCGCAAAGTACACTCAACTGTGTCAGTATT
TAAATACACTTACTTTAGCTGTGCCCTATAATATGAGAGTTATACATTTTGGCGCGGGCTCTGATAAAGG
AGTAGCACCTGGCACAGCTGTTCTTAGACAGTGGTTGCCAACTGGTACACTACTTGTCGATTCTGATTTA
AATGATTTTGTTTCTGATGCAGACTCAACATTAATTGGTCATTGTGCAACCGTACATACGGCTAATAAAT
GGGATCTCATTATTAGCGATATGTATGATCCTAAGACTAAAAATGTTACAAAAGAGAATGATTCCAAAGA
AGGATTTTTCACTTACATTTGTGGATTTATACAGCAAAAATTAGCCCTCGGAGGTTCCGTAGCTGTAAAG
ATAACAGAGCATTCCTGGAATGCTGATCTTTATAAGCTCATGGGACACTTCGCATGGTGGACAGCTTTTG
TTACT-AATGTTAATGCTTCATCTTCAGAGGCTTTCTTAATTGGTTGTAATTATCTTGGCAAACCACGTG
AGCAGATAGATGGTTATGTCATGCATGCAAATTACATATTTTGGAGGAACACAAATCCAATACAATTGTC
TTCCTACTCATTATTTGACATGAGTAAGTTTCCTCTTAAATTAAGAGGTACTGCTGTTATGTCATTAAAA
GATGGACAAATCAATGATATGATTTTGTCTCTTCTTAGTAAAGGCAGACTTATTGTTAGAGAGAATAATA
GAGTTATTATCTCTAGTGATGTTCTTGTTAACAACTAAACG-AACATG----------------------
---TTGTTTTTCTTGTTTCTTCAGTTCGCCTTAGTAAACT---CCCAGTGTGTTAACTTGACAGGCAGAA
CCCCACTCAATCCCAATTATACTAATTCTTCACAAAGAGGTGTTTATTACCCTGACACAATTTATAGATC
AGACACACTTGTGCTCAGCCAGGGTTATTTTCTTCCATTTTATTCTAATGTTAGCTGGTATTACTCATTA
ACAA---CCAACAATGCTGCCACAAAGAGGACTGATAATCCTATATTAGATTTCAAGGACGGCATATACT
TTGCTGCCACTGAACACTCAAATATTATCAGGGGCTGGATCTTTGGAACAACTCTTGACAACACTTCTCA
ATCTCTCTTGATAGTTAACAACGCAACGAATGTTATTATCAAGGTTTGTAATTTTGATTTTTGTTATGAT
CCCTACCTTAGTGGTTACTATCAT---AACAACAAAACATGGAGCATCAGAGAATTTGCTGTCTATTCTT
CTTATGCTAATTGTACTTTTGAGTATGTTTCGAAATCCTTTATGTTGAACATTTCTG---GTAATGGTGG
TCTGTTCAACACTCTTAGAGAGTTTGTTTTCAGAAATGTCGATGGGCATTTCAAGATTTACTCAAAGTTT
ACACCAGTAAATTTAAATCGTGG------------CTTGCCTACTGGTCTCTCAGTGCTTCAGCCATTGG
TTGAATTACCAGTTAGCATAAATATTACTAAATTCAGAACACTCCTCACTATTCATAGAGGAGACCCTAT
GCCTAATAA---------CGGCTGGACTGCTTTTTCAGCTGCTTATTTCGTGGGCTATCTTAAACCACGT
ACCTTTATGCTGAAATATAATGAGAATGGCACCATTACTGATGCTGTTGATTGTGCACTTGACCCTCTTT
CGGAGACAAAGTGTACGTTAAAATCTCTTACTGTCCAAAAGGGCATCTATCAGACTTCTAACTTCCGAGT
GCAACCCACTCAGTCTGTAGTTAGATTTCCTAATATTACCAATGTGTGTCCATTTCACAAGGTTTTTAAT
GCCACGAGGTTTCCTTCCGTCTATGCGTGGGAAAGAACTAAAATTTCTGATTGCATTGCAGATTACACTG
TTTTCTACAATTCA---ACTTCTTTTTCTACTTTTAAATGTTATGGTGTTTCACCTTCTAAATTGATTGA
TTTGTGCTTTACGAGTGTGTATGCTGATACATTTCTCATAAGATTCTCAGAAGTCAGACAGGTGGCACCA
GGACAAACTGGTGTCATTGCTGACTATAATTATAAATTACCTGATGATTTTACAGGTTGTGTCATAGCTT
GGAACACTGCCAAAC---------AGGATGTAGGTAATTATTTCTACAGGTCTCATCGTTCTACCAAAT-
-----TGAAACCATTTGAAAGAGATCTTTCCTCAGACGAG------------------------------
------------AATGGTGTCCGTACACTTAGTACTTATGACTTCAACCCTAATGTACCACTTGAATACC
AAGCTACAAGGGTTGTTGTTTTGTCATTTGAGCTTCTAAATGCACCAGCTACAGTTTGTGGACCAAAACT
ATCCACACAACTAGTAAAAAATCAGTGCGTTAATTTCAACTTTAACGGACTCAAGGGCACTGGTGTCTTG
ACTGATTCTTCCAAGAGGTTTCAGTCATTCCAACAATTTGGTAAAGATGCGTCTGACTTTATTGATTCAG
TACGTGATCCTCAAACACTTGAGATACTTGACATTACACCTTGCTCTTTTGGTGGTGTCAGTGTTATAAC
ACCAGGAACAAACACTTCTTTAGAGGTGGCTGTTCTTTACCAAGATGTTAACTGCACTGATGTACCAACT
ACTATACATGCAGACCAACTAACACCTGCTTGGCGTATTTATGCTACTGGCACTAATG------TGTTTC
AAACTCAAGCAGGCTGTCTTATAGGAGCTGAACATGTCAATGCTTCTTATGAGTGTGACATCCCAATTGG
TGCTGGTATTTGTGCTAGCTACCATACGGCTTCTATAT------------TACGCAGTACAAGCCAGAAA
GCTATTGTGGCTTATACTATGTCCCTTGGTGCTGAGAACTCTATCGCTTATGCTAACAATTCTATAGCCA
TACCTACAAATTTTTCAATTAGTGTTACCACTGAAGTTATGCCTGTATCAATGGCTAAAACTTCTGTAGA
TTGTACTATGTATATCTGTGGTGACTCTATAGAGTGTAGCAACTTGTTGTTACAATATGGCAGTTTTTGC
ACACAACTAAATCGTGCTTTAAGTGGGATTGCTATTGAGCAAGACAAGAACACCCAAGAGGTTTTTGCTC
AAGTTAAGCAAATCTATAAAACACCACCTATTAAGGATTTTGGTGGTTTTAATTTTTCACAGATACTACC
TGACCCATCTAAACCCAGCAAGAGGTCGTTTATTGAAGACTTACTCTTCAATAAAGTCACTCTTGCTGAT
GCCGGTTTTATCAAACAGTACGGTGATTGTTTGGGTGGTATTTCTGCTAGAGATTTGATTTGTGCTCAAA
AGTTCAATGGACTTACTGTCTTACCACCATTGCTCACAGATGAAATGATCGCTGCTTATACAGCTGCATT
AATTAGCGGCACTGCCACTGCTGGATGGACCTTTGGTGCTGGTGCTGCTCTTCAAATACCATTTGCCATG
CAAATGGCTTATAGGTTTAATGGAATTGGAGTTACTCAGAATGTTCTCTATGAGAATCAGAAATTAATAG
CCAATCAGTTTAATAGTGCTATTGGAAAAATCCAAGAGTCTTTGACATCTACAGCTAGTGCACTTGGAAA
ATTGCAGGATGTTGTTAACCAAAATGCACAAGCTTTAAACACGCTTGTTAAACAACTTAGTTCCAATTTT
GGTGCAATTTCAAGCGTGTTGAATGACATTCTTTCACGCCTTGACAAAGTCGAGGCTGAGGTTCAGATTG
ATAGGTTGATCACAGGTAGACTTCAGAGTTTACAGACGTATGTGACTCAACAATTAATCAGAGCTGCAGA
AATCAGAGCTTCTGCTAATCTTGCTGCGACTAAAATGTCCGAGTGTGTACTAGGACAATCTAAAAGAGTT
GATTTTTGTGGAAAAGGTTATCACCTAATGTCTTTTCCCCAGTCAGCGCCTCATGGTGTTGTCTTCTTAC
ATGTGACTTACATTCCTTCGCAAGAAAAGAACTTCACAACAGCTCCTGCCATTTGCCATGAAGGTAAAGC
ACACTTCCCACGTGAAGGTGTTTTCGTTTCGAATGGCACACACTGGTTTGTAACACAAAGGAACTTTTAT
GAACCTAAAATTATAACCACTGACAATACATTTGTCTCTGGTAACTGTGATGTTGTAATTGGAATTATCA
ACAACACAGTTTATGATCCTTTACAACCAGAACTTGATTCATTTAAGGAGGAGTTAGATAAATATTTTAA
AAATCATACATCACCTGATATTGATCTTGGTGATATTTCTGGCATTAATGCTTCTGTTGTCAATATTCAA
AAGGAAATTGACCGCCTCAATGAGGTTGCCAGAAATTTAAATGAATCACTCATTGATCTCCAAGAACTTG
GAAAATATGAGCAATATATCAAATGGCCATGGTATGTTTGGCTCGGCTTCATTGCTGGACTCATTGCTAT
AGTCATGGTTACAATCCTGCTTTGTTGCATGACAAGTTGTTGCAGTTGTCTCAAGGGCTGTTGTTCTTGC
GGATCTTGCTGTAAATTTGATGAAGACGACTCTGAGCCTGTGCTCAAAGGAGTCAAATTACATTACACAT
AAACG-AACTTATGGATTTGTTTATGAGAATTTTCACTCTTGGAACTGTTACTCTTAAACAAGGTGAAAT
CAAAGGTGCTACTCCTACAAATTCTGTTCGCACTACTGCAACAATACCGATACAAGCCACACTCCCTTTC
GGATGGCTTGTTGTTGGCGTTGCAATTCTTGCTGTTTTTCAAAGCGCTTCAAAAATAATTACACTCAAAA
AGAGATGGCAGTTAGCCCTCTCTAAAGGTGTTCATTTTGTTTGCAACTTGCTTCTGCTGTTTTTAACAGT
TTATTCTCACTTGTTGCTTCTTGCTGGTGGCTTGGAAGCCACTTTTCTCTTTCTTTATGCATTAGCTTAT
TGCTTGCAAACTGTAAATTTTGTGAGAATAATAATGCGATTCTGGTTGTGCTGGAAGTGCCGTTCCAAGA
ATCCTTTACTCTATGATGCCAACTACTTTCTTTGTTGGCATACTAATTGTTATGACTATTGTATACCATA
CAATAGTGTAACCTCTTCAATTGTCATCACATGTGGTGATGGTACTACGAATCCCATTTCTGAGGACGAC
TACCAAATTGGTGGTTACACGGAAAAGTGGGAGTCTGGTGTTAAGGACTGTGTTGTATTACATAGTTATT
TCACCTCAGATTACTACCAGCTGTACTCAACACAAGTGAGTACAGACACTGGTGTTGAACATGTTACTTT
CTTCATCTACAATAAAATTGTTGATGAGCCTGAAGAACATGTTCAAATTCACACAATCGACGGTACATCT
GGAGTTGTTAATCCAGCAATGGAACCAATTTATGATGAACCGACGACGACTACTAGCGTGCCTTTGTAAG
CACAAGCTGATGAGTACGAACTTATGTACTCATTCGTTTCGGAAGAGACAGGTACGTTAATAGTTAATAG
CGTACTTCTTTTTCTTGCTTTTGTGGTATTCTTGCTAGTCACACTAGCCATCCTTACTGCGCTTCGATTG
TGTGCGTACTGCTGCAATATTGTTAACGTGAGTCTTGTAAAACCTTCTTTTTACGTTTACTCTCGTGTTA
AAAATCTGAATTCTTCT---AGAGTTCCTGATCTTTTGGTCTAAACGAACTAAATATTATATTAGTCTTT
CTGTTTGGAACTTTAATTTTAGCCATGTCAGGTGACAACGGT------------------ACCATTACCG
TTGAAGAGCTTAAAAAGCTCTTAGAACAATGGAACCTAGTAATAGGATTCTTGTTTCTTACATGGATTTG
TTTGTTACAATTTGCCTATGCCAACAGGAATAGGTTTTTGTACATAATTAAGTTAATTTTCCTCTGGCTG
CTTTGGCCAGTAACTTTAGCTTGCTTTGTGCTTGCTGCTGTTTACAGAATAAACTGGATCACTGGTGGAA
TTGCCATTGCAATGGCCTGTCTTGTAGGCTTGATGTGGCTTAGCTACTTCATTGCTTCTTTCAGGCTGTT
TGCTCGTACGCGTTCCATGTGGTCATTTAACCCAGAAACTAACATTCTTTTGAACGTGCCTCTTCATGGC
ACAATTCTGACCAGGCCGCTTCTAGAGAGTGAACTCGTAATTGGAGCTGTGATCCTTCGTGGACATCTTC
GTATTGCAGGACACCATCTGGGACGCTGTGACATCAAGGACCTGCCCAAAGAAATCACTGTAGCTACATC
ACGAACGCTTTCTTATTACAAATTGGGAGCTTCGCAGCGTGTAGCAGGTGACTCAGGTTTTGCTGCATAC
AGTCGCTACAGGATTGGTAATTACAAATTAAATACAGACCATTCCAGTAGCAGTGACAATATTGCTTTGC
TTGTACAGTAAGTGACAACAGATGTTTCATCTCGTTGACTTTCAGGTTACTATAGCAGAGATATTATTAA
TTATTATGAGGACTTTTAAAGTTTCCATTTGGAATCTTGATTATATCATAAATCTCATAATTAAAAATCT
ATCTAAGCCTCCAACTGAGAATAACTGTTCTCAATTAGATGAAGAGCAACCAATGGAGATTGATT-----
----------------------------------------------------------------------
----------------------------------------------------------------------
----------------------------------------------------------------------
----------------------------------------------------------------------
----------------------------------------------------------------------
----------------------------------------------------------------------
----------------------------------------------------------------------
----------------------------------------------------------------------
----------------------------------------------------------------------
----------------------------------------------------------------------
----------------------------------------------------------------------
----------------------------------------------------------------------
----------------------------------------------------------------------
----------------------------------------------------------------------
--------------------------------------------------------------------AA
ACTAACATGAAAATTATTTTCTTCTTGGTACTGATAACACTTGTTACTGGCGAGCTTTACCACTACCAAG
AGTGTATAAAAGGTACAACTGTACTTTTAAAAGAACCTTGCTCTTCAGGAACATATGAAGGCAATTCACC
ATTTCATCCTCTAGCTGATAATAAATTTGCACTGGCTTGCTTTAGCACTCAATTTGCTTTTGCTTGTCCT
GACGGTGTTAGACACACCTTTCAGTTACGTGCGAGATCAGTTTCACCCAAACTGTTTACCAGACAAGAGG
AAGTT---CAAGAATTATACTCACCTGTTTTCCTTATCGTTGCAGCTATAGTGTTCATAATACTTTGCTT
CACATTCAAAAGAAAAATAGAATGAGTGAATTTTCATTAATTGACTTCTATTTGTGCTTCTTAGCCTTTC
TGCTATTCCTTGTTTTAATTATGCTCATTATCTTTTGGTTCTCACTAGAACTGCAAGATCATAATGAAAC
TTTCCACG-----CCTAAACGAACATGAAATTTCTTGTTTTCTTAGGAATTCTTACAACAGTAGCTGCAT
TCCATCAGGAATGTAGT-TTACAGTCATGTGCTCAGCATCAACCCTATGTAGTTGATGACCCTTGTCCAA
TTCACTTCTACTCACGATGGTATATCAGAGTGGGAGCT---AGAAAATCAGCACCTTTGATTGAATTGTG
TGTTGATGAGGTAGGCTCTAAGTCACCCATTCAATACATTGACATTGGTAATTACACAGTTTCCTGTTCT
CCTTTTACAATTAATTGCCAGGAACCTAAATTAGGTAGTCTCGTAGTACGGTGTTCGTATTATGAAGACT
TTCTAGAGTACCATGACATTCGTGTTGT---CTTAG--ATTTCATCTAAACGAACTAACTAAAATGTCTG
ATAATGGACCCCA---AAACCAACGTAGTGCACCCCGCATTACATTTGGTGGACCCTCAGATTCAAGTGA
CAATAGCAAAAACGGAGAGCGCAATGGTGCACGACCTAAACAACGTCGACCCCAAGGCTTACCCAATAAT
ACTGCATCTTGGTTCACCGCTCTCACTCAACATGGCAAGGAAAACCTTACGTTCCCTCGAGGGCAAGGTG
TTCCAATCAACACCAATAGCTCTAAAGATGACCAAATTGGCTACTACCGTAGAGCTACCAGACGAATTCG
TGGTGGTGACGGTAAAATGAAAGAGCTCAGCCCCAGATGGTATTTTTACTATCTAGGAACTGGACCAGAA
GCTGGACTTCCCTATGGTGCTAACAAAGAAGGCATCATATGGGTTGCAACTGAGGGAGCCTTAAACACAC
CGAAAGACCACATTGGCACCCGCAATCCTGCTAACAATGCTGCAATCGTGCTACAACTTCCTCAAGGAAC
AACATTGCCAAAAGGCTTCTACGCAGAAGGGAGCAGAGGCGGCAGTCAAGCTTCTTCACGCTCCTCATCA
CGTAGTCGCAACAGTTCAAGAAACTCAACTCCAGGCAGCAGTAGGGGAACTTCTCCTGCTAGAATGGCTG
GCAATGGCGGTGACACTGCTCTTGCTTTGCTGCTGCTAGATAGGTTGAACCAGCTTGAGAACAAAGTATC
TGGCAAAGGCCAACAACAACAGGGCCAAACTGTCACTAAGAAATCTGCTGCTGAGGCATCTAAAAAGCCT
CGCCAAAAACGTACTGCTACAAAACAGTACAACGTCACTCAAGCATTTGGGAGACGTGGTCCAGAACAAA
CCCAAGGAAATTTTGGGGACCAAGAATTAATCAGACAAGGAACTGATTACAAACATTGGCCGCAAATTGC
ACAATTTGCTCCAAGTGCCTCTGCATTCTTTGGAATGTCACGCATTGGCATGGAAGTCACACCTTCGGGA
ACATGGCTGACTTATCATGGAGCCATTAAATTGGATGACAAAGATCCACAATTCAAAGATAACGTCATAC
TGCTGAATAAGCACATTGACGCATACAAAACATTCCCACCAACAGAGCCTAAAAAGGACAAAAAGAAAAA
GGCTGATGAACTTCAGGCTTTACCGCAGAGACAGAAGAAACAACAAACTGTGACCCTTCTTCCTGCTGCA
GATTTGGATGAATTCTCCAAACAGTTGCAACAATCCATGAGTGG------TACTGATTCAACCCAGGCTT
AA--ACTCGTGCAGACCACACAAGGCAGATGGGCTATATAAACGTTTTCGCTTTTCCGTTTACGATATAT
AGTCTACTCTTGTGCAGAATGAATTCTCGTAACTACATAGCACAAGTAGATGTAGTTAACTTTAATTTCA
CATAGCAATCTTTAATCAATGTGTAACATTGGGGAGGACTTGAAAGAGCCACCACGTTTTCACCGAGGCC
ACGCGGAGTACGATCGAGGGTACAGCCAATAATGTTAGGGAGAGCAGCCTATATGGAAGAGCCCTAATGT
GTAAAATTAATTTTAGTAGTGCTATCCCCATGTGATTTTAATAGCTTCAACCACTCGACAAGAAAAAAAA
AAAAAAAAAAAAAAAAAA......
>MG772934_Bat_SARS_like_CoV_bat_SL_CoVZXC21
ATATTAGGTTTT-TACCTTCCCAGGTAACAAACCAACTAACTCTCGATCTCTTGTAGATCTGTTCTCTAA
ACGAACTTTAAAA------TCTGTGTGACTGTCACTTAGCTGCATGCTTAGTGCACTCACGCAGTTTAAT
T-ATAATTAA--TTACTGTCGTTGACAGGACACGAGTAACTCGTCTATCTTCTGCAGGTTGCTTACGGTT
TCGTCCGTGTTGCAGCCGATCATCAGCATACCTTGGTTTCGTCCGGGTGTGACCGAGAGGTAAGATGGAG
AGCCTTGTCCCTGGTTTCAACGAGAAAACACACGTCCAACTCAGTTTGCCTGTTTTACAGGTTTGTGACG
TGCTTGTACGTGGCTTTGGAGACTCCGTAGAGGAGGCTTTATCAGAGGCACGTCAACATCTTAAAGATGG
CACTTGTGGCTTAGTAGAAGTTGAAAAAGGTGTTTTACCTCAACTTGAACAGCCCTATGTGTTCATCAAA
CGTTCTGATGCCCGAACTGCACATCATGGCCATGTTATGGTCGAATTAGTAGCAGAACTCGATGGCATTC
AGTACGGTCGTAGTGGTGAGACACTTGGTGTTCTTGTCCCTCATGTGGGAGAGGTACCAGTTGCTTACCG
TAAAGTTCTTCTTCGTAAGAACGGTAATAAAGGAGCTGGTGGCCATAGTTACGGCGCCGATCTAAAGTCT
TTTGACTTAGGCGACGAGCTTGGTACTGATCCTATTGAAGATTTTCAAGAAAATTGGAACACTAAACATG
GCAGTGGTGTTACCCGTGAACTCAAGCGTGAGCTTAACGGGGGTGCATACACTCGCTATGTAGACAACAA
CTTTTGTGGCCCAGATGGCTACCCTCTTGAGTGCATTAAAAACTTTTTAGCTCGTGCTGGTAAGGCTTCA
TGCACTTTATCTGAACAACTGGATTTTATTGACACTAAAAGAGGTGTATACTGCTGCCGTGAACATGAGC
ATGAAATTGCTTGGTACACGGAACGCTCCGAAAAGAGCTATGAATCGCAGACACCTTTTGAAATTAAGTT
GGCAAAGAAATTTGACACCTTCAATGGAGAATGTCCAAATTTTGTATTTCCTCTAAATTCAACAATCAAG
ACCATTCAACCAAGGGTTGAAAAGAAAAAGCTTGATGGTTTCATGGGTAGAATTCGATCTGTCTATCCTG
TTGCTTCACCAAATGAATGCAACCAAATGTGCCTCTCAACTCTCATGAAGTGTGACCATTGTGGTGAAAC
TTCATGGCAGACGGGTGATTTTGTTAGAGCCACTTGCGAATTCTGTGGTACTGAAAATTTGACTAAAGAA
GGCGCCACAACTTGTGGTTACTTACCTCAAAATGCTGTTGTAAAAATTTATTGT---CCAGCATGTCATA
ATCCAGAAGTGGGACCTGAGCATAGTCTTGCTGAATATCATAACGAGTCTGGTTTGAAAACCGTTCTTCG
TAAGGGTGGTCGTACCATTGCTTATGGGGGCTGTGTGTTTGCTTATGTTGGTTGCTACAACAAGTGTGCC
TATTGGGTTCCACGTGCTAGTGCTAACATAGGCTGTAATCACACAGGTGTTGTTGGAGAAGGTTCTGAAA
GTCTAAACGACAACCTTCTTGAAATATTGCAAAAGGAGAAAGTCAACATCAATATTGTTGGTGACTTCAA
ACTTAATGAAGAGATTGCCATTATTTTGGCATCTTTTTCTGCTTCTACAAGTGCTTTTGTAGAAACTGTA
AAAGGTTTGGATTACAAAACATTCAAACAAATTGTTGAATCCTGTGGTAACTTTAAAGTTACTAAAGGAA
AGGCTAAGAAGGGTGCCTGGAACATTGGGGAACAGAAATCAATACTGAGTCCTCTTTATGCATTTGCATC
AGAGGCTGCTCGTGTTGTGCGCTCCATTTTTTCTCGTACTCTTGAAACTGCTCAATACTCTGTGCGTGTC
TTACAACAGGCCGCCATAACAATCTTAGATGGAATTTCACAGTATTCCCTGAGACTCATTGATGCTATGA
TGTTCACATCTGACTTGGTTACTAACAATCTAGTTGTAATGGCTTACATTACGGGTGGTGTTGTACAAAT
GACTTCACAGTGGCTAACAAATATCTTTGGCACTGTTTATGAAAAACTTAAACCGGTTCTTGATTGGCTC
GAAGAGAAATTCAAGGAAGGTGTAGAGTTTCTTAGAGACGGTTGGGAAATTGTTAAATTTATCTCTACTT
GTGCTTGTGAAATTGTCGGTGGACAAATTGTCACCCGTGCAAAGGAAGTTAAGGAGAGTGTTCAGACATT
CTTTAAGCTTGTAAATAAATTTTTGGCTTTGTGTGCTGACTCCATCATTATTGGTGGAGCTAAACTTAAA
GCCTTGAATTTAGGTGAAACATTTGTCACACACTCAAAGGGATTGTACAGAAAGTGTGTTAGATCCAGAG
AAGAAACTGGCTTACTCTTGCCTCTGAAAGCCCCAAAAGAAATTATTTTCTTAGAGGGAGAAACACTTCC
CACAGAAGTGTTAACAGAGGAAGTTGTCTTGAAAACTGGTGTTTTACAACCATTAGAACAACCTACTAAT
GAGGCTGTTGAAGCCCCATTGATTGGTACACCAGTCTGTATTAACGGGCTCATGTTGCTCGAAATTAAAG
ACACAGAAAAGTACTGTGCCCTTGCACCTAATATGATGGTAACAAATAATACCTTTACACTTAAAGGCGG
TGCACCAACAAAA---GTCACTTTTGGTGATGACACTGTGATTGAAGTGCAGGGTTACAAGAGTGTAAAC
ATCACTTTTGAACTTGATGAAAGGATTGATAAAGTACTTAATGAGAAGTGCTCTAGTTATACAGTTGAAC
TCGGTACAGATGTAAACGAGTTCGCTTGTGTTGTTGCTGATGCTGTCATAAAAACTTTACAACCAGTATC
TGAACTACTCACACCACTGGGCATTGATTTAGACGAGTGGAGTATGGCTACATACTACTTGTTTGATGAG
TCCGGTGAATTTAAATTGTCTTCACATATGTACTGTTCTTTTTACCCTCC---TGAAGATGAAGGG---G
AAGATGATTGTGAAGAAGGACAGTTT---GAACCATCAACTCAATATGAGTATGGTACTGAGGATGACTA
CCAAGGTAAACCTTTGGAGTTTGGTGCTACTTCTTTTTCTTCTTCTTCACAGGAAGAAGAACAAGAAGAG
GATTGGTTAGAATCTGATAGTCAG------GACGGCCAAGAGACTGC-----------------------
-------------------------------------------------------TGTTACTAAAACTAG
TGAACAAAATAATTTCACAGGTTATTTAAAATTAACTGACAATGTTTTCATTAAAAATGCTGACATTGTA
GAAGAAGCTAAAAAGGTAAAGCCTACAGTAGTTGTTAATGCAGCTAATATTTACCTTAAACATGGAGGAG
GTGTTGCTGGAGCTTTAAATAAAGCAACTAACAACGCCATGCA-GTTGAATCTGATTAGTAACATAACTA
CCAATGGGCCACTAATTGTGGGTGGTAGTTGTGTTTTGAGTGGACATAACCTTGCTAAAAATTGTCTTCA
TGTTGTTGGCCCTAATGTCAATAGAGGTGAAGACATTCAATTGCTTAAAAATGCTTATGAAAATTTCAAT
CAACATGAGATTTTACTCGCACCATTATTATCGGCTGGTATTTTTGGTGTTGATCCTGTACATTCTTTAA
GAGTTTGTGTAGAAACTGTTCACACAAATGTCTATCTAGTTGTCTTTGACAAAAATCTTTATGACAAACT
T---------------------------------------------------GTTTCAAGCTTTTTAGAG
ATGAAGAGTGGAAAACAAGTAGAACAAAAAGTTGCTGAAAATCCTAAAGAGGAAGTTAAGCCATTTTTTA
CTGAAAATAAACCT------------------------TCAGTTGAACAAAGACAACAAGCTGAAGAGAA
GAAAATCAAAGCTAGTATTGAAGAAGTTACAACTACTCTAGAGGAGACCAAGTTCCTTACAGAAAACTTG
TTACTTTATATTGACATCAATGGCAATCTTCACCCAGATTCTGCCACTCTTGTTAAAGATATTGACATCA
CTTTCTTGAAGAAAGATGTTCCCTATATAGTGGGTGATGTTATTAAAGAAGGTGCTTTAACTGCTGTAGT
TATACCTACTAAAAAGGCTGGTGGCACTACTGAAATGCTTGCTAAAGCTTTAAGAAAAGTGCCAACAGAT
AATCACATAACCACCTACCCTGGTCAGGGTTTAAATGGTTACACTGTAGAAGAAGCAAAGACAGTGCTTA
AAAAGTGTAAAAGTGTTTTTTACATTTTACCATCTATTCTCCCTAATGAGAAGCAAGAAATTCTAGGAAC
TGTTTCTTGGAACTTGCGAGAGATGCTCGCACATGCAGAAGAAACACGTAAGTTAATGCCTGTTTGTATG
GAGACTAAAGCTATAGTTTCAACTATACAACGTAAGTACAAAGGCATTAAAATACAGGAGGGTGTGGTTG
ACTATGGTGCTAGATTTTACTTTTATACTAGTAAAACTACTGTAGCATCACTTATTAACACACTTAACAA
TCTAAATGAGACTCTTGTCACAATGCCATTAGGATATGTGACGCACGGTCTAAATTTAGAAGAAGCTGCG
CGGTACATGAGGTCTCTCAAAGTACCGGCTACAGTCTCTGTTTCTTCACCAGATGCTGTTACAGCATATA
ATGGTTATCTTACTTCTTCTTCAAAAACACCTGAAGAACACTTTATCGAAACCGTCTCACTTGCTGGTTC
CTATAAAGATTGGTCTTATTCTGGACAGTCTACAGAACTAGGTATAGAATTTCTTAAGAGAGGTGATAAG
AGTGTATATTACACCA---GTAATCCTATCACATTCTATCTAGATGGTGAAGTTATCACCTTTGATAATC
TTAAGACAATTCTCTCTTTGAGGGAAGTGAGGTCTATTAAAGTGTTTACAACAGTAGATAACATTAATCT
CCACACTCAAATTGTGGATATGTCTATGACATATGGGCAACAGTTCGGCCCAACTTATTTGGATGGAGCT
GATGTTACTAAAATAAAACCTCATAATTCACATGAAGGTAAAACATTTTATGTTTTGCCTAATGATGACA
CTTTACGTGTGGAGGCTTTTGAGTACTACCATACAACTGACTCTAGTTTTCTTGGTAGGTACATGTCAGC
ATTAAACCACACTAAAAAGTGGAAATACCCACAAGTAAATGGTTTAACTTCTATAAGATGGGCAGACAAC
AATTGTTATCTTGCTACTGCATTATTAACACTTCAACAAATAGAGTTGAAATTTAATCCACCAGCTTTAC
AAGATGCCTATTATAGGGCAAGAGCTGGTGAGGCTGCTAATTTTTGTGCACTTATCCTAGCCTATTGTAA
TAAGACAGTAGGTGAGTTAGGTGATGTCAGAGAAACAATGAATTATTTGTTTCAACATGCCAATTTAGAT
TCTTGTAAAAGAGTCTTGAATGTGGTGTGTAAAACTTGTGGACAACAGCAAACAACTCTTAAGGGTGTAG
AAGCTGTTATGTATATGGGCACACTTTCTTATGAACAACTTAAGAAGGGTGTGCAGATACCTTGTATGTG
TGGTAAACAAGCTACACAATATCTAGTACAACAAGAGTCACCTTTTGTTATGATGTCTGCACCACCCGCC
CAATATGAACTTAAGCATGGTACATTTGTTTGTGCTAGTGAGTATACTGGTAATTACCAGTGTGGTCACT
ACAAACATATAACTTCTAAAGAAACCTTGTATTGTATAGATGGTGCTTTACTCACAAAGTCCTCTGAGTA
CAAAGGTTCTATTACAGATGTTTTCTATAAGGAAAACAGTTATACAACAACCATAAAACCAGTTACATAC
AAGTTGGATGGTGTTGTTTGTACAGAAATTGATCCTAAGTTGGATGGTTATTATAAGAAAGACAATTCTT
ATTTCACAGAGCAACCAATTGATCTTGTACCAAACCAACCTTACCCGAATGCAAGCTTTGACAATTTTAG
GTTTGTATGTGATAATATCAAATTTGCCGATGATTTAAATCAATTGTCTGGTTATAAGAAACCTGCTTTG
AGAGAGCTTAAGGTTACATTCTTTCCTGACTTAAATGGTGATGTAGTGGCTATTGATTATAAGCACTACA
CACCTTCTTTTAAGAAAGGAGCTAAATTGTTGCATAAGCCAATTGTTTGGCATGTTAACAATGCAACTAA
CAAAGCAACGTATAAACCAAATATTTGGTGCATACGTTGTCTTTGGAGTACAAAACCGGTTGAAACATCA
AATTCTTTTGATGCACTGAAATTAGGGGACACACAGGGAATGGATAATCTTGCCTGTGAAGTTCTAAAAC
CAGTCTCTGAAGAAGTAGTGGAAAATCCTACCATACAGAAAGACATTCTTGAGTGTAATGTGAAAACTAC
CGAAGTTGTAGGAGACATTATACTTAAACCGGCAATTGATGGTCTAAAAATTACAGAAGAGGTTGGTCAT
ACAGACCTAATGGCTGCTTATGTTGACAATTCAAGTCTTACTATTAAGAAACCTAGTGAATTATCCAGAG
TATTAGGTTTGAAAACTTTAGCCACTCATGGCTTGGCTGCTATTAATAGTGTTCCTTGGGACACTATAGC
TAATTATGCTAAGCCTTTCCTTAATAAGGTTGTTAGCACAACTACTAACATAGTCACACGGTGTCTAAAC
CGTGTTTGTACTAATTATATGCCTTATTTGTTTACTTTATTGCTACAATTGTGTACTTTTACTAAAAGTA
CAACTTCTAGAATAAGAGCATCTATGCCAACCACTATAGCAAAGAATACTGTTAAAAGTGTTGGTAAATT
TTGTATAGAGGCTTCATTTAATTATTTGAAGTCACCTAATTTTTCTAAATTGATAAATATTGTAATTTGG
TTTTTATTATTAAGTGTTTGCCTAGGTTCTTTAATCTATTCAACTGCTGCTTTAGGTGTCTTAATGTCTA
ATTTAGGCATGCCTTCTTATTGTACTGTTTACAGAGAAGGTTACTTGAACTCTACTAACGTCACTATTGC
AACCTACTGCACTGGTTCTATACCTTGTAGTGTTTGTCTTAGTGGTTTAGATTCTTTGGATACTTACCCA
TCCTTAGAAACTATACAAATTACCATTTCGTCTTTTAAATGGGATTTAACTGCTTTTGGTCTAGTTGCAG
AGTGGTTTTTGGCATATATTCTTTTTACTAGGTTCTTTTATGTACTTGGATTGGCTGCAATCATGCAATT
GTTTTTCAGCTATTTTGCAGTACATTTTATTAGTAATTCTTGGCTTATGTGGTTAATAATTAATCTTGTA
CAAATGGCCCCAATTTCAGCTATGGTTAGAATGTATATTTTCTTTGCATCATTTTATTATGTATGGAAAA
GTTATGTGCATGTTGTAGATGGTTGTACTTCATCAACTTGTATGATGTGTTATAAACGTAATAGAGCAAC
AAGAGTTGAATGTACAACTATTGTTAATGGTGTTAGAAGGTCCTTTTATGTCTATGCTAATGGAGGTAAA
GGCTTTTGCAAACTACACAACTGGAATTGTATCAATTGTGATACATTCTGTGCTGGTAGTACATTTATTA
GTGACGAAGTTGCTAGAGACTTATCACTACAGTTTAAAAGACCAATAAATCCTACTGACCAGTCTTCCTA
TATTGTTGATAGTGTTACAGTGAAGAATGGTTCCATCCACCTTTACTTTGATAAGGCTGGTCAAAAGACT
TATGAAAGACATTCTCTCTCTCATTTTGTTAACTTAGACAATCTGAGAGCTAATAACACTAAGGGTTCAT
TGCCTATTAATGTTATAGTTTTTGATGGTAAATCAAAATGTGAAGAATCATCTGCTAAATCAGCGTCTGT
TTATTATAGTCAGCTTATGTGCCAACCTATACTGTTACTGGACCAGGCATTAGTGTCTGATGTTGGTGAC
AGTGCAGAAGTTGCAGTTAAGATGTTTGATGCTTATGTTAATATATTTTCATCAACTTTCAATGTTCCAA
TGGAAAAACTCAAAGCATTAGTTGCGACTGCAGAAGCTGAACTTGCAAAGAATGTGTCTTTAGACAACGT
CTTATCTACTTTTATTTCAGCAGCTCGCCAAGGGTTTGTTGATTCAGATGTAGAAACCAAAGATGTTGTT
GAATGTCTTAAATTGTCACACCAATCTGACATAGAAGTTACAGGTGACAGTTGTAACAATTACATGCTCA
CTTATAACAAAGTTGAAAACATGACACCTCGGGACCTCGGTGCTTGTATTGATTGTAGTGCACGTCATAT
TAATGCACATGTGGCAAAGAGTCATAACATAGCTTTGATTTGGAATGTTAAAGATTTCATGTCATTGTCT
GAACAACTACGAAAACAAATACGCAGTGCTGCTAAGAAGAATAACTTGCCTTTTAGATTGACATGTGCAA
CCACTAGACAAGTTGTTAATGTTGTTACAACAAAAATAGCACTTAGGGGTGGTAAAATTGTTAA---CAA
CTGGTTGAAGCAGTTGATTAAGGTTACACTTGTGTTTCTTTTCATCACTGTTATCTTCTATTTAATAACA
CCTGCTCATGTCATGTTTAAGCACAATGACTTTTCAAGTGAAATTATAGGATACAAGGCTATTGATGGTG
GTGTCACTCGTGACATAGCGCCAACAGATACTTGTTTTGCTAACAAACATGCTGACTTTGACTCTTGGTT
TAGTCAGCGTGGTGGTAGCTATACTAATGATAAAGCTTGCCCATTGATAGCAGCTGTTATCACAAGAGAA
GTTGGCTTTGTTGTGCCCGGTTTACCTGGCACAATATTACGCACAATTAATGGTGACTTCTTACATTTTC
TTCCTAGAGTGTTTAGTGCGGTAGGTAACATTTGTTACACTCCTTCTAAACTTATAGAGTACACTGACTT
TGCAACATCGGCATGTGTTTTAGCTGCTGAATGTACCATCTTTAAAGATTCTTCTGGTAAACCAGTGCCT
TATTGTTATGACACTAATGTACTAGAAGGTTCTGTTGCGTATGAAAGTCTCCGCCCTGACATACGCTATG
TGCTCATGGACGGTTCTATAATTCAATTCCCTAACACCTACCTTGAAGGTTCTGTTAGAGTAGTAACAAC
TTTTGATTCAGAGTATTGTAGACATGGTACTTGCGAAAGATCAGAGGCTGGCATTTGTGTATCTACTAGT
GGTAGATGGGTACTTAATAATGATTATTACAGATCCTTGCCAGGAGTTTTTTGTGGTGTAGATGCTGTGA
ATTTACTTACTAATATGTTCACGCCATTAATTCAACCTATTGGTGCTTTGGACATATCTGCATCTATTGT
AGCAGGTGGTGTTGTAGCTATTATAGTAACTTGTCTAGCCTACTACTTCATGAGGTTTAGAAGAGCTTTT
GGTGAATACAGTCATGTAGTTGCCTTTAACACTCTACTATTCTTTATGTCATTCACTGTACTCTGTTTAA
CACCAGTCTATTCATTCTTACCTGGTGTTTATTCTGTTATTTACTTGTACTTGACATTTTATCTTACTAA
TGATGTTTCTTTCTTAGCACATATCCAATGGATGGTTATGTTCACACCCTTAGTGCCTTTCTGGATGACA
ATTGTTTATGTCATTTGCATTTCCACAAAGCATTTTTATTGGTTCTTTAGTAACTACCTAAAGAGACGTG
TAGTCTTTAATGGTGTTTCCTTTAGTACATTTGAGGAGGCTGCATTATGTACCTTTTTGTTAAATAAAGA
AATGTATCTGAAATTGCGTAGTGATGTACTTCTACCTCTTACGCAATATAATAGATATTTAGCTCTTTAT
AATAAGTACAAGTATTTTAGTGGGGCCATGGACACTACCAGTTATAGAGAAGCAGCTTGCTGTCATCTGG
CTAAGGCTCTAAATGATTTCAGTAATTCAGGTTCTGATGTCCTCTACCAACCACCACAAACTTCAATCAC
ATCAGCGATTTTGCAGAGTGGTTTTAGAAAAATGGCATTCCCATCTGGTAAAGTTGAAGGTTGCATGGTA
CAAGTTACTTGTGGTACCACTACACTTAATGGTCTTTGGCTTGATGATGTAGTTTACTGTCCACGACATG
TGATCTGCACTTCTGAAGACATGCTCAATCCTAATTATGAAGATTTACTTATACGTAAATCTAACCATAA
TTTTTTAGTTCAGGCTGGTAATGTTCAACTTAGGGTTGTTGGACATTCTATGCAAAATTGTGTTCTTAAG
CTTAAAGTAGATACAGCTAACCCTAAGACACCTAAGTATAAGTTTGTGCGCATTCAACCCGGACAGACTT
TTTCAGTATTAGCCTGTTACAATGGTTCACCATCTGGTGTTTACCAATGTGCCATGAGACCTAATTTTAC
TATTAAGGGTTCATTCCTTAATGGTTCATGTGGTAGTGTTGGTTTTAATATAGACTATGACTGTGTCTCT
TTTTGTTATATGCATCATATGGAGTTACCAACGGGAGTTCATGCTGGCACAGACTTAGAAGGTACCTTCT
ACGGACCTTTTGTTGACAGACAGACAGCACAAGCGGCTGGTACTGACACAACTATTACAGTTAATGTTCT
AGCTTGGTTGTATGCAGCTGTTATAAACGGAGATAGATGGTTCCTTAACAGGTTTACCACGACTCTAAAC
GATTTTAATCTTGTGGCTATGAAGTATAATTATGAACCTCTAACACAAGACCATCTTGACATACTAGGAC
CTCTTTCAGCTCAAACTGGAATTGCAGTCCTAGATATGTGTGCTTCATTAAAAGAATTATTACAAAATGG
TATGAATGGACGTACCATATTGGGTAGTGCTTTATTAGAAGATGAATTTACACCTTTCGATGTTGTTAGA
CAATGTTCAGGTGTCACCTTTCAAAGTGCAGTGAAAAGGACAATCAAGGGCACGCACCATTGGTTGTTGC
TTACAGTTTTGACTTCACTCTTAGTTTTAGTTCAGAGTACTCAATGGTCTTTGTTCTTCTTTGTGTATGA
AAATGCCTTTATGCCTTTTGCTATGGGTATTATTGCTATGTCTGCTTTTGCTATGATGTTTGTCAAACAT
AAGCATGCATTCCTCTGTTTGTTCCTATTACCTTCTCTTGCTACTGTAGCTTATTTTAATATGGTCTACA
TGCCTGCTAGTTGGGTGATGCGTATTATGACATGGTTGGATATAGTTGATACTAGTTTGTCTGGTTTCAA
GCTAAAGGACTGTGTTATGTATGCATCAGCTGTAGTGTTATTAATCCTCATGACAGCAAGAACTGTATAT
GATGATAGTGCTAGAAGAGTTTGGACACTTATGAATGTCCTGACACTCGTTTATAAAGTTTATTATGGTA
ATGCTTTAGACCAAGCTATTTCCATGTGGGCTCTTATAATCTCTGTTACTTCTAACTACTCAGGTGTAGT
TACAACTGTCATGTTTTTGGCCAGAGGTATTGTTTTTATGTGTGTTGAGTATTGTCCTATCTTCTTTATA
ACTGGCAATACACTCCAGTGTATAATGCTAGTTTATTGTTTCTTAGGTTATTTCTGTACTTGTTATTTTG
GTCTCTTCTGTTTACTCAACCGCTATTTTAGGCTTACTCTTGGTGTTTATGACTATTTAGTCTCTACACA
AGAATTTAGGTATATGAACTCTCAGGGACTTCTGCCTCCTAAGAGTAGTATTGATGCTTTCAAGCTTAAT
ATTAAATTATTGGGTATTGGAGGTAAGCCATGCATTAAGGTTGCTACTGTACAGTCTAAAATGTCTGACG
TAAAGTGCACATCTGTGGTACTGCTCTCTGTACTTCAACAACTTAGAGTAGAGTCATCTTCTAAATTGTG
GGCACAGTGTGTACAACTCCACAATGATATCCTTCTTGCTAAAGACACAACTGAAGCTTTTGAAAAGATG
GTTTCTCTTCTGTCTGTTTTGCTATCCATGCAAGGTGCTGTAGACCTTAACAAGTTGTGCGAGGAAATGC
TCGACAACCGTGCTACTCTTCAAGCTATTGCTTCAAAATTTAGTTCTTTACCATCATATGCCGCTTATGC
AACAGCCCAAGAGGCTTATGAGCAGGCTGTAGTTAATGGTGATTCTGAAGTTGTTCTTAAAAAGTTAAAG
AAATCTTTGAATGTGGCTAAATCTGAGTTTGACCGTGATGCTGCCATGCAACGCAAGTTGGAAAAGATGG
CGGATCAGACTATGACCCAAATGTACAAGCAGGCAAGATCTGAAGACAAGAGGGCAAAAGTAACTAGTGC
AATGCAAACTATGCTTTTCACTATGCTTAGAAAACTTGATAATGATGCACTTAACAACATTATCAACAAT
GCACGTGATGGTTGTGTACCACTCAACATCATACCACTCACAACAGCAGCCAAACTCATGGTTGTTGTGC
CTGACTATGGAACCTACAAGAATACTTGTGATGGTAACACTTTTACATATGCATCAGCACTCTGGGAAAT
CCAGCAAGTTGTTGATGCAGATAGTAAAATTGTGCAGCTTAGTGAAATCAACATGGACAACTCACCAAAT
TTGGCTTGGCCTCTTATTGTCACTGCTTTAAGAGCTAATTCAGCTGTCAAACTACAGAACAATGAGCTGA
GTCCAGTAGCACTACGGCAGATGTCCTGTGCGGCTGGTACTACACAGACAGCTTGTACTGATGACAACGC
ACTTGCCTACTATAACAATTCTAAGGGAGGTAGGTTTGTGCTGGCATTACTATCAGACCATCAAGATCTC
AAATGGTCTAGATTTCCTAAGAGTGATGGCACAGGTACTATTTACACAGAGCTGGAACCACCTTGTAGGT
TTGTTACAGACACACCAAAAGGACCTAAAGTGAAGTACTTGTACTTTATTAAGGGTCTTAACAACCTAAA
TAGAGGTATGGTACTGGGTAGTTTAGCTGCTACAGTACGTCTTCAGGCTGGTAATGCGACAGAAGTGCCT
GCCAACTCAACTGTGCTTTCTTTCTGTGCCTTCGCTGTTGACCCAGCTAAGGCCTACAAAGATTACTTGG
CAAGTGGTGGACAACCAATCACGAATTGTGTGAAGATGTTGTGTACACACACTGGTACTGGACAGGCAAT
TACGGTGACACCAGAAGCCAATATGGACCAGGAGTCCTTTGGTGGTGCTTCGTGCTGTCTGTATTGTAGA
TGCCACATTGATCACCCAAATCCTAAGGGATTCTGTGATTTGAAAGGTAAGTATGTTCAAATACCTACCA
CTTGTGCTAATGACCCTGTGGGTTTTACACTTAGAAACACAGTCTGTACCGTCTGTGGAATGTGGAAAGG
TTATGGCTGTAGTTGTGATCAACTCCGCGAACCCATGATGCAGTCTGCGGACGCGTCAACGTTTTTAAAC
GGGTTTGCGGTGTAAGTGCAGCCCGTCTTACACCGTGCGGCTCAGGCATTAGCACTGATGTCGTTTACAG
GGCTTTTGATATTTACAACGAGAAAGTTGCTGGTTTTGCAAAGTTCCTAAAAACTAATTGCTGCCGCTTC
CAGGAAAAGGATGAGGAAGGCAATTTATTAGACTCTTATTTCGTAGTTAAGAGGCACACAATGTCCAACT
ACCAACATGAAGAGAATATTTATAACTTGGTCAAGGAGTGTCCAGCTGTTGCTGTTCATGACTTTTTCAA
GTTTAGAGTAGATGGTGACATGGTACCACATATATCACGTCAGCGTTTAACTAAGTACACAATGGCTGAT
TTAGTCTATGCTCTACGTCATTTTGATGAGGGCAATTGTGACACATTAAAAGAAATACTTGTCACATACA
ATTGTTGTGATGGTGATTATTTCAATAAGAAGGATTGGTACGACTTCGTAGAGAATCCTGACATCTTACG
CGTATACGCTAACCTAGGTGAGCGTGTACGTCAAGCATTATTAAAGACTGTACAATTCTGCGATGCTATG
CGCGATGCGGGCATTGTAGGTGTACTCACACTAGATAATCAGGATCTTAATGGGAACTGGTACGATTTCG
GTGATTTCGTACAAGTAGCGCCAGGTTGCGGAGTTCCTATTGTTGACTCGTATTATTCATTGTTGATGCC
CATTCTTACTCTGACAAGGGCATTAGCTGCTGAGTCCCATATGGATGCTGATCTTGCAAAACCACTTATT
AAGTGGGATTTGTTGAAATATGATTTTACGGAAGAGAGACTTTGTCTCTTCGACCGTTATTTTAAATATT
GGGATCAGACATACCATCCCAATTGTATTAACTGTTTGGATGATAGGTGTATCCTTCATTGTGCAAACTT
TAATGTCTTATTTTCTACTGTGTTTCCGCCTACAAGTTTTGGACCACTAGTTAGAAAGATATTTGTAGAT
GGTGTACCTTTTGTTGTTTCAACGGGATACCATTTTCGTGAGCTAGGGGTTGTACATAATCAGGATGTAA
ACCTACATAGCTCGCGCCTCAGTTTTAAGGAACTTTTAGTGTACGCTGCTGATCCAGCTATGCATGCTGC
CTCTGGTAATTTGTTGTTAGATAAACGCACTACATGCTTTTCAGTAGCTGCACTAACAAATAATGTTGCT
TTTCAAACTGTCAAACCCGGTAATTTTAATAAAGACTTTTATGACTTTGCTGTGTCTAAAGGCTTCTTTA
AGGAAGGAAGTTCTGTTGAATTAAAACACTTCTTCTTTGCTCAGGATGGCAATGCTGCTATCAGTGATTA
TGACTATTACCGTTATAATCTGCCAACAATGTGTGATATTACACAACTCCTATTCGTAATTGAGGTTGTC
GATAAATACTTTGATTGTTACGATGGTGGCTGTATCAATGCCAACCAAGTTATCGTTAACAATCTAGACA
AATCAGCCGGTTTCCCATTCAACAAATGGGGTAAGGCTAGACTTTATTATGATTCAATGAGTTATGAGGA
CCAAGATGCACTGTTCGCATACACTAAGCGTAACGTCATCCCTACAATAACTCAAATGAACCTTAAGTAT
GCCATTAGTGCAAAGAATAGAGCTCGCACCGTTGCTGGTGTCTCTATCTGTAGTACTATGACCAATAGAC
AGTTTCACCAGAAATTATTAAAGTCAATAGCCGCCACTAGAGGAGCTACTGTAGTAATTGGAACAAGTAA
ATTTTATGGTGGCTGGCATAACATGTTAAAAACTGTTTACAGTGATGTAGAAAGTCCTCACCTTATGGGT
TGGGACTACCCAAAATGTGACAGAGCCATGCCTAATATGCTTAGAATCATGGCTTCCCTCGTTCTTGCTC
GCAAACATAGCACTTGTTGTAACTTGTCACACCGTTTTTATAGATTAGCTAATGAGTGTGCACAAGTATT
AAGTGAGATGGTCATGTGTGGCGGCTCATTATATGTGAAACCAAGTGGAACGTCATCCGGTGATGCCACA
ACTGCTTATGCTAATAGTGTGTTTAACATCTGTCAAGCAGTAACAGCTAATGTGAATGCACTTCTCTCAA
CTGATGGTAATAAGATTGCTGATAAGTACGTCCGCAACCTTCAACACAGACTTTATGAGTGTCTCTATAG
AAATAGAGACGTGGATCATGAATTCGTGGATGAATTTTATGCATATTTGCGTAAACATTTCTCCATGATG
ATACTCTCAGATGACGCAGTCGTATGCTATAATAGTAATTATGCGGCACAGGGTTTAGTAGCTAGCATTA
AGAACTTTAAAGCAGTTCTTTACTACCAAAACAATGTGTTTATGTCTGAGGCAAAATGCTGGACTGAGAC
TGATCTTACTAAAGGACCTCACGAATTTTGCTCTCAGCATACGATGCTAGTTAAACAAGGAGATGATTAT
GTGTACCTGCCTTATCCAGATCCATCTAGAATATTAGGCGCAGGCTGTTTTGTCGATGACATCGTCAAGA
CAGATGGTACACTTATGATTGAAAGGTTTGTGTCATTAGCAATTGACGCCTACCCACTTACAAAGCACCC
TAATCAAGAGTATGCTGATGTTTTCCATTTATACTTACAGTATATTAGGAAATTACATGATGAGCTTACC
GGTCACATGTTGGACATGTACTCTGTAATGCTAACTAATGACAACACCTCAAGGTACTGGGAACCTGAGT
TTTACGAAGCAATGTACACACCACACACGGTTTTACAAGCTGTGGGTGCGTGTGTATTATGTAATTCACA
GACTTCACTTCGTTGCGGTGCTTGCATTAGGAGACCTTTCCTTTGTTGTAAGTGCTGCTATGATCATGTC
ATTTCAACATCACATAAGTTAGTGTTGTCTGTTAATCCCTATGTTTGCAACGCACTAGGTTGTGATGTCA
CAGATGTGACACAACTCTACTTAGGAGGTATGAGCTATTATTGCAAGTTACATAAACCACCCATTAGTTT
TCCTTTGTGTGCTAATGGTCAGGTCTTTGGTTTGTATAAAAACACATGTGTGGGCAGTGATAATGTAACT
GACTTCAATGCAATAGCGACATGTGACTGGACTAATGCTGGCGATTATATACTTGCCAACACTTGCACAG
AGAGACTCAAACTTTTTGCAGCGGAAACGCTCAAAGCTACTGAGGAAACATTTAAACTATCTTATGGTAT
AGCCACTGTTCGTGAAGTACTGTCAGATAGAGAGCTTTATCTTTCATGGGAGGTTGGAAAACCTAGACCA
CCATTGAATAGAAACTACGTCTTTACTGGTTACCGCGTGACCAAAAATAGTAAAGTACAGATTGGAGAGT
ATACCTTTGAAAAAGGTGACTATGGTGATGCTGTTGTGTACAGAGGTACTACAACATACAAATTGAATGT
TGGCGATTACTTTGTGTTAACATCACACACAGTAATGCCACTAAGTGCACCAACACTAGTGCCACAAGAG
CACTATGTGCGAATAACTGGCTTATACCCTACACTTAACATCTCTGATGAGTTTTCTAGCAATGTTGCAA
ATTACCAAAAGGTCGGTATGCAGAAGTACTCCACACTCCAAGGACCACCTGGTACTGGTAAGAGTCACTT
TGCTATTGGACTTGCCCTCTACTACCCATCTGCTCGCATAGTGTATACAGCTTGCTCTCATGCTGCTGTT
GATGCGCTATGTGAAAAGGCATTAAAATATTTGCCTATAGATAAGTGTAGTAGAATTATCCCTGCACGTG
CGCGTGTAGAGTGTTTTGATAAATTCAAAGTGAATTCAACCTTAGAACAGTATGTTTTCTGCACTGTTAA
TGCTCTGCCTGAAACTACTGCTGATATAGTGGTCTTTGATGAAATTTCAATGGCCACTAATTATGATTTG
AGTGTTGTCAATGCTAGACTACGTGCAAAACACTACGTTTACATTGGCGATCCAGCTCAATTACCTGCAC
CACGCACATTGCTAACAAAAGGCACACTTGAACCAGAATATTTCAATTCAGTGTGCAGACTTATGAAAAC
AATAGGTCCAGACATGTTCCTTGGAACTTGTCGTCGTTGTCCTGCTGAAATTGTTGACACAGTGAGTGCT
TTAGTTTATGATAATAAGCTAAAAGCACACAAAGAGAAGTCAGCGCAATGCTTTAAGATGTTTTATAAGG
GTGTGATTACGCATGATGTGTCATCCGCAATAAACAGACCACAAATAGGTGTAGTAAGAGAATTTCTTAC
ACGCAACCCTGCTTGGAGAAAAGCTGTCTTCATCTCACCATATAATTCACAGAACACAGTGGCATCAAAG
ATTTTAGGGTTGCCAACTCAAACTGTTGATTCTTCACAGGGTTCTGAATATGACTATGTCATATTCACGC
AAACCACTGAGACTGCACACTCTTGTAATGTAAACCGCTTTAATGTGGCCATCACAAGAGCAAAAATTGG
CATTTTGTGCATAATGTCTGATAGAGACCTTTATGACAAGCTGCAATTTACGAGTCTAGAAGTACCGCGT
CGTAATGTGGCTACTTTACAAGCAGAAAATGTGACTGGACTCTTTAAGGACTGTAGCAAGATCATTACTG
GTCTTCATCCAACACAGGCACCTACACATCTTAGTGTTGATACTAAATTCAAAACTGAAGGACTTTGTGT
CGACATACCAGGAATACCAAAAGACATGACCTATCGTAGACTCATCTCTATGATGGGTTTTAAAATGAAT
TACCAAGTTAATGGTTACCCTAATATGTTTATCACCCGTGAAGAAGCTATCCGTCACGTTCGTGCGTGGA
TAGGCTTTGATGTTGAGGGTTGTCATGCGACTAGAGATGCTGTAGGAACAAATCTACCACTCCAGTTAGG
GTTTTCAACAGGTGTTAACCTAGTGACTGTACCAACTGGCTATGTTGACACTGAGAATAGCACAGAATTC
ACCAGAGTTAATGCAAAACCTCCTCCAGGTGATCAATTTAAGCATCTTATACCACTTATGTACAAAGGCT
TGCCCTGGAACGTGGTGCGTATTAAGATTGTTCAAATGCTCAGTGACACACTGAAAGGATTATCAGACAG
AGTTGTGTTTGTCCTTTGGGCGCATGGCTTTGAACTCACATCGATGAAGTACTTTGTCAAGATCGGACCA
GAAAGAACGTGTTGTCTGTGTGACAAACGCGCGACTTGCTTCTCTACTTCATCTGATACTTACGCCTGTT
GGAATCACTCTGTGGGCTTTGACTATGTCTATAACCCATTCATGATTGATGTCCAGCAGTGGGGTTTTAC
AGGTAACCTTCAAAGTAACCATGACCAGCACTGCCAAGTGCATGGTAATGCTCATGTAGCTAGTTGTGAT
GCTATCATGACTAGATGTCTTGCAGTCCATGAGTGCTTTGTTAAGCGTGTTGATTGGTCTGTTGAATACC
CAATTATTGGAGATGAACTGAAGATTAACGCCGCGTGCAGAAAAGTACAGCATATGGTTGTTAAATCTGC
ATTGCTTGCTGATAAATTCCCAGTTCTTCATGACATAGGAAACCCAAAGGCTATTAGATGTGTGCCGCAG
GCTGAAGTGGACTGGAAATTCTACGACGCTCAGCCTTGCAGTGATAAAGCTTATAAAATAGAAGAACTCT
TCTACTCATATGCCACACATCATGACAAGTTCACAGATGGTGTCTGCTTGTTTTGGAACTGTAACGTTGA
TCGTTACCCGGCTAATGCTATTGTGTGTAGGTTTGATACTAGAGTGCTTTCTAATTTAAACCTACCAGGT
TGTGATGGTGGTAGTTTGTATGTTAATAAGCATGCATTCCACACTCCAGCTTTTGATAAGAGTGCATTTA
CACATTTGAAACAACTGCCTTTCTTTTATTACTCTGACAGTCCGTGTGAGTCTCATGGCAAACAGGTTGT
GTCAGATATTGATTATGTCCCACTAAAGTCTGCTACGTGTATTACACGATGCAACTTAGGTGGTGCCGTT
TGTAGACATCATGCAAACGAGTATAGACAGTACTTGGATGCATATAATATGATGATTTCTGCTGGATTTA
GCCTTTGGATTTATAAACAATTTGATACTTACAACTTGTGGAACACTTTCACCAAGTTGCAGAGTTTAGA
AAATGTGGCTTATAATGTTATTAACAAGGGACACTTTGATGGACAGAGTGGTGAAGCACCTGTGTCTATC
ATTAATAATGCTGTTTACACTAAGGTAGATGGTATTGATGTGGAGATCTTTGAAAATAAGACAACACTTC
CTGTTAATGTTGCATTTGAGCTTTGGGCTAAACGTAACATTAAACCTGTGCCAGAGATTAAAATACTCAA
TAATTTGGGTGTTGATATCGCTGCTAATACTGTTATATGGGACCACAAGAGAGAAGCTCCAGCGCATGTT
TCTACAATAGGTGTCTGTACAATGACTGACATTGCAGAGAAACCTACTGAGAATGCTTGTTCATCACTCA
CTGTCTTATTTGATGGTAGAGTTGAGGGACAGGCGAACCTTTTTAGAAACGCTCGTAATGGTGTTTTAAT
AACAGAAGGTTCAGTTAAGGGCTTAACACCTTCGAAAGGACCTGCACAGGCTAGTGTCAACGGGGTCACA
TTAATTGGAGAATCAGTAAAAACACAGTTCAATTACTTTAAGAAAGTGGATGGCATTATTCAGCAATTGC
CAGAAACTTACTTTACTCAAAGCAGAGACTTAGAGGATTTCAAGCCCAGATCACAAATGGAAACTGATTT
CCTTGAGCTCGCTATGGATGAATTCATAGAACGATATAAGCTAGACGGCTATGCTTTCGAGCACATCGTT
TATGGAGATTTTAGTCATGGACAATTAGGCGGACTTCATTTATTGATAGGACTAGCCAAAAGGTCACAGG
ACTCACTGTTAAAGCTAGAGGATTTTATTCCTATGGATAGCACAGTGAAAAACTACTTCATAACAGATGC
GCAAACGGGTTCATCTAAGTGTGTATGCTCTGTTATCGATCTTTTACTTGATGACTTTGTTGAAATAATA
AAGTCACAAGATCTTTCAGTGGTTTCAAAAGTAGTCAAAGTTACGATTGATTATACAGAAATTTCATTTA
TGCTTTGGTGTAAAGATGGGCATGTGGAAACTTTTTACCCAAAATTACAATCTAGCCACGCATGGCAACC
AGGTGTTGCTATGCCTAATCTTTATAAAATGCAGAGAATGTTACTGGAAAAGTGTGACCTTCAAAATTAT
GGTGATAGTGCTACATTGCCTAAAGGCATAATGATGAACGTCGCAAAGTATACTCAACTGTGTCAGTATT
TAAATACACTTACTTTAGCTGTGCCCTACAATATGAGAGTTATACACTTTGGCGCAGGCTCTGATAAAGG
AGTAGCACCTGGCACAGCTGTTCTTAGACAATGGTTGCCAACTGGTACACTACTTGTCGATTCTGATTTA
AATGATTTTGTTTCTGATGCAGATTCAACATTAATTGGTGATTGTGCAACCGTACATACGGCTAATAAAT
GGGATCTCATTATTAGCGATATGTATGATCCTAAGACTAAAAATGTTACAAAAGAGAATGATTCCAAAGA
AGGATTTTTCACTTACATTTGTGGATTTATACAGCAAAAATTAGCCCTCGGAGGTTCCGTAGCTGTAAAG
ATAACAGAACATTCCTGGAATGCCGATCTTTATAAGCTCATGGGATACTTCGCATGGTGGACAGCTTTTG
TTACT-AATGTTAATGCTTCATCCTCAGAGGCTTTCTTAATTGGTTGTAATTACCTTGGCAAACCACGTG
AGCAGATAGATGGTTATGTCATGCATGCAAATTACATATTTTGGAGGAACACAAATCCAATACAATTGTC
TTCCTACTCATTATTTGACATGAGTAAGTTTCCTCTTAAATTAAGAGGTACTGCTGTTATGTCATTAAAA
GATGGACAAATCAATGATATGATTTTGTCTCTTCTTAGTAAAGGCAGACTTATTGTTAGAGAGAATAATA
GAGTTATTATCTCTAGTGATGTTCTTGTTAACAACTAAACG-AACATG----------------------
---TTGTTTTTCTTGTTTCTTCAGTTCGCCTTAGTAAACT---CCCAGTGTG---ATTTGACAGGTAGAA
CTCCACTCAATCCCAATTATACTAATTCTTCACAAAGAGGTGTTTATTACCCTGACACAATTTATAGATC
TGACACACTAGTGCTTAGTCAGGGTTATTTTCTTCCATTTTATTCCAATGTTAGCTGGTATTATTCATTA
ACAA---CCAACAATGCTGCCACAAAGAGGACTGACAACCCTATATTAGATTTCAAGGACGGCATATATT
TTGCTGCCACTGAACACTCAAATATTGTCAGGGGCTGGATCTTTGGAACAACTCTTGACAACACTTCTCA
ATCTCTCTTGATAGTTAACAATGCAACGAATGTTATTATCAAGGTTTGTAATTTTGACTTTTGTTACGAT
CCCTACCTTAGTGGTTACTATCAT---AACAACAAAACCTGGAGCATCAGAGAATTTGCTGTCTATTCCT
TTTATGCTAATTGTACTTTTGAGTATGTCTCAAAATCCTTTATGTTGAACATTTCTG---GTAATGGTGG
TCTGTTCAACACTCTCAGAGAGTTTGTTTTTAGAAATGTCGATGGGCATTTCAAGATTTACTCAAAATTT
ACACCAGTAAACTTAAATCGTGG------------CTTACCTACTGGTCTTTCAGTACTTCAACCGTTGG
TTGAATTACCAGTTAGCATAAATATTACTAAATTTAGAACACTCCTCACTATTCATAGAGGAGACCCTAT
GTCTAATAA---------TGGCTGGACTGCTTTTTCAGCTGCTTATTTCGTGGGCTATCTTAAACCACGT
ACCTTTATGCTGAAATATAATGAGAATGGCACCATTACTGATGCTGTTGATTGTGCACTTGACCCTCTTT
CGGAGACAAAGTGTACGTTAAAATCTCTTAGTGTTCAAAAGGGTATCTATCAGACTTCTAACTTTCGAGT
GCAACCCACTCAGTCTATAGTTAGATTTCCTAATATTACCAATGTGTGTCCATTTCACAAGGTTTTTAAT
GCCACAAGGTTTCCTTCTGTTTACGCGTGGGAAAGAACTAAAATTTCTGATTGCATTGCAGACTACACTG
TTTTCTACAATTCA---ACTTCTTTTTCTACTTTCAAATGTTATGGTGTTTCACCCTCTAAATTGATTGA
TTTGTGTTTTACGAGTGTGTATGCTGATACATTTCTCATAAGATTTTCAGAGGTCAGACAAGTGGCACCA
GGACAGACTGGTGTTATTGCTGACTACAATTATAAATTACCTGATGATTTTACAGGTTGTGTCATAGCCT
GGAACACAGCAAAAC---------AGGACACAGGTCATTATTTCTATAGGTCTCATCGCTCTACCAAAT-
-----TAAAACCATTTGAAAGAGACCTTTCTTCAGATGAG------------------------------
------------AATGGTGTCCGTACACTTAGTACTTATGACTTTAACCCTAATGTACCGCTTGAATATC
AAGCTACAAGGGTTGTTGTCTTGTCATTTGAGCTTCTAAATGCACCAGCTACAGTTTGTGGACCAAAATT
ATCCACACAACTAGTAAAAAATCAGTGCGTTAATTTCAATTTTAACGGACTCAAGGGCACTGGTGTCTTG
ACTGATTCTTCTAAGAGGTTTCAGTCATTCCAACAATTTGGTAAAGATGCGTCTGACTTTATTGATTCAG
TACGTGATCCTCAAACACTTGAGATACTTGACATTACACCTTGCTCTTTTGGTGGTGTCAGTGTTATAAC
ACCAGGAACAAACACTTCTTCAGAGGTGGCTGTTCTTTACCAAGATGTTAACTGCACTGATGTACCAACT
ACTATACATGCAGACCAATTAACACCTGCTTGGCGCATTTATGCTATTGGCACTAGTG------TGTTTC
AAACTCAAGCAGGCTGTCTTATAGGAGCTGAACATGTCAATGCTTCTTATGAGTGTGACATCCCAATTGG
TGCTGGTATTTGTGCTAGCTACCATACGGCTTCTATAT------------TACGTAGTACAGGCCAGAAA
GCTATTGTGGCTTATACTATGTCCCTTGGTGCTGAGAACTCTATTGCTTATGCTAACAATTCTATAGCCA
TACCTACAAATTTTTCAATCAGTGTCACCACTGAAGTTATGCCTGTATCAATGGCTAAAACTTCTGTAGA
TTGCACTATGTATATCTGCGGTGACTCTATAGAGTGTAGCAACTTGTTGTTACAATATGGCAGTTTTTGC
ACACAACTAAATCGTGCTTTAAGTGGAATTGCTATTGAACAAGACAAGAACACTCAAGAGGTTTTTGCTC
AAGTCAAGCAAATCTATAAAACACCACCTATTAAGGATTTTGGTGGTTTCAATTTTTCACAGATATTACC
CGATCCTTCTAAACCCAGCAAGAGGTCGTTTATTGAAGATTTACTCTTCAATAAAGTCACTCTTGCTGAT
GCTGGTTTTATAAAACAGTACGGTGATTGTTTGGGTGATATTTCTGCTAGAGATTTGATTTGTGCTCAAA
AGTTCAATGGACTCACTGTCTTACCACCATTGCTCACAGATGAAATGATCGCTGCTTATACAGCTGCATT
AATTAGCGGCACTGCCACTGCTGGATGGACCTTTGGTGCTGGTGCTGCTCTTCAAATACCATTTGCCATG
CAAATGGCTTATAGATTTAATGGAATTGGAGTTACTCAGAATGTTCTCTATGAGAATCAGAAATTAATAG
CCAATCAGTTTAATAGTGCTATTGGAAAAATCCAAGAGTCTTTGACATCTACAGCTAGTGCACTTGGAAA
ATTGCAGGATGTTGTTAACCAAAATGCACAAGCTTTAAACACGCTTGTTAAACAACTTAGTTCCAATTTT
GGTGCAATTTCAAGCGTGTTGAATGATATTCTTTCACGCCTTGACAAAGTCGAGGCTGAGGTTCAGATTG
ATAGGTTGATCACAGGTAGACTTCAGAGTTTACAGACGTATGTGACTCAACAATTAATCAGAGCTGCAGA
AATCAGAGCTTCTGCTAATCTTGCTGCGACTAAAATGTCCGAGTGTGTACTAGGACAATCTAAAAGAGTT
GATTTTTGTGGAAAAGGTTATCACCTAATGTCTTTTCCCCAGTCAGCGCCTCATGGTGTTGTTTTCTTAC
ATGTGACTTACATTCCTTCGCAAGAAAAGAACTTCACAACAGCTCCTGCCATTTGTCATGAAGGTAAAGC
ACACTTCCCACGTGAAGGTGTTTTCGTTTCGAATGGCACACACTGGTTTGTAACACAAAGGAACTTTTAC
GAACCCCAAATTATAACCACTGACAATACATTTGTCTCCGGTAACTGTGATGTTGTAATTGGAATTATCA
ATAACACAGTTTATGATCCTTTACAACCAGAACTTGATTCATTTAAGGAGGAGTTAGATAAATATTTTAA
AAATCATACATCACCTGATATTGATCTTGGTGATATTTCTGGCATTAATGCTTCTGTTGTCAATATTCAA
AAGGAAATTGACCGCCTCAATGAGGTTGCCAGAAATTTAAATGAATCACTCATTGATCTCCAAGAACTTG
GAAAATATGAGCACTATATCAAATGGCCATGGTATGTTTGGCTCGGCTTCATTGCTGGACTCATTGCTAT
AGTCATGGTTACAATCCTGCTTTGTTGCATGACAAGTTGTTGCAGTTGTCTCAAGGGCTGTTGTTCTTGC
GGATTTTGCTGTAAATTTGATGAAGATGACTCTGAGCCTGTGCTCAAAGGAGTCAAATTACATTACACGT
AAACG-AACTTATGGATTTGTTTATGAGAATTTTCACACTTGGAACTGTAAGTCTGAAACAAGGTGAAAT
TAAGGATGCTACTCCTTCAGATTCTATTCGCGCTACTGCAACAATACCGATACAAGCCACACTCCCTTTC
GGATGGCTTGTTGTTGGCGTTGCAATTCTTGCTGTTTTTCAAAGCGCTTCAAAAATAATTACACTCAAAA
AGAGATGGCAGTTAGCCCTCTCTAAAGGTGTCCACTTTGTTTGCAACTTGCTTCTGCTGTTTTTAACAGT
TTACTCACACCTATTGCTTGTTGCTGGTGGCTTAGAAGCCACTTTTCTTTTTCTTTATGCATTAGCTTAT
TGCTTGCAAACTGTAAATTTTGTGAGAATAATAATGCGATTCTGGTTGTGCTGGAAGTGCCGCTCCAAGA
ATCCTGTACTTTATGATGCCAACTACTTTCTTTGTTGGCATACTAATTGTTATGACTATTGTATACCATA
CAATAGTGTAACCTCTTCAATCGTCATCACATGTGGTGATGGTACTACGAATCCCATTTCTGAGGATGAC
TACCAAATTGGTGGTTACACGGAAAAGTGGGAGTCTGGTGTTAAGGACTGTGTTGTATTACATAGTTATT
TCACCTCAGACTACTACCAGCTGTACTCAACACAATTGAGCACAGACACTGGTGTTGAACATGTTACTTT
CTTCATCTACAATAAAATTGTTGATGAGCCTGAAGAACATGTCCAAATTCACACAATCGACGGTACATCT
GGAGTTGTTAATCCAGCAATGGAACCAATTTATGATGAACCGACGACGACTACTAGCGTGCCTTTGTAAG
CACAAGCTGATGAGTACGAACTTATGTACTCATTCGTTTCGGAAGAGACAGGTACGTTAATAGTTAATAG
CGTACTTCTTTTTCTTGCTTTTGTGGTATTCTTGCTAGTCACACTAGCCATCCTTACTGCGCTTCGATTG
TGTGCGTACTGCTGCAATATTGTTAACGTGAGTCTTGTAAAACCTTCTTTTTACGTTTACTCTCGTGTTA
AAAATCTGAATTCTTCT---AGAGTTCCTGATCTTTTGGTCTAAACGAACTAAATATTATATTAGTCTTT
CTGTTTGGAACTTTAATTTTAGCCATGTCAGGTGACAACGGT------------------ACCATTACCG
TTGAAGAGCTTAAAAAGCTCTTAGAACAATGGAACCTAGTAATAGGATTCTTGTTTCTTACATGGATTTG
TTTGTTACAATTTGCCTATGCCAACAGGAATAGGTTTTTGTACATAATTAAGTTAATTTTCCTCTGGCTG
CTTTGGCCAGTAACTTTAGCTTGCTTTGTGCTTGCTGCTGTTTACAGAATAAACTGGATCACTGGTGGAA
TTGCCATTGCAATGGCCTGTCTTGTAGGCTTGATGTGGCTTAGCTACTTCATTGCTTCTTTCAGGCTGTT
TGCTCGTACGCGTTCCATGTGGTCATTTAACCCAGAAACTAACATTCTTTTGAACGTGCCTCTTCATGGC
ACAATTCTGACCAGGCCGCTTCTAGAGAGTGAACTCGTAATTGGAGCTGTGATCCTTCGTGGACATCTTC
GTATTGCAGGACACCATCTGGGACGCTGTGACATCAAGGACCTGCCCAAAGAAATCACTGTAGCTACATC
ACGAACGCTTTCTTATTACAAATTGGGAGCTTCGCAGCGTGTAGCAGGTGACTCAGGTTTTGCTGCATAC
AGTCGCTACAGGATTGGTAATTACAAATTAAATACAGACCATTCCAGTAGCAGTGACAATATTGCTTTGC
TTGTACAGTAAGTGACAACAGATGTTTCATCTCGTTGACTTTCAGGTTACTATAGCAGAGATATTATTAA
TTATTATGAGGACTTTTAAAGTTTCCATTTGGAATCTTGATTATATCATAAATCTCATAATTAAAAATCT
ATCTAAGCCTCCAACTGAGAATAACTGTTCTCAATTAGATGAAGAGCAACCAATGGAGATTGATT-----
----------------------------------------------------------------------
----------------------------------------------------------------------
----------------------------------------------------------------------
----------------------------------------------------------------------
----------------------------------------------------------------------
----------------------------------------------------------------------
----------------------------------------------------------------------
----------------------------------------------------------------------
----------------------------------------------------------------------
----------------------------------------------------------------------
----------------------------------------------------------------------
----------------------------------------------------------------------
----------------------------------------------------------------------
----------------------------------------------------------------------
--------------------------------------------------------------------AA
ACGAACATGAAAATTATTTTCTTCTTGGTACTGATAACACTTGTTACTGGCGAGCTTTACCACTACCAAG
AGTGTATAAAAGGTACAACTGTACTTTTAAAAGAACCTTGCTCTTCAGGAACATATGAAGGCAATTCACC
ATTTCATCCTCTAGCTGATAATAAATTTGCACTGACTTGCTTTAGCACTCAATTTGCTTTTGCTTGTCCT
GACGGTGTTAGACACACCTTTCAGTTACGTGCGAGATCAGTTTCACCCAAACTGTTTACCAGACAAGAGG
AAGTT---CAAGAATTATACTCACCTGTTTTCCTTATCGTTGCAGCTATAGTGTTCATAATACTTTGCTT
CACATTCAAAAGAAAAATAGAATGAGTGAATTTTCATTAATTGACTTCTATTTGTGCTTCTTAGCCTTTC
TGCTATTCCTTGTTTTAATTATGCTCATTATCTTTTGGTTCTCACTAGAACTGCAAGATCATAATGAAAC
TTCTCACG-----CCTAAACGAATATGAAATTTCTTGTTTTCTTAGGAATTCTTACAACAGTAGCTGCAT
TCCATCAGGAATGTAGT-TTACAGTCATGTGCTCAACATCAACCCTATGTAGTTGATGACCCTTGTCCAA
TTCACTTCTACTCACGATGGTATATCAGAGTGGGAGCT---AGAAAATCAGCACCTTTGATTGAATTGTG
TGTTGACGAGGTAGGCTCTAAGTCACCCATTCAATACATTGACATTGGTAATTACACAGTTTCCTGTTCT
CCTTTTACAATTAATTGCCAGGAACCTAAATTAGGTAGTCTCGTAGTACGGTGTTCGTATTATGAAGACT
TTCTAGAGTACCATGACATTCGTGTTGT---CTTAG--ATTTCATCTAAACGAACTAACTAAAATGTCTG
ATAATGGACCCCA---AAACCAGAGTAGTGCACCCCGCATTACATTTGGTGGACCCTCAGATTCAAGTGA
CAATAGCCAAAACGGAGAGCGCAATGGTGCACGACCTAAACAACGTCGACCCCAAGGCTTACCCAATAAT
ACTGCATCTTGGTTCACCGCTCTCACTCAACATGGCAAGGAAAACCTTACGTTCCCTCGAGGGCAAGGTG
TTCCAATTAACACCAATAGCTCTAAAGATGACCAAATTGGCTACTACCGTAGAGCTACCAGACGAATTCG
TGGCGGTGACGGTAAAATGAAAGAGCTCAGCCCCAGATGGTATTTTTACTATCTGGGAACTGGACCAGAA
GCTGGACTTCCCTATGGTGCTAACAAAGAAGGCATCATATGGGTTGCAACTGAGGGAGCCTTAAACACAC
CAAAAGACCACATTGGCACCCGCAATCCTGCTAACAATGCTGCAATCGTGCTACAACTTCCTCAAGGAAC
AACATTGCCAAAAGGCTTCTACGCAGAAGGGAGCAGAGGCGGCAGTCAAGCTTCTTCACGCTCCTCATCA
CGTAGTCGCAACAGTTCAAGAAACTCAACTCCAGGCAGCAGTAGGGGAACTTCTCCTGCTAGAATGGCTG
GCAATGGCGGTGACACTGCTCTTGCTTTGCTGCTGCTAGATAGGTTGAACCAGCTTGAGAACAAGATATC
TGGCAAAGGCCAACAACAACAAGGCCAAACTGTCACTAAGAAATCTGCTGCTGAGGCATCTAAAAAGCCT
CGCCAAAAACGTACTGCCACAAAACAGTACAACGTCACTCAAGCATTTGGGAGACGTGGTCCAGAACAAA
CCCAAGGAAATTTCGGGGACCAAGAATTAATCAGACAAGGAACTGATTACAAACATTGGCCGCAAATTGC
ACAATTTGCTCCAAGTGCCTCTGCATTCTTTGGAATGTCTCGCATTGGCATGGAAGTCACACCTTCGGGA
ACATGGCTGACTTATCATGGAGCCATTAAATTGGATGACAAAGATCCACAATTCAAAGACAACGTCATAC
TGCTGAATAAGCACATTGACGCATACAAAACATTCCCACCAACAGAGCCTAAAAAGGACAAAAAGAAAAA
GGCTGATGAACTTCAGGCTTTACCGCAGAGACAGAAGAAGCAACAAACTGTGACTCTTCTTCCTGCTGCA
GATTTGGATGAATTCTCCAAACAGTTGCAACAATCCATGAGTGG------TACTGATTCAACCCAGGCTT
AA--ACTCATGCAGACCACACAAGGCAGATGGGCTATATAAACGTTTTCGC-TTTCCGTTTACGATATAT
AGTCTACTCTTGTGCAGAATGAATTCTCGTAACTACATAGCACAAGTAGATGTAGTTAACTTTAATCTCA
CATAGCAATCTTTAATCAATGTGTAACATTAGGGAGGATTTGAAAGAGCCACCACGTTCTCACCGAGGCC
ACGCGGAGTACGATCGAGGGTACAGTGAATAATGTTAGGGAGAGCAGCCTATATGGAAGAGCCCTAATGT
GTAAAATTAATTTTAGTAGTGCTATCCCCATGTGATTTTAATAGCTTCAACCACTCGACAAGAAAAAAAA
AAAAAAAAAAAAAAAAAA......
>NC_004718_SARS_CoV
ATATTAGGTTTT-TACCTACCCAGG--AAAAGCCAACCAACC-TCGATCTCTTGTAGATCTGTTCTCTAA
ACGAACTTTAAAA------TCTGTGTAGCTGTCGCTCGGCTGCATGCCTAGTGCACCTACGCAGTATAAA
CAATAATAAATTTTACTGTCGTTGACAAGAAACGAGTAACTCGTCCCTCTTCTGCAGACTGCTTACGGTT
TCGTCCGTGTTGCAGTCGATCATCAGCATACCTAGGTTTCGTCCGGGTGTGACCGAAAGGTAAGATGGAG
AGCCTTGTTCTTGGTGTCAACGAGAAAACACACGTCCAACTCAGTTTGCCTGTCCTTCAGGTTAGAGACG
TGCTAGTGCGTGGCTTCGGGGACTCTGTGGAAGAGGCCCTATCGGAGGCACGTGAACACCTCAAAAATGG
CACTTGTGGTCTAGTAGAGCTGGAAAAAGGCGTACTGCCCCAGCTTGAACAGCCCTATGTGTTCATTAAA
CGTTCTGATGCCTTAAGCACCAATCACGGCCACAAGGTCGTTGAGCTGGTTGCAGAAATGGACGGCATTC
AGTACGGTCGTAGCGGTATAACACTGGGAGTACTCGTGCCACATGTGGGCGAAACCCCAATTGCATACCG
CAATGTTCTTCTTCGTAAGAACGGTAATAAGGGAGCCGGTGGTCATAGCTATGGCATCGATCTAAAGTCT
TATGACTTAGGTGACGAGCTTGGCACTGATCCCATTGAAGATTATGAACAAAACTGGAACACTAAGCATG
GCAGTGGTGCACTCCGTGAACTCACTCGTGAGCTCAATGGAGGTGCAGTCACTCGCTATGTCGACAACAA
TTTCTGTGGCCCAGATGGGTACCCTCTTGATTGCATCAAAGATTTTCTCGCACGCGCGGGCAAGTCAATG
TGCACTCTTTCCGAACAACTTGATTACATCGAGTCGAAGAGAGGTGTCTACTGCTGCCGTGACCATGAGC
ATGAAATTGCCTGGTTCACTGAGCGCTCTGATAAGAGCTACGAGCACCAGACACCCTTCGAAATTAAGAG
TGCCAAGAAATTTGACACTTTCAAAGGGGAATGCCCAAAGTTTGTGTTTCCTCTTAACTCAAAAGTCAAA
GTCATTCAACCACGTGTTGAAAAGAAAAAGACTGAGGGTTTCATGGGGCGTATACGCTCTGTGTACCCTG
TTGCATCTCCACAGGAGTGTAACAATATGCACTTGTCTACCTTGATGAAATGTAATCATTGCGATGAAGT
TTCATGGCAGACGTGCGACTTTCTGAAAGCCACTTGTGAACATTGTGGCACTGAAAATTTAGTTATTGAA
GGACCTACTACATGTGGGTACCTACCTACTAATGCTGTAGTGAAAATGCCATGT---CCTGCCTGTCAAG
ACCCAGAGATTGGACCTGAGCATAGTGTTGCAGATTATCACAACCACTCAAACATTGAAACTCGACTCCG
CAAGGGAGGTAGGACTAGATGTTTTGGAGGCTGTGTGTTTGCCTATGTTGGCTGCTATAATAAGCGTGCC
TACTGGGTTCCTCGTGCTAGTGCTGATATTGGCTCAGGCCATACTGGCATTACTGGTGACAATGTGGAGA
CCTTGAATGAGGATCTCCTTGAGATACTGAGTCGTGAACGTGTTAACATTAACATTGTTGGCGATTTTCA
TTTGAATGAAGAGGTTGCCATCATTTTGGCATCTTTCTCTGCTTCTACAAGTGCCTTTATTGACACTATA
AAGAGTCTTGATTACAAGTCTTTCAAAACCATTGTTGAGTCCTGCGGTAACTATAAAGTTACCAAGGGAA
AGCCCGTAAAAGGTGCTTGGAACATTGGACAACAGAGATCAGTTTTAACACCACTGTGTGGTTTTCCCTC
ACAGGCTGCTGGTGTTATCAGATCAATTTTTGCGCGCACACTTGATGCAGCAAACCACTCAATTCCTGAT
TTGCAAAGAGCAGCTGTCACCATACTTGATGGTATTTCTGAACAGTCATTACGTCTTGTCGACGCCATGG
TTTATACTTCAGACCTGCTCACCAACAGTGTCATTATTATGGCATATGTAACTGGTGGTCTTGTACAACA
GACTTCTCAGTGGTTGTCTAATCTTTTGGGCACTACTGTTGAAAAACTCAGGCCTATCTTTGAATGGATT
GAGGCGAAACTTAGTGCAGGAGTTGAATTTCTCAAGGATGCTTGGGAGATTCTCAAATTTCTCATTACAG
GTGTTTTTGACATCGTCAAGGGTCAAATACAGGTTGCTTCAGATAACATCAAGGATTGTGTAAAATGCTT
CATTGATGTTGTTAACAAGGCACTCGAAATGTGCATTGATCAAGTCACTATCGCTGGCGCAAAGTTGCGA
TCACTCAACTTAGGTGAAGTCTTCATCGCTCAAAGCAAGGGACTTTACCGTCAGTGTATACGTGGCAAGG
AGCAGCTGCAACTACTCATGCCTCTTAAGGCACCAAAAGAAGTAACCTTTCTTGAAGGTGATTCACATGA
CACAGTACTTACCTCTGAGGAGGTTGTTCTCAAGAACGGTGAACTCGAAGCACTCGAGACGCCCGTTGAT
AGCTTCACAAATGGAGCTATCGTTGGCACACCAGTCTGTGTAAATGGCCTCATGCTCTTAGAGATTAAGG
ACAAAGAACAATACTGCGCATTGTCTCCTGGTTTACTGGCTACAAACAATGTCTTTCGCTTAAAAGGGGG
TGCACCAATTAAAGGTGTAACCTTTGGAGAAGATACTGTTTGGGAAGTTCAAGGTTACAAGAATGTGAGA
ATCACATTTGAGCTTGATGAACGTGTTGACAAAGTGCTTAATGAAAAGTGCTCTGTCTACACTGTTGAAT
CCGGTACCGAAGTTACTGAGTTTGCATGTGTTGTAGCAGAGGCTGTTGTGAAGACTTTACAACCAGTTTC
TGATCTCCTTACCAACATGGGTATTGATCTTGATGAGTGGAGTGTAGCTACATTCTACTTATTTGATGAT
GCTGGTGAAGAAAACTTTTCATCACGTATGTATTGTTCCTTTTACCCTCCAGATGAGGAAGAAGAGGACG
ATGCAGAGTGTGAGGAAGAAGAAATT---GATGAAACCTGTGAACATGAGTACGGTACAGAGGATGATTA
TCAAGGTCTCCCTCTGGAATTTGGTGCCTCAGCTGAAACAGTTCGAGTT---GAGGAAGAAGAAGAGGAA
GACTGGCTGGATGATACTACTGAG----------------------------------------------
-----------------------------CAATCAGAGATTGAGCCAGAACCAGAACCTACACCTGAAGA
ACCAGTTAATCAGTTTACTGGTTATTTAAAACTTACTGACAATGTTGCCATTAAATGTGTTGACATCGTT
AAGGAGGCACAAAGTGCTAATCCTATGGTGATTGTAAATGCTGCTAACATACACCTGAAACATGGTGGTG
GTGTAGCAGGTGCACTCAACAAGGCAACCAATGGTGCCATGCAAAAGGAGAGTGATGA-TTACATTAAGC
TAAATGGCCCTCTTACAGTAGGAGGGTCTTGTTTGCTTTCTGGACATAATCTTGCTAAGAAGTGTCTGCA
TGTTGTTGGACCTAACCTAAATGCAGGTGAGGACATCCAGCTTCTTAAGGCAGCATATGAAAATTTCAAT
TCACAGGACATCTTACTTGCACCATTGTTGTCAGCAGGCATATTTGGTGCTAAACCACTTCAGTCTTTAC
AAGTGTGCGTGCAGACGGTTCGTACACAGGTTTATATTGCAGTCAATGACAAAGCTCTTTATGAGCAGGT
T---------------------------------------------------GTCATGGATTATCTTGAT
AACCTGAAGCCTAGAGTGGAAGCACCTAAACAAGAGGAGCCACCAAACACAGAAGATTCCAAAACTGAGG
AGAAA---------------------------------TCTGTCGTACAGAAGCCTGTCGATGTGAAGCC
AAAAATTAAGGCCTGCATTGATGAGGTTACCACAACACTGGAAGAAACTAAGTTTCTTACCAATAAGTTA
CTCTTGTTTGCTGATATCAATGGTAAGCTTTACCATGATTCTCAGAACATGCTTAGAGGTGAAGATATGT
CTTTCCTTGAGAAGGATGCACCTTACATGGTAGGTGATGTTATCACTAGTGGTGATATCACTTGTGTTGT
AATACCCTCCAAAAAGGCTGGTGGCACTACTGAGATGCTCTCAAGAGCTTTGAAGAAAGTGCCAGTTGAT
GAGTATATAACCACGTACCCTGGACAAGGATGTGCTGGTTATACACTTGAGGAAGCTAAGACTGCTCTTA
AGAAATGCAAATCTGCATTTTATGTACTACCTTCAGAAGCACCTAATGCTAAGGAAGAGATTCTAGGAAC
TGTATCCTGGAATTTGAGAGAAATGCTTGCTCATGCTGAAGAGACAAGAAAATTAATGCCTATATGCATG
GATGTTAGAGCCATAATGGCAACCATCCAACGTAAGTATAAAGGAATTAAAATTCAAGAGGGCATCGTTG
ACTATGGTGTCCGATTCTTCTTTTATACTAGTAAAGAGCCTGTAGCTTCTATTATTACGAAGCTGAACTC
TCTAAATGAGCCGCTTGTCACAATGCCAATTGGTTATGTGACACATGGTTTTAATCTTGAAGAGGCTGCG
CGCTGTATGCGTTCTCTTAAAGCTCCTGCCGTAGTGTCAGTATCATCACCAGATGCTGTTACTACATATA
ATGGATACCTCACTTCGTCATCAAAGACATCTGAGGAGCACTTTGTAGAAACAGTTTCTTTGGCTGGCTC
TTACAGAGATTGGTCCTATTCAGGACAGCGTACAGAGTTAGGTGTTGAATTTCTTAAGCGTGGTGACAAA
ATTGTGTACCACACTCTGGAGAGCCCCGTCGAGTTTCATCTTGACGGTGAGGTTCTTTCACTTGACAAAC
TAAAGAGTCTCTTATCCCTGCGGGAGGTTAAGACTATAAAAGTGTTCACAACTGTGGACAACACTAATCT
CCACACACAGCTTGTGGATATGTCTATGACATATGGACAGCAGTTTGGTCCAACATACTTGGATGGTGCT
GATGTTACAAAAATTAAACCTCATGTAAATCATGAGGGTAAGACTTTCTTTGTACTACCTAGTGATGACA
CACTACGTAGTGAAGCTTTCGAGTACTACCATACTCTTGATGAGAGTTTTCTTGGTAGGTACATGTCTGC
TTTAAACCACACAAAGAAATGGAAATTTCCTCAAGTTGGTGGTTTAACTTCAATTAAATGGGCTGATAAC
AATTGTTATTTGTCTAGTGTTTTATTAGCACTTCAACAGCTTGAAGTCAAATTCAATGCACCAGCACTTC
AAGAGGCTTATTATAGAGCCCGTGCTGGTGATGCTGCTAACTTTTGTGCACTCATACTCGCTTACAGTAA
TAAAACTGTTGGCGAGCTTGGTGATGTCAGAGAAACTATGACCCATCTTCTACAGCATGCTAATTTGGAA
TCTGCAAAGCGAGTTCTTAATGTGGTGTGTAAACATTGTGGTCAGAAAACTACTACCTTAACGGGTGTAG
AAGCTGTGATGTATATGGGTACTCTATCTTATGATAATCTTAAGACAGGTGTTTCCATTCCATGTGTGTG
TGGTCGTGATGCTACACAATATCTAGTACAACAAGAGTCTTCTTTTGTTATGATGTCTGCACCACCTGCT
GAGTATAAATTACAGCAAGGTACATTCTTATGTGCGAATGAGTACACTGGTAACTATCAGTGTGGTCATT
ACACTCATATAACTGCTAAGGAGACCCTCTATCGTATTGACGGAGCTCACCTTACAAAGATGTCAGAGTA
CAAAGGACCAGTGACTGATGTTTTCTACAAGGAAACATCTTACACTACAACCATCAAGCCTGTGTCGTAT
AAACTCGATGGAGTTACTTACACAGAGATTGAACCAAAATTGGATGGGTATTATAAAAAGGATAATGCTT
ACTATACAGAGCAGCCTATAGACCTTGTACCAACTCAACCATTACCAAATGCGAGTTTTGATAATTTCAA
ACTCACATGTTCTAACACAAAATTTGCTGATGATTTAAATCAAATGACAGGCTTCACAAAGCCAGCTTCA
CGAGAGCTATCTGTCACATTCTTCCCAGACTTGAATGGCGATGTAGTGGCTATTGACTATAGACACTATT
CAGCGAGTTTCAAGAAAGGTGCTAAATTACTGCATAAGCCAATTGTTTGGCACATTAACCAGGCTACAAC
CAAGACAACGTTCAAACCAAACACTTGGTGTTTACGTTGTCTTTGGAGTACAAAGCCAGTAGATACTTCA
AATTCATTTGAAGTTCTGGCAGTAGAAGACACACAAGGAATGGACAATCTTGCTTGTGAAAGTCAACAAC
CCACCTCTGAAGAAGTAGTGGAAAATCCTACCATACAGAAGGAAGTCATAGAGTGTGACGTGAAAACTAC
CGAAGTTGTAGGCAATGTCATACTTAAACCATCAGATGAAGGTGTTAAAGTAACACAAGAGTTAGGTCAT
GAGGATCTTATGGCTGCTTATGTGGAAAACACAAGCATTACCATTAAGAAACCTAATGAGCTTTCACTAG
CCTTAGGTTTAAAAACAATTGCCACTCATGGTATTGCTGCAATTAATAGTGTTCCTTGGAGTAAAATTTT
GGCTTATGTCAAACCATTCTTAGGACAAGCAGCAATTACAACATCAAATTGCGCTAAGAGATTAGCACAA
CGTGTGTTTAACAATTATATGCCTTATGTGTTTACATTATTGTTCCAATTGTGTACTTTTACTAAAAGTA
CCAATTCTAGAATTAGAGCTTCACTACCTACAACTATTGCTAAAAATAGTGTTAAGAGTGTTGCTAAATT
ATGTTTGGATGCCGGCATTAATTATGTGAAGTCACCCAAATTTTCTAAATTGTTCACAATCGCTATGTGG
CTATTGTTGTTAAGTATTTGCTTAGGTTCTCTAATCTGTGTAACTGCTGCTTTTGGTGTACTCTTATCTA
ATTTTGGTGCTCCTTCTTATTGTAATGGCGTTAGAGAATTGTATCTTAATTCGTCTAACGTTACTACTAT
GGATTTCTGTGAAGGTTCTTTTCCTTGCAGCATTTGTTTAAGTGGATTAGACTCCCTTGATTCTTATCCA
GCTCTTGAAACCATTCAGGTGACGATTTCATCGTACAAGCTAGACTTGACAATTTTAGGTCTGGCCGCTG
AGTGGGTTTTGGCATATATGTTGTTCACAAAATTCTTTTATTTATTAGGTCTTTCAGCTATAATGCAGGT
GTTCTTTGGCTATTTTGCTAGTCATTTCATCAGCAATTCTTGGCTCATGTGGTTTATCATTAGTATTGTA
CAAATGGCACCCGTTTCTGCAATGGTTAGGATGTACATCTTCTTTGCTTCTTTCTACTACATATGGAAGA
GCTATGTTCATATCATGGATGGTTGCACCTCTTCGACTTGCATGATGTGCTATAAGCGCAATCGTGCCAC
ACGCGTTGAGTGTACAACTATTGTTAATGGCATGAAGAGATCTTTCTATGTCTATGCAAATGGAGGCCGT
GGCTTCTGCAAGACTCACAATTGGAATTGTCTCAATTGTGACACATTTTGCACTGGTAGTACATTCATTA
GTGATGAAGTTGCTCGTGATTTGTCACTCCAGTTTAAAAGACCAATCAACCCTACTGACCAGTCATCGTA
TATTGTTGATAGTGTTGCTGTGAAAAATGGCGCGCTTCACCTCTACTTTGACAAGGCTGGTCAAAAGACC
TATGAGAGACATCCGCTCTCCCATTTTGTCAATTTAGACAATTTGAGAGCTAACAACACTAAAGGTTCAC
TGCCTATTAATGTCATAGTTTTTGATGGCAAGTCCAAATGCGACGAGTCTGCTTCTAAGTCTGCTTCTGT
GTACTACAGTCAGCTGATGTGCCAACCTATTCTGTTGCTTGACCAAGCTCTTGTATCAGACGTTGGAGAT
AGTACTGAAGTTTCCGTTAAGATGTTTGATGCTTATGTCGACACCTTTTCAGCAACTTTTAGTGTTCCTA
TGGAAAAACTTAAGGCACTTGTTGCTACAGCTCACAGCGAGTTAGCAAAGGGTGTAGCTTTAGATGGTGT
CCTTTCTACATTCGTGTCAGCTGCCCGACAAGGTGTTGTTGATACCGATGTTGACACAAAGGATGTTATT
GAATGTCTCAAACTTTCACATCACTCTGACTTAGAAGTGACAGGTGACAGTTGTAACAATTTCATGCTCA
CCTATAATAAGGTTGAAAACATGACGCCCAGAGATCTTGGCGCATGTATTGACTGTAATGCAAGGCATAT
CAATGCCCAAGTAGCAAAAAGTCACAATGTTTCACTCATCTGGAATGTAAAAGACTACATGTCTTTATCT
GAACAGCTGCGTAAACAAATTCGTAGTGCTGCCAAGAAGAACAACATACCTTTTAGACTAACTTGTGCTA
CAACTAGACAGGTTGTCAATGTCATAACTACTAAAATCTCACTCAAGGGTGGTAAGATTGTTAG---TAC
TTGTTTTAAACTTATGCTTAAGGCCACATTATTGTGCGTTCTTGCTGCATTGGTTTGTTATATCGTTATG
CCAGTACATACATTGTCAATCCATGATGGTTACACAAATGAAATCATTGGTTACAAAGCCATTCAGGATG
GTGTCACTCGTGACATCATTTCTACTGATGATTGTTTTGCAAATAAACATGCTGGTTTTGACGCATGGTT
TAGCCAGCGTGGTGGTTCATACAAAAATGACAAAAGCTGCCCTGTAGTAGCTGCTATCATTACAAGAGAG
ATTGGTTTCATAGTGCCTGGCTTACCGGGTACTGTGCTGAGAGCAATCAATGGTGACTTCTTGCATTTTC
TACCTCGTGTTTTTAGTGCTGTTGGCAACATTTGCTACACACCTTCCAAACTCATTGAGTATAGTGATTT
TGCTACCTCTGCTTGCGTTCTTGCTGCTGAGTGTACAATTTTTAAGGATGCTATGGGCAAACCTGTGCCA
TATTGTTATGACACTAATTTGCTAGAGGGTTCTATTTCTTATAGTGAGCTTCGTCCAGACACTCGTTATG
TGCTTATGGATGGTTCCATCATACAGTTTCCTAACACTTACCTGGAGGGTTCTGTTAGAGTAGTAACAAC
TTTTGATGCTGAGTACTGTAGACATGGTACATGCGAAAGGTCAGAAGTAGGTATTTGCCTATCTACCAGT
GGTAGATGGGTTCTTAATAATGAGCATTACAGAGCTCTATCAGGAGTTTTCTGTGGTGTTGATGCGATGA
ATCTCATAGCTAACATCTTTACTCCTCTTGTGCAACCTGTGGGTGCTTTAGATGTGTCTGCTTCAGTAGT
GGCTGGTGGTATTATTGCCATATTGGTGACTTGTGCTGCCTACTACTTTATGAAATTCAGACGTGTTTTT
GGTGAGTACAACCATGTTGTTGCTGCTAATGCACTTTTGTTTTTGATGTCTTTCACTATACTCTGTCTGG
TACCAGCTTACAGCTTTCTGCCGGGAGTCTACTCAGTCTTTTACTTGTACTTGACATTCTATTTCACCAA
TGATGTTTCATTCTTGGCTCACCTTCAATGGTTTGCCATGTTTTCTCCTATTGTGCCTTTTTGGATAACA
GCAATCTATGTATTCTGTATTTCTCTGAAGCACTGCCATTGGTTCTTTAACAACTATCTTAGGAAAAGAG
TCATGTTTAATGGAGTTACATTTAGTACCTTCGAGGAGGCTGCTTTGTGTACCTTTTTGCTCAACAAGGA
AATGTACCTAAAATTGCGTAGCGAGACACTGTTGCCACTTACACAGTATAACAGGTATCTTGCTCTATAT
AACAAGTACAAGTATTTCAGTGGAGCCTTAGATACTACCAGCTATCGTGAAGCAGCTTGCTGCCACTTAG
CAAAGGCTCTAAATGACTTTAGCAACTCAGGTGCTGATGTTCTCTACCAACCACCACAGACATCAATCAC
TTCTGCTGTTCTGCAGAGTGGTTTTAGGAAAATGGCATTCCCGTCAGGCAAAGTTGAAGGGTGCATGGTA
CAAGTAACCTGTGGAACTACAACTCTTAATGGATTGTGGTTGGATGACACAGTATACTGTCCAAGACATG
TCATTTGCACAGCAGAAGACATGCTTAATCCTAACTATGAAGATCTGCTCATTCGCAAATCCAACCATAG
CTTTCTTGTTCAGGCTGGCAATGTTCAACTTCGTGTTATTGGCCATTCTATGCAAAATTGTCTGCTTAGG
CTTAAAGTTGATACTTCTAACCCTAAGACACCCAAGTATAAATTTGTCCGTATCCAACCTGGTCAAACAT
TTTCAGTTCTAGCATGCTACAATGGTTCACCATCTGGTGTTTATCAGTGTGCCATGAGACCTAATCATAC
CATTAAAGGTTCTTTCCTTAATGGATCATGTGGTAGTGTTGGTTTTAACATTGATTATGATTGCGTGTCT
TTCTGCTATATGCATCATATGGAGCTTCCAACAGGAGTACACGCTGGTACTGACTTAGAAGGTAAATTCT
ATGGTCCATTTGTTGACAGACAAACTGCACAGGCTGCAGGTACAGACACAACCATAACATTAAATGTTTT
GGCATGGCTGTATGCTGCTGTTATCAATGGTGATAGGTGGTTTCTTAATAGATTCACCACTACTTTGAAT
GACTTTAACCTTGTGGCAATGAAGTACAACTATGAACCTTTGACACAAGATCATGTTGACATATTGGGAC
CTCTTTCTGCTCAAACAGGAATTGCCGTCTTAGATATGTGTGCTGCTTTGAAAGAGCTGCTGCAGAATGG
TATGAATGGTCGTACTATCCTTGGTAGCACTATTTTAGAAGATGAGTTTACACCATTTGATGTTGTTAGA
CAATGCTCTGGTGTTACCTTCCAAGGTAAGTTCAAGAAAATTGTTAAGGGCACTCATCATTGGATGCTTT
TAACTTTCTTGACATCACTATTGATTCTTGTTCAAAGTACACAGTGGTCACTGTTTTTCTTTGTTTACGA
GAATGCTTTCTTGCCATTTACTCTTGGTATTATGGCAATTGCTGCATGTGCTATGCTGCTTGTTAAGCAT
AAGCACGCATTCTTGTGCTTGTTTCTGTTACCTTCTCTTGCAACAGTTGCTTACTTTAATATGGTCTACA
TGCCTGCTAGCTGGGTGATGCGTATCATGACATGGCTTGAATTGGCTGACACTAGCTTGTCTGGTTATAG
GCTTAAGGATTGTGTTATGTATGCTTCAGCTTTAGTTTTGCTTATTCTCATGACAGCTCGCACTGTTTAT
GATGATGCTGCTAGACGTGTTTGGACACTGATGAATGTCATTACACTTGTTTACAAAGTCTACTATGGTA
ATGCTTTAGATCAAGCTATTTCCATGTGGGCCTTAGTTATTTCTGTAACCTCTAACTATTCTGGTGTCGT
TACGACTATCATGTTTTTAGCTAGAGCTATAGTGTTTGTGTGTGTTGAGTATTACCCATTGTTATTTATT
ACTGGCAACACCTTACAGTGTATCATGCTTGTTTATTGTTTCTTAGGCTATTGTTGCTGCTGCTACTTTG
GCCTTTTCTGTTTACTCAACCGTTACTTCAGGCTTACTCTTGGTGTTTATGACTACTTGGTCTCTACACA
AGAATTTAGGTATATGAACTCCCAGGGGCTTTTGCCTCCTAAGAGTAGTATTGATGCTTTCAAGCTTAAC
ATTAAGTTGTTGGGTATTGGAGGTAAACCATGTATCAAGGTTGCTACTGTACAGTCTAAAATGTCTGACG
TAAAGTGCACATCTGTGGTACTGCTCTCGGTTCTTCAACAACTTAGAGTAGAGTCATCTTCTAAATTGTG
GGCACAATGTGTACAACTCCACAATGATATTCTTCTTGCAAAAGACACAACTGAAGCTTTCGAGAAGATG
GTTTCTCTTTTGTCTGTTTTGCTATCCATGCAGGGTGCTGTAGACATTAATAGGTTGTGCGAGGAAATGC
TCGATAACCGTGCTACTCTTCAGGCTATTGCTTCAGAATTTAGTTCTTTACCATCATATGCCGCTTATGC
CACTGCCCAGGAGGCCTATGAGCAGGCTGTAGCTAATGGTGATTCTGAAGTCGTTCTCAAAAAGTTAAAG
AAATCTTTGAATGTGGCTAAATCTGAGTTTGACCGTGATGCTGCCATGCAACGCAAGTTGGAAAAGATGG
CAGATCAGGCTATGACCCAAATGTACAAACAGGCAAGATCTGAGGACAAGAGGGCAAAAGTAACTAGTGC
TATGCAAACAATGCTCTTCACTATGCTTAGGAAGCTTGATAATGATGCACTTAACAACATTATCAACAAT
GCGCGTGATGGTTGTGTTCCACTCAACATCATACCATTGACTACAGCAGCCAAACTCATGGTTGTTGTCC
CTGATTATGGTACCTACAAGAACACTTGTGATGGTAACACCTTTACATATGCATCTGCACTCTGGGAAAT
CCAGCAAGTTGTTGATGCGGATAGCAAGATTGTTCAACTTAGTGAAATTAACATGGACAATTCACCAAAT
TTGGCTTGGCCTCTTATTGTTACAGCTCTAAGAGCCAACTCAGCTGTTAAACTACAGAATAATGAACTGA
GTCCAGTAGCACTACGACAGATGTCCTGTGCGGCTGGTACCACACAAACAGCTTGTACTGATGACAATGC
ACTTGCCTACTATAACAATTCGAAGGGAGGTAGGTTTGTGCTGGCATTACTATCAGACCACCAAGATCTC
AAATGGGCTAGATTCCCTAAGAGTGATGGTACAGGTACAATTTACACAGAACTGGAACCACCTTGTAGGT
TTGTTACAGACACACCAAAAGGGCCTAAAGTGAAATACTTGTACTTCATCAAAGGCTTAAACAACCTAAA
TAGAGGTATGGTGCTGGGCAGTTTAGCTGCTACAGTACGTCTTCAGGCTGGAAATGCTACAGAAGTACCT
GCCAATTCAACTGTGCTTTCCTTCTGTGCTTTTGCAGTAGACCCTGCTAAAGCATATAAGGATTACCTAG
CAAGTGGAGGACAACCAATCACCAACTGTGTGAAGATGTTGTGTACACACACTGGTACAGGACAGGCAAT
TACTGTAACACCAGAAGCTAACATGGACCAAGAGTCCTTTGGTGGTGCTTCATGTTGTCTGTATTGTAGA
TGCCACATTGACCATCCAAATCCTAAAGGATTCTGTGACTTGAAAGGTAAGTACGTCCAAATACCTACCA
CTTGTGCTAATGACCCAGTGGGTTTTACACTTAGAAACACAGTCTGTACCGTCTGCGGAATGTGGAAAGG
TTATGGCTGTAGTTGTGACCAACTCCGCGAACCCTTGATGCAGTCTGCGGATGCATCAACGTTTTTAAAC
GGGTTTGCGGTGTAAGTGCAGCCCGTCTTACACCGTGCGGCACAGGCACTAGTACTGATGTCGTCTACAG
GGCTTTTGATATTTACAACGAAAAAGTTGCTGGTTTTGCAAAGTTCCTAAAAACTAATTGCTGTCGCTTC
CAGGAGAAGGATGAGGAAGGCAATTTATTAGACTCTTACTTTGTAGTTAAGAGGCATACTATGTCTAACT
ACCAACATGAAGAGACTATTTATAACTTGGTTAAAGATTGTCCAGCGGTTGCTGTCCATGACTTTTTCAA
GTTTAGAGTAGATGGTGACATGGTACCACATATATCACGTCAGCGTCTAACTAAATACACAATGGCTGAT
TTAGTCTATGCTCTACGTCATTTTGATGAGGGTAATTGTGATACATTAAAAGAAATACTCGTCACATACA
ATTGCTGTGATGATGATTATTTCAATAAGAAGGATTGGTATGACTTCGTAGAGAATCCTGACATCTTACG
CGTATATGCTAACTTAGGTGAGCGTGTACGCCAATCATTATTAAAGACTGTACAATTCTGCGATGCTATG
CGTGATGCAGGCATTGTAGGCGTACTGACATTAGATAATCAGGATCTTAATGGGAACTGGTACGATTTCG
GTGATTTCGTACAAGTAGCACCAGGCTGCGGAGTTCCTATTGTGGATTCATATTACTCATTGCTGATGCC
CATCCTCACTTTGACTAGGGCATTGGCTGCTGAGTCCCATATGGATGCTGATCTCGCAAAACCACTTATT
AAGTGGGATTTGCTGAAATATGATTTTACGGAAGAGAGACTTTGTCTCTTCGACCGTTATTTTAAATATT
GGGACCAGACATACCATCCCAATTGTATTAACTGTTTGGATGATAGGTGTATCCTTCATTGTGCAAACTT
TAATGTGTTATTTTCTACTGTGTTTCCACCTACAAGTTTTGGACCACTAGTAAGAAAAATATTTGTAGAT
GGTGTTCCTTTTGTTGTTTCAACTGGATACCATTTTCGTGAGTTAGGAGTCGTACATAATCAGGATGTAA
ACTTACATAGCTCGCGTCTCAGTTTCAAGGAACTTTTAGTGTATGCTGCTGATCCAGCTATGCATGCAGC
TTCTGGCAATTTATTGCTAGATAAACGCACTACATGCTTTTCAGTAGCTGCACTAACAAACAATGTTGCT
TTTCAAACTGTCAAACCCGGTAATTTTAATAAAGACTTTTATGACTTTGCTGTGTCTAAAGGTTTCTTTA
AGGAAGGAAGTTCTGTTGAACTAAAACACTTCTTCTTTGCTCAGGATGGCAACGCTGCTATCAGTGATTA
TGACTATTATCGTTATAATCTGCCAACAATGTGTGATATCAGACAACTCCTATTCGTAGTTGAAGTTGTT
GATAAATACTTTGATTGTTACGATGGTGGCTGTATTAATGCCAACCAAGTAATCGTTAACAATCTGGATA
AATCAGCTGGTTTCCCATTTAATAAATGGGGTAAGGCTAGACTTTATTATGACTCAATGAGTTATGAGGA
TCAAGATGCACTTTTCGCGTATACTAAGCGTAATGTCATCCCTACTATAACTCAAATGAATCTTAAGTAT
GCCATTAGTGCAAAGAATAGAGCTCGCACCGTAGCTGGTGTCTCTATCTGTAGTACTATGACAAATAGAC
AGTTTCATCAGAAATTATTGAAGTCAATAGCCGCCACTAGAGGAGCTACTGTGGTAATTGGAACAAGCAA
GTTTTACGGTGGCTGGCATAATATGTTAAAAACTGTTTACAGTGATGTAGAAACTCCACACCTTATGGGT
TGGGATTATCCAAAATGTGACAGAGCCATGCCTAACATGCTTAGGATAATGGCCTCTCTTGTTCTTGCTC
GCAAACATAACACTTGCTGTAACTTATCACACCGTTTCTACAGGTTAGCTAACGAGTGTGCGCAAGTATT
AAGTGAGATGGTCATGTGTGGCGGCTCACTATATGTTAAACCAGGTGGAACATCATCCGGTGATGCTACA
ACTGCTTATGCTAATAGTGTCTTTAACATTTGTCAAGCTGTTACAGCCAATGTAAATGCACTTCTTTCAA
CTGATGGTAATAAGATAGCTGACAAGTATGTCCGCAATCTACAACACAGGCTCTATGAGTGTCTCTATAG
AAATAGGGATGTTGATCATGAATTCGTGGATGAGTTTTACGCTTACCTGCGTAAACATTTCTCCATGATG
ATTCTTTCTGATGATGCCGTTGTGTGCTATAACAGTAACTATGCGGCTCAAGGTTTAGTAGCTAGCATTA
AGAACTTTAAGGCAGTTCTTTATTATCAAAATAATGTGTTCATGTCTGAGGCAAAATGTTGGACTGAGAC
TGACCTTACTAAAGGACCTCACGAATTTTGCTCACAGCATACAATGCTAGTTAAACAAGGAGATGATTAC
GTGTACCTGCCTTACCCAGATCCATCAAGAATATTAGGCGCAGGCTGTTTTGTCGATGATATTGTCAAAA
CAGATGGTACACTTATGATTGAAAGGTTCGTGTCACTGGCTATTGATGCTTACCCACTTACAAAACATCC
TAATCAGGAGTATGCTGATGTCTTTCACTTGTATTTACAATACATTAGAAAGTTACATGATGAGCTTACT
GGCCACATGTTGGACATGTATTCCGTAATGCTAACTAATGATAACACCTCACGGTACTGGGAACCTGAGT
TTTATGAGGCTATGTACACACCACATACAGTCTTGCAGGCTGTAGGTGCTTGTGTATTGTGCAATTCACA
GACTTCACTTCGTTGCGGTGCCTGTATTAGGAGACCATTCCTATGTTGCAAGTGCTGCTATGACCATGTC
ATTTCAACATCACACAAATTAGTGTTGTCTGTTAATCCCTATGTTTGCAATGCCCCAGGTTGTGATGTCA
CTGATGTGACACAACTGTATCTAGGAGGTATGAGCTATTATTGCAAGTCACATAAGCCTCCCATTAGTTT
TCCATTATGTGCTAATGGTCAGGTTTTTGGTTTATACAAAAACACATGTGTAGGCAGTGACAATGTCACT
GACTTCAATGCGATAGCAACATGTGATTGGACTAATGCTGGCGATTACATACTTGCCAACACTTGTACTG
AGAGACTCAAGCTTTTCGCAGCAGAAACGCTCAAAGCCACTGAGGAAACATTTAAGCTGTCATATGGTAT
TGCCACTGTACGCGAAGTACTCTCTGACAGAGAATTGCATCTTTCATGGGAGGTTGGAAAACCTAGACCA
CCATTGAACAGAAACTATGTCTTTACTGGTTACCGTGTAACTAAAAATAGTAAAGTACAGATTGGAGAGT
ACACCTTTGAAAAAGGTGACTATGGTGATGCTGTTGTGTACAGAGGTACTACGACATACAAGTTGAATGT
TGGTGATTACTTTGTGTTGACATCTCACACTGTAATGCCACTTAGTGCACCTACTCTAGTGCCACAAGAG
CACTATGTGAGAATTACTGGCTTGTACCCAACACTCAACATCTCAGATGAGTTTTCTAGCAATGTTGCAA
ATTATCAAAAGGTCGGCATGCAAAAGTACTCTACACTCCAAGGACCACCTGGTACTGGTAAGAGTCATTT
TGCCATCGGACTTGCTCTCTATTACCCATCTGCTCGCATAGTGTATACGGCATGCTCTCATGCAGCTGTT
GATGCCCTATGTGAAAAGGCATTAAAATATTTGCCCATAGATAAATGTAGTAGAATCATACCTGCGCGTG
CGCGCGTAGAGTGTTTTGATAAATTCAAAGTGAATTCAACACTAGAACAGTATGTTTTCTGCACTGTAAA
TGCATTGCCAGAAACAACTGCTGACATTGTAGTCTTTGATGAAATCTCTATGGCTACTAATTATGACTTG
AGTGTTGTCAATGCTAGACTTCGTGCAAAACACTACGTCTATATTGGCGATCCTGCTCAATTACCAGCCC
CCCGCACATTGCTGACTAAAGGCACACTAGAACCAGAATATTTTAATTCAGTGTGCAGACTTATGAAAAC
AATAGGTCCAGACATGTTCCTTGGAACTTGTCGCCGTTGTCCTGCTGAAATTGTTGACACTGTGAGTGCT
TTAGTTTATGACAATAAGCTAAAAGCACACAAGGATAAGTCAGCTCAATGCTTCAAAATGTTCTACAAAG
GTGTTATTACACATGATGTTTCATCTGCAATCAACAGACCTCAAATAGGCGTTGTAAGAGAATTTCTTAC
ACGCAATCCTGCTTGGAGAAAAGCTGTTTTTATCTCACCTTATAATTCACAGAACGCTGTAGCTTCAAAA
ATCTTAGGATTGCCTACGCAGACTGTTGATTCATCACAGGGTTCTGAATATGACTATGTCATATTCACAC
AAACTACTGAAACAGCACACTCTTGTAATGTCAACCGCTTCAATGTGGCTATCACAAGGGCAAAAATTGG
CATTTTGTGCATAATGTCTGATAGAGATCTTTATGACAAACTGCAATTTACAAGTCTAGAAATACCACGT
CGCAATGTGGCTACATTACAAGCAGAAAATGTAACTGGACTTTTTAAGGACTGTAGTAAGATCATTACTG
GTCTTCATCCTACACAGGCACCTACACACCTCAGCGTTGATATAAAGTTCAAGACTGAAGGATTATGTGT
TGACATACCAGGCATACCAAAGGACATGACCTACCGTAGACTCATCTCTATGATGGGTTTCAAAATGAAT
TACCAAGTCAATGGTTACCCTAATATGTTTATCACCCGCGAAGAAGCTATTCGTCACGTTCGTGCGTGGA
TTGGCTTTGATGTAGAGGGCTGTCATGCAACTAGAGATGCTGTGGGTACTAACCTACCTCTCCAGCTAGG
ATTTTCTACAGGTGTTAACTTAGTAGCTGTACCGACTGGTTATGTTGACACTGAAAATAACACAGAATTC
ACCAGAGTTAATGCAAAACCTCCACCAGGTGACCAGTTTAAACATCTTATACCACTCATGTATAAAGGCT
TGCCCTGGAATGTAGTGCGTATTAAGATAGTACAAATGCTCAGTGATACACTGAAAGGATTGTCAGACAG
AGTCGTGTTCGTCCTTTGGGCGCATGGCTTTGAGCTTACATCAATGAAGTACTTTGTCAAGATTGGACCT
GAAAGAACGTGTTGTCTGTGTGACAAACGTGCAACTTGCTTTTCTACTTCATCAGATACTTATGCCTGCT
GGAATCATTCTGTGGGTTTTGACTATGTCTATAACCCATTTATGATTGATGTTCAGCAGTGGGGCTTTAC
GGGTAACCTTCAGAGTAACCATGACCAACATTGCCAGGTACATGGAAATGCACATGTGGCTAGTTGTGAT
GCTATCATGACTAGATGTTTAGCAGTCCATGAGTGCTTTGTTAAGCGCGTTGATTGGTCTGTTGAATACC
CTATTATAGGAGATGAACTGAGGGTTAATTCTGCTTGCAGAAAAGTACAACACATGGTTGTGAAGTCTGC
ATTGCTTGCTGATAAGTTTCCAGTTCTTCATGACATTGGAAATCCAAAGGCTATCAAGTGTGTGCCTCAG
GCTGAAGTAGAATGGAAGTTCTACGATGCTCAGCCATGTAGTGACAAAGCTTACAAAATAGAGGAACTCT
TCTATTCTTATGCTACACATCACGATAAATTCACTGATGGTGTTTGTTTGTTTTGGAATTGTAACGTTGA
TCGTTACCCAGCCAATGCAATTGTGTGTAGGTTTGACACAAGAGTCTTGTCAAACTTGAACTTACCAGGC
TGTGATGGTGGTAGTTTGTATGTGAATAAGCATGCATTCCACACTCCAGCTTTCGATAAAAGTGCATTTA
CTAATTTAAAGCAATTGCCTTTCTTTTACTATTCTGATAGTCCTTGTGAGTCTCATGGCAAACAAGTAGT
GTCGGATATTGATTATGTTCCACTCAAATCTGCTACGTGTATTACACGATGCAATTTAGGTGGTGCTGTT
TGCAGACACCATGCAAATGAGTACCGACAGTACTTGGATGCATATAATATGATGATTTCTGCTGGATTTA
GCCTATGGATTTACAAACAATTTGATACTTATAACCTGTGGAATACATTTACCAGGTTACAGAGTTTAGA
AAATGTGGCTTATAATGTTGTTAATAAAGGACACTTTGATGGACACGCCGGCGAAGCACCTGTTTCCATC
ATTAATAATGCTGTTTACACAAAGGTAGATGGTATTGATGTGGAGATCTTTGAAAATAAGACAACACTTC
CTGTTAATGTTGCATTTGAGCTTTGGGCTAAGCGTAACATTAAACCAGTGCCAGAGATTAAGATACTCAA
TAATTTGGGTGTTGATATCGCTGCTAATACTGTAATCTGGGACTACAAAAGAGAAGCCCCAGCACATGTA
TCTACAATAGGTGTCTGCACAATGACTGACATTGCCAAGAAACCTACTGAGAGTGCTTGTTCTTCACTTA
CTGTCTTGTTTGATGGTAGAGTGGAAGGACAGGTAGACCTTTTTAGAAACGCCCGTAATGGTGTTTTAAT
AACAGAAGGTTCAGTCAAAGGTCTAACACCTTCAAAGGGACCAGCACAAGCTAGCGTCAATGGAGTCACA
TTAATTGGAGAATCAGTAAAAACACAGTTTAACTACTTTAAGAAAGTAGACGGCATTATTCAACAGTTGC
CTGAAACCTACTTTACTCAGAGCAGAGACTTAGAGGATTTTAAGCCCAGATCACAAATGGAAACTGACTT
TCTCGAGCTCGCTATGGATGAATTCATACAGCGATATAAGCTCGAGGGCTATGCCTTCGAACACATCGTT
TATGGAGATTTCAGTCATGGACAACTTGGCGGTCTTCATTTAATGATAGGCTTAGCCAAGCGCTCACAAG
ATTCACCACTTAAATTAGAGGATTTTATCCCTATGGACAGCACAGTGAAAAATTACTTCATAACAGATGC
GCAAACAGGTTCATCAAAATGTGTGTGTTCTGTGATTGATCTTTTACTTGATGACTTTGTCGAGATAATA
AAGTCACAAGATTTGTCAGTGATTTCAAAAGTGGTCAAGGTTACAATTGACTATGCTGAAATTTCATTCA
TGCTTTGGTGTAAGGATGGACATGTTGAAACCTTCTACCCAAAACTACAAGCAAGTCAAGCGTGGCAACC
AGGTGTTGCGATGCCTAACTTGTACAAGATGCAAAGAATGCTTCTTGAAAAGTGTGACCTTCAGAATTAT
GGTGAAAATGCTGTTATACCAAAAGGAATAATGATGAATGTCGCAAAGTATACTCAACTGTGTCAATACT
TAAATACACTTACTTTAGCTGTACCCTACAACATGAGAGTTATTCACTTTGGTGCTGGCTCTGATAAAGG
AGTTGCACCAGGTACAGCTGTGCTCAGACAATGGTTGCCAACTGGCACACTACTTGTCGATTCAGATCTT
AATGACTTCGTCTCCGACGCAGATTCTACTTTAATTGGAGACTGTGCAACAGTACATACGGCTAATAAAT
GGGACCTTATTATTAGCGATATGTATGACCCTAGGACCAAACATGTGACAAAAGAGAATGACTCTAAAGA
AGGGTTTTTCACTTATCTGTGTGGATTTATAAAGCAAAAACTAGCCCTGGGTGGTTCTATAGCTGTAAAG
ATAACAGAGCATTCTTGGAATGCTGACCTTTACAAGCTTATGGGCCATTTCTCATGGTGGACAGCTTTTG
TTACA-AATGTAAATGCATCATCATCGGAAGCATTTTTAATTGGGGCTAACTATCTTGGCAAGCCGAAGG
AACAAATTGATGGCTATACCATGCATGCTAACTACATTTTCTGGAGGAACACAAATCCTATCCAGTTGTC
TTCCTATTCACTCTTTGACATGAGCAAATTTCCTCTTAAATTAAGAGGAACTGCTGTAATGTCTCTTAAG
GAGAATCAAATCAATGATATGATTTATTCTCTTCTGGAAAAAGGTAGGCTTATCATTAGAGAAAACAACA
GAGTTGTGGTTTCAAGTGATATTCTTGTTAACAACTAAACG-AACATG---TTTATTTTCTTAT------
---TATTTCTTACTCTCACTAGTGGTAGTGACCTTGACCG---GTGCACCACTTTTGATGATGTTCA--A
GCTCCTAATTACAC--TCAACATACTTCATCTATGAGGGGGGTTTACTATCCTGATGAAATTTTTAGATC
AGACACTCTTTATTTAACTCAGGATTTATTTCTTCCATTTTATTCTAATGTTACAGGGTTTCATACTATT
AATC---ATACGTTTGGCAAC------------------CCTGTCATACCTTTTAAGGATGGTATTTATT
TTGCTGCCACAGAGAAATCAAATGTTGTCCGTGGTTGGGTTTTTGGTTCTACCATGAACAACAAGTCACA
GTCGGTGATTATTATTAACAATTCTACTAATGTTGTTATACGAGCATGTAACTTTGAATTGTGTGACAAC
CCTTTCTTTGCTGTTTCTAAACCC------------ATGGGTACACAGACACATACTATGATATTCGATA
ATGCATTTAATTGCACTTTCGAGTACATATCTGATGCCTTTTCGCTTGATGTTTCAG---AAAAGTCAGG
TAATTTTAAACACTTACGAGAGTTTGTGTTTAAAAATAAAGATGGGTTTCTCTATGTTTATAAGGGCTAT
CAACCTATAGATGTAGTTCGTGA------------TCTACCTTCTGGTTTTAACACTTTGAAACCTATTT
TTAAGTTGCCTCTTGGTATTAACATTACAAATTTTAGAGCCATTCTTACAGCCTTTTCACCTGCTCAAGA
------------------CATTTGGGGCACGTCAGCTGCAGCCTATTTTGTTGGCTATTTAAAGCCAACT
ACATTTATGCTCAAGTATGATGAAAATGGTACAATCACAGATGCTGTTGATTGTTCTCAAAATCCACTTG
CTGAACTCAAATGCTCTGTTAAGAGCTTTGAGATTGACAAAGGAATTTACCAGACCTCTAATTTCAGGGT
TGTTCCCTCAGGAGATGTTGTGAGATTCCCTAATATTACAAACTTGTGTCCTTTTGGAGAGGTTTTTAAT
GCTACTAAATTCCCTTCTGTCTATGCATGGGAGAGAAAAAAAATTTCTAATTGTGTTGCTGATTACTCTG
TGCTCTACAACTCA---ACATTTTTTTCAACCTTTAAGTGCTATGGCGTTTCTGCCACTAAGTTGAATGA
TCTTTGCTTCTCCAATGTCTATGCAGATTCTTTTGTAGTCAAGGGAGATGATGTAAGACAAATAGCGCCA
GGACAAACTGGTGTTATTGCTGATTATAATTATAAATTGCCAGATGATTTCATGGGTTGTGTCCTTGCTT
GGAATACTAGGAACATTGATGCTACTTCAACTGGTAATTATAATTATAAATATAGGTATCTTAGACATGG
CAAGCTTAGGCCCTTTGAGAGAGACATATCTAATGTGCCTTTCTCCCCTGATGGCAAACCTTGCACCCCA
CCTGC---TCTTAATTGTTATTGGCCATTAAATGATTATGGTTTTTACACCACTACTGGCATTGGCTACC
AACCTTACAGAGTTGTAGTACTTTCTTTTGAACTTTTAAATGCACCGGCCACGGTTTGTGGACCAAAATT
ATCCACTGACCTTATTAAGAACCAGTGTGTCAATTTTAATTTTAATGGACTCACTGGTACTGGTGTGTTA
ACTCCTTCTTCAAAGAGATTTCAACCATTTCAACAATTTGGCCGTGATGTTTCTGATTTCACTGATTCCG
TTCGAGATCCTAAAACATCTGAAATATTAGACATTTCACCTTGCGCTTTTGGGGGTGTAAGTGTAATTAC
ACCTGGAACAAATGCTTCATCTGAAGTTGCTGTTCTATATCAAGATGTTAACTGCACTGATGTTTCTACA
GCAATTCATGCAGATCAACTCACACCAGCTTGGCGCATATATTCTACTGGAAACAATG------TATTCC
AGACTCAAGCAGGCTGTCTTATAGGAGCTGAGCATGTCGACACTTCTTATGAGTGCGACATTCCTATTGG
AGCTGGCATTTGTGCTAGTTACCATACAGTTTCTTTAT------------TACGTAGTACTAGCCAAAAA
TCTATTGTGGCTTATACTATGTCTTTAGGTGCTGATAGTTCAATTGCTTACTCTAATAACACCATTGCTA
TACCTACTAACTTTTCAATTAGCATTACTACAGAAGTAATGCCTGTTTCTATGGCTAAAACCTCCGTAGA
TTGTAATATGTACATCTGCGGAGATTCTACTGAATGTGCTAATTTGCTTCTCCAATATGGTAGCTTTTGC
ACACAACTAAATCGTGCACTCTCAGGTATTGCTGCTGAACAGGATCGCAACACACGTGAAGTGTTCGCTC
AAGTCAAACAAATGTACAAAACCCCAACTTTGAAATATTTTGGTGGTTTTAATTTTTCACAAATATTACC
TGACCCTCTAAAGCCAACTAAGAGGTCTTTTATTGAGGACTTGCTCTTTAATAAGGTGACACTCGCTGAT
GCTGGCTTCATGAAGCAATATGGCGAATGCCTAGGTGATATTAATGCTAGAGATCTCATTTGTGCGCAGA
AGTTCAATGGACTTACAGTGTTGCCACCTCTGCTCACTGATGATATGATTGCTGCCTACACTGCTGCTCT
AGTTAGTGGTACTGCCACTGCTGGATGGACATTTGGTGCTGGCGCTGCTCTTCAAATACCTTTTGCTATG
CAAATGGCATATAGGTTCAATGGCATTGGAGTTACCCAAAATGTTCTCTATGAGAACCAAAAACAAATCG
CCAACCAATTTAACAAGGCGATTAGTCAAATTCAAGAATCACTTACAACAACATCAACTGCATTGGGCAA
GCTGCAAGACGTTGTTAACCAGAATGCTCAAGCATTAAACACACTTGTTAAACAACTTAGCTCTAATTTT
GGTGCAATTTCAAGTGTGCTAAATGATATCCTTTCGCGACTTGATAAAGTCGAGGCGGAGGTACAAATTG
ACAGGTTAATTACAGGCAGACTTCAAAGCCTTCAAACCTATGTAACACAACAACTAATCAGGGCTGCTGA
AATCAGGGCTTCTGCTAATCTTGCTGCTACTAAAATGTCTGAGTGTGTTCTTGGACAATCAAAAAGAGTT
GACTTTTGTGGAAAGGGCTACCACCTTATGTCCTTCCCACAAGCAGCCCCGCATGGTGTTGTCTTCCTAC
ATGTCACGTATGTGCCATCCCAGGAGAGGAACTTCACCACAGCGCCAGCAATTTGTCATGAAGGCAAAGC
ATACTTCCCTCGTGAAGGTGTTTTTGTGTTTAATGGCACTTCTTGGTTTATTACACAGAGGAACTTCTTT
TCTCCACAAATAATTACTACAGACAATACATTTGTCTCAGGAAATTGTGATGTCGTTATTGGCATCATTA
ACAACACAGTTTATGATCCTCTGCAACCTGAGCTTGACTCATTCAAAGAAGAGCTGGACAAGTACTTCAA
AAATCATACATCACCAGATGTTGATCTTGGCGACATTTCAGGCATTAACGCTTCTGTCGTCAACATTCAA
AAAGAAATTGACCGCCTCAATGAGGTCGCTAAAAATTTAAATGAATCACTCATTGACCTTCAAGAATTGG
GAAAATATGAGCAATATATTAAATGGCCTTGGTATGTTTGGCTCGGCTTCATTGCTGGACTAATTGCCAT
CGTCATGGTTACAATCTTGCTTTGTTGCATGACTAGTTGTTGCAGTTGCCTCAAGGGTGCATGCTCTTGT
GGTTCTTGCTGCAAGTTTGATGAGGATGACTCTGAGCCAGTTCTCAAGGGTGTCAAATTACATTACACAT
AAACG-AACTTATGGATTTGTTTATGAGATTTTTTACTCTTAGATCAATTACTGCACAGCCAGTAAAAAT
TGACAATGCTTCTCCTGCAAGTACTGTTCATGCTACAGCAACGATACCGCTACAAGCCTCACTCCCTTTC
GGATGGCTTGTTATTGGCGTTGCATTTCTTGCTGTTTTTCAGAGCGCTACCAAAATAATTGCGCTCAATA
AAAGATGGCAGCTAGCCCTTTATAAGGGCTTCCAGTTCATTTGCAATTTACTGCTGCTATTTGTTACCAT
CTATTCACATCTTTTGCTTGTCGCTGCAGGTATGGAGGCGCAATTTTTGTACCTCTATGCCTTGATATAT
TTTCTACAATGCATCAACGCATGTAGAATTATTATGAGATGTTGGCTTTGTTGGAAGTGCAAATCCAAGA
ACCCATTACTTTATGATGCCAACTACTTTGTTTGCTGGCACACACATAACTATGACTACTGTATACCATA
TAACAGTGTCACAGATACAATTGTCGTTACTGAAGGTGACGGCATTTCAACACCAAAACTCAAAGAAGAC
TACCAAATTGGTGGTTATTCTGAGGATAGGCACTCAGGTGTTAAAGACTATGTCGTTGTACATGGCTATT
TCACCGAAGTTTACTACCAGCTTGAGTCTACACAAATTACTACAGACACTGGTATTGAAAATGCTACATT
CTTCATCTTTAACAAGCTTGTTAAAGACCC---ACCGAATGTGCAAATACACACAATCGACGGCTCTTCA
GGAGTTGCTAATCCAGCAATGGATCCAATTTATGATGAGCCGACGACGACTACTAGCGTGCCTTTGTAAG
CACAAGAAAGTGAGTACGAACTTATGTACTCATTCGTTTCGGAAGAAACAGGTACGTTAATAGTTAATAG
CGTACTTCTTTTTCTTGCTTTCGTGGTATTCTTGCTAGTCACACTAGCCATCCTTACTGCGCTTCGATTG
TGTGCGTACTGCTGCAATATTGTTAACGTGAGTTTAGTAAAACCAACGGTTTACGTCTACTCGCGTGTTA
AAAATCTGAACTCTTCTGAAGGAGTTCCTGATCTTCTGGTCTAAACGAACTAACTATTA---TTATTATT
CTGTTTGGAACTTTAACATTGCTTATCATGGCAGACAACGGT------------------ACTATTACCG
TTGAGGAGCTTAAACAACTCCTGGAACAATGGAACCTAGTAATAGGTTTCCTATTCCTAGCCTGGATTAT
GTTACTACAATTTGCCTATTCTAATCGGAACAGGTTTTTGTACATAATAAAGCTTGTTTTCCTCTGGCTC
TTGTGGCCAGTAACACTTGCTTGTTTTGTGCTTGCTGCTGTCTACAGAATTAATTGGGTGACTGGCGGGA
TTGCGATTGCAATGGCTTGTATTGTAGGCTTGATGTGGCTTAGCTACTTCGTTGCTTCCTTCAGGCTGTT
TGCTCGTACCCGCTCAATGTGGTCATTCAACCCAGAAACAAACATTCTTCTCAATGTGCCTCTCCGGGGG
ACAATTGTGACCAGACCGCTCATGGAAAGTGAACTTGTCATTGGTGCTGTGATCATTCGTGGTCACTTGC
GAATGGCCGGACACTCCCTAGGGCGCTGTGACATTAAGGACCTGCCAAAAGAGATCACTGTGGCTACATC
ACGAACGCTTTCTTATTACAAATTAGGAGCGTCGCAGCGTGTAGGCACTGATTCAGGTTTTGCTGCATAC
AACCGCTACCGTATTGGAAACTATAAATTAAATACAGACCACGCCGGTAGCAACGACAATATTGCTTTGC
TAGTACAGTAAGTGACAACAGATGTTTCATCTTGTTGACTTCCAGGTTACAATAGCAGAGATATTGATTA
TCATTATGAGGACTTTCAGGATTGCTATTTGGAATCTTGACGTTATAATAAGTTCAATAGTGAGACAATT
ATTTAAGCCTCTAACTAAGAAGAATTATTCGGAGTTAGATGATGAAGAACCTATGGAGTTAGATTATCCA
TA--------------------------------------------------------------------
----------------------------------------------------------------------
----------------------------------------------------------------------
----------------------------------------------------------------------
----------------------------------------------------------------------
----------------------------------------------------------------------
----------------------------------------------------------------------
----------------------------------A-----------------------------------
----------------------------------------------------------------------
----------------------------------------------------------------------
----------------------------------------------------------------------
----------------------------------------------------------------------
----------------------------------------------------------------------
----------------------------------------------------------------------
--------------------------------------------------------------------AA
CG-AACATGAAAATTATTCTCTTCCTGACATTGATTGTATTTACATCTTGCGAGCTATATCACTATCAGG
AGTGTGTTAGAGGTACGACTGTACTACTAAAAGAACCTTGCCCATCAGGAACATACGAGGGCAATTCACC
ATTTCACCCTCTTGCTGACAATAAATTTGCACTAACTTGCACTAGCACACACTTTGCTTTTGCTTGTGCT
GACGGTACTCGACATACCTATCAGCTGCGTGCAAGATCAGTTTCACCAAAACTTTTCATCAGACAAGAGG
AGGTTCAACAAGAGCTCTACTCGCCACTTTTTCTCATTGTTGCTGCTCTAGTATTTTTAATACTTTGCTT
CACCATTAAGAGAAAGACAGAATGAATGAGCTCACTTTAATTGACTTCTATTTGTGCTTTTTAGCCTTTC
TGCTATTCCTTGTTTTAATAATGCTTATTATATTTTGGTTTTCACTCGAAATCCAGGATCTAGAAGAACC
TTGTACCAAAG--TCTAAACGAACATGAAACTTCTCATTGTTTTGACTTGTATTTCTCTATGCAGTTGCA
TATGCACTGTA-------GTACAGCGCTGTGCATCTAATAAACCTCATGTGCTTGAAGATCCTTG-----
------------------------TAAGGTACAACACTAGGGGTAATACTTATAGCACTGCTTGGCTTTG
TGCTCTAGGAAAGGTTTTACCTTTTCATAGATGGCACACTATGGTTCAAACATGCACACCT---------
AATGTTACTATCAACTGTCAAGATCCAGCTGGTGGTGCGCTTATAGCTAGGTGTTGGTACCTTCATGAAG
GTCACCAAACTGCTGCATTTAGAGACGT---ACTTGTTGTTTTAAATAAACGAACAAATTAAAATGTCTG
ATAATGGACCCCAATCAAACCAACGTAGTGCCCCCCGCATTACATTTGGTGGACCCACAGATTCAACTGA
CAATAACCAGAATGGAGGACGCAATGGGGCAAGGCCAAAACAGCGCCGACCCCAAGGTTTACCCAATAAT
ACTGCGTCTTGGTTCACAGCTCTCACTCAGCATGGCAAGGAGGAACTTAGATTCCCTCGAGGCCAGGGCG
TTCCAATCAACACCAATAGTGGTCCAGATGACCAAATTGGCTACTACCGAAGAGCTACCCGACGAGTTCG
TGGTGGTGACGGCAAAATGAAAGAGCTCAGCCCCAGATGGTACTTCTATTACCTAGGAACTGGCCCAGAA
GCTTCACTTCCCTACGGCGCTAACAAAGAAGGCATCGTATGGGTTGCAACTGAGGGAGCCTTGAATACAC
CCAAAGACCACATTGGCACCCGCAATCCTAATAACAATGCTGCCACCGTGCTACAACTTCCTCAAGGAAC
AACATTGCCAAAAGGCTTCTACGCAGAGGGAAGCAGAGGCGGCAGTCAAGCCTCTTCTCGCTCCTCATCA
CGTAGTCGCGGTAATTCAAGAAATTCAACTCCTGGCAGCAGTAGGGGAAATTCTCCTGCTCGAATGGCTA
GCGGAGGTGGTGAAACTGCCCTCGCGCTATTGCTGCTAGACAGATTGAACCAGCTTGAGAGCAAAGTTTC
TGGTAAAGGCCAACAACAACAAGGCCAAACTGTCACTAAGAAATCTGCTGCTGAGGCATCTAAAAAGCCT
CGCCAAAAACGTACTGCCACAAAACAGTACAACGTCACTCAAGCATTTGGGAGACGTGGTCCAGAACAAA
CCCAAGGAAATTTCGGGGACCAAGACCTAATCAGACAAGGAACTGATTACAAACATTGGCCGCAAATTGC
ACAATTTGCTCCAAGTGCCTCTGCATTCTTTGGAATGTCACGCATTGGCATGGAAGTCACACCTTCGGGA
ACATGGCTGACTTATCATGGAGCCATTAAATTGGATGACAAAGATCCACAATTCAAAGACAACGTCATAC
TGCTGAACAAGCACATTGACGCATACAAAACATTCCCACCAACAGAGCCTAAAAAGGACAAAAAGAAAAA
GACTGATGAAGCTCAGCCTTTGCCGCAGAGACAAAAGAAGCAGCCCACTGTGACTCTTCTTCCTGCGGCT
GACATGGATGATTTCTCCAGACAACTTCAAAATTCCATGAGTGGAGCTTCTGCTGATTCAACTCAGGCAT
AAACACTCATGATGACCACACAAGGCAGATGGGCTATGTAAACGTTTTCGCAATTCCGTTTACGATACAT
AGTCTACTCTTGTGCAGAATGAATTCTCGTAACTAAACAGCACAAGTAGGTTTAGTTAACTTTAATCTCA
CATAGCAATCTTTAATCAATGTGTAACATTAGGGAGGACTTGAAAGAGCCACCACATTTTCATCGAGGCC
ACGCGGAGTACGATCGAGGGTACAGTGAATAATGCTAGGGAGAGCTGCCTATATGGAAGAGCCCTAATGT
GTAAAATTAATTTTAGTAGTGCTATCCCCATGTGATTTTAATAGCTTCTTAGGAGAATGACAAAAAAAAA
AAAAAAAAAAAAAAA.........
>KT444582_SARS_like_CoV_WIV16
ATATTAGGTTTT-TACCTACCCAGG--AAAAGCCAACCAACC-TCGATCTCTTGTAGATCTGTTCTCTAA
ACGAACTTTAAAA------TCTGTGTAGCTGTCGCTCGGCTGCATGCCTAGTGCACCTACGCAGTATAAA
CAATAATAAATTTTACTGTCGTTGACAAGAAACGAGTAACTCGTCCCTCTTCTGCAGACTGCTTACGGTT
CCGTCCGTGTTGCAGTCGATCATCAGCATACCTAGGTTTCGTCCGGGTGTGACCGAAAGGTAAGATGGAG
AGCCTTGTTCTTGGTGTCAACGAGAAAACACACGTCCAACTCAGTTTGCCTGTTCTTCAGGTTAGAGACG
TGCTAGTGCGTGGCTTCGGGGACTCTGTGGAAGAGGCCCTATCGGAGGCACGTGAACATCTTAAAAATGG
CACTTGTGGTTTAGTAGAGCTGGAAAAAGGCGTACTGCCCCAGCTTGAACAGCCCTATGTGTTCATTAAA
CGTTCTGATGCCTTAAGCACCAATCACGGCCACAAGGTCGTTGAGCTGGTTGCAGAATTGGACGGCATTC
AGTACGGTCGTAGCGGTATAACTCTGGGAGTACTCGTGCCACATGTGGGCGAAACCCCAATCGCATACCG
CAATGTTCTTCTTCGTAAGAACGGTAATAAGGGAGCCGGTGGCCATAGCTTTGGCATCGATTTAAAGTCT
TATGACTTAGGTGACGAGCTTGGTACTGATCCCATTGAAGATTATGAACAAAACTGGAACACTAAGCATG
GCAGTGGTGTACTCCGTGAACTCACTCGTGAGCTCAATGGAGGTGCAGTTACTCGCTATGTCGACAACAA
CTTCTGTGGCCCAGATGGGTACCCTCTTGATTGCATCAAAGATTTTCTCGCTCGCGCGGGTAAGTCAATG
TGCACTCTTTCTGAACAACTTGATTACATCGAGTCGAAGAGAGGTGTCTACTGCTGCCGTGACCACGAGC
ATGAAATTGCCTGGTTCACTGAGCGCTCTGATAAGAGCTATGAGCATCAGACACCCTTCGAAATTAAGAG
TGCCAAGAAATTTGACACCTTCAAAGGGGAATGCCCAAAGTTTGTATTTCCTCTCAATTCAAAAGTCAAA
GTCATTCAACCACGTGTTGAAAAGAAAAAGACTGAAGGTTTCATGGGGCGCATACGCTCTGTGTACCCTG
TTGCATCTCCGCAGGAGTGTAACAACATGCACTTGTCTACCTTGATGAAATGTAATCATTGCGATGAAGT
TTCATGGCAGACGTGCGATTTTCTGAAAGCCACTTGTGAACATTGTGGCACTGAAAACGCAGTCACTGAA
GGACCTACTACATGTGGGTATCTACCTACTAATGCTGTAGTGAAAATGCCATGT---CCTGCCTGTCAAG
ACCAGGAGATTGGACCTGAGCATAGTGTTGCAGATTATCACAACCACTCAAACATTGAAACTCGACTCCG
CAAGGGAGGTAGGACTAGATGTTTTGGAGGCTGTGTGTTTGCCTATGTCGGCTGCTACAACAAGCGTGCC
TACTGGGTTCCTCGTGCTAGTGCTGATATTGGTTCAGGCCATACTGGCATTACTGGTGACAACGTGGAGA
CCTTGAATGAGGATCTCCTTGAGATACTGAGTCGTGAACGTGTTAATATTAACATTGTTGGCGATTTTCA
GTTGAATGAAGAGGTGGCCATCATTTTGGCATCTTTTTCTGCTTCTACAAGTGCCTTTATTGACACTATA
AGGAGTCTTGATTACAAGTCTTTCAAAGCCATTGTTGAGTCCTGCGGTAACTACAAAGTTACCAAGGGGA
AGCCCGTAAAAGGTGCTTGGAACATTGGACAACAGAGATCAGTTTTAACACCACTGTGTGGTTTCCCCTC
ACAGGCTGCTGGTGTTATCAGATCAATCTTTGCACGCACACTTGATGCAGCAAACCACTCAATTCCTGAT
TTGCAAAGAGCAGCTGTCACCATACTTGATGGTATTTCTGAACAGTCATTACGTCTTGTCGACGCCATGG
TTTACACCTCAGACCTGATCACCAACAGTGTCATTATTATGGCATATGTAACCGGTGGTCTTGTACAACA
GATTTCTCAGTGGTTGTCTAATCTGTTGGGCACTACTGTTGAAAAACTCAGGCCCATCTTTGCATGGATT
GAGGCGAAACTTAGTGCAGGAGTTGAATTTCTCAAGGATGCTTGGGAGATTCTCAAATTTCTCATTACAG
GTGTTTTTGACATCGTTAAGGGTCAAATACAGGTTGCTTCAGATAACATCAAGGATTGTGTAAAATGCTT
CATTGATGTTGTTAACAAAGCACTCGAAATGTGCATTGACCAAGTCACTATCGCTGGCGCAAAGTTGCGA
TCACTCAACTTGGGTGAAGTCTTCATCGCTCAAAGCAAGGGACTTTACCGTCAGTGTATACGTGGCAAGG
AACAGCTGCAACTACTCATGCCTCTTAAGGCACCAAAAGAAGTCACCTTTCTTGAAGGTGATTCACATGA
CACAGTACTTACCTCTGAGGAGGTTGTTCTCAAGAACGGTGAACTCGAAGCACTCGAGGCGCCCGTTGAT
AGCTTCACAAATGGAGCTGTCGTTGGCACACCAGTCTGTGTAAATGGCCTCATGCTCTTGGAGATTAAGG
ACAAAGAACAATACTGCGCATTGTCTCCTGGTTTACTGGCTACAAACAATGTCTTTCGCCTAAAGGGAGG
TGCACCAACTAAAGGTGTAACCTTTGGAGAAGATACTGTTTTGGAAGTTCAAGGCTACAAGAATGTGAGA
ATCACATTTGAGCTTGATGAACGTGTAGACAAAGTGCTTAATGAAAAGTGCTCTGTCTACACTGTTGAAT
CCGGTACCGAAGTTACTGAGTTTGCATGTGTTGTAGCAGAGGCTGTTGTGAAGACTTTACAACCAGTTTC
TGATCTTCTTACCAATATGGGTATTGATCTTGATGAATGGAGTGTGGCTACATTCTATTTGTTTGATGAT
GCTGGTGAAGAAAAACTTTCTTCACGTATGTACTGTTCCTTCTATCCTCCTGATGATGAGGAGGATTGTG
ATGAGTATGAGGAAGAAGAGGAAGTCCCGGAAGAATCCTGTGCGCATGAATACGGTACAGAAGAAGACTA
CCAAGGTCTTCTACTGGAATTTGGTGCCTCAACTGAAA---TGCAAGTT---GAAGAAGAAGAAGAAGAG
GACTGGCTTGGTGATGCTACCGAA----------------------------------------------
-----------------------------TTATCGGAGCATGAACCTGAACCAGAACTAACACTTGAAGA
ACCAGTTAACCAGTTTACTGGTTATTTAAAACTTACTGACAATGTTGCCATTAAGTGTGTGGACATCGTG
AAGGAGGCGCAAAACGCTAACCCCACGGTGATTGTAAATGCTGCTAACATACATCTGAAACATGGTGGTG
GTGTAGCAGGTGCACTCAATAAGGCAACCAACGGTGCCATGCAAAAAGAGAGCGATGA-TTACATTAAGC
TAAATGGCCCTCTCACAGTGGGAGGTTCATGTTTGCTTTCTGGACACAACCTTGCTAAGAAGTGTCTGCA
TGTTGTTGGACCTAACCTAAATGCAGGTGAGGACATCCAGCTTCTTAAGGCAGCATATGAAAATTTCAAT
TCACAGGACACCTTACTTGCACCACTGTTGTCAGCAGGCATATTTGGTGCTAAACCACTTCATTCTTTAC
AAGTGTGCGTGCAGACAGTTCGTACACAGGTTTATATTGCAGTCAATGATAAAGCTCTTTATGAGCAGGT
T---------------------------------------------------GTCATGGATTACCTTGAT
AGCCTGAAGCCCAGAGTGGAAGCACCTAAACAAGAGGAGCCACCAAAGACAGAAGATCCTAAAATTGAGG
AGAAA---------------------------------TCTGTCGTACAGAAGCCTGTCGATGTGAAGCC
AAAAATTAAGGCTTGCATTGATGAGGTTACCACAACACTGGAAGAAACTAAGTTTCTTACCAATAAGTTA
CTCTTGTTTGCTGACATCAATGGTAAGCTTTACCATGATTCTCACAACATGCTTAGAGGTGAAGATATGT
CTTTCCTTGAGAAGGATGCACCTTACATGGTAGGTGATGTTATCACTAGTGGTGATATCACTTGTGTTGT
AATACCCTCCAAAAAGGCTGGTGGCACTACAGAGATGCTCTCAAGAGCTTTGAAGAAGGTGCCAGTTGAT
GAGTATATAACCACATACCCTGGACAAGGATGTGCTGGTTATACACTTGAGGAAGCTAAGACTGCTCTTA
AGAAATGCAAATCTGCATTTTACGTGTTACCTTCAGAAACACCTAATGCTAAGGAAGAGATTCTAGGAAC
TGTATCCTGGAATTTGAGAGAGATGCTTGCTCATGCTGAAGAGACAAGAAAATTAATGCCTATCTGCATG
GATGTTAGAGCCATAATGGCCACCATCCAACGCAAGTACAAAGGAATTAAAATTCAAGAAGGTATTGTTG
ACTATGGAGTCCGATTCTTCTTTTATACTAGTAAAGAACCTGTAGCTTCTATCATTACGAAGTTGAACTC
TCTAAATGAGCCACTTGTCACAATGCCAATTGGTTATGTGACACATGGTTTTAATCTTGAAGAGGCTGCG
CGCTGTATGCGTTCTCTTAAAGCTCCTGCCGTAGTGTCAGTATCATCACCAGATGCTGTTACTACATATA
ATGGATACCTCACTTCGTCATCAAAGACATCTGAGGAGCACTTTGTGGAAACAGTTTCTTTGGCTGGCTC
TTACAGAGATTGGTCCTATTCAGGACAGCGTACAGAGTTAGGTGTTGAATTTCTTAAGCGTGGTGACAAA
ATTGTGTACCACACTTTAGAGGGCCCCGTCGAGTTTCATCTTGACGGTGAGGTTCTTCCACTTGACAAAC
TAAAGAGTCTTTTATCCCTGCGGGAGGTTAAGACTATAAAAGTGTTCACAACTGTGGACAACACTAATCT
CCACACACAGCTTGTGGATATGTCTATGACATATGGACAGCAGTTTGGTCCAACATACTTGGATGGTGCT
GATGTTACAAAAATTAAACCCCATGTAAATCATGAGGGTAAGACTTTCTTTGTACTACCTAGTGATGACA
CACTACGTAGTGAAGCTTTCGAGTACTACCACACTCTTGATGAGAGTTTTCTTGGTAGGTACATGTCTGC
TTTAAACCACACAAAGAAATGGAAATTTCCTCAAGTTGGTGGTTTAACTTCAATTAAATGGGCTGATAAC
AATTGTTATTTGTCTAGTGTTTTATTAGCACTTCAACAGATTGAAGTCAAATTCAATGCACCAGCACTTC
AAGAGGCTTATTATAGAGCCCGTGCTGGTGATGCTGCTAACTTTTGTGCACTCATACTCGCTTACAGTAA
TAAAACTGTTGGCGAGCTCGGTGATGTCAGAGAAACTATGACCCATCTTCTACAGCATGCTAATTTGGAA
TCCGCAAAGCGAGTTCTTAATGTGGTGTGTAAACATTGCGGTCAGAAAACTACCACCTTAACGGGTGTAG
AAGCCGTGATGTATATGGGTACTCTATCTTATGATAATCTTAAGACAGGTGTTTCCATTCCATGTGTGTG
TGGTCGTGATGCTACACAATATCTAGTACAACAAGAGTCTTCTTTTGTTATGATGTCTGCACCACCTGCT
GAATATAAATTACAGCAAGGTACATTTTTGTGTGCGAATGAGTACACTGGTAACTATCAGTGTGGTCATT
ACACTCATATAACTGCTAAGGAGACCCTCTATCGTATTGATGGAGCTCACCTTACAAAGATGTCAGAGTA
CAAAGGACCAGTGACTGACGTTTTCTATAAGGAAACATCTTACACTACAACCATCAAGCCTGTGTCGTAT
AAACTCGATGGAGTTACTTACACAGAGATTGAACCAAAATTGGATGGGTATTATAAAAAGGATAATGCTT
ACTATACAGAGCAGCCTATAGACCTTGTACCAACTCAACCACTACCAAATGCGAGTTTTGACAATTTCAA
ACTCACATGTTCTAATACAAAATTTGCTGATGATTTAAATCAAATGACAGGCTTCACAAAGCCAGCTTCA
CGAGAGTTATCTGTCACATTCTTTCCAGACTTGAATGGCGATGTAGTGGCTATTGACTATAGACACTATT
CAGCGAGTTTCAAGAAAGGTGCTAAATTACTGCATAAGCCAATTGTTTGGCATATCAATCAGGCTACAAC
CAAGACAACGTTTAAACCAAACACTTGGTGTTTACGTTGTCTTTGGAGTACAAAGCCAGTAGATACTTCA
AATTCATTTGAAGTTCTGGCAGTAGAAGACACACAAGGAATGGACAATCTTGCTTGTGAAAGTCAACAAC
CCACCTCTGAAGAAGTAGTGGAAAATCCTACCATACAGAAGGAAGTCATAGAGTGTGACGTGAAAACTAC
CGAAGTTGTAGGCAATGTCATACTTAAACCATCAGATGAAGGTGTTAAAGTAACACAAGAGTTGGATCAT
GAGGATCTTATGGCTGCTTATGTGGAAAATACAAGCATTACCATTAAGAAACCTAATGAGCTTTCACTAG
CCTTAGGTTTAAAAACAATTGCCACTCATGGTATTGCTGCAATTAATAGTGTGCCTTGGAGTAAAATTTT
GGCATATGTCAAACCATTCTTAGGACAGGCAGCAGTTACAACATCAAACTGCGCTAAGAGATTGGTGCAG
CGTATGTTTAACAACTATATGCCCTATGTGCTTACACTACTGTTCCAATTGTGTACTTTTACTAAAAGTA
CAAATTCTAGAATTAGAGCTTCACTACCTACGACTATTGCTAAAAATAGTGTTAAGGGTGTAGCTAGATT
ATGTTTGGATGCTGGCATCAATTATGTAAAGTCACCCAAATTTTCTAAATTGTTCACTGTTGCAATGTGG
CTATTATTGTTAAGCATTTGCTTAGGTTCACTAATCTATGTAACTGCAGCTTTAGGTGTATTATTGTCCA
ACTTTGGAGCTCCTTCTTATTGTAGTGGCGTTAGAGAATCGTACCTCAATTCCTCTAATGTTACTACTAT
GGATTTCTGTGAAGGTTCTTTTCCTTGCAGTGTTTGTTTAAGTGGATTAGATTCGCTTGATTCCTATCCA
GCTCTTGAAACCATTCAGGTGACGATCTCATCGTACAAGCTAGACTTGACAATTTTAGGCCTGGCTGCTG
AGTGGTTTTTGGCATATATGTTGTTCACAAAATTCTTTTATTTACTAGGTCTTTCAGCTATAATGCAGGT
GTTCTTTGGCTATTTTGCTAGTCATTTCATCAGCAATTCTTGGCTCATGTGGTTTATCATTAGCATTGTA
CAAATGGCACCCGTTTCTGCAATGGTTAGGATGTACATCTTCTTTGCTTCTTTTTACTACATTTGGAAGA
GCTATGTTCATATTATGGATGGTTGTACCTCTTCGACTTGCATGATGTGCTATAAGCGCAATCGTGCCAC
ACGCGTAGAGTGTACAACTATTGTTAATGGCATGAAGAGATCTTTCTATGTCTATGCAAATGGAGGCCGT
GGCTTCTGCAAGACGCACAATTGGAATTGTCTCAATTGTGACACATTTTGCACTGGTAGTACATTCATTA
GTGATGAAGTTGCTCGTGACTTGTCACTCCAGTTTAAAAGACCAATCAACCCTACTGACCAGTCATCGTA
TATTGTTGATAGTGTTGCTGTGAAAAATGGCGCGCTTCACCTCTACTTTGACAAGGCTGGTCAAAAGACT
TATGAGAGACACCCACTCTCCCATTTTGTCAATTTAGACAATTTGAGAGCTAACAACACTAAAGGTTCAC
TACCTATTAATGTCATAGTCTTTGATGGCAAGTCAAAATGCGACGAGTCTGCTGCTAGGTCTGCTTCTGT
GTACTACAGTCAGCTAATGTGCCAACCTATTCTGTTGCTTGACCAAACTCTCGTATCAGATGTTGGAGAT
AGTACTGAAGTTTCTGTTAAGATGTTTGATGCTTATGTCGACACCTTTTCAGCAACTTTTAGTGTTCCTA
TGGAAAAACTTAAGGCACTTGTTGCTACAGCTCATAGCGAGCTGGCAAAGGGTGTAGCTTTAGATGGCGT
CCTTTCTACATTTGTGTCCGCAGCCCGTCAAGGTGTTGTAGACACTGATGTTGACACAAAGGATGTCATT
GAATGTCTCAAACTTTCACATCACTCCGACTTGGAAGTGACAGGTGACAGTTGTAACAACTTCATGCTCA
CCTATAACAAAGTTGAAAACATGACGCCTAGAGATCTTGGCGCATGTATTGATTGTAATGCAAGGCATAT
TAATGCCCAAGTGGCAAAAAGTCACAATGTTTCACTCATCTGGAATGTAAAAGACTATATGTCTTTATCT
GAACAGCTGCGTAAACAAATTCGTAGTGCTGCTAAGAAGAACAACATACCTTTTAGACTAACTTGTGCTA
CAACTAGACAGGTTGTCAATGTCATAACTACTAAAATCTCACTCAAGGGTGGTAAGATTGTTAG---TAC
TTGGTTTAAACTTATGTTTAAGGCCACATTATTGTGCGTTTTTGCTGCATTGGTCTGTTACATCGTTATG
CCAGTACATACATTGTCTGCTCATGATGGTTACACAAATGAAATCATTGGTTACAAAGCCATTCAGGATG
GTGTCACTCGTGACATCGTTTCCACTGATGATTGTTTTGCAAACAAACATGCTGGTTTTGACTCATGGTT
TAGCCAGCGTGGTGGTTCATACAAAAATGACAAAAGCTGCCCTGTAGTAGCTGCTATCATTACAAGAGAG
ATTGGTTTTATAGTGCCTGGCTTACCAGGTACTGTGTTGAGAGCAATCAATGGTGACTTCTTGCATTTTC
TACCTCGTGTCTTTAGTGCTGTAGGCAACATTTGCTACACACCTTCCAAACTCATTGAGTATAGTGATTT
TGCTACCTCTGCTTGCGTTCTTGCTGCTGAGTGTACAATTTTTAAGGATGCTATGGGCAAACCTGTGCCA
TATTGTTATGACACTAATTTGCTAGAGGGTTCTATTTCTTATAGTGAGCTTCGTCCAGACACTCGTTATG
TCCTTATGGATGGTTCCATCATACAGTTTCCTAACACTTACCTGGAGGGTTCTGTTAGAGTGGTAACAAC
TTTTGATGCTGAGTACTGTAGACATGGTACATGCGAAAGGTCAGAAGCTGGTATTTGCTTATCTACCAGT
GGTAGATGGGTTCTTAATAATGAACATTATAGAGCTCTACCTGGAGTATTCTGTGGTGTTGATGCAATGA
ATCTTATAGCAAACATCTTTACTCCCCTTGTGCAACCTGTGGGTGCTTTAGATGTGTCTGCTTCAGTAGT
GGCTGGTGGTATTATTGCCATATTGGTGACTTGTGCTGCCTACTACTTTATGAAATTCAGACGTGCTTTT
GGTGAGTACAACCATGTTGTTGCTGCTAATGCACTTTTGTTTTTGATGTCTTTCACTATACTCTGTCTGG
CACCAGCTTATAGCTTTTTGCCAGGAGTCTACTCAGTCTTTTACTTGTACTTGACATTCTATTTCACTAA
TGATGTTTCGTTCTTGGCTCACCTTCAATGGTTTGCCATGTTTTCTCCTATTGTGCCTTTTTGGATAACA
GTAATCTATGTATTCTGTATTTCTCTGAAGCACTGCCATTGGTTCTTTAACAACTATCTTAGGAAAAGAG
TCATGTTTAATGGAGTTACATTTAGTACCTTCGAGGAGGCTGCTTTGTGTACCTTTTTGCTCAATAAGGA
AATGTACCTAAAATTGCGTAGTGAGACACTGTTGCCACTTACACAGTACAATAGGTATCTTGCTCTATAT
AACAAGTACAAGTATTTCAGTGGAGCCTTAGATACTACCAGCTATCGTGAAGCAGCTTGCTGCCACTTAG
CAAAGGCTCTAAATGACTTTAGCAATTCAGGTGCTGATGTTCTCTACCAACCACCACAGACGTCAATCAC
TTCTGCTGTTCTGCAGAGTGGTTTTAGGAAAATGGCATTCCCATCAGGCAAAGTTGAAGGGTGCATGGTA
CAAGTAACCTGTGGAACTACAACTCTTAATGGATTGTGGTTAGATGACACAGTATACTGTCCAAGACATG
TCATTTGCACAGCAGAGGACATGCTTAACCCTAACTATGAAGATCTGCTCATTCGCAAATCTAACCATAG
CTTCCTTGTTCAGGCTGGCAATGTACAACTCCGAGTTATCGGCCATTCTATGCAAAATTGTCTGCTTAGG
CTTAAAGTTGATACCTCTAACCCTAAGACACCCAAGTATAAATTTGTCCGTATTCAACCTGGTCAAACAT
TCTCAGTTTTAGCATGCTACAATGGTTCACCATCTGGTGTTTATCAGTGTGCCATGAGACCTAACCATAC
CATTAAAGGTTCTTTCCTTAATGGATCATGTGGTAGTGTTGGTTTTAACATTGACTATGATTGCGTGTCT
TTCTGCTATATGCATCATATGGAGCTGCCAACAGGAGTACACGCTGGTACTGACTTAGAAGGTAAATTCT
ATGGTCCATTTGTTGACAGACAAACTGCACAGGCTGCAGGTACAGACACAACCATAACATTAAATGTTTT
GGCATGGCTGTATGCTGCTGTTATCAATGGTGATAGGTGGTTTCTTAATAGATTCACCACTACTTTGAAT
GACTTTAACCTTGTGGCAATGAAGTACAACTATGAACCTTTGACACAAGATCATGTTGACATATTGGGAC
CTCTTTCTGCTCAAACAGGAATTGCCGTCTTAGATATGTGTGCTGCTTTGAAAGAGCTGCTGCAGAATGG
TATGAATGGTCGTACTATCCTTGGTAGCACTATTTTAGAAGATGAGTTTACACCATTTGATGTTGTTAGA
CAATGCTCTGGTGTTACCTTCCAAGGTACGTTCAAGAAAATTGTTAAAGGCACTCATCATTGGCTGCTTT
TAACTTTCTTGACATCACTATTGATTCTTGTTCAGAGTACACAGTGGTCACTGTTTTTCTTTGTTTACGA
GAATGCTTTCTTGCCATTTACTCTTGGTATTATGGCAATTGCTGCATGTGCTATGCTGCTTGTTAAGCAT
AAGCACGCATTCTTGTGCTTGTTTCTGTTACCTTCTCTTGCAACAGTTGCTTACTTTAATATGGTCTACA
TGCCTGCTAGCTGGGTGATGCGTATTATGACATGGCTTGAATTGGCTGACACTAGCTTGTCTGGTTATCG
GCTTAAGGACTGTGTTATGTATGCTTCAGCTTTAGTTTTGCTTATTCTCATGACAGCTCGCACTGTTTAT
GATGATGCTGCTAGACGTGTTTGGACACTGATGAATGTCATTACACTTGTTTACAAAGTCTACTATGGTA
ATGCTTTAGACCAAGCTATTTCCATGTGGGCCCTAGTTATTTCTGTAACCTCTAACTATTCTGGTGTCGT
CACGACTATCATGTTTTTAGCTAGAGCTATAGTGTTTGTGTGTGTTGAGTATTACCCATTGTTATTTATT
ACTGGCAACACCTTACAGTGTATCATGCTTGTTTATTGTTTCTTAGGCTATTGTTGCTGCTGCTATTTTG
GCCTTTTCTGTTTACTCAACCGTTACTTCAGGCTTACTCTTGGTGTTTATGACTACTTGGTCTCTACACA
AGAATTTAGGTATATGAACTCCCAGGGGCTTTTGCCTCCTAAGAGTAGTATTGATGCTTTCAAGCTTAAC
ATTAAGTTGTTGGGTATTGGAGGTAAACCATGTATCAAGGTTGCTACTGTACAGTCTAAAATGTCTGATG
TAAAGTGCACATCTGTGGTACTGCTCTCGGTTCTTCAACAACTTAGAGTAGAATCATCTTCTAAATTGTG
GGCACAATGTGTACAACTCCACAACGATATTCTTCTTGCAAAAGACACAACTGAAGCATTCGAAAAGATG
GTTTCTCTTTTGTCTGTCTTGCTATCCATGCAGGGTGCTGTAGACATTAATAAGTTGTGCGAGGAAATGC
TCGACAACCGTGCTACTCTCCAGGCTATTGCTTCAGAATTTAGTTCTTTACCATCATATGCCGCTTATGC
CACTGCCCAAGAGGCCTATGAGCAGGCTGTAGCTAATGGTGATTCTGAAGTCGTTCTTAAAAAGTTAAAG
AAATCTTTGAATGTGGCTAAATCTGAGTTTGACCGTGATGCTGCCATGCAACGCAAGTTGGAAAAGATGG
CAGATCAGGCTATGACCCAAATGTACAAACAGGCAAGATCTGAGGACAAGAGGGCAAAAGTAACTAGTGC
TATGCAAACAATGCTTTTCACTATGCTTAGGAAGCTTGATAATGATGCACTTAACAACATTATCAATAAT
GCGCGTGATGGTTGTGTCCCACTCAACATCATACCATTGACTACAGCAGCCAAACTCATGGTTGTTGTCC
CTGATTATGGTACCTACAAGAACACTTGTGATGGTAACACTTTTACGTATGCGTCTGCACTCTGGGAAAT
CCAGCAAGTTGTTGATGCAGATAGCAAGATTGTTCAACTTAGTGAAATTAACATGGACAATTCACCAAAT
TTGGCTTGGCCTCTTATTGTTACAGCTCTAAGGGCCAATTCAGCTGTCAAACTACAGAATAATGAACTGA
GTCCAGTAGCACTACGACAGATGTCATGTGCGGCTGGTACCACACAAACAGCTTGTACTGATGACAATGC
ACTTGCCTACTATAACAACTCAAAGGGAGGTAGATTTGTGCTAGCATTACTATCAGACCACCAAGATCTC
AAATGGGCTAGATTCCCTAAGAGTGATGGTACAGGTACAATTTACACAGAACTGGAACCACCTTGTAGGT
TTGTTACAGACACACCAAAAGGGCCTAAAGTGAAATACTTGTATTTCATCAAGGGCTTAAATAACCTAAA
TAGAGGTATGGTGCTGGGCAGTTTAGCTGCTACAGTACGTCTTCAGGCTGGAAATGCTACAGAAGTACCT
GCCAATTCAACTGTGCTTTCTTTCTGTGCTTTTGCAGTAGACCCTGCTAAAGCGTACAAGGATTACCTAG
CAAGTGGAGGACAACCAATCACCAACTGTGTGAAGATGTTGTGTACACACACTGGTACAGGACAGGCAAT
TACTGTAACACCAGAAGCCAATATGGACCAAGAGTCCTTTGGTGGTGCTTCATGCTGTCTGTATTGTAGA
TGCCACATTGACCACCCAAATCCTAAAGGATTTTGTGACTTGAAAGGTAAGTACGTCCAAATACCTACCA
CTTGTGCTAATGACCCAGTGGGTTTTACACTTAGAAACACAGTCTGTACCGTCTGCGGAATGTGGAAAGG
TTATGGCTGTAGTTGTGATCAACTCCGCGAACCCATGATGCAGTCTGCGGATGCGTCAACGTTTTTAAAC
GGGTTTGCGGTGTAAGTGCAGCCCGTCTTACACCGTGCGGCACAGGCACTAGCACTGATGTCGTCTACAG
GGCTTTTGATATTTACAATGAAAAAGTTGCTGGTTTTGCAAAGTTCCTAAAAACTAATTGCTGCCGCTTC
CAAGAGAAGGATGAGGAAGGCAATTTATTAGACTCTTACTTTGTAGTTAAGAGGCATACTATGTCTAACT
ACCAACATGAAGAGGCTATTTATAACTTGGTTAAAGATTGTCCAGCGGTTGCTGTTCATGACTTTTTCAA
GTTTAGAGTAGATGGTGACATGGTACCACATATATCACGTCAGCGTCTAACTAAATACACAATGGCTGAT
TTAGTCTATGCTCTACGTCATTTTGATGAGGGTAATTGTGATACATTAAAGGAAATACTCGTCACATACA
ATTGTTGTGATGATGATTATTTCAATAAGAAGGATTGGTATGATTTCGTAGAGAATCCTGACATCTTACG
CGTATATGCTAACTTAGGTGAGCGTGTACGCCAAGCATTATTAAAGACTGTACAATTCTGCGATGCTATG
CGTGATGCAGGCATTGTAGGCGTACTGACATTAGATAATCAGGATCTTAATGGGAATTGGTATGATTTCG
GTGATTTCGTACAAGTAGCACAAGGCTGCGGAGTTCCTATTGTGGATTCATATTACTCATTGCTGATGCC
CATCCTCACTCTGACTAGGGCATTGGCTGCTGAGTCCCATATGGATGCTGATTTCGCAAAACCACTTATT
AAGTGGGATTTGCTGAAATATGATTTTACGGAAGAGAGACTTTGTCTCTTCGACCGTTATTTTAAATATT
GGGACCAGACATACCATCCCAATTGTATTAACTGTTTGGATGATAGGTGTATCCTTCATTGTGCAAACTT
TAATGTGTTATTTTCTACTGTGTTTCCACCTACAAGTTTTGGACCACTAGTAAGAAAAATATTTGTAGAT
GGTGTTCCTTTTGTTGTTTCAACTGGATACCATTTTCGTGAGTTAGGAGTTGTACATAATCAGGATGTAA
ACTTACATAGCTCGCGTCTCAGTTTCAAGGAACTTTTAGTGTATGCTGCTGATCCAGCCATGCATGCAGC
TTCTGGCAATTTATTGCTAGATAAACGCACTACATGCTTTTCAGTAGCTGCACTAACAAACAATGTTGCT
TTTCAAACTGTCAAACCCGGTAATTTTAACAAAGACTTTTATGACTTTGCTGTGTCTAAAGGTTTCTTTA
AGGAAGGAAGTTCTGTTGAACTAAAACACTTCTTCTTTGCTCAGGATGGCAATGCTGCTATCAGTGATTA
TGACTATTATCGTTATAATCTGCCAACAATGTGTGATATCAGACAACTCCTATTCGTAGTTGAAGTTGTT
GACAAATACTTTGATTGTTACGATGGTGGCTGTATTAATGCCAACCAAGTAATCGTTAACAATCTGGACA
AATCAGCTGGTTTCCCATTTAATAAATGGGGTAAGGCTAGACTTTATTATGACTCAATGAGTTATGAGGA
TCAAGATGCACTTTTCGCGTATACTAAGCGTAATGTCATCCCTACTATAACTCAAATGAATCTTAAGTAC
GCCATTAGTGCAAAGAATAGAGCTCGCACCGTAGCTGGTGTCTCTATCTGTAGTACTATGACAAATAGAC
AGTTTCATCAGAAATTATTGAAGTCAATAGCCGCCACTAGAGGAGCTACTGTGGTAATTGGAACAAGCAA
ATTTTACGGTGGCTGGCATAACATGTTAAAAACTGTTTACAGTGATGTAGAAACTCCACACCTTATGGGT
TGGGATTATCCAAAATGTGACAGAGCCATGCCTAACATGCTTAGGATAATGGCCTCTCTTGTTCTTGCTC
GCAAACATAGCACTTGCTGTAACTTGTCACACCGTTTCTACAGGTTAGCTAATGAGTGTGCGCAAGTATT
AAGTGAGATGGTCATGTGTGGCGGCTCACTATATGTTAAACCAGGTGGAACATCATCCGGTGATGCTACA
ACTGCTTATGCTAATAGTGTCTTTAACATTTGTCAAGCTGTTACAGCTAATGTAAATGCACTCCTTTCAA
CTGATGGTAACAAGATAGCTGACAAGTACGTCCGCAATCTACAACACAGGCTTTATGAGTGTCTCTATAG
AAACAGGGATGTTGATCATGAATTCGTGGATGAGTTTTACGCATACCTGCGTAAACATTTCTCCATGATG
ATTCTTTCTGATGATGCCGTTGTGTGCTATAACAGTAACTATGCGGCTCAAGGTTTAGTAGCTAGCATTA
AGAACTTTAAGGCAGTTCTTTATTATCAAAATAATGTGTTCATGTCTGAGGCAAAATGTTGGACTGAGAC
TGACCTTACTAAAGGACCTCACGAATTTTGCTCACAGCATACAATGCTAGTTAAACAAGGAGATGATTAC
GTGTACCTGCCTTACCCAGACCCATCTAGAATATTAGGCGCAGGCTGTTTTGTCGATGATATTGTCAAAA
CAGATGGTACACTTATGATTGAGAGGTTTGTGTCATTAGCTATTGATGCCTACCCCCTTACTAAACATCC
TAATCAGGAGTATGCTGATGTCTTTCACTTGTATTTACAATACATTAGGAAGTTACATGATGAGCTTACT
GGTCACATGCTAGACATGTATTCTGTAATGCTAACTAATGATAATACCTCACGGTATTGGGAACCTGAGT
TTTATGAAGCTATGTACACACCACACACGGTCTTGCAGGCTGTAGGTGCTTGTGTATTGTGTAATTCACA
GACTTCACTTCGTTGCGGCGCCTGCATTAGGAGACCATTCCTGTGTTGCAAGTGCTGCTATGATCATGTC
ATTTCAACATCACATAAATTAGTGTTGTCTGTTAATCCCTATGTTTGCAATGCACCAGGTTGTGATGTCA
CTGACGTGACACAACTATATCTAGGAGGTATGAGCTATTACTGCAAGTCACATAAGCCTCCCATTAGTTT
TCCATTGTGTGCTAATGGTCAGGTTTTTGGTTTATACAAGAATACATGTGTAGGTAGTGACAATGTCACT
GACTTCAATGCGATAGCAACATGTGATTGGACTAATGCTGGCGATTACATACTTGCCAACACTTGTACTG
AGAGACTCAAGCTCTTTGCAGCAGAAACGCTCAAAGCTACTGAGGAAACATTCAAGCTGTCATATGGTAT
TGCCACTGTACGTGAAGTACTCTCTGACAGAGAATTGCATCTTTCATGGGAGGTTGGAAAACCTAGACCA
CCATTGAATAGAAATTATGTCTTTACTGGTTACCGTGTAACTAAAAATAGTAAAGTACAGATTGGAGAGT
ACACTTTTGAAAAGGGTGACTACGGTGACGCTGTTGTGTACAGAGGTACTACAACATACAAATTGAATGT
TGGTGATTACTTTGTGTTAACATCTCACACTGTAATGCCACTTAGTGCACCTACTCTAGTGCCACAAGAG
CACTATGTTAGAATTACTGGCTTGTACCCAACACTCAATATCTCAGATGAGTTTTCTAGCAATGTTGCAA
ATTACCAAAAGGTCGGTATGCAAAAGTACTCTACACTCCAAGGACCACCAGGTACTGGTAAGAGTCATTT
TGCCATTGGACTTGCTCTCTACTACCCATCTGCTCGCATAGTGTATACAGCTTGCTCTCATGCAGCTGTT
GATGCCCTATGCGAAAAGGCATTAAAATACTTGCCTATAGATAAATGTAGTAGGATTATACCTGCGCGTG
CGCGCGTAGAGTGTTTTGACAAATTCAAAGTGAATTCAACACTAGAACAGTACGTTTTCTGCACTGTAAA
TGCATTGCCAGAAACAACTGCTGACATTGTAGTCTTTGATGAAATCTCTATGGCTACCAATTATGACTTG
AGTGTCGTCAATGCTAGACTTCGTGCAAAACACTATGTCTACATTGGTGATCCTGCTCAACTACCAGCTC
CTCGCACGTTGCTAACTAAGGGCACACTAGAACCAGAATATTTCAATTCAGTGTGCAGACTTATGAAAAC
AATAGGTCCAGACATGTTCCTTGGAACTTGTCGCCGTTGTCCTGCTGAAATTGTCGACACTGTGAGTGCT
TTAGTTTATGATAATAAGCTAAAAGCACACAAGGAGAAGTCAGCTCAATGCTTCAAAATGTTTTACAAAG
GTGTTATTACACATGATGTTTCATCTGCAATTAATAGACCTCAAATAGGCGTTGTAAGAGAATTTCTTAC
ACGCAACCCTGCTTGGAGAAAAGCTGTTTTTATCTCACCTTATAATTCACAGAATGCTGTAGCTTCAAAA
ATCTTAGGATTGCCTACGCAGACTGTTGATTCCTCCCAGGGTTCTGAGTATGACTATGTCATATTCACAC
AAACTACTGAAACAGCACACTCTTGCAATGTCAACCGCTTTAATGTGGCTATCACAAGAGCAAAAATTGG
CATTTTGTGCATAATGTCCGATAGAGATCTTTATGACAAACTGCAATTCACAAGTCTAGAAGTACCACGC
CGTAATGTGGCTACATTACAAGCAGAAAATGTAACTGGACTTTTTAAGGACTGTAGTAAGATCATTACCG
GTCTTCATCCAACACAGGCACCTACACACCTCAGCGTTGATACAAAATTCAAGACTGAGGGACTATGTGT
TGACATACCAGGCATACCAAAGGACATGACCTACCGTAGACTCATCTCTATGATGGGTTTCAAAATGAAT
TACCAAGTTAATGGTTACCCTAACATGTTTATCACCCGCGAAGAAGCTATTCGTCACGTTCGTGCATGGA
TTGGCTTCGACGTAGAGGGCTGTCATGCAACTAGAGATGCTGTGGGTACTAACCTACCTCTCCAGCTAGG
ATTTTCTACAGGTGTTAACTTAGTAGCTGTACCGACTGGCTATGTTGACACTGAAAATAACACAGAATTC
ACCAGAGTTAATGCAAAACCTCCACCAGGTGATCAGTTTAAACATCTTATACCACTCATGTACAAAGGCT
TGCCTTGGAATATAGTGCGTATTAAGATAGTACAAATGCTTAATGATACACTGAAAGGATTGTCAGACAG
AGTCGTGTTTGTCCTTTGGGCACATGGCTTTGAGCTTACATCAATGAAGTACTTTGTCAAGATTGGACCT
GAAAGAACGTGTTGTCTGTGTGACAAACGTGCAACTTGCTTTTCTACTTCATCAGATACTTATGCCTGCT
GGAATCATTCTGTGGGTTTTGACTATGTCTATAACCCATTTATGATTGATGTTCAGCAGTGGGGTTTTAC
GGGTAACCTTCAGAGTAACCATGACCAACATTGCCAGGTGCATGGAAATGCACATGTGGCTAGTTGTGAT
GCTATCATGACTAGATGCTTGGCAGTCCATGAGTGCTTTGTTAAGCGCGTTGACTGGTCTGTTGAATACC
CTATTATAGGAGAAGAACTGAAGATTAATTCCGCTTGCAGAAAAGTACAGCATATGGTTGTAAAGTCTGC
ATTGCTTGCTGATAAGTTTCCAGTTCTTCATGACATTGGAAATCCAAAGGCTATTAAGTGTGTACCTCAG
GCTGAAGTAGAATGGAAGTTCTATGATGCTCAGCCATGCAGTGACAAAGCCTATAAAATAGAGGAACTTT
TCTATTCTTATGCTACACATCATGATAAATTCACTGATGGTGTTTGTTTGTTTTGGAACTGTAACGTTGA
TCGTTACCCAGCCAATGCATTTGTGTGTAAGTTTGACACGAGAGTTTTGTCAAACTTAAACTTACCAGGT
TGCGATGGTGGTAGTTTGTATGTGAATAAGCATGCATTCCACACTCCAGCTTTTGATAAAAGTGCATTTA
CTAATTTAAAGCAACTGCCTTTCTTTTATTATTCTGATAGTCCTTGTGAGTCTCATGGCAAACAAGTAGT
GTCAGATATTGATTATGTACCACTTAAATCTGCTACGTGTATTACACGGTGCAATTTGGGAGGTGCTGTT
TGCAGACACCATGCAAATGAGTACCGACAGTACTTAGATGCATACAATATGATGATTTCTGCTGGGTTTA
GCCTATGGATTTACAAACAGTTTGACACTTATAACCTGTGGAATACATTTACCAGGTTACAAAGTTTAGA
AAATGTGGCTTACAACGTTGTTAACAAAGGACACTTTGATGGACAAGCTGGCGAAGCACCTGTTTCCATC
ATTAATAATGCTGTTTACACAAAGGTAGATGGTATTGATGTGGAGATCTTTGAGAATAAGACAACACTTC
CTGTTAATGTTGCATTTGAGCTTTGGGCTAAGCGTAACATTAAACCAGTGCCAGAGATTAAGATACTCAA
TAATTTGGGTGTCGATATCGCTGCTAATACTGTAATCTGGGATTACAAGAGAGAAGCACCAGCACATATG
TCAACAATAGGTGTCTGCACAATGACTGACATTGCCAAGAAACCTACTGAGAGTGCTTGTTCCTCGCTTA
CTGTCTTATTTGATGGTAGAGTGGAAGGACAGGTAGACCTTTTTAGAAATGCCCGTAATGGTGTTTTAAT
AACAGAAGGTTCAGTTAAAGGTTTAATACCTTCAAAGGGACCAGTACAAGCCAGTGTCAATGGAGTCACA
TTAATTGGAGAATCAGTAAAAACACAGTTCAACTATTTTAAGAAAGTAGATGGCATTATTCAACAGTTGC
CTGAAACCTACTTTACTCAAAGCAGAGACCTAGAGGATTTTAGGCCCAGATCACAAATGGAAACTGACTT
TCTCGAGCTCGCTATGGATGAATTCATACAACGGTATAAGTTAGAGGGTTATGCCTTCGAGCATATCGTT
TATGGGGATTTCAGTCATGGACAACTTGGCGGCCTTCATTTAATGATTGGTTTAGCCAAGCGTTCACAAG
ATTCACCGCTCAAATTAGAGGATTTTATCCCTATGGATAGCACAGTGAAAAATTATTTCATAACGGATGC
ACAAACAGGTTCATCAAAATGTGTGTGTTCTGTCATTGACCTCTTGCTTGACGACTTTGTTGAGATAATA
AAGTCACAGGATTTGTCAGTAATCTCTAAGGTAGTCAAGGTTACAATTGATTACGCTGAGATTTCATTCA
TGCTTTGGTGTAAAGATGGTCATGTCGAAACCTTCTACCCAAAATTACAGGCAAGTCAAGCATGGCAACC
GGGAGTTGCGATGCCTAATTTGTATAAGATGCAAAGAATGCTTCTTGAAAAATGTGACCTTCGGAATTAT
GGTGAAAATGCTGTCATACCAAAAGGAATAATGATGAATGTCGCAAAATACACTCAACTGTGTCAATATT
TAAATACACTTACTTTAGCTGTACCCTACAACATGAGAGTTATTCACTTTGGTGCTGGCTCTGATAAAGG
AGTTGCACCAGGTACAGCTGTACTCAGACAATGGTTGCCAACGGGCACACTACTTGTCGATTCAGACCTT
AATGACTTCGTCTCTGACGCGGATTCTACCTTAATTGGAGACTGTGCAACAGTACATACGGCTAATAAAT
GGGATCTCATTATTAGTGACATGTATGACCCTAAAACCAAACATGTGACAAGAGAGAATGACTCAAAAGA
AGGGTTTTTCACTTACCTGTGTGGGTTTATAAAGCAAAAGCTAGCCCTGGGTGGCTCTGTGGCTGTGAAG
ATAACAGAGCATTCTTGGAATGCTGATCTTTACAAGCTTATGGGACATTTCTCATGGTGGACAGCTTTTG
TTACT-AATGTAAATGCGTCATCATCAGAAGCATTTCTAATTGGAGCTAACTATCTTGGTAAGCCGAAGG
AACAAATTGATGGCTATACCATGCATGCTAACTACATCTTTTGGAGGAACACAAATCCTATTCAATTGTC
TTCCTATTCACTTTTTGACATGAGCAAATTTCCCCTCAAATTAAGAGGGACTGCTGTTATGTCTTTAAAA
GAGAATCAAATCAACGATATGATTTATTCCCTGCTTGAAAAAGGTAGACTTATCATTAGAGAAAACAACA
GAGTTGTGGTCTCAAGTGATATTCTTGTTAATAACT-AAACGAACATG---TTTATTTTCTTAT------
---TCTTTCTCACTCTCACTAGTGGTAGTGACCTTGAGAG---TTGTACCACTTTTGATGATGTTCA--A
GCCCCTAATTACCC--TCAACACTCTTCATCCAGGAGAGGGGTTTATTATCCTGATGAAATCTTTAGATC
AGACACTCTTTATTTAACTCAGGATCTATTTCTTCCATTCTATTCTAATGTCACAGGGTTTCATACTATT
AATC---ATAGGTTTGACAAC------------------CCTGTCATACCTTTTAAGGATGGTGTTTATT
TTGCTGCCACTGAGAAATCAAATGTTGTCCGTGGTTGGGTTTTTGGCTCTACCATGAACAACAAGTCTCA
GTCGGTGATTATCATCAATAATTCTACTAATGTTGTTATACGAGCATGTAATTTTGAGTTGTGTGACAAC
CCTTTCTTTGCTGTCTCTAAACCT------------ACGGGAACACAGACACACACTATGATATTCGACA
ATGCATTTAATTGCACTTTCGAATACATATCAGACTCCTTTTCGCTCGATGTTGCTG---AAAAGTCAGG
TAATTTTAAACACTTACGAGAGTTTGTGTTTAAAAATAAGGATGGGTTTCTCTATGTTTACAAGGGTTAT
CAACCTATAGACGTAGTCCGTGA------------TCTACCATCTGGCTTTAATATTTTGAAACCTATTT
TTAAGTTACCTCTTGGTATTAACATTACAAATTTTAGAGCCATTCTTACAGCATTTTTGCCTGCTCAAGA
------------------CACTTGGGGTACATCAGCTGCTGCTTATTTTGTTGGCTATTTAAAGCCAGCT
ACATTCATGCTTAAGTATGATGAAAATGGTACAATCACAGATGCTGTTGATTGTTCTCAAAATCCCCTTG
CTGAACTCAAATGTTCTGTTAAAAGTTTTGAGATTGATAAAGGAATTTACCAAACCTCCAATTTTAGGGT
AGCACCCTCAAAGGAAGTTGTGAGGTTCCCTAATATTACAAACCTGTGTCCTTTTGGGGAGGTTTTTAAT
GCTACTACATTTCCTTCTGTCTATGCATGGGAGAGGAAAAGAATTTCTAATTGTGTTGCTGATTACTCTG
TACTCTACAACTCA---ACATCTTTTTCAACTTTTAAGTGTTATGGCGTTTCTGCCACTAAGCTGAATGA
TCTTTGCTTCTCCAATGTCTATGCAGATTCATTTGTAGTCAAAGGAGACGATGTAAGGCAAATAGCACCA
GGACAGACCGGTGTTATTGCTGATTATAATTACAAATTGCCAGATGATTTCACGGGTTGTGTCCTTGCTT
GGAATACTAGGAACATTGATGCTACTCAAACTGGTAATTATAATTATAAATATAGATCTCTCAGACATGG
CAAGCTTAGGCCTTTTGAGAGAGATATTTCTAATGTGCCTTTCTCTCCTGATGGCAAACCTTGTACCCCA
CCTGC---TTTTAATTGTTATTGGCCATTAAATGATTATGGTTTTTACATCACTAATGGCATAGGCTACC
AACCTTATAGAGTTGTAGTTCTTTCTTTTGAACTTCTAAATGCACCTGCTACGGTTTGTGGACCAAAATT
GTCCACTGACCTTATTAAAAATCAATGTGTCAATTTTAACTTTAATGGACTCACTGGTACTGGTGTGTTA
ACTCCTTCTTCAAAGAGATTTCAACCATTTCAACAATTTGGTCGTGATGTTTTGGATTTCACTGATTCAG
TTCGAGATCCGAAGACGTCTGAAATATTAGACATTTCACCTTGCTCTTTTGGCGGTGTAAGTGTAATCAC
ACCTGGAACAAATACTTCATCAGAAGTTGCTGTTCTATATCAAGATGTTAACTGCACTGATGTTCCTGTA
GCAATCCATGCAGACCAACTCACACCTTCTTGGCGCGTATACTCTACTGGAAATAATG------TATTTC
AAACCCAGGCAGGCTGTCTTATAGGAGCTGAGCATGTCGACACTTCTTATGAGTGCGACATTCCTATTGG
AGCTGGCATTTGTGCTAGTTACCATACAGTTTCTTCAT------------TACGTAGTACTAGCCAAAAA
TCTATTGTGGCTTATACTATGTCTTTAGGTGCTGATAGTTCAATTGCTTACTCTAATAACACCATTGCTA
TACCTACTAACTTTTCAATTAGCATTACTACAGAAGTAATGCCTGTTTCTATGGCTAAAACCTCTGTAGA
TTGTAATATGTACATCTGCGGAGATTCTACTGAATGTGCTAATTTGCTTCTCCAATATGGTAGCTTTTGC
ACACAACTAAATCGTGCACTCTCAGGTATTGCTGTTGAACAGGATCGCAACACACGTGAAGTGTTCGCTC
AAGTCAAACAAATGTACAAAACCCCAACTTTGAAAGATTTTGGTGGTTTTAATTTTTCACAAATATTACC
TGACCCTCTAAAGCCAACTAAGAGGTCTTTTATTGAGGACTTGCTCTTTAATAAGGTGACACTCGCTGAT
GCTGGCTTTATGAAGCAATATGGCGAATGCCTAGGTGATATTAATGCTAGAGATCTCATTTGTGCGCAGA
AGTTCAATGGACTTACAGTGCTGCCACCTCTGCTCACTGATGATATGATTGCTGCCTACACTGCTGCTCT
AGTTAGTGGTACTGCCACTGCTGGATGGACATTCGGTGCTGGCGCTGCTCTTCAAATACCTTTTGCTATG
CAAATGGCATATAGGTTCAATGGCATTGGAGTTACTCAAAATGTTCTCTATGAGAACCAAAAACAAATCG
CCAATCAATTTAACAAGGCGATCAGCCAAATTCAAGAATCACTCACAACAACATCCACTGCATTGGGCAA
GCTGCAAGATGTCGTCAACCAGAATGCTCAAGCATTAAACACACTTGTTAAACAACTTAGCTCCAATTTT
GGTGCGATTTCAAGTGTGCTAAATGATATCCTTTCGCGACTTGATAAAGTCGAGGCAGAGGTACAAATTG
ACAGGTTAATTACAGGCAGACTGCAAAGCCTTCAAACCTATGTAACACAACAACTAATCAGGGCTGCTGA
AATCAGGGCTTCTGCTAATCTTGCTGCTACTAAAATGTCTGAGTGTGTTCTTGGACAATCAAAAAGAGTT
GACTTTTGCGGAAAGGGCTACCATCTTATGTCCTTCCCACAAGCAGCCCCGCATGGTGTTGTCTTCCTAC
ATGTCACATATGTGCCATCTCAAGAGAGAAACTTCACCACAGCGCCAGCAATTTGTCATGAAGGCAAAGC
ATACTTCCCTCGTGAAGGTGTTTTTGTGTTTAATGGCACTTCGTGGTTTATTACACAGAGGAACTTCTTT
TCTCCACAAATAATTACTACAGACAATACATTTGTCTCCGGAAGTTGTGATGTCGTAATTGGCATCATTA
ACAATACAGTTTATGATCCTCTGCAACCTGAGCTTGACTCATTCAAAGAAGAGCTGGACAAGTACTTCAA
AAATCACACATCACCAGATGTTGATCTTGGCGACATTTCAGGCATTAACGCTTCTGTCGTCAACATTCAA
AAAGAAATTGACCGCCTCAATGAGGTCGCTAAAAATTTAAATGAATCACTCATTGACCTTCAAGAATTGG
GAAAATATGAGCAATATATTAAATGGCCTTGGTATGTTTGGCTCGGCTTCATTGCTGGACTAATTGCCAT
CGTCATGGTTACAATCTTGCTTTGTTGCATGACTAGTTGTTGCAGTTGCCTCAAGGGTGCATGCTCTTGT
GGTTCTTGCTGCAAGTTTGATGAGGATGACTCTGAGCCAGTTCTCAAGGGTGTCAAATTACATTACACAT
AAACG-AACTTATGGATTTGTTTATGAGAATTTTTACTCTTGGATCAATTACTGCACAGCCAGGAAAAAT
TGACAATGCTTCTCCTGCAAGTACTGTTCATGCTACAGCAACGATACCGCTACAAGCCTCACTCCCTTTC
GGATGGCTTGTTATTGGCGTTGCATTTCTTGCTGTTTTTCAGAGCGCTACCAAAATAATTTCGCTCAATA
AAAGATGGCAGCTAGCCCTTTATAAGGGCTTCCAGTTCATTTGCAATTTACTGCTGCTATTTGTTACCAT
CTATTCACATCTTTTGCTTGTCGCTGCAGGTATGGAGGCGCAATTTTTGTACCTCTATGCCTTGATATAT
TTTCTACAATGCATCAACGCATGTAGAATTATCATGAGATGTTGGCTTTGTTGGAAGTGCAAATCCAAGA
ACCCATTACTTTATGATGCCAACTACTTTGTTTGCTGGCACACACATAACTATGACTACTGTATACCGTA
TAACAGTGTCACAGATACAATTGTCGTTACTGCAGGTGACGGCATTTCAACACCAAAACTCAAAGAAGAC
TACCAAATTGGTGGTTATTCTGAGAATTGGCACTCAGGTGTTAAAGACTATGTCGTTGTACATGGCTATT
TCACCGAAGTTTACTACCAGCTTGAGTCTACACAAATTACTACAGACACTGGTATTGAAAATGCTACATT
CTTCATCTTTAACAAGCTTGTTAAAGACCC---ACCGAATGTGCAAATACACACAATCGACGGCTCTTCA
GGAGTTGTAAATCCAGCAATGGATCCAATTTATGATGAGCCGACGACGACTACTAGCGTGCCTTTGTAAG
CACAAGAAAGTGAGTACGAACTTATGTACTCATTCGTTTCGGAAGAAACAGGTACGTTAATAGTTAATAG
CGTACTTCTTTTTCTTGCTTTCGTGGTATTCTTGCTAGTCACACTAGCCATCCTTACTGCGCTTCGATTG
TGTGCGTACTGCTGCAATATTGTTAACGTGAGTTTAGTAAAACCAACTGTTTACGTTTACTCGCGTGTTA
AAAATCTGAACTCTTCTGAAGGAGTTCCTGATCTTCTGGTCTAAACGAACTAACTATTA---TTATTATT
CTGTTTGGAACTTTAACATTGCTTATCATGGCTGAGAACGGG------------------ACTATTTCCG
TTGAGGAGCTTAAAAGACTCCTGGAACAATGGAACCTAGTAATAGGTTTCCTATTCCTAGCCTGGATTAT
GTTACTACAATTTGCCTATTCTAATCGGAACAGGTTTTTGTACATAATAAAGCTTGTTTTCCTGTGGCTC
TTGTGGCCAGTAACACTTGCTTGCTTTGTGCTTGCTGCTGTTTACAGAATTAATTGGGTGACTGGCGGGA
TTGCGATTGCAATGGCTTGTATTGTAGGCTTGATGTGGCTTAGCTACTTCATTGCTTCCTTCAGGCTATT
TGCTCGTACCCGCTCAATGTGGTCATTCAACCCAGAAACAAACATTCTTCTCAATGTGCCTCTTCGAGGG
ACAATTGTGACCAGACCGCTCATGGAAAGTGAACTTGTCATTGGCGCTGTGATCATTCGTGGTCACTTGC
GCATGGCTGGACACTCCCTAGGGCGCTGTGACATCAAGGACCTGCCAAAAGAGATCACTGTGGCTACATC
ACGAACGCTTTCTTATTACAAATTAGGAGCGTCGCAGCGTGTAGGCACTGATTCAGGTTTTGCTGCATAC
AACCGCTACCGTATTGGAAACTACAAATTAAATACAGACCACGCCGGTAGCAACGACAATATTGCTTTGC
TAGTACAGTAAGTGACAACAGATGTTTCATCTTGTTAACTTCCAGGTTACAATAGCAGAGATATTGATTA
TCATTATGAGGACTTTCAGGATTGCTATTTGGAATCTTGACATGATAATAAGTTCAATAGTGAGACAATT
ATTTAAGCCTCTAACTAAGAATAAATATTCAGAGTTAGATGATGAAGAACCTATGGAGATAGATTATCCT
TG--------------------------------------------------------------------
----------------------------------------------------------------------
----------------------------------------------------------------------
----------------------------------------------------------------------
----------------------------------------------------------------------
----------------------------------------------------------------------
----------------------------------------------------------------------
----------------------------------ATAAACGAACCACTATGTTACTTTTAGTAACATTGT
TTGGTTTAGCATCAGGGTGCAGCTTACCACTTACGGTTAGCTGCCCTAGAGGCCTACCTTTCACTCTACA
GATTAACACTACTAGTGTTACTGTGGAGTGGTATCGGGTATCTCCTGCATCAATGCAAGGTCTTACAAAG
ATAAATACTGGCAGCACTATTTTTGATAACAACTTTAGTGTAGTCAATAATAATTTGTACTTCAAACAGT
GTTTTGGAGGCTTTTTTTTACAGCACGCTGTTACCGCCAGGGTAAGCATGACGGTGCTATAGTAGATAAT
TCTCAACCTGTCTTTGTGGATGCTAGGAATTATGTACCAACTACTGCACCATTAGTCTCATCGCAGGGCA
TTGTGCAGCCAAAAAGTTCCAATGTGTTAGCTATAGTGTTACCTATAGCCCTTGTTGGTATTTGTCTTTT
TATTCTTTTACTTTGGTATCTGTTTTCTAAGCAAAACAAAATTTACCAACAGGCCACGCAATCAGTCTAA
ACGAACATGAAAATTATTCTCTTCCTGACATTGATTGCACTTGCATCTTGCGAGCTATATCACTATCAGG
AGTGTGTTAGAGGTACAACTGTACTACTAAAAGAACCTTGCCTGTCTGGAACTTACGAGGGCAATTCACC
ATTTCATCCTCTTGCTGATAACAAATTTGCACTAACTTGCACTAGCACTCATTTTGCTTTTGCTTGTGCT
GACGGTACTAGACATACCTATCAGCTTCGTGCAAGATCAGTTTCACCAAAACTTTTCATCAGACAAGAGG
AAGTTCACCAGGAGCTCTACTCACCGCTTTTTCTCATTGTTGCTGCTCTAGTATTTATAATACTTTGCTT
CACCATTAAGAGAAAGACAGAATGAATGAGCTCACTTTAATTGACTTCTATTTGTGCTTTTTAGCCTTTC
TGCTATTCCTTGTTCTAATAATGCTTATTATATTTTGGTTTTCACTTGAACTCCAGGATATAGAAGAACC
TTGTAACAAAG--TCTAAACGAACATGAAACTTCTCATTGTTTTAGGACTCTTAACATCAGTGTATTGCA
TGCATAAAGAATGCAGT-ATACAAGAATGTTGTGAAAATCAACCATTCCAACCTGAAGACCCATGTCCAA
TACATTATTATTCGGACTGGTTTGTAAAAATTGGACCT---CGCAAGTCTGCTCGCCTAGTACAACTTTG
TGCTGGTGAATATGGACACAGAGTTCCAATACATTATGAAATGTTTGGCAATTATACTATTTCATGTGAA
CCACTTGAAATAAATTGTCAAAACCCACCAGTTGGAAGTCTCATTGTACGTTGTTCATATGATGTTGACT
TTATGGAGTATCACGACGTTCGTGTTGT---TCTAG--ATTTCATCTAAACGAACAAACTAAAATGTCTG
ATAATGGACCCCAACCAAATCAGCGTAGTGCCCCCCGCATTACATTTGGTGGACCCACAGATTCAATTGA
CAATAACCAGAATGGAGGACGCAATGGGGCAAGGCCAAAACAGCGCCGACCCCAAGGTTTACCCAATAAT
ACTGCGTCTTGGTTCACAGCTCTCACTCAGCATGGCAAGGAGGAACTTAGATTCCCTCGAGGCCAGGGCG
TTCCAATCAACACCAATAGTGGTCCAGATGACCAAATTGGCTACTACCGAAGAGCTACCCGACGAGTTCG
TGGTGGTGACGGCAAAATGAAAGAGCTCAGCCCCAGATGGTACTTTTATTACCTAGGAACCGGCCCAGAA
GCTTCACTTCCCTACGGCGCTAACAAAGAAGGCATCGTATGGGTCGCAACTGAGGGAGCCTTGAATACAC
CGAAAGATCACATCGGCACCCGCAATCCTAATAACAATGCTGCCACCGTGCTACAACTTCCTCAAGGAAC
AACATTGCCAAAAGGCTTCTACGCAGAGGGGAGCAGAGGCGGCAGTCAAGCCTCTTCTCGCTCTTCGTCA
CGTAGTCGCGGTAATTCAAGAAATTCAACTCCTGGCAGCAGTAGGGGAAATTCTCCTGCTCGAATGGCTA
GCGGAGGTGGTGAAACTGCCCTCGCGCTATTGCTGCTAGACAGATTGAACCAGCTTGAGAGCAAAGTTTC
TGGTAAAGGCCAACAACAACAAGGCCAAACTGTCACTAAGAAATCTGCTGCTGAGGCATCTAAAAAGCCT
CGCCAAAAACGTACTGCTACAAAACAGTACAACGTCACTCAAGCATTTGGGAGACGTGGTCCAGAACAAA
CCCAAGGAAACTTCGGGGACCAAGACCTAATCAGACAAGGAACTGATTATAAACATTGGCCGCAAATTGC
ACAATTTGCTCCAAGTGCCTCTGCATTCTTCGGAATGTCACGCATTGGCATGGAAGTCACACCTTCGGGA
ACATGGCTGACTTATCATGGAGCCATTAAATTGGATGACAAAGATCCACAATTCAAAGACAACGTCATAC
TGCTGAATAAGCACATTGACGCATACAAAACATTCCCACCAACAGAGCCTAAAAAGGACAAAAAGAAAAA
GACTGATGAAGCTCAGCCTTTACCGCAGAGACAAAAGAAGCAGCCCACTGTGACTCTTCTTCCTGCGGCT
GACATGGATGATTTCTCCAGACAACTTCAAAATTCCATGAGTGGAGCTTCTGCTGATTCAACTCAGGCAT
AAACACTCATGATGACCACACAAGGCAGATGGGCTATGTAAACGTTTTCGCAATTCCGTTTACGATACAT
AGTCTACTCTTGTGCAGAATGAATTCTCGTAGCTAAACAGCACAAGTAGGTTTAGTTAACTTTAATCTCA
CATAGCAATCTTTAATCAATGTGTAACATTAGGGAGGACTTGAAAGAGCCACCACATTTTCACCGAGGCC
ACGCGGAGTACGATCGAGGGTACAGTGAATAATGCTAGGGAGAGCTGCCTATATGGAAGAGCCCTAATGT
GTAAAATTAATTTTAGTAGTGCTATCCCCATGTGATTTTAATAGCTTCTTAGGAGAATGAC.........
........................
>KY417146_Bat_SARS_like_CoV_Rs4231
ATATTAGGTTTT-TACCTACCCAGG--AAAAGCCAACCAACC-TCGATCTCTTGTAGATCTGTTCTCTAA
ACGAACTTTAAAA------TCTGTGTAGCTGTCGCTCGGCTGCATGCCTAGTGCACCTACGCAGTATAAA
CAATAATAAATTTTACTGTCGTTGACAAGAAACGAGTAACTCGTCCCTCTTCTGCAGACTGCTTACGGTT
TCGTCCGTGTTGCAGTCGATCATCAGCATACCTAGGTTTCGTCCGGGTGTGACCGAAAGGTAAGATGGAG
AGCCTTGTTCTTGGTGTCAACGAGAAAACACACGTCCAACTCAGTTTGCCTGTTCTTCAGGTTAGAGACG
TGCTAGTGCGTGGCTTCGGGGACTCTGTGGAAGAGGCCCTATCGGAGGCACGTGAACATCTTAAAAATGG
CACTTGTGGTTTAGTAGAGCTGGAAAAAGGCGTATTGCCCCAGCTTGAACAGCCCTATGTGTTCATTAAA
CGTTCTGATGCCTTAAGCACCAATCACGGCCACAAGGTCGTTGAGCTGGTTGCAGAATTGGACGGCATTC
AGTATGGTCGTAGCGGTATAACTCTGGGAGTGCTCGTGCCACATGTGGGCGAAACCCCAATCGCATACCG
CAATGTTCTTCTTCGTAAGAACGGTAATAAGGGAGCCGGTGGCCATAGCTTTGGCATCGATCTAAAGTCT
TATGACTTAGGTGACGAGCTTGGCACTGATCCCATTGAAGATTACGAACAAAACTGGAACACTAAGCATG
GCAGTGGTGTACTCCGTGAACTCACTCGTGAGCTCAATGGAGGTGCATTCACTCGCTATGTCGACAACAA
CTTCTGTGGCCCAGATGGGTACCCTCTTGATTGCATCAAGGATTTTCTCGCTCGCGCGGGCAAGTCAATG
TGCACTCTTTCTGAACAACTTGATTACATTGAGTCGAAGAGAGGTGTCTACTGCTGCCGTGACCATGAGC
ATGAAGTTGCCTGGTTCACTGAGCGCTCTGATAAGAGCTATGAGCATCAGACACCCTTCGAAATTAAGAG
TGCCAAGAAATTTGACACCTTCAAAGGAGAATGCCCAAAGTTTGTATTTCCTCTCAATTCAAAAGTCAAA
GTCATTCAACCACGTGTTGACAAGAAAAAGACTGAAGGTTTCATGGGGCGTATACGTTCTGTGTACCCTG
TTGCATCTCCACAGGAGTGTAACAACATGCACTTGTCTACCTTGATGAAATGTAATCATTGCGATGAAGT
TTCATGGCAGACGTGCGACTTTCTGAAAGCCACTTGTGAACAGTGTGGCACTGAAAATTTAGTCACTGAA
GGACCTACTACATGTGGGTACCTACCTACTAATGCTGTAGTGAAAATGCCATGT---CCTGCTTGTCAAG
ACCCGGAGATTGGACCTGAGCATAGTGTTGCAGATTATCACAACCACTCAAACATTGAAACTCGACTCCG
CAAGGGAGGTAGGACTAGATGTTTTGGAGGCTGTGTGTTTGCCTATGTCGGCTGCTACAACAAGCGTGCC
TACTGGGTTCCTCGTGCTAGTGCTGATATTGGTTCAGGCCATACTGGCATTACTGGTGACAACGTGGAGA
CCTTGAATGAGGATCTCCTTGAGATACTGAGTCGTGAACGTGTTAACATTAACATTGTTGGCGATTTTCA
GTTGACTGAAGAGGTTGCCATCATTTTGGCATCTTTTTCCGCTTCTACAAGTGCCTTTATTGACACTATA
AAGAGTCTTGATTACAAGTCTTTCAAAGCCATTGTTGAGTCCTGCGGTAACTACAAAGTCACTAAGGGAA
AGCCCGTAAAAGGTGCTTGGAACATTGGACAACAGAGATCAGTTTTAACACCACTGTGTGGTTTTCCCTC
ACAGGCTGCTGGTGTTATCAGATCAATCTTTGCACGCACACTTGATGCAGCAAACCACTCAATTCCTGAC
TTGCAAAGAGCAGCTGTCACCATACTTGATGGTATTTCTGAACAGTCATTGCGTCTTGTTGATGCCATGG
TTTACACCTCAGACCTACTCACTAACAGTGTCATTATTATGGCATATGTAACTGGTGGTCTTGTACAACA
GACTTCTCAGTGGTTGTCTAATCTTTTGGGCACTACTGTTGAAAAACTTAGGCCCATCTTTGCATGGATT
GAGGCGAAACTTAGTGCAGGAGTTGAATTTCTCAAGGATGCTTGGGAGATTCTCAAATTTCTCATTACAG
GTGTTTTTGACATCGTCAAGGGTCAAATACAGGTCGCTTCAGATAACATCAAGGATTGTGTAAAATGCTT
CATTGATGTTGTTAACAAAGCACTCGAAATGTGCATTGACCAAGTCACTATCGCTGGCGCAAAGTTGCGA
TCACTCAACTTGGGTGAAGTCTTCATCGCTCAAAGCAAGGGACTTTACCGTCAGTGTATACGTGGCAAGG
AACAGCTGCAACTACTCATGCCTCTTAAGGCACCAAAAGAAGTCACCTTTCTTGAAGGTGATTCACATGA
CACAGTACTTACCTCTGAGGAGGTTGTTCTCAAGAACGGTGAACTCGAAGCACTCGAGACGCCTGTTGAT
AGCTTCACAAATGGAGCTGTCGTTGGCACACCAGTCTGTGTAAATGGCCTCATGCTCTTAGAGATCAAGG
ATAAAGAACAATACTGTGCATTGTCTCCTGGTTTACTGGCTACAAACAATGTCTTTCGCCTAAAAGGGGG
CTCACCAATTAAAGGTGTAACCTTTGGAGAAGACACTGTTTTGGAAGTTCAAGGTTACAAGAATGTGAGA
ATCACATTTGAGCTTGATGAACGTGTAGACAAAGTGCTTAATGAAAAGTGCTCTGTCTACACTGTTGAAT
CCGGTACCGAAGTTACTGAGTTTGCATGTGTTGTAGCAGAGGCTGTTGTGAAGACTTTACAACCAGTTTC
TGATCTTCTTACCAATATGGGTATTGATCTTGATGAATGGAGTGTGGCTACATTCTATTTGTTTGATGAT
GCTGGTGAAGAAAAACTTTCTTCACGTATGTACTGTTCCTTCTATCCTCCTGATGATGAGGAGGATTGTG
ATGAGTATGAGGAAGAAGAGGAAGTCCCGGAAGAATCCTGTGCGCATGAATACGGTACAGAAGAAGACTA
CCAAGGTCTTCCACTGGAATTTGGTGCCTCAACTGAAA---TGCAAGTT---GAAGAAGAAGAAGAAGAG
GACTGGCTTGGTGATGCTACTGAA----------------------------------------------
-----------------------------TTATCGGAGCATGAACCAGAACCAGAACTAACACCTGAAGA
ACCAGTTAACCAGTTTACTGGTTATTTAAAACTTACTGACAATGTTGCCATTAAGTGTGTGGACATCGTG
AAGGAGGCGCAAAACGCTAACCCCACGGTGATTGTAAATGCTGCTAACATACATCTGAAACATGGTGGTG
GTGTAGCAGGTGCACTCAACAAGGCAACCAACGGTGCCATGCAAAAAGAGAGCGATGA-TTACATTAAGC
TAAATGGCCCTCTCACAGTGGGAGGTTCATGTTTGCTTTCTGGACATAATCTTGCTAAGAAGTGTCTGCA
TGTTGTTGGACCTAACCTAAATGCAGGTGAGGACATCCAGCTTCTTAAGGCAGCATATGAAAATTTCAAT
TCACAGGACACCTTACTTGCACCATTGTTGTCAGCAGGCATATTTGGTGCTAAACCACTTCATTCTTTAC
AAGTGTGCGTGCAGACAGTTCGTACACAGGTTTATATTGCAGTCAATGACAAAGCTCTTTATGAGCAGGT
T---------------------------------------------------GTCATGGATTACCTTGAT
AGCCTGAAGCCCAGAGTGGAAGCACCTAAACAAGAGGAGCCACCAAAGACAGAAGATCCTAAAATTGAGG
AGAAA---------------------------------TCTGTCGTACAGAAGCCTGTCGATGTGAAGCC
AAAAATTAAGGCTTGCATTGATGAGGTTACCACAACACTGGAAGAAACTAAGTTTCTTACCAATAAGTTA
CTCTTGTTTGCTGACATCAATGGTAAGCTTTACCATGATTCTCAAAACATGCTTAGAGGTGAAGATATGT
CTTTCCTTGAGAAGGATGCACCTTACATGGTAGGTGATGTTATCACTAGTGGTGATATCACTTGTGTTGT
AATACCCTCCAAAAAGGCTGGTGGCACTACAGAGATGCTCTCAAGAGCTTTGAAGAAAGTGCCAGTTGAT
GAGTATATAACCACATACCCTGGACAAGGATGTGCTGGTTATACACTTGAGGAAGCTAAGACTGCTCTTA
GGAAATGCAAATCTGCATTTTACGTGTTACCTTCAGAAACACCTAATGCTAAGGAAGAGATTCTAGGAAC
TGTATCCTGGAATTTGAGAGAGATGCTTGCTCATGCTGAAGAGACAAGAAAATTAATGCCTATCTGCATG
GATGTTAGAGCCATAATGGCCACCATCCAACGCAAGTACAAAGGAATTAAAATTCAAGAAGGTATTGTTG
ACTATGGAGTCCGATTCTTCTTTTATACTAGTAAAGAACCTGTAGCTTCTATCATTACGAAGTTGAACTC
TCTAAATGAGCCACTTGTCACAATGCCAATTGGTTATGTGACACATGGTTTTAATCTTGAAGAGGCTGCG
CGTTGTATGCGTTCTCTTAAAGCTCCTGCCGTAGTGTCAGTATCATCGCCAGATGCTGTTACTACATATA
ATGGATACCTCACTTCGTCATCAAAGACGTCTGAGGAGCACTTTGTGGAAACAGTTTCTTTGGCTGGCTC
TTACAGAGATTGGTCCTATTCAGGACAGCGTACAGAGTTAGGTGTTGAATTTCTTAAGCGTGGTGACAAA
ATTGTGTACCACACTTTAGAGAGCCCCGTCGAGTTTCATCTTGACGGTGAGGTTCTTCCACTTGACAAAC
TAAAGAGTCTTTTATCCCTGCGGGAGGTTAAGACTATAAAAGTGTTCACAACTGTGGACAACACTAATCT
CCACACACAGCTTGTGGATATGTCTATGACATATGGACAGCAGTTTGGTCCAACATACTTGGATGGTGCT
GATGTTACAAAAATTAAACCCCATGTAAATCATGAGGGTAAGACTTTCTTTGTACTACCTAGTGATGACA
CACTACGTAGTGAAGCTTTCGAGTACTACCACACTCTTGATGAGAGTTTTCTTGGTAGGTACATGTCTGC
GTTAAACCACACAAAGAAATGGAAATTTCCTCAAGTTGGTGGTTTAACTTCAATTAAATGGGCTGATAAC
AATTGTTATTTGTCTAGTGTTTTATTAGCACTTCAACAGATTGAAGTCAAATTCAATGCACCAGCACTTC
AAGAGGCTTATTATAGAGCCCGTGCTGGTGATGCTGCTAACTTTTGTGCACTCATACTCGCTTACAGTAA
TAAAACTGTTGGCGAGCTCGGTGATGTCAGAGAAACTATGACCCATCTTCTACAGCATGCTAATTTGGAA
TCCGCAAAGCGAGTTCTTAATGTGGTGTGTAAACATTGCGGTCAGAAAACTACCACCTTAACGGGTGTAG
AAGCCGTGATGTATATGGGTACTCTATCTTATGATAATCTTAAGACAGGTGTTTCCATTCCATGTGTGTG
TGGTCGTGATGCTACACAATATCTAGTACAACAAGAGTCTTCTTTTGTTATGATGTCTGCACCACCTGCT
GAATATAAATTACAGCAAGGTACATTTTTATGTGCGAATGAGTACACTGGTAACTATCAGTGTGGTCATT
ACACTCATATAACTGCTAAGGAGACCCTCTATCGTATTGATGGAGCTCACCTTACAAAGATGTCAGAGTA
CAAAGGACCAGTGACTGATGTTTTCTATAAGGAAACATCTTACACTACAACCATCAAGCCTGTGTCATAT
AAACTCGATGGAGTTACTTACACAGAGATTGAACCAAAATTGGATGGGTATTATAAAAAGGATAATGCTT
ACTATACAGAGCAGCCTATAGACCTTGTACCAACTCAACCACTACCAAATGCGAGTTTTGACAATTTCAA
ACTCACATGTTCTAATACAAAATTCGCTGATGACTTAAATCAAATGACAGGCTTCACAAAGCCAGCTTCA
CGAGAGCTATCTGTCACATTCTTCCCAGACTTGAATGGCGATGTAGTGGCTATTGACTATAGACACTATT
CAGCGAGTTTCAAGAAAGGTGCTAAATTACTGCATAAGCCAATTGTTTGGCACATTAATCAGGCTACAAC
CAAGACAACGTTTAAACCAAACACTTGGTGTTTACGTTGTCTTTGGAGTACAAAGCCAGTAGATACTTCA
AATTCATTTGAAGTTCTGGCAGTAGAAGACACACAAGGAATGGACAATCTTGCTTGTGAAAGTCAACAAC
CCACCTCTGAAGAAGTAGTGGAAAATCCTACCATACAGAAGGAAGTCCTAGAGTGTGACGTGAAAACTAC
CGAAGTTGTAGGCAATGTCATACTTAAACCATCAGATGAAGGTGTTAAAGTAACACAAGAGTTAGGTCAT
GAGGATCTTATGGCTGCTTATGTGGAAAACACAAGCATTACCATTAAGAAACCTAATGAGCTTTCACTAG
CCTTAGGTTTAAAAACAATTGCCACTCATGGTATTGCTGCAATTAATAGTGTTCCTTGGAGTAAAATTTT
GGCTTATGTCAAACCATTCTTAGGACAGGCAGCAATTACAACATCAAATTGTGCTAAGAGATTAGCACAA
TGTGTGTTTAACAATTATATGCCTTATGTGCTTACACTATTGTTTCAATTGTGTACTTTTACAAAAAGTA
CAAATTCTAGAATTAGAGCTTCGCTACCTACGACTATTGCTAAAAATAGTGTTAAGGGTGTAGCTAGATT
ATGTTTGGATGCTGGCATCAATTATGTAAAGTCACCCAAATTTTCTAAATTGTTCACTATTGCAATGTGG
CTATTATTGTTAAGCATTTGCTTAGGTTCACTAATCTATGTAACTGCAGCTTTAGGTGTATTATTGTCCA
ACTTTGGAGCTCCTTCTTATTGTAGTGGCGTTAGAGAATCGTACCTCAATTCCTCTAATGTTACTACTAT
GGATTTCTGTGAAGGTTCTTTTCCTTGCAGTGTTTGTTTAAGTGGATTAGATTCGCTTGATTCCTATCCA
GCTCTTGAAACCATTCAGGTGACGATCTCATCGTACAAGCTAGACTTGACAATTTTAGGTCTGGCTGCTG
AGTGGTTTTTGGCATATATGTTGTTTACAAAATTCTTTTATTTACTAGGTCTTTCAGCTATAATGCAGGT
GTTCTTTGGCTATTTTGCTAGTCATTTCATCAGCAATTCTTGGCTCATGTGGTTTATCATTAGCATTGTA
CAAATGGCACCCGTTTCTGCAATGGTTAGGATGTACATCTTCTTTGCTTCTTTTTACTACATATGGAAGA
GCTATGTTCATATTATGGATGGTTGTACCTCTTCGACTTGCATGATGTGCTATAAGCGCAATCGTGCCAC
ACGCGTTGAGTGTACAACTATTGTTAATGGCATGAAGAGATCTTTCTATGTCTATGCAAATGGAGGCCGT
GGCTTCTGCAAGACTCACAATTGGAATTGTCTCAATTGTGACACATTTTGCACTGGTAGTACATTCATTA
GTGATGAAGTTGCTCGTGATTTGTCACTCCAGTTTAAAAGACCAATTAACCCTACTGACCAGTCATCGTA
TATTGTTGATAGTGTTGCTGTGAAAAATGGCGCACTTCACCTCTACTTTGACAAGGCTGGTCAAAAGACT
TATGAGAGACACCCACTCTCCCATTTTGTCAATTTAGACAATTTGAGAGCTAACAACACTAAAGGTTCAC
TACCTATTAATGTCATAGTCTTTGATGGCAAGTCCAAATGCGACGAGTCTGCTGCTAGGTCTGCATCTGT
GTACTACAGTCAGCTAATGTGCCAACCTATTCTGTTGCTTGACCAAGCTCTCGTATCAGATGTTGGAGAT
AGTACTGAAGTTTCTGTTAAGATGTTTGATGCTTATGTCGACACCTTTTCAGCAACTTTTAGTGTTCCTA
TGGAAAAACTTAAGGTACTCGTTGCTACAGCTCATAGCGAGCTGGCAAAGGGTGTAGCTTTAGATGGTGT
CCTTTCTACATTTGTGTCAGCTGCTCGTCAAGGTGTTGTTGATACTGATGTTGACACAAAGGATGTCATT
GAATGTCTCAAACTTTCACATCACTCCGACTTGGAAGTGACAGGTGACAGTTGTAACAACTTCATGCTCA
CCTATAACAAAGTTGAAAACATGACGCCTAGAGATCTTGGCGCATGTATTGATTGTAATGCAAGGCATAT
TAATGCTCAAGTAGCAAAAAGTCACAATGTTTCACTCATCTGGAATGTAAAAGACTATATGTCTTTATCT
GAACAGCTGCGTAAACAAATTCGTAGTGCTGCTAAGAAGAACAACATACCTTTTAGACTAACTTGTGCTA
CAACTAGACAGGTTGTCAATGTCATAACTACTAAAATCTCACTCAAGGGTGGTAAGATTGTTAG---TAC
TTGGTTTAAACTTATGCTTAAGGCCACATTATTGTGCGTTTTTGCTGCATTGGTCTGTTACATCGTTATG
CCAGTACATACATTGTCTGCTCATGATGGTTATACAAATGAAATCATTGGTTACAAAGCCATTCAGGATG
GTGTCACTCGTGACATCGTTTCTACTGATGATTGTTTTGCAAACAAACATGCTGGTTTTGACTCATGGTT
TAGCCAGCGTGGTGGTTCATACAAAAATGACAAAAGCTGCCCTGTAGTAGCTGCTATCATTACAAGAGAG
ATTGGTTTCATAGTGCCTGGCTTACCAGGTACTGTGTTGAGAGCAATCAATGGTGACTTCTTGCATTTTC
TACCTCGTGTCTTTAGTGCTGTTGGCAACATTTGCTACACACCTTCCAAACTCATTGAGTATAGTGATTT
TGCTACCTCTGCTTGCGTTCTTGCTGCTGAGTGTACAATTTTTAAGGATGCTAAGGGCAAACCTGTGCCA
TATTGTTATGACACTAATTTGCTAGAGGGTTCTATTTCTTATAGTGAGCTTCGTCCAGACACTCGTTATG
TCCTTATGGATGGTTCCATCATACAGTTTCCTAACACTTACCTGGAGGGTTCTGTTAGAGTGGTAACAAC
TTTTGATGCTGAGTACTGTAGACATGGTACATGCGAAAGGTCAGAAGCTGGTATTTGCTTATCTACCAGT
GGTAGATGGGTTCTTAATAATGAACATTATAGAGCTCTACCTGGAGTATTCTGTGGTGTTGATGCAATGA
ATCTTATAGCAAACATCTTTACTCCCCTTGTGCAACCTGTGGGTGCTTTAGATGTGTCTGCTTCAGTAGT
GGCTGGTGGTATTATTGCCATATTGGTGACTTGTGCTGCCTACTACTTTATGAAATTCAGACGTGCTTTT
GGTGAGTACAATCATGTTGTTGCTGCTAATGCACTTTTGTTTTTGATGTCTTTCACTATACTCTGCCTGA
CACCAGCTTATAGCTTTTTGCCAGGAGTCTACTCAGTCTTTTACTTGTACTTGACATTCTATTTCACTAA
TGATGTTTCATTCTTGGCTCACCTTCAGTGGTTTGCCATGTTTTCTCCTATTGTGCCTTTTTGGATAACA
GCAATCTATGTATTCTGTATTTCTCTGAAGCACTGCCATTGGTTCTTTAACAACTATCTTAGGAAAAGAG
TCATGTTTAATGGAGTTACATTTAGTACCTTCGAGGAGGCTGCTTTGTGTACCTTTTTGCTCAATAAGGA
AATGTACCTAAAATTGCGTAGTGAGACACTGTTGCCACTTACACAGTACAACAGGTATCTTGCTCTATAT
AACAAGTACAAGTATTTCAGTGGAGCCTTAGATACTACCAGCTATCGTGAAGCAGCTTGCTGCCACTTAG
CAAAGGCTCTAAATGACTTTAGCAATTCAGGTGCTGATGTTCTCTACCAACCACCACAGACATCAATCAC
TTCTGCTGTTTTGCAGAGTGGTTTTAGGAAAATGGCATTCCCATCAGGCAAAGTTGAAGGGTGCATGGTA
CAAGTAACCTGTGGAACTACAACTCTTAATGGATTGTGGTTAGATGACACAGTATACTGTCCAAGACATG
TCATTTGCACAGCAGAGGACATGCTTAACCCTAACTATGAAGATCTGCTCATTCGCAAATCTAACCATAG
CTTCCTTGTTCAGGCTGGCAATGTACAACTCCGAGTTATCGGCCATTCTATGCAAAATTGTCTGCTTAGG
CTTAAAGTTGATACCTCTAACCCTAAGACACCCAAGTATAAATTTGTCCGTATTCAACCTGGTCAAACAT
TCTCAGTTTTAGCATGCTACAATGGTTCACCATCTGGTGTTTATCAGTGTGCCATGAGACCTAACCATAC
CATTAAAGGTTCTTTCCTTAATGGATCATGTGGTAGTGTTGGTTTTAACATTGATTATGATTGCGTGTCT
TTCTGCTATATGCATCACATGGAGCTTCCAACAGGAGTACACGCTGGTACTGACTTAGAAGGTAAATTCT
ATGGTCCATTTGTTGACAGACAAACTGCACAGGCTGCAGGTACAGACACAACCATAACATTAAATGTTTT
GGCATGGCTGTATGCTGCTGTTATCAATGGTGATAGGTGGTTTCTTAATAGATTCACCACTACTTTGAAT
GACTTTAACCTTGTGGCAATGAAGTACAACTATGAACCTTTGACACAAGATCATGTTGACATATTGGGAC
CTCTTTCTGCTCAAACAGGAATTGCTGTCTTAGATATGTGTGCTGCTTTGAAAGAGCTGCTGCAGAATGG
TATGAATGGTCGTACTATCCTTGGTAGCACTATTTTAGAAGATGAGTTTACACCATTTGATGTTGTTAGA
CAATGCTCTGGTGTTACCTTCCAAGGTAAGTTCAAGAAGATTGTTAAGGGCACTCATCATTGGATGCTTT
TAACTTTCTTGACATCACTATTGATTCTTGTCCAAAGTACTCAGTGGTCGCTGTTTTTCTTTGTTTACGA
GAATGCTTTCTTGCCATTTACTCTTGGTATTATGGCAATTGCTGCATGTGCTATGCTGCTTGTTAAGCAT
AAGCACGCATTCTTGTGCTTGTTTCTGTTACCTTCTCTTGCAACAGTTGCTTACTTTAATATGGTCTACA
TGCCTGCTAGCTGGGTGATGCGTATTATGACATGGCTTGAATTGGCTGACACTAGCTTGTCTGGTTATCG
GCTTAAGGACTGTGTTATGTATGCTTCAGCTTTAGTTTTGCTTATTCTCATGACAGCTCGCACTGTTTAT
GATGATGCTGCTAGACGTGTTTGGACACTGATGAATGTCATTACACTTGTTTACAAAGTCTACTATGGTA
ATGCTTTAGATCAAGCTATTTCCATGTGGGCCTTAGTTATTTCTGTAACCTCTAACTATTCTGGTGTCGT
CACGACTATCATGTTTTTAGCTAGAGCTATAGTGTTTGTGTGTGTTGAGTATTACCCATTGTTATTTATT
ACTGGTAACACCTTACAGTGTATCATGCTTGTTTATTGTTTCTTAGGTTATTGTTGCTGCTGCTACTTTG
GCCTTTTCTGTTTACTCAACCGTTACTTCAGGCTTACTCTTGGTGTTTATGACTACTTGGTCTCTACACA
AGAATTTAGGTATATGAACTCCCAGGGGCTTTTGCCTCCTAAGAGTAGTATTGATGCTTTCAAGCTTAAC
ATTAAGTTGTTGGGTATTGGAGGTAAACCATGTATCAAGGTTGCTACTGTACAGTCTAAAATGTCTGACG
TAAAGTGCACATCTGTGGTACTGCTCTCGGTTCTTCAACAACTTAGAGTAGAGTCATCTTCTAAATTGTG
GGCACAATGTGTACAACTCCACAATGATATTCTTCTTGCAAAAGACACAACTGAAGCTTTCGAGAAGATG
GTTTCTCTTTTGTCTGTTTTGCTATCCATGCAGGGTGCTGTAGACATTAACAAGTTGTGCGAGGAAATGC
TCGACAACCGTGCTACTCTTCAGGCTATTGCTTCAGAATTTAGTTCTTTACCATCATATGCCGCCTATGC
CACTGCCCAAGAGGCCTATGAGCAGGCTGTAGCTAATGGTGATTCTGAAGTCGTTCTCAAAAAGTTAAAG
AAATCTTTGAATGTGGCTAAATCTGAGTTTGACCGTGATGCTGCCATGCAACGCAAGTTGGAAAAGATGG
CAGATCAGGCTATGACCCAAATGTACAAACAGGCAAGATCTGAGGACAAGAGGGCAAAAGTAACTAGTGC
TATGCAAACAATGCTTTTCACTATGCTTAGGAAGCTTGATAATGATGCACTTAACAACATTATCAACAAT
GCGCGTGATGGTTGTGTTCCACTCAACATCATACCATTGACTACAGCAGCCAAACTTATGGTTGTTGTCC
CTGATTATGGTACCTACAAGAACACTTGTGATGGTAACACCTTTACATATGCCTCTGCACTCTGGGAAAT
CCAGCAAGTTGTTGATGCAGATAGTAAGATTGTTCAACTTAGTGAAATTAACATGGATAATTCATCAAAT
TTGGCTTGGCCTCTTATTGTTACAGCTCTAAGAGCCAACTCAGCTGTCAAACTACAGAATAATGAACTAA
GTCCGGTAGCACTACGACAGATGTCCTGTGCGGCTGGTACCACACAAACAGCTTGTACTGATGACAATGC
ACTTGCCTACTATAACAATTCGAAGGGAGGTAGGTTTGTGCTGGCATTATTATCAGACCACCAAGATCTC
AAATGGGCTAGATTCCCTAAGAGTGATGGTACAGGTACAATTTATACAGAACTGGAACCACCTTGTAGGT
TTGTTACAGACACACCAAAAGGGCCTAAAGTGAAATACTTGTATTTCATCAAGGGCTTAAATAACCTAAA
TAGAGGTATGGTGCTGGGCAGTTTAGCTGCTACAGTACGTCTTCAGGCTGGAAATGCTACAGAAGTACCT
GCCAATTCAACTGTGCTTTCTTTCTGTGCTTTTGCAGTGGACCCTGCTAAAGCATATAAGGACTACCTAG
CAAGTGGAGGACAACCAATCACCAACTGCGTGAAGATGTTGTGCACACACACTGGTACGGGACAGGCAAT
TACTGTAACACCAGAAGCCAACATGGACCAAGAGTCCTTTGGTGGTGCTTCATGCTGTCTGTATTGTAGG
TGCCACATTGACCATCCAAATCCTAAAGGATTTTGTGACTTGAAAGGTAAGTACGTCCAAATACCTACCA
CTTGTGCTAATGACCCAGTGGGTTTTACACTTAGAAACACAGTCTGTACCGTCTGCGGAATGTGGAAAGG
TTATGGCTGTAGTTGTGATCAACTCCGCGAACCCATGATGCAGTCTGCGGATGCGTCAACGTTTTTAAAC
GGGTTTGCGGTGTAAGTGCAGCCCGTCTTACACCGTGCGGCACAGGCACTAGCACTGATGTCGTCTACAG
GGCTTTTGATATTTACAACGAAAAAGTTGCTGGTTTTGCAAAGTTCCTAAAAACTAATTGCTGCCGCTTC
CAGGAAAAGGATGAGGAAGGCAATTTATTAGACTCTTACTTTGTAGTTAAGAGGCATACTATGTCTAACT
ACCAACATGAAGAGACTATTTATAACTTGGTTAAAGATTGTCCAGCGGTTGCTGTTCATGACTTTTTCAA
GTTTAGAGTAGATGGTGACATGGTACCACATATATCACGTCAGCGTCTAACTAAATACACAATGGCTGAT
TTAGTCTATGCTCTACGTCATTTTGATGAGGGTAATTGTGATACATTAAAGGAAATACTCGTCACATACA
ATTGTTGTGATGATGATTATTTCAATAAGAAGGATTGGTATGATTTCGTAGAGAATCCTGACATCTTACG
CGTATATGCTAACTTAGGTGAGCGTGTACGCCAAGCATTATTAAAGACTGTACAATTCTGCGATGCTATG
CGTGATGCAGGCATTGTAGGCGTACTGACATTAGATAATCAGGATCTTAATGGGAATTGGTACGATTTCG
GTGATTTCGTACAAGTAGCACCAGGCTGCGGAGTTCCTATTGTGGATTCATATTACTCATTGCTGATGCC
CATCCTCACTCTGACTAGGGCATTGGCTGCTGAGTCCCATATGGATGCTGATCTCGCAAAACCACTTATT
AAGTGGGATTTGCTGAAATATGACTTTACGGAAGAGAGACTTTGTCTCTTTGACCGTTATTTTAAATATT
GGGACCAGACATACCATCCCAATTGTATTAACTGTTTGGATGATAGGTGTATCCTTCATTGTGCAAACTT
TAATGTGTTATTTTCTACTGTGTTTCCACCTACAAGTTTTGGACCACTAGTAAGAAAAATATTTGTAGAT
GGTGTTCCTTTTGTTGTTTCAACTGGATACCATTTTCGTGAGTTAGGAGTTGTACATAATCAGGATGTAA
ACTTACATAGCTCGCGTCTCAGTTTCAAGGAACTTTTAGTGTATGCTGCTGATCCAGCCATGCATGCAGC
TTCTGGCAATTTATTGCTAGATAAACGCACTACATGCTTTTCAGTGGCTGCACTAACAAACAATGTTGCT
TTTCAAACTGTCAAACCCGGTAATTTTAACAAAGACTTTTATGACTTTGCTGTGTCTAAAGGTTTCTTTA
AAGAGGGAAGTTCTGTTGAACTAAAACACTTCTTCTTTGCTCAGGATGGCAATGCTGCTATCAGTGATTA
TGACTATTATCGTTATAATCTGCCAACAATGTGTGATATCAGACAACTCCTATTCGTAGTTGAAGTTGTT
GATAAATACTTTGATTGTTACGATGGTGGCTGTATTAATGCCAACCAAGTAATCGTTAACAATCTGGACA
AATCAGCTGGTTTCCCATTTAATAAATGGGGTAAGGCTAGACTTTATTATGACTCAATGAGTTATGAGGA
TCAAGATGCACTTTTCGCGTATACTAAGCGTAATGTCATCCCTACTATAACTCAAATGAATCTTAAGTAT
GCCATTAGTGCAAAGAATAGAGCTCGCACCGTAGCTGGTGTCTCTATCTGTAGTACTATGACAAATAGAC
AGTTTCATCAGAAATTATTGAAGTCAATAGCCGCCACTAGAGGAGCTACTGTGGTAATTGGAACAAGCAA
ATTTTACGGTGGCTGGCATAACATGTTAAAAACTGTTTACAGTGATGTAGAAACTCCACACCTTATGGGT
TGGGATTATCCAAAATGTGACAGAGCCATGCCTAACATGCTTAGGATAATGGCCTCTCTTGTTCTTGCTC
GCAAACATAGCACTTGCTGTAACTTGTCACACCGCTTCTACAGGTTAGCTAATGAGTGTGCGCAGGTGTT
AAGTGAGATGGTCATGTGTGGCGGCTCACTATATGTTAAACCAGGTGGAACATCATCAGGTGATGCTACA
ACTGCTTATGCTAATAGTGTCTTTAACATTTGTCAAGCTGTTACAGCCAATGTAAATGCACTTCTTTCAA
CTGATGGTAACAAGATAGCTGACAAGTATGTCCGCAATCTACAACACAGGCTTTATGAGTGTCTCTATAG
AAATAGGGATATTGATCATGAATTCGTGGATGAGTTTTACGCTTACCTGCGTAAACATTTCTCCATGATG
ATTCTTTCTGATGATGCCGTTGTGTGCTATAACAGTAACTATGCGGCTCAAGGTTTAGTAGCTAGCATTA
AGAACTTTAAGGCAGTTCTTTATTATCAAAATAATGTGTTCATGTCTGAGGCAAAATGTTGGACTGAGAC
TGACCTTACTAAAGGACCTCACGAATTTTGCTCACAGCATACAATGCTAGTTAAACAAGGAGATGATTAC
GTGTACCTGCCTTACCCAGACCCATCAAGAATATTAGGCGCAGGCTGTTTTGTCGATGATATTGTCAAAA
CAGATGGTACACTTATGATTGAGAGGTTTGTGTCATTAGCTATTGATGCCTACCCCCTTACTAAACATCC
TAATCAGGAGTATGCTGATGTCTTTCACTTGTATTTACAATACATTAGGAAGTTACATGATGAGCTTACT
GGTCACATGCTAGACATGTATTCTGTAATGCTAACTAATGATAACACCTCACGGTATTGGGAACCTGAGT
TTTATGAAGCTATGTACACACCACACACAGTCTTGCAGGCTGTAGGTGCTTGTGTATTGTGTAATTCACA
GACTTCACTTCGTTGCGGCGCCTGCATTAGGAGACCATTCCTGTGTTGCAAGTGCTGCTATGATCATGTC
ATTTCAACATCACATAAATTAGTGTTGTCTGTTAATCCCTATGTTTGCAATGCACCAGGTTGTGATGTCA
CTGACGTGACACAACTATATCTAGGAGGTATGAGCTATTACTGCAAGTCACATAAGCCTCCCATTAGTTT
TCCATTGTGTGCTAATGGTCAGGTTTTTGGTTTATACAAGAACACATGTGTAGGTAGTGACAATGTCACT
GACTTCAATGCGATAGCAACATGTGATTGGACTAATGCTGGCGATTACATACTTGCCAACACTTGTACTG
AGAGACTCAAGCTCTTTGCAGCAGAAACGCTCAAAGCTACTGAGGAAACATTCAAGCTGTCATATGGTAT
TGCCACTGTACGTGAAGTACTCTCTGACAGAGAATTGCATCTTTCATGGGAGGTTGGAAAACCTAGACCA
CCATTGAATAGAAATTATGTCTTTACTGGTTACCGTGTAACTAAAAATAGTAAAGTACAGATTGGAGAGT
ACACTTTTGAAAAGGGTGACTACGGTGACGCTGTTGTGTACAGAGGTACTACAACATACAAATTGAATGT
TGGTGATTACTTTGTGTTAACATCTCACACTGTAATGCCACTCAGTGCACCTACTCTAGTGCCACAAGAG
CACTATGTTAGAATTACTGGCTTGTACCCAACACTCAACATCTCAGATGAGTTTTCTAGCAATGTTGCAA
ATTACCAAAAGGTCGGTATGCAAAAGTACTCTACACTTCAAGGACCACCAGGTACTGGTAAGAGTCATTT
TGCCATTGGACTTGCTCTCTACTACCCATCTGCTCGCATAGTGTATACAGCTTGCTCCCATGCAGCTGTT
GATGCCCTATGCGAAAAGGCATTAAAATACTTGCCTATAGATAAATGTAGTAGGATTATACCTGCGCGTG
CGCGCGTAGAGTGTTTTGACAAATTCAAAGTGAATTCAACACTAGAACAGTACGTTTTCTGCACTGTAAA
TGCATTGCCAGAAACAACTGCTGACATTGTAGTCTTTGATGAAATCTCTATGGCTACCAATTATGACTTG
AGTGTCGTCAATGCTAGACTTCGTGCAAAACACTATGTCTACATTGGTGATCCTGCTCAACTACCAGCTC
CTCGCACGTTGCTAACTAAGGGCACACTAGAACCAGAATATTTCAATTCAGTGTGCAGACTTATGAAAAC
AATAGGTCCAGACATGTTCCTTGGAACTTGTCGCCGTTGTCCTGCTGAAATTGTCGACACTGTGAGTGCT
TTAGTTTATGATAATAAGCTAAAAGCACACAAGGAGAAGTCAGCTCAATGCTTCAAAATGTTTTACAAAG
GTGTTATTACACATGATGTTTCATCTGCAATTAATAGACCTCAAATAGGCGTTGTAAGAGAATTTCTTAC
ACGCAACCCTGCTTGGAGAAAAGCTGTTTTTATCTCACCTTACAATTCACAGAATGCTGTAGCTTCAAAA
ATCTTAGGATTGCCTACGCAGACTGTTGATTCTTCCCAGGGTTCTGAGTATGACTATGTCATATTCACAC
AAACTACTGAAACAGCACACTCTTGCAATGTCAACCGCTTTAATGTGGCTATCACAAGAGCAAAAATTGG
CATTTTGTGCATAATGTCCGATAGAGATCTTTATGACAAACTGCAATTCACAAGTCTAGAAGTACCACGC
CGTAATGTGGCTACATTACAAGCAGAAAATGTAACTGGACTTTTTAAGGACTGTAGTAAGATCATTACCG
GTCTTCATCCAACACAGGCACCTACACACCTCAGCGTTGATACAAAATTCAAGACTGAGGGACTATGTGT
TGACATACCAGGCATACCAAAGGACATGACCTACCGTAGACTCATCTCTATGATGGGTTTCAAAATGAAT
TACCAAGTCAATGGTTACCCTAACATGTTTATCACCCGCGAAGAAGCTATTCGTCACGTTCGTGCATGGA
TTGGCTTCGACGTAGAGGGTTGTCATGCAACTAGAGATGCTGTGGGTACTAACCTACCTCTCCAGCTAGG
ATTTTCTACAGGTGTTAACTTAGTAGCTGTACCGACTGGCTATGTTGACACTGAAAATAACACAGAATTC
ACCAGAGTTAATGCAAAACCTCCACCAGGTGACCAGTTTAAACATCTTATACCACTCATGTACAAAGGCT
TGCCTTGGAATGTAGTGCGTATTAAGATAGTACAAATGCTTAGTGATACACTGAAAGGATTGTCAGACAG
AGTCGTGTTTGTCCTTTGGGCGCATGGCTTTGAGCTTACATCAATGAAGTACTTTGTCAAGATTGGACCT
GAAAGAACGTGTTGTCTATGTGACAAACGTGCAACTTGCTTTTCTACTTCATCAGACACTTATGCCTGCT
GGAATCATTCTGTGGGTTTTGACTATGTCTATAACCCATTTATGATTGATGTTCAGCAGTGGGGTTTTAC
GGGTAACCTTCAGAGTAACCATGACCAACATTGCCAGGTGCATGGAAATGCACATGTGGCTAGTTGTGAT
GCTATCATGACTAGATGCTTGGCAGTCCATGAGTGCTTTGTTAAGCGCGTTGACTGGTCTGTTGAATACC
CTATTATAGGAGATGAACTGAAGATTAATTCCGCTTGCAGAAAAGTACAGCATATGGTTGTAAAGTCTGC
ATTGCTTGCTGATAAGTTTCCAGTTCTTCATGACATTGGAAATCCAAAGGCTATTAAGTGTGTACCTCAG
GCTGAAGTAGAATGGAAGTTCTATGATGCTCAGCCATGCAGTGACAAAGCCTATAAAATAGAGGAACTTT
TCTATTCTTATGCTACACATCATGATAAATTCACTGATGGTGTTTGTTTGTTTTGGAACTGTAACGTTGA
TCGTTACCCAGCCAATGCAATTGTGTGTAGGTTTGACACGAGAGTTTTGTCAAACTTAAACTTACCAGGT
TGCGATGGTGGTAGTTTGTATGTGAATAAGCATGCATTCCACACTCCAGCTTTTGATAAAAGTGCATTCA
CTAATTTAAAGCAATTGCCTTTCTTTTATTATTCTGATAGTCCTTGTGAGTCTCATGGCAAACAAGTAGT
GTCAGATATTGACTATGTACCACTTAAATCTGCTACGTGTATTACACGGTGCAATTTGGGAGGTGCTGTT
TGCAGACACCATGCAAATGAGTACCGACAGTATTTAGATGCATACAATATGATGATTTCTGCTGGGTTTA
GCCTATGGATTTACAAACAGTTTGACACTTATAACCTGTGGAATACATTTACCAGGTTACAAAGTCTAGA
AAATGTGGCTTACAACGTTGTTAACAAAGGACACTTTGATGGACAAGCTGGCGAAGCACCTGTTTCCATC
ATTAATAATGCTGTTTACACAAAGGTAGATGGTATTGATGTGGAGATCTTTGAGAATAAGACAACACTTC
CTGTTAATGTTGCATTTGAGCTTTGGGCTAAGCGTAACATTAAACCAGTGCCAGAGATTAAGATACTCAA
TAATTTGGGTGTCGATATCGCTGCTAATACTGTAATCTGGGACTACAAGAGAGAAGCACCAGCACATATG
TCAACAATAGGTGTCTGCACAATGACTGACATTGCCAAGAAACCTACTGAGAGTGCTTGTTCCTCGCTTA
CTGTCTTATTTGATGGTAGAGTGGAAGGACAGGTAGACCTTTTTAGAAATGCCCGTAATGGTGTTTTAAT
AACAGAAGGTTCAGTTAAAGGTTTAATACCTTCAAAGGGACCAGTACAAGCCAGTGTCAATGGAGTCACA
TTAATTGGAGAATCAGTAAAAACACAGTTCAACTATTTTAAGAAAGTAGATGGCATTATTCAACAGTTGC
CTGAAACCTACTTTACTCAAAGCAGAGACCTAGAAGATTTTAAGCCCAGATCACAAATGGAAACTGACTT
TCTCGAGCTCGCTATGGATGAATTCATACAACGGTATAAGTTAGAGGGTTATGCCTTCGAGCATATCGTT
TATGGGGATTTCAGTCATGGACAACTTGGCGGCCTTCATTTAATGATTGGTTTAGCCAAGCGTTCACAAG
ATTCACCGCTCAAATTAGAGGATTTTATCCCTATGGATAGCACAGTGAAAAATTATTTCATAACGGATGC
ACAAACAGGTTCATCAAAATGTGTGTGTTCTGTCATTGACCTCTTGCTTGACGACTTTGTTGAGATAATA
AAGTCACAGGATTTGTCAGTAATCTCTAAGGTAGTCAAGGTTACAATTGACTACGCTGAGATTTCATTCA
TGCTTTGGTGTAAAGATGGTCATGTCGAAACCTTCTACCCAAAATTACAGGCAAGTCAAGCATGGCAACC
GGGAGTTGCGATGCCTAATTTGTATAAGATGCAAAGAATGCTTCTTGAAAAATGTGACCTTCAGAATTAT
GGTGAAAATGCTGTCATACCAAAAGGAATAATGATGAATGTCGCAAAATACACTCAACTGTGTCAATATT
TAAATACACTTACTTTAGCTGTACCCTACAACATGAGAGTTATGCACTTTGGTGCTGGCTCTGATAAAGG
AGTTGCACCAGGTACAGCTGTACTCAGACAATGGTTGCCAACGGGCACACTACTTGTCGATTCAGACCTT
AATGACTTCGTCTCTGACGCGGATTCTACCTTAATTGGAGACTGTGCAACAGTACATACGGCTAATAAAT
GGGATCTCATTATTAGTGACATGTATGACCCTAAAACCAAACATGTGACAAGAGAGAATGACTCAAAAGA
AGGGTTTTTCACTTACCTGTGTGGGTTTATAAAGCAAAAGCTAGCCCTGGGTGGCTCTGTGGCTGTGAAG
ATAACAGAGCATTCTTGGAATGCTGATCTTTACAAGCTTATGGGACATTTCTCATGGTGGACAGCTTTTG
TTACT-AATGTAAATGCGTCATCATCAGAAGCATTTCTAATTGGAGCTAACTATCTTGGTAAGCCGAAGG
AACAAATTGATGGCTATACCATGCATGCTAACTACATCTTTTGGAGGAACACAAATCCTATTCAATTGTC
TTCCTATTCACTTTTTGACATGAGCAAATTTCCCCTCAAATTAAGAGGGACTGCTGTTATGTCTTTAAAA
GAGAATCAAATCAACGATATGATTTATTCCCTGCTTGAAAAAGGTAGACTTATCATTAGAGAAAACAACA
GAGTTGTGGTCTCAAGTGATATTCTTGTTAATAACTAAAACGAACATG---TTTATTTTCTTAT------
---TCTTTCTCACTCTCACTAGTGGTAGTGACCTTGAGAG---TTGTACCACTTTTGATGATGTTCA--A
GCCCCTAATTACCC--TCAACACTCTTCATCCAGGAGAGGGGTTTATTATCCTGATGAAATCTTTAGATC
AGACACTCTTTATTTAACTCAGGATCTATTTCTTCCATTCTATTCTAATGTCACAGGGTTTCATACTATT
AATC---ATAGGTTTGACAAC------------------CCTGTCATACCTTTTAAGGATGGTGTTTATT
TTGCTGCCACTGAGAAATCAAATGTTGTCCGTGGTTGGGTTTTTGGCTCTACCATGAACAACAAGTCTCA
GTCGGTGATTATCATCAATAATTCTACTAATGTTGTTATACGAGCATGTAATTTTGAGTTGTGTGACAAC
CCTTTCTTTGCTGTCTCTAAACCT------------ACGGGAACACAGACACACACTATGATATTCGACA
ATGCATTTAATTGCACTTTCGAATACATATCAGACTCCTTTTCGCTCGATGTTGCTG---AAAAGTCAGG
TAATTTTAAACACTTACGAGAGTTTGTGTTTAAAAATAAGGATGGGTTTCTCTATGTTTACAAGGGTTAT
CAACCTATAGACGTAGTCCGTGA------------TCTACCATCTGGCTTTAATATTTTGAAACCTATTT
TTAAGTTACCTCTTGGTATTAACATTACAAATTTTAGAGCCATTCTTACAGCATTTTTGCCTGCTCAAGA
------------------CACTTGGGGTACATCAGCTGCTGCTTATTTTGTTGGCTATTTAAAGCCAGCT
ACATTCATGCTTAAGTATGATGAAAATGGTACAATCACAGATGCTGTTGATTGTTCTCAAAATCCCCTTG
CTGAACTCAAATGTTCTGTTAAAAGTTTTGAGATTGATAAAGGAATTTACCAAACCTCCAATTTTAGGGT
AGCACCCTCAAAGGAAGTTGTGAGGTTCCCTAATATTACAAACCTGTGTCCTTTTGGGGAGGTTTTTAAT
GCTACTACATTTCCTTCTGTCTATGCATGGGAGAGGAAAAGAATTTCTAATTGTGTTGCTGATTACTCTG
TACTCTACAACTCA---ACATCTTTTTCAACTTTTAAGTGTTATGGCGTTTCTGCCACTAAGCTGAATGA
CCTTTGCTTCTCCAACGTCTATGCAGATTCATTCGTAGTCAAAGGAGATGATGTAAGGCAAATAGCACCA
GGACAGACCGGTGTTATTGCTGATTATAATTACAAATTACCAGATGACTTCTTGGGTTGTGTCCTAGCAT
GGAACACCAATTCTAAAGATTCTTCCACTTCCGGTAATTATAATTATTTATATAGATGGGTTAGAAGGTC
TAAGCTTAACCCTTATGAGCGCGACTTATCTAACGACATCTATTCACCTGGAGGTCAGTCTTGCTCAGCT
ATAGG---TCCTAATTGTTATAACCCCTTACGTCCATATGGCTTTTTTACAACAGCTGGTGTTGGACACC
AACCTTATAGAGTTGTAGTACTTTCTTTTGAACTTTTAAATGCACCCGCTACAGTCTGTGGACCAAAATT
ATCCACTGACCTTATTAAAAACCAGTGTGTCAATTTTAACTTTAATGGACTCACTGGTACTGGTGTGTTA
ACTTCTTCCTCAAAGAGATTTCAACCATTTCAACAATTTGGTCGTGATGTTTCGGATTTCACTGATTCAG
TTCGAGACCCGAAGACATCTGAAATATTAGACATTTCACCTTGCTCTTTTGGCGGTGTAAGTGTAATTAC
ACCTGGAACAAATACTTCATCAGAAGTTGCTGTTCTATATCAAGATGTTAATTGCACTGATGTTCCTGTA
GCAATCCATGCAGACCAACTCACACCTGCTTGGCGCATATACTCTACTGGAAATAATG------TATTTC
AAACTCAGGCAGGCTGTCTTATAGGAGCTGAGCATGTCGACACTTCTTATGAGTGCGACATTCCTATTGG
AGCTGGCATTTGTGCTAGTTACCACACAGTTTCTTCAC------------TACGTAGTACTAGCCAAAAA
TCTATTGTGGCTTATACTATGTCTTTAGGTGCTGATAGTTCAATTGCTTACTCTAATAACACCATTGCTA
TACCTACTAATTTTTCAATTAGCATTACTACAGAAGTAATGCCTGTTTCTATGGCTAAAACCTCCGTAGA
TTGTAATATGTACATCTGCGGCGATTCTACTGAATGTGCTAATTTGCTTCTCCAATATGGTAGCTTTTGC
ACACAATTAAATCGTGCACTCTCAGGTATCGCTGTCGAACAGGACCGCAACACGCGTGAAGTGTTCGCTC
AAGTGAAACAGATGTACAAAACCCCAGCTTTGAAAGATTTCGGTGGTTTTAATTTTTCACAAATATTACC
TGACCCTCTAAAGCCAACTAAGAGATCTTTTATTGAGGACTTGCTCTTTAATAAGGTGACACTCGCTGAT
GCTGGCTTTATGAAGCAATATGGCGAATGCCTAGGTGATGTTAATGCTAGAGATCTCATTTGTGCGCAGA
AGTTCAATGGACTTACAGTGTTGCCACCTCTGCTCACTGATGATATGATTGCTGCCTACACTGCTGCTCT
AGTTAGTGGTACTGCCACTGCTGGATGGACATTTGGTGCTGGCGCTGCTCTTCAAATACCTTTTGCTATG
CAAATGGCATATAGGTTCAATGGCATTGGAGTTACCCAAAATGTTCTCTATGAGAACCAAAAACAAATCG
CCAATCAATTTAATAAGGCGATTAGCCAAATTCAAGAATCACTTACAACTACATCCACTGCATTGGGCAA
GCTGCAAGACGTTGTTAACCAGAATGCTCAAGCATTAAACACACTTGTTAAACAACTTAGCTCCAATTTT
GGTGCTATTTCAAGTGTGTTAAATGATATCCTTTCGCGACTTGATAAAGTCGAGGCGGAGGTACAAATTG
ACAGGTTAATTACAGGCAGACTGCAAAGCCTGCAAACCTATGTAACACAACAACTAATCAGGGCTGCTGA
AATCAGGGCTTCTGCTAATCTTGCTGCTACTAAAATGTCTGAGTGTGTTCTTGGACAATCAAAAAGAGTT
GACTTTTGCGGAAAAGGCTACCATCTCATGTCCTTCCCGCAAGCAGCCCCGCATGGTGTTGTCTTCCTAC
ATGTCACATGTGTGCCATCCCAAGAGAGAAACTTCACCACTGCGCCAGCAATTTGTCACGAAGGCAAAGC
ATACTTCCCGCGTGAAGGTGTTTTTGTTTTTAATGGCACTTCTTGGTTTATTACACAGAGGAACTTCTTT
TCTCCACAAATAATTACTACAGACAATACATTTGTCTCTGGGAGTTGTGATGTCGTAATTGGCATCATTA
ACAACACAGTTTATGATCCTCTGCAACCTGAGCTTGACTCATTCAAAGAAGAGCTGGACAAGTACTTCAA
AAATCACACATCACCAGATGTTGATCTCGGCGACATTTCAGGCATTAACGCTTCCGTCGTCAATATTCAG
AAAGAAATTGACCGCCTCAATGAGGTCGCCAAAAATTTAAATGAATCACTCATTGACCTTCAAGAATTGG
GAAAATATGAGCAATACATTAAATGGCCTTGGTATGTTTGGCTCGGCTTCATTGCTGGACTAATTGCCAT
CGTCATGGTTACAATCTTGCTTTGCTGCATGACTAGTTGTTGCAGTTGCCTCAAGGGTGCATGCTCTTGT
GGTTCTTGCTGCAAATTTGATGAGGATGACTCTGAGCCGGTTCTCAAGGGTGTCAAATTACATTACACAT
AAACG-AACTTATGGATTTGTTTATGAGAATTTTTACTCTTGGATCAATTACTGCACAGTCAGGAAAAAT
TGACAATGCTTCTCCTGCAAGTACTGTTCATGCTACAGCAACGATACCGCTACAGGCCTCACTCCCTTTC
GGATGGCTTGTTATTGGCGTTGCATTTCTTGCTGTTTTTCAGAGCGTTACCAAAATAATTGCGCTCAATA
AAAGATGGCAGCTAGCCCTTTATAAGGGCTTCCAGTTCATTTGCAATTTACTGCTGCTATTTGTTACCAT
CTATTCACATCTTTTGCTTGTCGCTGCGGGTATGGAGGCGCAATTTTTGTACCTCTATGCCTTGATATAT
TTTCTACAATGCATCAACGCATGTAGAATTATCATGAGATGTTGGCTTTGTTGGAAGTGCAAATCCAAGA
ACCCATTACTCTATGATGCCAACTACTTTGTTTGCTGGCATACACATAACTATGACTACTGTATACCATA
TAACAGTGTCACAGATACAATCGTCGTTACTGCAGGTGACGGCATTTCAACACCAAAACTCAAAGAAGAC
TACCAAATTGGTGGTTATTCTGAGGATTGGCACTCAGGTGTTAAAGACTATGTCGTTGTACATGGCTATT
TCACCGAAGTTTACTACCAGCTTGAGTCTACACAAATTACTACAGACACTGGTATTGAAAATGCTACATT
CTTCATCTTTAACAAGCTTGTTAAAGATCC---ACAGAATGTGCAAATACACACAATCGACGGCTCTTCA
GGAGTTGTAAATCCAGCAATGGATCCAATTTATGATGAGCCGACGACGACTACTAGCGTGCCTTTGTAAG
CACAAGAAAGTGAGTACGAACTTATGTACTCATTCGTTTCGGAAGAAACAGGTACGTTAATAGTTAATAG
CGTACTTCTTTTTCTTGCTTTCGTGGTATTTTTGCTAGTCACACTAGCCATCCTTACTGCGCTTCGATTG
TGTGCGTACTGCTGCAATATTGTTAACGTGAGTTTAGTAAAACCAACGGTTTACGTCTACTCGCGTGTCA
AAAATCTGAACTCTGCTGAAGGAGTTCCTGATCTTCTGGTCTAAACGAACTAACTATTA---TTATTATT
CTGTTTGGAACTTTAACATTGCTTGTCATGGCAGACAACGGT------------------ACTATTACTG
TTGAGGAGCTTAAACAACTCCTGGAACAATGGAACCTAGTAATAGGTTTCCTATTCCTCGCCTGGATTAT
GTTACTACAATTTGCCTATTCTAACCGGAACAGGTTTTTGTACGTAATAAAGCTTGTTTTTCTCTGGCTC
TTGTGGCCAGTAACACTTGCTTGCTTTGTGCTTGCTGCTGTTTACAGAATTAATTGGGTGACTGGCGGGA
TTGCGATTGCAATGGCTTGTATCGTAGGCTTGATGTGGCTTAGCTACTTCGTTGCTTCCTTCAGGCTGTT
TGCTCGCACCCGCTCAATGTGGTCATTCAATCCAGAAACAAATATTCTTCTCAATGTGCCTCTCAGGGGG
ACAATTGTGACCAGACCGCTCATGGAAAGTGAACTTGTCATTGGTGCTGTGATCATTCGTGGTCACTTGC
GAATGGCTGGACACTCCCTGGGGCGCTGTGACATTAAGGACCTGCCGAAAGAGATCACTGTGGCTACATC
ACGAACGCTTTCTTATTATAAATTAGGAGCGTCGCAGCGTGTAGGCATTGATTCAGGTTTTGCTGCATAC
AACCGCTACCGTATTGGAAATTACAAATTAAATACAGACCACGCCGGTAGCAACGACAATATTGCTTTGC
TAGTACAGTAAGTGACAACAGATGTTTCATCTTGTTGACTTCCAGGTTACAATAGCAGAGATATTGATTA
TCATTATGAGGACTTTCAGGATTGCCATATGGAATCTTGATATGATAATAAGTTCAATAGTGAGACAATT
ATTTAAGCCTCTAACTAAGAAGAATTATCCTGAGTTAGATGATGAAGAACCTATGGAGTTAGATTATCCA
TA--------------------------------------------------------------------
----------------------------------------------------------------------
----------------------------------------------------------------------
----------------------------------------------------------------------
----------------------------------------------------------------------
----------------------------------------------------------------------
----------------------------------------------------------------------
----------------------------------------------------------------------
----------------------------------------------------------------------
----------------------------------------------------------------------
----------------------------------------------------------------------
----------------------------------------------------------------------
----------------------------------------------------------------------
----------------------------------------------------------------------
--------------------------------------------------------------------AA
ACGAACATGAAAATTATTCTCTTCCTGACATTGATTGCACTTGCATCTTGCGAGCTATATCACTATCAGG
AGTGTGTTAGAGGTACAACTGTACTACTAAAAGAACCTTGCCCATCTGGAACCTACGAGGGCAATTCACC
ATTTCATCCTCTTGCTGATAACAAATTTGCACTAACTTGCACTAGCACCCACTTTGCTTTTGCTTGTGCT
GACGGTACTAGACATACCTATCAGCTTCGTGCAAGATCAGTTTCACCAAAACTTTTCATCAGACAAGAGG
AAGTTCACCAGGAGCTCTACTCACCGCTTTTTCTCATTGTTGCTGCTCTAGTATTTATAATACTTTGCTT
CACCATTAAGAGAAAGACAGAATGAATGAGCTCACTTTAATTGACTTCTATTTGTGCTTTTTAGCCTTTC
TGCTATTCCTTGTTCTAATAATGCTTATTATATTTTGGTTTTCACTTGAACTCCAGGATATAGAAGAACC
TTGTAACAAAG--TCTAAACGAACATGAAACTTCTCATTGTTTTAGGACTCTTAACATCAGTGTATTGCA
TGCATAAAGAATGCAGT-ATACAAGAATGTTGTGAAAATCAACCATTCCAACCTGAAGACCCATGTCCAA
TACATTATTATTCGGACTGGTTTGTAAAAATTGGACCT---CGCAAGTCTGCTCGCCTAGTACAACTTTG
TGCTGGTGAATATGGACACAGAGTTCCAATACATTATGAAATGTTTGGCAATTATACTATTTCATGTGAA
CCACTTGAAATAAATTGTCAAAACCCACCAGTTGGAAGTCTCATTGTACGTTGTTCATATGATGTTGACT
TTATGGAGTATCACGACGTTCGTGTTGT---TCTAG--ATTTCATCTAAACGAACAAACTAAAATGTCTG
ATAATGGACCCCAACCAAATCAGCGTAGTGCCCCCCGCATTACATTTGGTGGACCCACAGATTCAACTGA
CAATAACCAGAATGGAGGACGCAATGGGGCAAGGCCAAAACAGCGCCGACCCCAAGGTTTACCCAATAAT
ACTGCGTCTTGGTTCACAGCTCTCACTCAGCATGGCAAGGAGGAACTTAGATTCCCTCGAGGCCAGGGCG
TTCCAATCAACACCAATAGTGGTCCAGATGACCAAATTGGCTACTACCGACGAGCTACCCGACGAGTTCG
TGGTGGTGACGGCAAAATGAAAGAGCTCAGCCCCAGATGGTACTTCTATTACCTAGGAACTGGCCCAGAA
GCTTCACTTCCCTACGGCGCTAACAAAGAAGGCATCATATGGGTCGCAACTGAGGGAGCCTTGAATACAC
CGAAAGATCACATCGGCACCCGCAATCCTAATAACAATGCTGCCACCGTGCTACAACTTCCTCAAGGAAC
AACATTGCCAAAAGGCTTCTACGCAGAGGGGAGCAGAGGCGGCAGTCAAGCCTCTTCTCGCTCTTCGTCA
CGTAGTCGCGGTAATTCAAGAAATTCAACTCCTGGCAGCAGTAGGGGAAATTCTCCTGCTCGAATGGCTA
GCGGAGGTGGTGAAACTGCCCTCGCGCTATTGCTGCTAGACAGATTGAACCAGCTTGAGAGCAAAGTTTC
TGGTAAAGGCCAACAACAACAAGGCCAAACTGTCACTAAGAAATCTGCTGCTGAGGCATCTAAAAAGCCT
CGCCAAAAACGTACTGCTACAAAACAGTACAACGTCACTCAAGCATTTGGGAGACGTGGTCCAGAACAAA
CCCAAGGAAACTTCGGGGACCAAGACCTAATCAGACAAGGAACTGATTATAAACATTGGCCGCAAATTGC
ACAATTTGCTCCAAGTGCCTCTGCATTCTTCGGAATGTCACGCATTGGCATGGAAGTCACACCTTCGGGA
ACATGGCTGACTTATCATGGAGCCATTAAATTGGATGACAAAGATCCACAATTCAAAGACAACGTCATAC
TGCTGAATAAGCACATTGACGCATACAAAACATTCCCACCAACAGAGCCTAAAAAGGACAAAAAGAAAAA
GACTGATGAAGCTCAGCCTTTACCGCAGAGACAAAAGAAGCAGCCCACTGTGACTCTTCTTCCTGCGGCT
GACATGGATGATTTCTCCAGACAACTTCAAAATTCCATGAGTGGAGCTTCTGCTGATTCAACTCAGGCAT
AAACACTCATGATGACCACACAAGGCAGATGGGCTATGTAAACGTTTTCGCAATTCCGTTTACGATACAT
AGTCTACTCTTGTGCAGAATGAATTCTCGTAGCTAAACAGCACAAGTAGGTTTAGTTAACTTTAATCTCA
CATAGCAATCTTTAATCAATGTGTAACATTAGGGAGGACTTGAAAGAGCCACCACATTTTCACCGAGGCC
ACGCGGAGTACGATCGAGGGTACAGTGAATAATGCTAGGGAGAGCTGCCTATATGGAAGAGCCCTAATGT
GTAAAATTAATTTTAGTAGTGCTATCCCCATGTGATTTTAATAGCTTCTTAGGAGAATGACAAAAAAAAA
AAAAAA..................
>MK211376_CoV_BtRs_BetaCoV_YN2018B
.TTTTAGGTTTT-TACCTACCCAGG--AAAAGCCAACCAACC-TCGATCTCTTGTAGATCTGTTCTCTAA
ACGAACTTTAAAA------TCTGTGTAGCTGTCGCTCGGCTGCATGCCTAGTGCACCTACGCAGTATAAA
CAATAATAAATTTTACTGTCGTTGACAAGAAACGAGTAACTCGTCCCTCTTCTGCAGACTGCTTACGGTT
CCGTCCGTGTTGCAGTCGATCATCAGCATACCTAGGTTTCGTCCGGGTGTGACCGAAAGGTAAGATGGAG
AGCCTTGTTCTTGGTGTCAACGAGAAAACACACGTCCAACTCAGTTTGCCTGTTCTTCAGGTTAGAGACG
TGCTAGTGCGTGGCTTCGGGGACTCTGTGGAAGAGGCCCTATCGGAGGCACGTGAACATCTTAAAAATGG
CACTTGTGGTTTAGTAGAGCTGGAAAAAGGCGTACTGCCCCAGCTTGAACAGCCCTATGTGTTCATTAAA
CGTTCTGATGCCTTAAGCACCAATCACGGCCACAAGGTCGTTGAGCTGGTTGCAGAATTGGACGGCATTC
AGTACGGTCGTAGCGGTATAACTCTGGGAGTACTCGTGCCACATGTGGGCGAAACCCCAATCGCATACCG
CAATGTTCTTCTTCGTAAGAACGGTAATAAGGGAGCCGGTGGCCATAGCTTTGGCATCGATCTAAAGTCT
TATGACTTAGGTGACGAGCTTGGTACTGATCCCGTTGAAGATTATGAACAAAACTGGAACACTAAGCATG
GCAGTGGTGTACTCCGTGAACTCACTCGTGAGCTCAATGGAGGTGCAGTTACTCGCTATGTCGACAACAA
CTTCTGTGGCCCAGATGGGTACCCTCTTGATTGCATCAAAGATTTTCTCGCTCGCGCGGGTAAGTCAATG
TGCACTCTTTCTGAACAACTTGATTACATTGAGTCGAAGAGAGGTGTCTACTGCTGCCGTAACCATGAGC
ATGAAGTTGCCTGGTTCACTGAGCGCTCTGATAAGAGCTATGAGCATCAGACACCCTTCGAAATTAAGAG
TGCCAAGAAATTTGACACTTTCAAAGGGGAATGCCCAAAGTTTGTATTTCCTCTCAATTCAAAAGTCAAA
GTCATTCAACCACGTGTTGAAAAGAAAAAGACTGAAGGTTTCATGGGGCGTATACGCTCTGTGTACCCTG
TTGCATCTCCACAGGAGTGTAACAACATGCACTTGTCTACCTTGATGAAATGTAATCATTGCGATGAAGT
TTCATGGCAGACGTGCGACTTTCTGAAAGCCACTTGTGAACATTGTGGCACTGAAAATTTAGTCACTGAA
GGACCTACTACATGTGGGTACCTACCTACTAATGCTGTAGTGAAAATGCCATGT---CCTGCCTGTCAAG
ACCCAGAGATTGGACCTGAGCATAGTGTTGCAGATTATCACAACCACTCAAACATTGAAACTCGACTCCG
CAAGGGAGGTAGGACTAGATGTTTTGGAGGCTGTGTGTTTGCCTATGTCGGCTGCTATAACAAGCGTGCC
TACTGGGTTCCTCGTGCTAGTGCTGATATTGGTTCAGGCCATACCGGCATTACTGGTGACAACGTGGAGA
CCTTGAATGAGGATCTCCTCGAGATACTGAGTCGTGAACGTGTTAACATTAACATTGTTGGCGATTTTCA
GTTGACTGAAGAGGTTGCCATCATTTTGGCATCTTTTTCTGCTTCTACAAGTGCCTTTATTGACACTATA
AAGAGTCTTGATTACAAGTCTTTCAAAGCCATTGTTGAGTCCTGCGGTAACTACAAAGTCACCAAGGGAA
AGCCCGTAAAAGGTGCTTGGAACATTGGACAACAGAGATCAGTTTTAACACCACTGTGTGGTTTTCCCTC
ACAGGCTGCTGGTGTTATCAGATCAATCTTTGCACGCACACTTGATGCAGCAAACCACTCAATTCCTGAC
TTGCAAAGAGCAGCTGTCACCATACTTGATGGTATTTCTGAACAGTCATTGCGTCTTGTTGATGCCATGG
TTTACACCTCAGACCTACTCACTAACAGTGTCATTATTATGGCATATGTAACTGGTGGTCTTGTACAACA
GACTTCTCAGTGGTTGTCTAATCTTTTGGGCACTACTGTTGAAAAACTCAGGCCCGTCTTTGCATGGATT
GAGGCGAAACTTAGTGCAGGAGTTGAATTTCTCAAGGATGCTTGGGAGATTCTCAAATTTCTCATTACAG
GTGTTTTTGACATCGTCAAGGGTCAAATACAGGTCGCTTCAGATAACATCAAGGATTGTGTAAAATGCTT
CATTGATGTTGTTAACAAAGCACTCGAAATGTGCATTGACCAAGTCACTATCGCTGGCGCAAAGTTGCGA
TCACTCAACTTGGGTGAAGTCTTCATCGCTCAAAGCAAGGGACTTTACCGTCAGTGTATACGTGGCAAGG
AACAGCTGCAACTACTCATGCCTCTTAAGGCACCAAAAGAAGTCACCTTTCTTGAAGGTGATTCACATGA
CACAGTACTTACCTCTGAGGAGGTTGTTCTCAAGAACGGTGAACTCGAAGCACTCGAGACGCCTGTTGAT
AGCTTCACAAATGGAGCTGTCGTTGGCACACCAGTTTGTGTGAATGGCCTCATGCTCTTAGAGATCAAAG
ACAAAGAACAATACTGTGCATTGTCTCCTGGTTTACTGGCTACAAACAATGTCTTTCGCCTAAAAGGAGG
TGCACCAACTAAAGGTGTAACCTTTGGAGAAGATACTGTTTTGGAAGTTCAAGGTTACAAGAATGTGAGA
ATCACATTTGAGCTTGATGAACGTGTTGACAAAGTGCTTAATGAAAAGTGCTCTGTCTACACTGTTGAAT
CCGGTACTGAAGTTACTGAGTTTGCATGTGTTGTAGCAGAGGCTGTTGTGAAGACTTTACAACCAGTTTC
TGATCTTCTTACCAACATGGGTATTGATCTTGATGAATGGAGTGTGGCTACATTCTATTTGTTTGATGAT
GCTGGTGAAGAAAAACTTTCTTCACGTATGTACTGTTCCTTTTATCCTCCCGATGATGAGGAGGATTGTG
ATGAGTATGAGGAAGAAGAGGAAGTCCTGGAAGAATCCTGTGCGCATGAATACGGTACAGAAGAAGACTA
CCAAGGTCTTCCACTGGAATTTGGTGCCTCAACTGAAA---TGCAAGTT---GAGGAAGAAGAAGAAGAG
GACTGGCTTGGTGATGCTACCGAA----------------------------------------------
-----------------------------TTATCGGAGCATGAACTAGAATCAGAACCAACACCTGAGGA
ACCAGTTAACCAGTTTACTGGTTATTTAAAACTTACTGACAATGTTGCCATTAAGTGTGTGGACATCGTG
AAGGAGGCGCAAAATGCTAACCCCACGGTGATTGTAAATGCTGCTAACATACATCTGAAACATGGTGGTG
GTGTAGCAGGTGCACTCAACAAGGCAACCAACGGTGCCATGCAAAAAGAGAGCGATGA-TTACATTAAGC
TAAATGGTCCTCTCGCAGTTGGAGGTTCATGTTTGCTTTCTGGACATAATCTTGCTAAGAAGTGTCTGCA
TGTTGTTGGACCTAACCTAAATGCAGGTGAGGACATCCAGCTTCTTAAGGCAGCATATGAAAATTTCAAT
TCACAGGACACCTTACTTGCACCATTGTTGTCAGCAGGCATATTTGGTGCTAAACCACTTCAGTCTTTAC
AAGTGTGCGTACAGACAGTTCGTACACAGGTTTACATTGCAGTCAATGACAAAGCTCTTTATGAGCAGGT
T---------------------------------------------------GTCATGGATTACCTTGAT
AGCCTGAAGCCTAGAGTGGAAGCACCTAAACAAGAGGAGCCACCAAAGACAGAAGATCCTAAAATTGAGG
AGAAA---------------------------------TCTGTCGTACAGAAGCCTGTCGATGTGAAGCC
AAAAATTAAGGCTTGCATTGATGAGGTTACCACAACACTGGAAGAAACTAAGTTTCTTACCAATAAGTTA
CTCTTGTTTGCTGACATCAATGGTAAGCTTTACCATGATTCTCACAACATGCTTAGAGGTGAAGATATGT
CTTTCCTTGAGAAGGATGCACCTTACATGGTAGGTGATGTTATCACTAGTGGTGATATCACTTGTGTTGT
AATACCCTCCAAAAAGGCTGGTGGCACTACAGAGATGCTCTCAAGAGCTTTGAAGAAAGTGCCAGTTGAT
GAGTATATAACCACATACCCTGGACAAGGATGTGCTGGTTATACACTTGAGGAAGCTAAGACTGCTCTTA
AGAAATGCAAATCTGCATTTTACGTGTTACCTTCAGAAACACCTAATGCTAAGGAGGAGATTCTAGGAAC
TGTGTCCTGGAATTTGAGAGAAATGCTTGCTCATGCTGAAGAGACAAGAAAATTAATGCCTATATGCATG
GATGTTAGAGCCATAATGGCCACCATCCAACGCAAGTACAAAGGAATTAAAGTTCAAGAAGGCATTGTTG
ACTATGGAGTCCGATTCTTCTTTTATACTAGTAAAGAGCCTGTAGCTTCTATTATTATGAAGCTGAACTC
TCTAAATGAGCCACTTGTCACAATGCCAATTGGTTATGTGACACATGGTTTTAATCTTGAAGAGGCTGCG
CGCTGTATGCGTTCTCTTAAAGCTCCTGCCGTAGTGTCAGTATCATCACCAGATGCTGTTACTACATATA
ATGGATACCTCACTTCGTCATCAAAGACATCTGAGGAGCACTTTGTGGAAACAGTTTCTTTGGCTGGCTC
TTACAGAGATTGGTCCTATTCAGGACAGCGTACAGAGTTAGGTGTTGAGTTTCTTAAGCGTGGTGACAAA
ATTGTGTATCACACTTTGGAGAGCCCCGTCGAGTTTCATCTTGACGGTGAAGTTCTTCCACTTGACAAAC
TAAAGAGTCTCTTATCCCTACGGGAGGTTAAGACTATAAAAGTGTTCACAACTGTGGACAACACTAATCT
CCACACACAGCTTGTGGATATGTCTATGACATATGGACAGCAGTTTGGTCCAACATACTTGGATGGTGCT
GATGTTACAAAAATTAAACCTCATGTAAATCATGAGGGTAAGACTTTCTTTGTACTACCTAGTGATGACA
CACTACGTAGTGAAGCTTTCGAGTACTACCACACTCTTGATGAGAGTTTTCTTGGTAGGTACATGTCTGC
GTTAAACCACACAAAGAAATGGAAATTTCCTCAAGTTGGTGGTTTAACTTCAATTAAATGGGCTGATAAC
AATTGTTATTTGTCTAGTGTTTTATTAGCACTTCAACAGATTGAAGTCAAATTCAATGCACCAGCACTTC
AAGAGGCTTATTATAGAGCCCGTGCTGGTGATGCTGCTAACTTTTGTGCACTCATACTCGCTTACAGTAA
TAAAACTGTTGGCGAGCTCGGTGATGTCAGAGAAACTATGACCCATCTTCTACAGCATGCTAATTTGGAA
TCCGCTAAACGAGTTCTTAATGTGGTGTGTAAACATTGCGGTCAGAAAACTACCACCTTAACGGGTGTAG
AAGCCGTGATGTATATGGGTACTCTATCTTATGATAATCTTAAGACAGGTGTTTCCATTCCATGTGTGTG
TGGTCGTGATGCTACACAATATCTAGTACAACAAGAGTCTTCTTTTGTTATGATGTCTGCACCACCTGCT
GAATATAAATTACAGCAAGGTACATTTTTATGTGCGAATGAGTACACTGGTAACTATCAGTGTGGTCATT
ACACTCATATAACTGCTAAGGAGACCCTCTATCGTATTGATGGAGCTCACCTTACAAAGATGTCAGAGTA
CAAAGGACCAGTGACTGATGTTTTCTATAAGGAAACATCTTACACTACAACCATCAAGCCTGTGTCATAC
AAACTCGATGGAGTTACTTACACAGAGATTGAACCAAAATTGGATGGGTATTATAAAAAGGATAATGCTT
ACTATACAGAGCAGCCTATAGACCTTGTACCAACTCAACCACTACCAAATGCGAGTTTTGACAATTTCAA
ACTCACATGTTCTAATACAAAATTCGCTGATGACTTAAATCAAATGACAGGCTTCACAAAGCCAGCTTCA
CGAGAGCTATCTGTCACATTCTTCCCAGACTTGAATGGCGATGTAGTGGCTATTGACTATAGACACTATT
CAGCGAGTTTCAAGAAAGGTGCTAAATTACTGCATAAGCCAATTGTTTGGCACATTAATCAGGCTACAAC
CAAGACAACGTTTAAACCAAACACTTGGTGTTTACGTTGTCTTTGGAGTACAAAGCCAGTAGATACTTCA
AATTCATTTGAAGTTCTGGCAGTAGAAGACACACAAGGAATGGACAATCTTGCTTGTGAAAGTCAACAAC
CCACCTCTGAAGAAGTAGTGGAAAATCCTACCATACAGAAGGAAGTCCTAGAGTGTGACGTGAAAACTAC
CGAAGTTGTAGGCAATGTCATACTTAAACCATCAGATGAAGGTGTTAAAGTAACACAAGAGTTAGGTCAT
GAGGATCTTATGGCTGCTTATGTGGAAAACACAAGCATTACCATTAAGAAACCTAATGAGCTTTCACTAG
CCTTAGGTTTAAAAACAATTGCCACTCATGGTATTGCTGCAATTAATAGTGTTCCTTGGAGTAAAATTTT
GGCTTATGTCAAACCATTCTTAGGACAGGCAGCAATTACAACATCAAATTGTGCTAAGAGATTAGCACAA
TGTGTGTTTAACAATTATATGCCTTATGTGCTTACACTATTGTTTCAATTGTGTACTTTTACAAAAAGTA
CAAATTCTAGAATTAGAGCTTCGCTACCTACGACTATTGCTAAAAATAGTGTTAAGGGTGTAGCTAGATT
ATGTTTGGATGCTGTCATCAATTATGTAAAGTCACCCAAATTTTCTAAATTGTTCACTATTGCAATGTGG
CTATTATTGTTAAGCATTTGCTTAGGTTCACTAATCTATGTAACTGCAGCTTTAGGTGTATTATTGTCCA
ACTTTGGAGCTCCTTCTTATTGTAGTGGCGTTAGAGAATCGTACCTCAATTCCTCTAATGTTACTACTAT
GGATTTCTGTGAAGGTTCTTTTCCTTGCAGTGTTTGTTTAAGTGGATTAGATTCGCTTGATTCCTATCCA
GCTCTTGAAACCATTCAGGTGACGATCTCATCGTACAAGCTAGACTTGACAATTTTAGGTCTGGCTGCTG
AGTGGTTTTTGGCATATATGTTGTTTACAAAATTCTTTTATTTACTAGGTCTTTCAGCTATAATGCAGGT
GTTCTTTGGCTATTTTGCTAGTCATTTCATCAGCAATTCTTGGCTCATGTGGTTTATCATTAGCATTGTA
CAAATGGCACCCGTTTCTGCAATGGTTAGGATGTACATCTTCTTTGCTTCTTTTTACTACATATGGAAGA
GCTATGTTCATATTATGGATGGTTGTACCTCTTCGACTTGCATGATGTGCTATAAGCGCAATCGTGCCAC
ACGCGTTGAGTGTACAACTATTGTTAATGGCATGAAGAGATCTTTCTATGTCTATGCAAATGGAGGCCGT
GGCTTCTGCAAGACTCACAATTGGAATTGTCTCAATTGTGACACATTTTGCACTGGTAGTACATTCATTA
GTGATGAAGTTGCTCGTGATTTGTCACTCCAGTTTAAAAGACCAATTAACCCTACTGACCAGTCATCGTA
TATTGTTGATAGTGTTGCTGTGAAAAATGGCGCACTTCACCTCTACTTTGACAAGGCTGGTCAAAAGACC
TATGAGAGACACCCACTCTCCCATTTTGTCAATTTAGACAATTTGAGAGCTAACAACACTAAAGGTTCAC
TACCTATTAATGTCATAGTCTTTGATGGCAAGTCCAAATGCGACGAGTCTGCTGCTAGGTCTGCATCTGT
GTACTACAGTCAGCTAATGTGCCAACCTATTCTGTTGCTTGACCAAGCTCTCGTATCAGATGTTGGAGAT
AGTACTGAAGTTTCTGTTAAGATGTTTGATGCTTATGTCGACACCTTTTCAGCAACTTTTAGTGTTCCTA
TGGAAAAACTTAAGGTACTCGTTGCTACAGCTCATAGCGAGCTGGCAAAGGGTGTAGCTTTAGATGGTGT
CCTTTCTACATTTGTGTCAGCTGCTCGTCAAGGTGTTGTTGATACTGATGTTGACACAAAGGATGTCATT
GAATGTCTCAAACTTTCACATCACTCCGACTTGGAAGTGACAGGTGACAGTTGTAACAACTTCATGCTCA
CCTATAACAAAGTTGAAAACATGACGCCTAGAGATCTTGGCGCATGTATTGATTGTAATGCAAGGCATAT
TAATGCTCAAGTAGCAAAAAGTCACAATGTTTCACTCATCTGGAATGTAAAAGACTATATGTCTTTATCT
GAACAGCTGCGTAAACAAATTCGTAGTGCTGCTAAGAAGAACAACATACCTTTTAGACTAACTTGTGCTA
CAACTAGACAGGTTGTCAATGTCATAACTACTAAAATCTCACTCAAGGGTGGTAAGATTGTTAG---TAC
TTGGTTTAAACTTATGCTTAAGGCCACATTATTGTGCGTTTTTGCTGCATTGGTCTGTTACATCGTTATG
CCAGTACATACATTGTCTGCTCATGATGGTTATACAAATGAAATCATTGGTTACAAAGCCATTCAGGATG
GTGTCACTCGTGACATCGTTTCTACTGATGATTGTTTTGCAAACAAACATGCTGGTTTTGACTCATGGTT
TAGCCAGCGTGGTGGTTCATACAAAATGACAAAAAGCTGCCCTGTAGTAGCTGCTATCATTACAAGAGAG
ATTGGTTTCATAGTGCCTGGCTTACCAGGTACTGTGTTGAGAGCAATCAATGGTGACTTCTTGCATTTTC
TACCTCGTGTTTTTAGTGCTGTTGGCAACATTTGCTACACACCTTCCAAACTCATTGAGTATAGTGATTT
TGCTACCTCTGCTTGCGTTCTTGCTGCTGAGTGTACAATTTTTAAGGATGCTATGGGCAAACCTGTGCCA
TATTGTTATGACACTAATTTGCTAGAGGGTTCTATTTCTTATAGTGAGCTTCGTCCAGACACTCGTTATG
TCCTTATGGATGGTTCTATCATACAGTTTCCTAACACTTACCTGGAGGGTTCTGTTAGAGTGGTAACAAC
TTTTGATGCTGAGTACTGTAGACATGGTACATGCGAAAGGTCAGAAGCTGGTATTTGCTTATCTACCAGT
GGTAGATGGGTTCTTAATAATGAACATTATAGAGCTCTACCTGGAGTATTCTGTGGTGTTGATGCAATGA
ATCTTATAGCAAACATCTTTACTCCCCTTGTGCAACCTGTGGGTGCTTTAGATGTGTCTGCTTCAGTAGT
GGCTGGTGGTATTATTGCCATATTTGTGACTTGTGCTGCCTACTACTTTATGAAATTCAGACGTGCTTTT
GGTGAGTACAACCATGTTGTTGCTGCTAATGCACTTTTGTTTTTGATGTCTTTCACTATACTTTGTCTGG
CACCAGCTTATAGCTTTTTGCCAGGAGTCTACTCAGTCTTTTACTTGTACTTGACATTCTATTTCACTAA
TGATGTTTCGTTCTTGGCTCACCTTCAATGGTTTGCCATGTTTTCTCCTATTGTGCCTTTTTGGATAACA
GCAATCTATGTATTCTGTATTTCTCTGAAGCACTGCCATTGGTTCTTTAACAACTATCTTAGGAAAAGAG
TCATGTTTAATGGAGTTACATTTAGTACCTTCGAGGAGGCTGCTTTGTGTACCTTTTTGCTCAATAAGGA
AATGTACCTAAAATTGCGTAGTGAGACACTGTTGCCACTTACACAGTACAACAGGTATCTTGCTCTATAT
AACAAGTACAAGTATTTCAGTGGAGCCTTAGATACTACCAGCTATCGTGAAGCAGCTTGCTGCCACTTAG
CAAAGGCTCTAAATGACTTTAGCAATTCAGGTGCTGATGTTCTCTACCAACCACCACAGACATCAATCAC
TTCTGCTGTTCTGCAGAGTGGTTTTAGGAAAATGGCATTCCCATCAGGCAAAGTTGAAGGGTGCATGGTA
CAAGTAACCTGTGGAACTACAACTCTTAATGGATTGTGGTTAGATGACACAGTATACTGTCCAAGACATG
TCATTTGCACAGCAGAAGACATGCTTAATCCTAACTATGAAGATCTGCTCATTCGCAAATCCAACCATAG
CTTCCTTGTTCAGGCTGGCAATGTACAACTCCGAGTTATCGGCCATTCTATGCAAAATTGTCTGCTTAGG
CTTAAAGTTGATACCTCTAACCCTAAGACACCCAAGTATAAATTTGTCCGTATTCAACCTGGTCAAACAT
TTTCAGTTCTAGCATGCTACAATGGTTCACCATCAGGTGTTTATCAGTGTGCCATGAGACCTAACCATAC
CATTAAAGGTTCTTTCCTTAATGGATCATGTGGTAGTGTTGGTTTTAACATTGATTATGATTGCGTGTCT
TTCTGCTATATGCATCACATGGAGCTTCCAACAGGAGTACACGCTGGTACTGACTTAGAAGGTAAATTCT
ATGGTCCATTTGTTGACAGACAAACTGCACAGGCTGCAGGTACAGACACAACCATAACATTAAATGTTTT
GGCATGGCTGTATGCTGCTGTTATCAATGGTGATAGGTGGTTTCTTAATAGATTCACCACTACTTTGAAT
GACTTTAACCTTGTGGCAATGAAGTACAACTATGAACCTTTGACACAAGATCATGTTGACATATTGGGAC
CTCTTTCTGCTCAAACAGGAATTGCTGTCTTAGATATGTGTGCTGCTTTGAAAGAGCTGCTGCAGAATGG
TATGAACGGTCGTACTATCCTTGGTAGCACTATTTTAGAAGATGAGTTTACACCATTTGATGTTGTTAGA
CAATGCTCTGGTGTTACCTTCCAAGGTAAGTTCAAGAAAATTGTTAAGGGCACTCATCATTGGATGCTTT
TAACTTTCTTGACATCACTATTGATTCTTGTCCAAAGTACTCAGTGGTCACTGTTTTTCTTTGTTTACGA
GAATGCTTTCTTGCCATTTACTCTTGGTATTATGGCAATTGCTGCATGTGCTATGCTGCTTGTTAAGCAT
AAGCACGCATTCTTGTGCTTGTTCCTGTTACCTTCTCTTGCAACAGTTGCTTACTTTAATATGGTCTACA
TGCCTGCTAGCTGGGTGATGCGTATTATGACATGGCTTGAATTGGCTGACACTAGCTTGTCTGGTTATCG
GCTTAAGGACTGTGTTATGTATGCTTCAGCTTTAGTTTTGCTTATTCTCATGACAGCTCGCACTGTTTAT
GATGATGCTGCTAGACGTGTTTGGACACTGATGAATGTCATTACACTTGTTTACAAAGTCTACTATGGTA
ATGCTTTAGATCAAGCTATTTCCATGTGGGCCTTAGTTATTTCTGTAACCTCTAACTATTCTGGTGTCGT
CACGACTATCATGTTTTTAGCTAGAGCTATAGTGTTTGTGTGTGTTGAGTATTACCCATTGTTATTTATT
ACTGGCAACACCTTACAGTGTATCATGCTTGTTTATTGTTTCTTAGGCTATTGTTGCTGCTGCTATTTTG
GCCTTTTCTGTTTACTCAACCGTTACTTCAGGCTTACTCTTGGTGTTTATGACTACTTGGTCTCTACACA
AGAATTTAGGTATATGAACTCCCAGGGGCTTTTGCCTCCTAAGAGTAGTATTGATGCTTTCAAGCTTAAC
ATTAAGTTGTTAGGTATTGGAGGTAAACCATGTATCAAGGTTGCTACTGTACAGTCTAAAATGTCTGACG
TAAAGTGCACATCTGTGGTACTGCTCTCGGTTCTTCAACAACTTAGAGTAGAGTCATCTTCTAAATTGTG
GGCACAATGTGTACAACTCCACAATGATATTCTTCTTGCAAAAGACACAACTGAAGCTTTCGAGAAGATG
GTTTCTCTTTTGTCTGTTTTGCTATCCATGCAGGGTGCTGTAGACATTAACAAGTTGTGCGAGGAAATGC
TCGACAACCGTGCTACTCTTCAGGCTATTGCTTCAGAATTTAGTTCTTTACCATCATATGCCGCTTATGC
CACTGCCCAAGAGGCCTATGAGCAGGCTGTAGCTAATGGTGATTCTGAAGTCGTTCTCAAAAAGTTAAAG
AAATCTTTGAATGTGGCTAAATCTGAGTTTGACCGTGATGCTGCCATGCAACGCAAGTTGGAAAAGATGG
CAGATCAGGCTATGACCCAAATGTACAAACAGGCAAGATCTGAGGACAAGAGGGCAAAAGTAACTAGTGC
TATGCAAACAATGCTTTTCACTATGCTTAGGAAGCTTGATAATGATGCACTTAACAACATTATCAACAAT
GCGCGTGATGGTTGTGTTCCACTCAACATCATACCATTGACTACAGCAGCCAAACTTATGGTTGTTGTCC
CTGATTATGGTACCTACAAGAACACTTGTGATGGTAACACTTTTACATATGCATCTGCACTCTGGGAAAT
CCAGCAAGTTGTTGATGCAGATAGTAAGATTGTTCAACTTAGTGAAATTAACATGGATAATTCACCAAAT
TTGGCTTGGCCTCTTATTGTTACAGCTCTAAGAGCCAACTCAGCTGTCAAACTACAGAATAATGAACTGA
GTCCGGTAGCACTACGACAGATGTCTTGTGCGGCTGGTACCACACAAACAGCTTGTACTGATGACAATGC
ACTTGCCTACTATAACAATTCGAAGGGAGGTAGGTTTGTGCTGGCATTACTATCAGACCACCAAGATCTC
AAATGGGCTAGATTCCCTAAGAGTGATGGTACAGGTACAATTTACACAGAACTGGAACCACCTTGTAGGT
TTGTTACAGACACACCAAAAGGGCCTAAAGTGAAATACTTGTACTTCATCAAAGGCTTAAATAACCTAAA
TAGAGGTATGGTTCTGGGCAGTTTAGCTGCTACAGTACGTCTTCAGGCTGGAAATGCTACAGAAGTACCT
GCCAATTCAACTGTGCTTTCCTTCTGTGCCTTTGCAGTAGACCCTGCTAAAGCATATAAGGATTACCTAG
CAAGTGGAGGACAACCAATCACCAACTGTGTGAAGATGTTGTGTACACACACTGGTACAGGACAGGCAAT
TACTGTAACACCAGAAGCTAACATGGACCAAGAGTCCTTTGGTGGTGCTTCATGCTGTCTGTATTGTAGA
TGCCACATTGATCATCCAAATCCTAAAGGATTTTGTGACTTGAAAGGTAAGTACGTCCAAATACCTACCA
CTTGTGCTAATGACCCAGTGGGTTTTACACTTAGAAACACAGTCTGTACCGTCTGCGGAATGTGGAAAGG
TTATGGCTGTAGTTGTGATCAACTCCGCGAACCCATGATGCAGTCTGCGGATGCGTCAACGTTTTTAAAC
GGGTTTGCGGTGTAAGTGCAGCCCGTCTTACACCGTGCGGCACAGGCACTAGCACTGATGTCGTCTACAG
GGCTTTTGATATTTACAACGAAAAAGTTGCTGGTTTTGCAAAGTTCCTAAAAACTAATTGCTGCCGCTTC
CAGGAGAAGGATGAGGAAGGCAATTTATTAGACTCTTACTTTGTAGTTAAGAGGCATACTATGTCTAACT
ACCAACATGAAGAGACTATTTACAACTTGGTTAAAAATTGTCCAGCGGTTGCTGTTCATGATTTTTTCAA
GTTTAGAGTAGATGGTGACATGGTACCACATATATCACGTCAGCGTCTAACTAAATACACAATGGCTGAT
TTAGTCTATGCTCTACGTCATTTTGACGAGGGTAATTGTGACACATTAAAAGAAATACTCGTCACATACA
ATTGTTGTGATGATGATTATTTCAATAAGAAGGATTGGTATGACTTCGTAGAGAATCCTGACATCTTACG
CGTATATGCTAACTTAGGTGAACGTGTACGCCAAGCATTATTAAAGACTGTACAATTCTGCGATGCTATG
CGTGATGCAGGCATTGTAGGCGTACTGACATTAGACAATCAGGATCTTAATGGGAACTGGTACGACTTCG
GTGATTTCGTACAAGTAGCACCAGGCTGCGGAGTTCCTATTGTGGATTCATACTACTCATTGCTGATGCC
CATCCTCACTCTGACTAGGGCATTGGCTGCTGAGTCCCATATGGATGCTGATCTCGCAAAACCACTTATT
AAGTGGGATTTGCTGAAATATGATTTTACGGAAGAGAGACTTTGTCTCTTCGACCGTTACTTTAAATATT
GGGACCAGACATACCATCCCAATTGTATTAACTGTTTGGATGATAGGTGTATCCTTCATTGTGCAAACTT
TAATGTGTTATTTTCTACTGTGTTTCCACCTACAAGTTTTGGACCACTAGTAAGAAAAATATTTGTAGAT
GGTGTTCCTTTTGTTGTTTCAACTGGATACCATTTTCGTGAGTTAGGAGTTGTACATAATCAGGATGTAA
ACTTACATAGCTCGCGTCTCAGTTTCAAGGAACTTTTAGTGTATGCTGCTGATCCCGCCATGCATGCAGC
TTCTGGCAATTTATTGCTAGATAAACGCACTACATGCTTTTCAGTAGCTGCACTAACAAACAATGTTGCT
TTTCAAACTGTCAAACCCGGTAATTTTAACAAAGACTTTTATGACTTTGCTGTGTCTAAAGGTTTCTTTA
AGGAAGGAAGTTCTGTTGAACTAAAACACTTCTTCTTTGCTCAGGATGGCAATGCTGCTATCAGTGATTA
TGACTATTATCGTTATAATCTGCCAACAATGTGTGATATCAGACAACTCCTATTCGTAGTTGAAGTTGTT
GATAAATACTTTGATTGTTACGATGGTGGCTGTATTAATGCCAACCAAGTAATCGTTAACAATCTGGACA
AATCAGCTGGTTTCCCATTTAATAAATGGGGTAAGGCTAGACTTTATTATGACTCAATGAGTTATGAGGA
TCAAGATGCACTTTTCGCGTACACTAAGCGTAATGTCATCCCTACTATAACTCAAATGAATCTTAAGTAT
GCCATTAGTGCAAAGAATAGAGCTCGCACCGTAGCTGGTGTCTCTATCTGTAGTACTATGACAAATAGAC
AGTTTCATCAGAAATTATTGAAGTCAATAGCCGCCACTAGAGGAGCTACTGTGGTAATTGGAACAAGCAA
ATTTTACGGTGGCTGGCATAATATGTTAAAAACTGTTTACAGTGATGTAGAAACTCCACACCTTATGGGT
TGGGATTATCCAAAATGTGACAGAGCCATGCCTAACATGCTTAGGATAATGGCCTCTCTTGTTCTTGCTC
GCAAACATAGCACTTGCTGTAACTTGTCACACCGTTTCTACAGGTTAGCTAATGAGTGTGCGCAAGTATT
AAGTGAGATGGTCATGTGTGGCGGCTCACTATATGTTAAACCAGGTGGAACATCATCCGGTGATGCTACA
ACTGCTTATGCTAATAGTGTCTTTAACATTTGTCAAGCTGTTACAGCCAATGTAAATGCACTCCTTTCAA
CTGATGGTAACAAGATAGCTGACAAGTACGTCCGCAATCTACAACACAGGCTTTATGAGTGTCTCTATAG
AAATAGGGATGTTGATCATGAATTCGTGGATGAGTTTTACGCTTACCTGCGTAAACATTTCTCTATGATG
ATTCTTTCTGATGATGCCGTTGTGTGCTATAACAGTAACTATGCGGCTCAAGGTTTAGTAGCTAGCATTA
AGAACTTTAAGGCAGTTCTTTATTATCAAAATAATGTGTTCATGTCTGAGGCAAAATGTTGGACTGAGAC
TGACCTTACTAAAGGACCTCACGAATTTTGCTCACAGCATACAATGCTAGTTAAACAAGGAGATGATTAC
GTGTACCTGCCTTACCCAGATCCGTCAAGAATATTAGGCGCAGGCTGTTTTGTCGATGATATTGTCAAAA
CAGATGGTACACTTATGATTGAGAGGTTCGTGTCATTAGCTATTGATGCTTACCCTCTTACTAAACATCC
TAATCAGGAGTATGCTGATGTCTTTCACTTGTACTTACAATACATTAGAAAGTTACATGATGAGCTTACC
GGTCACATGTTAGACATGTATTCTGTAATGCTAACTAATGATAACACCTCACGTTATTGGGAACCTGAGT
TTTATGAAGCTATGTACACACCACACACAGTCTTGCAGGCTGTAGGTGCTTGTGTATTGTGTAATTCACA
GACTTCACTTCGTTGCGGTGCCTGCATTAGGAGACCATTCCTGTGCTGCAAGTGCTGCTATGACCATGTC
ATTTCAACATCACATAAATTAGTGTTGTCTGTTAATCCCTATGTTTGCAATGCACCAGGTTGTGATGTCA
CTGATGTGACACAACTATATCTAGGAGGTATGAGCTATTACTGCAAGTCACATAAGCCTCCCATTAGTTT
TCCATTGTGTGCTAATGGTCAGGTTTTTGGTTTATACAAGAACACATGTGTAGGTAGTGACAATGTCACT
GACTTTAATGCGATAGCAACATGTGATTGGACTAATGCTGGCGATTACATACTTGCCAACACCTGTACTG
AGAGACTCAAACTCTTTGCAGCAGAAACACTCAAAGCTACTGAGGAAACATTCAAGCTGTCATATGGTAT
TGCCACTGTACGTGAAGTACTCTCTGACAGAGAATTGCATCTTTCATGGGAGGTTGGAAAACCTAGACCA
CCATTGAATAGAAATTATGTCTTTACTGGTTACCGTGTAACTAAAAATAGTAAAGTACAGATTGGAGAGT
ACACCTTTGAAAAAGGTGACTATGGTGATGCTGTTGTGTACAGAGGTACTACGACATACAAATTGAATGT
TGGTGATTACTTTGTGTTGACATCTCACACTGTAATGCCACTTAGTGCACCTACTCTAGTGCCACAAGAG
CACTATGTGAGAATTACTGGCTTGTACCCAACACTCAACATCTCAGATGAGTTTTCTAGCAATGTTGCAA
ATTATCAAAAGGTCGGTATGCAAAAGTACTCTACACTCCAAGGACCACCTGGTACTGGTAAGAGTCATTT
TGCCATCGGACTTGCTCTCTACTACCCATCTGCTCGCATAGTGTATACAGCTTGCTCTCATGCAGCTGTT
GATGCCCTATGCGAAAAGGCATTAAAATACTTGCCCATAGATAAATGTAGTAGAATCATACCTGCGCGTG
CTCGCGTAGAGTGTTTTGACAAATTCAAAGTCAATTCAACACTAGAACAGTATGTTTTCTGCACTGTAAA
TGCATTGCCAGAAACAACTGCTGATATTGTAGTCTTTGATGAAATCTCTATGGCTACTAATTATGACTTG
AGTGTTGTCAATGCTAGACTTCGTGCAAAACACTACGTCTATATTGGCGATCCTGCTCAATTACCAGCCC
CGCGCACATTGCTGACCAAAGGCACACTAGAACCAGAATACTTCAATTCAGTGTGCAGACTTATGAAAAC
AATAGGTCCAGACATGTTCCTTGGAACTTGTCGCCGTTGTCCTGCTGAAATTGTCGACACTGTGAGTGCT
TTAGTTTATGATAATAAGCTAAAGGCACACAAGGAGAAGTCAGCTCAATGCTTCAAAATGTTTTACAAGG
GTGTTATTACACATGATGTTTCATCTGCAATTAACAGACCTCAAATAGGCGTTGTAAGAGAATTTCTTAC
ACGCAATCCTGCTTGGAGAAAAGCTGTTTTTATCTCACCTTATAATTCACAGAATGCTGTAGCTTCAAAA
ATCTTAGGATTGCCTACGCAGACTGTTGATTCCTCACAGGGTTCTGAGTATGACTATGTCATATTCACGC
AAACTACCGAAACAGCACACTCTTGCAATGTTAACCGCTTTAATGTGGCTATCACAAGAGCAAAAATTGG
CATTTTGTGCATAATGTCTGATAGAGATCTTTATGACAAACTGCAATTCACAAGTCTAGAAGTACCACGC
CGTAATGTGGCTACATTACAGGCAGAAAATGTAACTGGACTTTTTAAGGACTGTAGTAAGATCATTACCG
GTCTTCATCCAACACAGGCACCTACACACCTCAGCGTTGATACAAAATTTAAGACTGAGGGACTATGTGT
TGACATACCAGGCATACCAAAGGACATGACCTATCGTAGACTCATCTCTATGATGGGTTTCAAAATGAAT
TACCAAGTCAATGGTTACCCTAACATGTTTATCACCCGCGAAGAAGCTATTCGTCACGTTCGTGCATGGA
TTGGCTTCGACGTAGAGGGCTGTCATGCAACTAGAGATGCTGTGGGTACTAACCTACCTCTCCAGCTAGG
ATTTTCTACAGGTGTTAACTTAGTAGCTGTACCGACTGGCTATGTTGACACTGAAAATAATACAGAATTC
ACCAGAGTTAATGCAAAACCTCCACCAGGTGACCAGTTTAAACATCTTATACCACTCATGTACAAAGGCT
TGCCCTGGAATGTAGTGCGTATTAAGATAGTACAAATGCTCAGTGATACACTGAAAGGATTGTCAGACAG
AGTCGTGTTTGTCCTTTGGGCGCATGGCTTTGAGCTTACATCAATGAAGTACTTTGTCAAGATTGGACCT
GAAAGAACGTGCTGTCTGTGTGACAAACGTGCAACTTGCTTTTCTACTTCATCAGATACTTATGCCTGCT
GGAATCATTCTGTGGGTTTTGACTATGTCTACAACCCATTTATGATTGATGTTCAGCAGTGGGGTTTTAC
GGGTAACCTTCAGAGTAACCACGACCAACATTGTCAAGTGCATGGAAATGCACATGTGGCTAGTTGTGAT
GCTATCATGACTAGATGCCTGGCGGTCCATGAGTGCTTTGTTAAGCGCGTTGATTGGTCTGTTGAATACC
CCATTATAGGAGATGAACTGAAGATTAATTCTGCTTGCAGAAAAGTACAGCATATGGTTGTAAAGTCTGC
ATTGCTTGCTGATAAGTTTCCAGTTCTTCATGACATTGGAAATCCAAAGGCTATCAAGTGTGTGCCTCAG
GCTGAAGTAGAGTGGAAGTTCTATGACGCTCAGCCATGCAGTGACAAAGCCTACAAAATAGAGGAACTTT
TCTATTCTTATGCTACACATCATGATAAATTCACTGATGGTGTTTGTTTGTTTTGGAACTGTAACGTCGA
TCGTTACCCAGCCAATGCAATTGTGTGTAGGTTTGACACGAGAGTTTTGTCAAACTTGAACTTACCAGGT
TGTGATGGTGGTAGCTTGTATGTGAATAAGCATGCATTCCACACTCCAGCTTTTGATAAAAGTGCATTTA
CCAATTTAAAGCAATTGCCTTTCTTTTATTATTCTGATAGTCCTTGTGAGTCTCATGGCAAACAAGTAGT
GTCAGATATTGATTATGTACCACTTAAATCAGCTACGTGTATTACACGTTGCAATTTGGGTGGTGCTGTT
TGCAGACACCATGCAAATGAGTACCGACAGTACTTAGATGCATACAACATGATGATTTCTGCTGGATTTA
GCCTATGGATTTACAAACAGTTTGATACTTATAACCTGTGGAATACATTTACCAGGTTACAAAGCTTAGA
AAATGTGGCTTACAACGTTGTTAATAAAGGACACTTTGATGGACAAGCTGGTGAAGCGCCTGTTTCCATC
ATCAATAATGCTGTTTACACAAAGGTAGATGGTGTTGATGTAGAAATCTTTGAAAACAAGACAACACTTC
CTGTTAATGTTGCATTTGAGCTTTGGGCTAAGCGTAACATTAAACCAGTGCCAGAGATTAAGATACTCAA
TAATTTGGGTGTCGACATCGCTGCTAATACTGTGGTCTGGGACTACAAGAGAGAAGCACCAGCACATATG
TCAACAATAGGTGTCTGCACAATGACTGACATTGCTAAGAAACCTACTGAGAGTGCTTGTTCCTCGCTTA
CTGTCTTATTTGATGGTAGAGTGGAAGGACAGGTAGACCTTTTTAGAAATGCCCGTAATGGTGTTTTAAT
AACAGAAGGTTCAGTTAAAGGTTTAACACCTTCAAAAGGACCAGCACAAGCTAGTGTCAATGGAGTCACA
TTAATTGGAGAATCAGTAAAAACACAGTTCAACTATTTTAAGAAAGTAGATGGCATTATTCAACAGTTGC
CTGAAACCTACTTTACTCAGAGCCGAGACTTAGAGGATTTCAAGCCCAGATCACAAATGGAAACTGACTT
TCTTGAGCTCGCTATGGATGAATTCATACAGCGGTATAAGCTAGAGGGTTATGCCTTCGAACATATCGTT
TATGGGGATTTCAGTCATGGACAACTTGGCGGCCTTCATCTAATGATTGGTTTAGCCAAGCGCTCACAAG
ATTCACCGCTTAAATTAGAGGATTTTATCCCTATGGATAGCACAGTGAAAAATTACTTCATAACAGACGC
ACAAACAGGTTCATCAAAATGTGTGTGTTCTGTTATTGACCTCTTACTCGATGACTTTGTTGAGATAATA
AAGTCACAGGATTTGTCAGTAATCTCTAAGGTAGTCAAGGTTACAATTGACTACGCTGAGATTTCATTCA
TGCTTTGGTGTAAAGATGGTCATGTCGAAACCTTCTACCCAAAATTACAAGCAAGTCAAGCGTGGCAACC
GGGGGTTGCAATGCCTAACTTGTACAAGATGCAAAGAATGCTTCTTGAAAAGTGTGACCTTCAGAATTAT
GGTGAAAATGCTGTCATACCAAAAGGAATAATGATGAATGTCGCAAAATACACTCAACTGTGTCAATACT
TAAATACACTTACTTTAGCTGTACCCTACAACATGAGAGTTATTCACTTTGGTGCGGGCTCTGATAAAGG
AGTCGCACCTGGTACAGCTGTACTCAGACAATGGTTGCCAACTGGCACACTACTTGTCGATTCAGACCTT
AATGACTTCGTCTCTGACGCGGATTCTACTTTAATTGGAGACTGTGCAACAGTACATACGGCTAATAAAT
GGGACCTCATTATTAGCGATATGTATGACCCTAAGACCAAACACGTGAAAAAAGAGAATGACTCAAAAGA
AGGGTTTTTCACTTACCTGTGTGGATTTATAAAGCAAAAGCTAGCCCTGGGCGGTTCTGTGGCTGTGAAG
ATAACAGAGCATTCTTGGAATGCTGATCTTTACAAGCTTATGGGACATTTCTCATGGTGGACAGCTTTTG
TTACA-AATGTAAATGCATCATCATCAGAAGCATTTTTAATTGGGGCTAACTATCTTGGCAAGCCGAAGG
AACAAATTGACGGCTATACCATGCATGCTAACTACATTTTTTGGAGGAACACAAACCCTATCCAATTGTC
TTCCTATTCACTATTTGACATGAGTAAATTTCCCCTTAAGTTAAGAGGGACTGCTGTTATGTCTTTAAAA
GAGAATCAAATCAATGATATGATTTATTCTCTACTTGAGAAAGGTAGACTTATCATTAGAGAAAGTAACA
AAGTTGTGGTGTCTAGTGATATTTTAGTTAACAACT-AAACGAACATGAAATTGTTAGTTTTAG------
---TTTTTGCTACTTTGGTCTCTTCTTACACTATAGAGAA---GTGCACTGACTTTGATGATCGCAC--T
CCACCTTCAAACAC--TCAATTTCTGTCTTCTCACAGAGGTGTTTATTACCCAGATGATATTTTTAGGTC
TAATGTCTTGCATTTAGTACAAGATCACTTTCTACCTTTTGACTCTAATGTCACTAGGTTTATAACATTT
GGCC---TAAATTTTGATAAT------------------CCCATAATACCCTTTAGGGATGGTGTTTACT
TTGCTGCGACTGAAAAGTCTAATGTTATTAGAGGATGGGTTTTTGGTTCTACAATGAACAATAAATCTCA
ATCCGTTATAATAATGAACAACTCAACTAATTTAGTCATTAGGGCTTGTAATTTTGAGTTGTGTGACAAT
CCATTCTTTGTTGTGTTGAGATCC------------AACAACACTCAGATACCGTCTTACATATTCAATA
ATGCATTCAATTGCACATTTGAATATGTTTCTAAGGATTTTAACCTTGACATTGGTG---AAAAACCAGG
TAATTTCAAGGATCTTAGAGAGTTTGTTTTCAGGAATAAAGATGGTTTTTTGCATGTTTACTCTGGTTAC
CAACCCATTTCTGCTGCTAGTGG------------CTTGCCAACTGGTTTTAATGCACTTAAACCTATTT
TTAAGTTACCTCTGGGTATTAATATTACTAATTTCAGAACTCTTCTGACTGCTTTTCCTCCTAACCCTGG
------------------TTATTGGGGTACTTCAGCTGCAGCTTATTTTGTAGGATATTTAAAGCCAACT
ACATTCATGCTCAAGTATGATGAAAATGGTACAATCACAGATGCTGTCGATTGTTCTCAAAATCCACTTG
CTGAACTCAAATGCTCTGTTAAAAGTTTTGAGATTGACAAAGGAATTTACCAAACCTCCAATTTTAGGGT
AGCACCCTCAAAGGAAGTTGTGAGGTTCCCTAATATTACAAACCTGTGTCCTTTTGGAGAGGTTTTTAAT
GCTACTACATTTCCTTCTGTCTATGCATGGGAGAGGAAAAGAATTTCTAATTGTGTTGCTGATTACTCTG
TACTCTACAACTCA---ACATCTTTTTCAACTTTTAAGTGTTATGGCGTTTCTGCCACTAAGCTGAATGA
TCTTTGCTTCTCTAATGTCTATGCAGATTCATTCGTAGTCAAAGGAGATGATGTAAGGCAAATAGCACCA
GGACAGACCGGTGTTATTGCTGATTATAATTATAAATTGCCAGATGATTTTATGGGTTGTGTCCTTGCTT
GGAATACTAGGAACATTGATGCTACTTCAACTGGTAATTATAATTATAAATATAGATCTCTCAGACATGG
CAAGCTTAGGCCCTTTGAGAGAGACATTTCTAATGTGCCTTTCTCCCCTGATGGCAAACCATGTACCCCA
CCTGC---TTTCAACTGTTACTGGCCATTAAATGATTATGGTTTTTTCACTACTAATGGCATAGGCTATC
AACCCTATAGAGTTGTAGTACTTTCTTTTGAACTTTTAAATGCACCTGCTACAGTCTGTGGACCAAAATT
ATCCACTGACCTTATTAAAAACCAGTGTGTCAATTTTAACTTTAATGGACTCACTGGTACTGGTGTGTTA
ACTCCTTCTTCAAAGAGATTTCAACCATTTCAACAATTTGGTCGTGATGTTTCGGATTTCACTGATTCAG
TTCGAGATCCTAAAACGTCTGAAATATTAGACATTTCACCTTGCTCTTTTGGCGGTGTAAGTGTAATTAC
ACCCGGAACAAATACTTCATCAGAAGTTGCTGTTCTATATCAAGATGTTAACTGCACTGATGTTCCTGTA
GCAATCCATGCAGACCAACTCACACCTGCTTGGCGCATATATTCTACTGGAAATAATG------TATTTC
AAACTCAGGCAGGCTGTCTTATAGGAGCTGAGCATGTCGACACTTCTTATGAGTGCGACATTCCTATTGG
AGCTGGCATTTGTGCTAGTTACCACACAGTTTCTTCAC------------TACGTAGTACTAGCCAAAAA
TCTATTGTGGCTTATACTATGTCTTTAGGTGCTGATAGTTCAATTGCTTACTCTAATAACACCATTGCTA
TACCTACTAATTTTTCAATTAGCATTACTACAGAAGTAATGCCTGTTTCTATGGCTAAAACCTCCGTAGA
TTGTAATATGTACATCTGCGGCGATTCTACTGAATGTGCTAATTTGCTTCTCCAATATGGTAGCTTTTGC
ACACAATTAAATCGTGCACTCTCAGGTATCGCTGTTGAACAGGATCGCAACACACGTGAAGTGTTCGCTC
AAGTGAAACAAATGTACAAAACCCCAACTTTGAAAGATTTTGGTGGTTTTAATTTTTCACAAATATTACC
TGACCCTCTAAAGCCAACTAAGAGATCTTTTATTGAGGACTTGCTCTTTAATAAGGTGACACTCGCTGAT
GCTGGCTTTATGAAGCAATATGGCGAATGCCTAGGTGATATTAATGCTAGAGATCTCATTTGTGCGCAGA
AGTTCAATGGACTTACAGTGTTGCCACCTTTGCTCACTGATGATATGATTGCTGCCTACACTGCTGCTCT
AGTCAGTGGTACTGCCACTGCTGGATGGACATTTGGTGCTGGCGCTGCTCTTCAAATACCTTTTGCTATG
CAAATGGCATATAGGTTCAATGGCATTGGAGTTACCCAAAATGTTCTCTATGAGAACCAAAAACAAATCG
CCAACCAATTTAACAAGGCGATCAGTCAAATTCAAGAATCACTTACAACAACATCAACTGCATTGGGCAA
GCTGCAAGACGTTGTTAACCAGAATGCTCAAGCATTAAACACACTTGTCAAACAACTTAGCTCCAATTTT
GGTGCAATTTCAAGTGTGCTAAATGATATCCTCTCGCGACTTGACAAAGTCGAGGCTGAGGTACAAATTG
ATAGGTTAATTACAGGCAGACTGCAAAGCCTGCAAACCTATGTAACACAACAACTAATCAGGGCTGCTGA
AATCAGGGCTTCTGCTAATCTTGCTGCTACTAAAATGTCTGAGTGTGTTCTTGGACAATCAAAAAGAGTT
GACTTTTGCGGAAAAGGCTATCATCTTATGTCCTTCCCGCAAGCAGCCCCGCATGGTGTTGTCTTCCTAC
ATGTCACATATGTGCCATCCCAAGAGAGAAACTTCACCACTGCGCCAGCAATTTGTCACGAAGGCAAAGC
ATACTTCCCGCGTGAAGGTGTTTTTGTTTTTAATGGCACTTCTTGGTTTATTACACAGAGGAACTTCTTT
TCTCCACAAATAATTACTACAGACAATACATTTGTCTCCGGAAGTTGTGATGTCGTAATCGGCATCATTA
ACAACACAGTTTATGATCCTCTGCAACCTGAGCTTGACTCATTCAAAGAAGAGCTGGACAAGTACTTCAA
AAATCACACATCACCAGATGTTGATCTCGGCGACATTTCAGGCATTAACGCTTCTGTCGTCAATATTCAG
AAAGAAATTGACCGCCTCAATGAGGTCGCCAAAAATTTAAATGAATCACTCATTGACCTTCAAGAATTGG
GAAAATATGAGCAATACATTAAATGGCCTTGGTATGTTTGGCTCGGCTTCATTGCTGGACTAATTGCCAT
CGTCATGGTTACAATCTTGCTTTGTTGCATGACTAGTTGTTGCAGTTGCCTCAAGGGTGCATGCTCTTGT
GGTTCTTGCTGCAAGTTTGATGAGGATGACTCTGAGCCAGTTCTCAAGGGTGTCAAATTACATTACACAT
AAACG-AACTTATGGATTTGTTTATGAGAATTTTTACTCTTGGATCAATTACTGCACAGTCAGGAAAAAT
TGACAATGCTTCTCCTGCAGGTACTGTTCATGCTACAGCAACGATACCGCTACAGGCCTCACTCCCTTTC
GGATGGCTTGTTATTGGCGTTGCATTTCTTGCTGTTTTTCAGAGCGCTACCAAAATAATTGCGCTCAATA
AAAGATGGCAGCTAGCCCTTTATAAGGGCTTCCAGTTCATTTGCAATTTACTGCTGCTATTTATTACCAT
CTATTCACATCTTTTGCTTGTCGCTGCGGGTATGGAGGCGCAATTTTTGTACCTCTATGCCTTGATATAT
TTTCTACAATGCATCAACGCATGTAGAATTATCATGAGATGTTGGCTTTGTTGGAAGTGTAAATCCAAGA
ACCCATTACTTTATGATGCCAACTACTTTGTTTGCTGGCACACACATAACTATGACTACTGTATACCATA
TAACAGTGTCACAGATACAATTGTCGTTACTGCAGGTGACGGCATTTCAACACCAAAACTCAAAGAAGAC
TACCAAATTGGTGGTTATTCTGAGAATTGGCACTCAGGTGTTAAAGACTATGTCGTCGTACATGGCTATT
TCACTGAAGTTTACTACCAGCTTGAGTCTACACAAATTACTACAGACACTGGTATTGAAAATGCTACATT
CTTCATCTTTAACAAGCTTGTTAAAGATCC---GCCGAATGTGCAAATACACACAATCGACGGCTCTTCA
GGAGTTGTAAATCCAGCAATGGATCCAATTTATGATGAGCCGACGACGACTACTAGCGTGCCTTTGTAAG
CACAAGAAAGTGAGTACGAACTTATGTACTCATTCGTTTCGGAAGAAACAGGTACGTTAATAGTTAATAG
CGTACTTCTTTTTCTTGCTTTCGTGGTATTCTTGCTAGTCACACTAGCCATCCTTACTGCGCTTCGATTG
TGTGCGTACTGCTGCAATATTGTTAACGTGAGTTTAGTAAAACCAACGGTTTACGTCTACTCGCGTGTCA
AAAATCTGAACTCTTCTGAAGGAGTTCCTGATCTTCTGGTCTAAACGAACTAACTATTA---TTATTATT
CTGTTTGGAACTTTAACATTGCTTATCATGGCTGAGAACGGG------------------ACTATTTCCG
TTGAGGAGCTCAAAAGACTCCTTGAACAATGGAACCTAGTAATAGGTTTCCTATTCCTAGCCTGGATTAT
GTTACTACAATTTGCCTATTCTAATCGGAACAGGTTTTTGTACATAATAAAGCTTGTTTTCCTGTGGCTC
TTGTGGCCAGTAACACTTGCTTGCTTTGTGCTTGCTGCTGTTTACAGAATTAATTGGGTGACTGGCGGGA
TTGCGATTGCAATGGCTTGTATTGTAGGCTTGATGTGGCTTAGCTACTTCATTGCTTCCTTCAGGCTATT
TGCTCGTACCCGCTCAATGTGGTCATTCAACCCAGAAACAAACATTCTTCTCAATGTGCCTCTTCGAGGG
ACAATTGTGACCAGACCGCTCATGGAAAGTGAACTTGTCATTGGCGCTGTGATCATTCGTGGTCACTTGC
GCATGGCTGGACACTCCCTAGGGCGCTGTGACATCAAGGACCTGCCAAAAGAGATCACTGTGGCTACATC
ACGAACGCTTTCTTATTACAAATTAGGAGCGTCGCAGCGTGTAGGCACTGATTCAGGTTTTGCTGCATAC
AACCGCTACCGTATTGGAAACTACAAATTAAATACAGACCACGCCGGTAGCAACGACAATATTGCTTTGC
TAGTACAGTAAGTGACAACAGATGTTTCATCTTGTTGACTTCCAGGTTACAATAGCAGAGATATTGATTA
TCATTATGAGGACTTTCAGGATTGCTATTTGGAATCTTGACATGATAATAAGTTCAATAGTGAGACAGTT
ATTTAAGCCTCTAACTAAGAATAAATATTCAGAGTTAGATGATGAAGAACCTATGGAGATAGATTATCCT
TG--------------------------------------------------------------------
----------------------------------------------------------------------
----------------------------------------------------------------------
----------------------------------------------------------------------
----------------------------------------------------------------------
----------------------------------------------------------------------
----------------------------------------------------------------------
----------------------------------ATAAACGAACCACTATGTTACTTTTAGTAACATTGT
TTGGTTTAGCACAAGGGTGCAGCTTACCACTTACGGTTAGCTGCCCTAGAGGCCTACCTTTCACTCTACA
GATTAACACTACTAGTGTTACTGTGGAGTGGTATCGGGTATCTCCTGCATCAATGCAAGGTCTTACAAAG
ATAAATACTGGCAGCACTATTTTTGATAACAACTTTAGTGTAGTCAATAATAATTTGTACTTCAAACAGT
GTTTTGGAGGC--TTTTTTACAGCACGCTGTTACCGCCAGGGTAAGCATGACGGTGCTATAGTAGATAAT
TCTCAACCTGTCTTTGTGGATGCTAGGAATTATGTACCAACTACTGCACCATTAGTCTCATCGCAGGGCA
TTGTGCAGCCAAAAAGTTCCAATGTGTTAGCTATAGTGTTACCTATAGCCCTTGTTGGTATTTGTCTTTT
TATTCTTTTACTTTGGTATCTGTTTTCTAAGCAAAACAAAATTTACCAACAGGCCACGCAATCAGTCTAA
ACGAACATGAAAATTATTCTCTTCCTGACATTGATTGCACTTGCATCTTGCGAGCTATATCACTATCAGG
AGTGTGTTAGAGGTACAACTATACTACTAAAAGAACCTTGCCTATCTGGAACTTACGAGGGCAATTCACC
ATTTCATCCTCTTGCTGATAACAAATTTGCACTAACTTGCACTAGCACTCATTTTGCTTTTGCTTGTGCT
GACGGTACTAGACATACTTATCAGCTTCGTGCAAGATCAGTTTCACCAAAACTTTTCATCAGACAAGAGG
AAGTTCATCAAGAGCTCTACTCGCCGCTTTTTCTCATTGTTGCTGCTCTAGTATTTATAATACTTTGCTT
CACCATTAAGAGAAAGACAGAATGAATGAGCTCACCTTAATTGACTTCTATTTGTGCTTTTTAGCCTTTC
TGCTATTCCTTGTTCTAATAATGCTTATTATATTTTGGTTTTCACTTGAACTCCAGGATATAGAAGAACC
TTGTAACAAAG--TCTAAACGAACATGAAACTTCTCATTGTTTTAGGACTCTTAACTTCAGTGTATTGCA
TGCATAAAGAATGCAGT-ATACAAGAATGTTGTGAAAATCAACCATTCCAACTTGAAGACCCATGTCCAA
TACATTACTATTCGGACTGGTTTGTAAAAATTGGACCT---CGTAAGTCTGCTCGCCTAGTACAACTTTG
TGCTGGTGAATATGGACATAGAGTTCCAATACATTACGAAATGTTTGGCAATTACACTATTTCATGTGAA
CCACTTGAAATAAATTGTCAAAACCCACCAGTTGGAAGTCTCATTGTACGTTGTTCATATGATGTTGACT
TTATGGAGTATCACGACGTTCGTGTTGT---TCTAG--ATTTCATCTAAACGAACAAACTAAAATGTCTG
ATAATGGACCCCAATCAAACCAGCGTAGTGCCCCCCGCATTACATTTGGTGGACCCACAGATTCAACTGA
CAATAACCAGAATGGAGGACGCAATGGGGCAAGGCCAAAACAACGCCGACCCCAAGGTTTACCCAATAAT
ACTGCGTCTTGGTTCACAGCTCTCACTCAGCATGGCAAGGAGGAACTTAGATTCCCTCGAGGCCAGGGCG
TTCCAATCAACACCAATAGTGGTCCAGATGACCAAATTGGCTACTACCGAAGAGCTACCCGACGAGTTCG
TGGTGGTGACGGCAAAATGAAAGAGCTCAGCCCCAGATGGTACTTCTATTACCTAGGAACTGGCCCAGAA
GCTTCACTTCCCTACGGCGCTAACAAAGAAGGCATCGTATGGGTCGCAACTGAGGGAGCCTTGAATACAC
CGAAGGATCACATTGGCACCCGCAATCCTAATAACAATGCTGCCATCGTGCTACAACTTCCTCAAGGAAC
AACATTGCCAAAAGGCTTCTACGCAGAGGGGAGCAGAGGCGGCAGTCAAGCCTCTTCTCGCTCTTCATCA
CGTAGTCGCGGTAATTCAAGAAATTCAACTCCTGGCAGCAGTAGGGGAAATTCTCCTGCTCGAATGGCTA
GCGGAGGTGGTGAAACTGCCCTCGCGCTATTGCTGCTAGACAGACTGAACCAGCTTGAGAGCAAAGTTTC
TGGTAAAGGCCAACAACAACAAGGCCAAACTGTCACTAAGAAATCTGCTGCTGAGGCATCTAAAAAGCCT
CGCCAAAAACGTACTGCTACAAAACAGTACAACGTCACTCAAGCTTTTGGGAGACGTGGTCCAGAACAAA
CCCAAGGAAACTTCGGGGACCAAGATCTAATCAGACAAGGAACTGATTACAAACATTGGCCGCAAATTGC
ACAATTTGCTCCAAGTGCCTCTGCATTCTTCGGAATGTCACGCATTGGCATGGAAGTCACACCTTCGGGA
ACATGGCTGACTTATCATGGAGCCATTAAACTGGATGACAAAGATCCACAATTCAAAGACAACGTCATAC
TGCTGAATAAGCACATTGACGCATACAAAACATTCCCACCAACAGAGCCTAAAAAGGACAAAAAGAAAAA
GACTGATGAAGCTCAGCCTTTACCGCAGAGACAAAAGAAGCAGCCCACTGTGACTCTTCTTCCTGCGGCT
GACATGGATGATTTCTCCAGACAACTTCAAAATTCCATGAGTGGAGCTTCTGCTGATTCAACTCAGGCAT
AAACACTCATGATGACCACACAAGGCAGATGGGCTATGTAAACGTTTTCGCAATTCCGTTTACGATACAT
AGTCTACTCTTGTGCAGAATGAATTCTCGTAGCTAAACAGCACAAGTAGGTTTAGTTAACTTTAATCTCA
CATAGCAATCTTTAATCAATGTGTAACATTAGGGAGGACTTGAAAGAGCCACCACATTTTCACCGAGGCC
ACGCGGAGTACGATCGAGGGTACAGTGAATAATGCTAGGGAGAGCTGCCTATATGGAAGAGCCCTAATGT
GTAAAATTAATTTTAGTAGTGCTATCC...........................................
........................
>KY417151_Bat_SARS_like_CoV_Rs7327
ATATTAGGTTTT-TACCTACCCAGG--AAAAGCCAACCAACC-TCGATCTCTTGTAGATCTGTTCTCTAA
ACGAACTTTAAAA------TCTGTGTAGCTGTCGCTCGGCTGCATGCCTAGTGCACCTACGCAGTATAAA
CAATAATAAATTTTACTGTCGTTGACAAGAAACGAGTAACTCGTCCCTCTTCTGCAGACTGCTTACGGTT
TCGTCCGTGTTGCAGTCGATCATCAGCATACCTAGGTTTCGTCCGGGTGTGACCGAAAGGTAAGATGGAG
AGCCTTGTTCTTGGTGTCAACGAGAAAACACACGTCCAACTCAGTTTGCCTGTTCTTCAGGTTAGAGACG
TGCTAGTGCGTGGCTTCGGGGACTCTGTGGAAGAGGCCCTATCGGAGGCACGTGAACATCTTAAAAATGG
CACTTGTGGTTTAGTAGAGCTGGAAAAAGGCGTATTGCCCCAGCTTGAACAGCCCTATGTGTTCATTAAA
CGTTCTGATGCCTTAAGCACCAATCATGGCCACAAGGTCGTTGAGCTGGTTGCAGAATTGGACGGCATTC
AGTACGGTCGTAGCGGTATAACTCTGGGAGTGCTCGTGCCACATGTGGGCGAAACCCCAATCGCATACCG
CAATGTTCTTCTTCGTAAGAACGGTAATAAGGGAGCCGGTGGCCATAGCTTTGGCATCGATCTAAAGTCT
TATGACTTAGGTGACGAGCTTGGCACTGATCCCATCGAAGATTATGAACAAAACTGGAACACTAAGCATG
GCAGTGGTGCACTCCGTGAACTCACTCGTGAGCTCAATGGAGGTGCATTCACTCGCTATGTCGACAACAA
CTTCTGTGGCCCAGATGGGTACCCTCTTGATTGCATCAAGGATTTTCTCGCTCGCGCGGGCAAGTCAATG
TGCACTCTTTCTGAACAACTTGATTACATTGAGTCGAAGAGAGGTGTCTACTGCTGCCGTGACCATGAGC
ATGAAGTTGCCTGGTTCACTGAGCGCTCTGATAAGAGCTATGAGCATCAGACACCCTTCGAAATTAAGAG
TGCCAAGAAATTTGACACCTTCAAAGGGGAATGCCCAAAGTTTGTATTTCCTCTCAATTCAAAAGTCAAA
GTCATTCAACCACGTGTTGAAAAGAAAAAGACTGAAGGTTTCATGGGGCGTATACGCTCTGTGTACCCTG
TTGCATCTCCACAGGAGTGTAACAACATGCACTTGTCTACCTTGATGAAATGTAATCATTGCGATGAAGT
TTCATGGCAGACGTGCGACTTTCTGAAAGCCACTTGTGAACATTGTGGCACTGAAAATTTAGTCACTGAA
GGACCTACTACATGTGGGTACCTACCTACTAATGCTGTAGTGAAAATGCCATGT---CCTGCCTGTCAAG
ACCCAGAGATTGGACCTGAGCATAGTGTTGCAGATTATCACAACCACTCAAACATTGAAACTCGACTCCG
CAAGGGAGGTAGGACTAGATGTTTTGGAGGCTGCGTGTTTGCCTACGTCGGCTGCTATAACAAGCGTGCC
TACTGGGTTCCTCGTGCTAGTGCTGATATTGGTTCAGGCCATACCGGCATTACTGGTGACAACGTGGAGA
CCCTGAATGAGGATCTCCTTGAGATACTGAGTCGTGAACGTGTTAACATTAACATTGTTGGCGATTTTCA
GTTGACTGAAGAGGTTGCCATCATTTTGGCATCTTTTTCCGCTTCTACAAGTGCCTTTATTGGCACTATA
AAGAGTCTTGATTACAAGTCTTTCAAAGCCATTGTTGAGTCCTGCGGTAACTACAAAGTCACTAAGGGAA
AGCCCGTAAAAGGTGCTTGGAACATAGGACAACAGAGATCAGTTTTAACACCACTGTGTGGTTTCCCCTC
ACAGGCTGCTGGTGTTATCAGATCAATTTTTGCACGCACACTTGATGCAGCAAACCACTCAATTCCTGAT
TTGCAAAGAGCAGCTGTCACCATACTTGATGGTATTTCTGAACAGTCATTACGTCTTGTCGACGCCATGG
TTTATACCTCAGACCTGATCACCAACAGTGTCATTATTATGGCATATGTAACTGGTGGTCTTGTACAACA
GATTTCTCAGTGGTTGTCTAATCTGTTGGGCACTACTGTTGAAAAACTCAGGCCCATCTTTGCATGGATT
GAGGCGAAATTTAGTGCAGGAGTTGAATTTCTCAAGGATGCTTGGGAGATTCTCAAATTTCTCATTACAG
GTGTTTTTGACATCGTCAAGGGTCAAATACAGGTTGCTTCAGATAACATCAAGGATTGTGTAAAATGCTT
CATTGATGTTGTTAACAAAGCACTCGAAATGTGCATTGACCAAGTCACTATCGCTGGCGTAAAGTTGCGA
TCACTCAACTTGGGTGAAGTCTTCATCGCTCAAAGCAAGGGACTTTACCGTCAGTGTATACGTGGCAAGG
AACAGCTGCAACTACTCATGCCTCTTAAGGCACCAAAAGAAGTCACCTTTCTTGAAGGTGATTCACATGA
CACAGTACTTACCTCTGAGGAGGTTGTTCTCAAGAACGGTGAACTCGAAGTACTCGAGACGCCCGTTGAT
AGCTTCACAAATGGAGCTGTCGTTGGCACACCAGTCTGTGTAAATGGCCTCATGCTCTTAGAGATCAAGG
ACAAAGAACAATATTGCGCATTGTCTCCTGGTTTACTGGCTACAAACAATGTCTTTCGCCTAAAGGGAGG
TGCACCAATTAAAGGTGTAACCTTTGGAGAAGATACTGTTTTGGAAGTTCAAGGCTACAAGAATGTGAGA
ATCACATTTGAGCTTGATGAACGTGTAGACAAAGTGCTTAATGAAAAGTGTTCTGTCTACACTGTTGAAT
CCGGTACCGAAGTTACTGAGTTTGCATGTGTTGTAGCAGAGGCTGTTGTGAAGACTTTACAACCAGTTTC
TGATCTTCTTACCAATATGGGTATTGATCTTGATGAATGGAGTGTGGCTACATTCTATTTGTTTGATGAT
GCTGGTGAAGAAAAACTTTCTTCACGTATGTACTGTTCCTTCTATCCTCCTGATGATGAGGAGGATTGTG
ATGAGTATGAGGAAGAAGAGGAAGTCCCGGAAGAATCCTGTGCGCATGAATACGGTACAGAAGAAGACTA
CCAAGGTCTTCCACTGGAATTTGGTGCCTCAACTGAAA---TGCAAGTT---GAAGAAGAAGAAGAAGAG
GACTGGCTTGGTGATGCTACCGAA----------------------------------------------
-----------------------------TTATCGGAGCATGAACCAGAACCAGAACTAACACCTGAAGA
ACCAGTTAACCAGTTTACTGGTTATTTAAAACTTACTGACAATGTTGCCATTAAGTGTGTGGACATCGTG
AAGGAGGCGCAAAACGCTAACCCCACGGTGATTGTAAATGCTGCTAACATACATCTGAAACATGGTGGTG
GTGTAGCAGGTGCACTCAACAAGGCAACCAATGGTGCCATGCAAAAAGAGAGCGATGA-TTACATTAAGC
TAAATGGCCCTCTCACAGTGGGGGGTTCATGTTTGCTTTCTGGACATAACCTTGCTAAGAAGTGTCTGCA
TGTTGTTGGACCTAACCTAAATGCAGGTGAGGACATCCAGCTTCTTAAGGCAGCATATGAAAATTTCAAT
TCACAGGACACCTTACTTGCACCATTGTTGTCAGCAGGCATATTTGGTGCTAAACCACTTCAGTCTTTAC
AAGTGTGCGTGCAGACAGTTCGTACACAGGTTTACATTGCAGTCAATGACAAAGCTCTTTATGAGCAGGT
T---------------------------------------------------GTCATGGATTACCTTGAT
AGCCTGAAGCCTAGAGTGGAAGCACCTAAACAAGAGGAGCCACCAAAGACAGAAGATCCTGAAATTGAGG
AGAAA---------------------------------TTTGTCGTACAGAAGCCTGTCGATGTGAAGCC
AAAGATTAAGGCTTGCATTGATGAGGTTACTACAACACTGGAAGAAACTAAGTTTCTTACCAATAAGTTA
CTCTTGTTTGCTGACATCAATGGTAAGCTTTACCATGATTCTCAGAACATGCTTAGAGGTGAAGATATGT
CTTTCCTTGAGAAGGACGCACCTTACATGGTAGGTGATGTTATCACTAGTGGTGATATCACTTGTGTTGT
AATACCCTCCAAAAAGGCTGGCGGCACTACTGAGATGCTCTCAAGAGCTTTGAAGAAAGTGCCAGTTGAT
GAGTATATAACCACATACCCTGGACAAGGATGTGCTGGTTATACACTTGAGGAAGCTAAGACTGCTCTTA
AGAAATGCAAATCTGCATTTTACGTGCTACCTTCAGAAACACCTAATGCTAAGGAAGAGATTCTAGGAAC
CGTATCCTGGAATTTGAGAGAAATGCTTGCTCATGCTGAAGAGACAAGAAAATTAATGCCTATCTGCATG
GATGTTAGAGCTATAATGGCCACCATCCAACGCAAGTACAAAGGAATTAAAATTCAAGAAGGCATCGTTG
ACTATGGTGTCCGATTCTTCTTTTATACTAGTAAAGAGCCTGTAGCTTCTATTATTACGAAGCTGAACTC
TCTAAATGAGCCACTTGTCACAATGCCAATTGGTTATGTGACACATGGTTTTAATCTTGAAGAGGCTGCG
CGCTGTATGCGTTCTCTTAAAGCTCCTGCCGTAGTGTCAGTATCATCACCAGATGCTGTTACTACATATA
ATGGATACCTCACTTCGTCATCAAAGACATCTGAGGAGCACTTTGTGGAAACAGTTTCTTTGGCTGGCTC
TTACAGAGATTGGTCCTATTCAGGACAGCGTACAGAGTTAGGTGTTGAATTTCTTAAGCGTGGTGACAAA
ATTGTGTACCACACTTTGGAGAGCCCCGTCGAGTTTCATCTTGACGGTGAGGTTCTTCCACTTGACAAAC
TAAAGAGTCTCTTATCCCTACGGGAGGTTAAGACTATAAAAGTGTTCACAACTGTGGACAACACCAATCT
CCACACACAGCTTGTGGATATGTCTATGACATATGGACAGCAGTTTGGTCCAACATACTTGGATGGTGCT
GATGTTACAAAAATCAAACCTCATGTAAATCATGAGGGTAAGACTTTCTTTGTACTACCTAGTGATGACA
CACTACGTAGTGAAGCTTTCGAGTACTACCACACTCTTGATGAGAGTTTTCTTGGTAGGTACATGTCTGC
TTTAAACCACACAAAGAAATGGAAATTTCCTCAAGTTGGTGGTTTAACTTCAATTAAATGGGCTGATAAC
AACTGTTATTTGTCCAGTGTTTTATTAGCACTTCAACAGATTGAAGTCAAATTCAATGCACCAGCACTTC
AAGAGGCCTATTATAGAGCCCGTGCTGGTGATGCTGCTAACTTTTGTGCACTCATACTCGCTTACAGTAA
TAAAACTGTTGGCGAGCTTGGTGATGTCAGAGAAACTATGACCCATCTTCTACAGCATGCTAATTTGGAA
TCTGCAAAGCGAGTTCTTAATGTGGTGTGTAAGCATTGCGGTCAGAAAACTACTACCTTAACGGGTGTAG
AAGCTGTGATGTATATGGGTACTCTATCTTATGATAATCTTAAGACAGGTGTTTCCATTCCATGTGTGTG
TGGTCGTGATGCTACACAATATCTAGTACAACAAGAGTCTTCTTTTGTTATGATGTCTGCACCACCTGCT
GAATATAAATTACAGCAAGGTACATTCCTATGTGCGAATGAGTACACTGGTAACTATCAGTGTGGTCATT
ACACTCATATAACTGCTAAGGAGACCCTCTATCGTATTGATGGAGCTCACCTTACAAAGATGTCGGAGTA
CAAAGGACCAGTGACTGATGTTTTCTACAAGGAAACATCTTACACTACAACCATTAGGCCTGTGTCATAT
AAACTCGATGGAGTTACTTACACAGAGATTGAACCAAAATTGGATGGGTATTATAAAAAGGATAATGCTT
ACTATACAGAGCAGCCTATAGACCTTGTACCAACTCAACCACTACCAAATGCGAGTTTTGACAATTTCAA
ACTCACATGTTCTAATACAAAATTCGCTGATGACTTAAATCAAATGACAGGCTTCACAAAGCCAGCTTCA
CGAGAGCTATCTGTCACATTCTTCCCAGACTTGAATGGCGATGTAGTGGCTATTGACTATAGACACTATT
CAGCGAGTTTCAAGAAAGGTGCTAAATTACTGCATAAGCCAATTGTTTGGCACATTAATCAGGCTACAAC
CAAGACAACGTTTAAACCAAACACTTGGTGTTTACGTTGTCTTTGGAGTACAAAGCCAGTAGATACTTCA
AATTCATTTGAAGTTCTGGCAGTAGAAGACACACAAGGAATGGACAATCTTGCTTGTGAAAGTCAACAAC
CCACCTCTGAAGAAGTAGTGGAAAATCCTACCATACAGAAGGAAGTCATAGAGTGTGACGTGAAAACTAC
CGAAGTTGTAGGCAATGTCATACTTAAACCATCAGATGAAGGTGTTAAAGTAACACAGGAGTTAGGTCAT
GAGGATCTTATGGCTGCCTATGTGGAAAACACAAGCATTACCATTAAGAAACCTAATGAGCTTTCACTAG
CCTTAGGTTTAAAAACAATTGCCACTCATGGTATTGCTGCAATTAATAGTGTTCCTTGGAGTAAAATTTT
GGCTTATGTCAAACCATTCTTAGGACAAGCAGCAATTACAACATCAAATTGCGCCAAGAGATTAGCACAA
CGTGTGTTTAACAATTATATGCCTTATGTGCTTACACTATTGTTTCAATTGTGTACTTTTACAAAAAGTA
CAAATTCTAGAATTAGAGCTTCACTACCTACGACTATTGCTAAGAATAGTGTTAGGGGTGTTGCTAGATT
ATGTTTGGATGCTGGCATTAATTATGTAAAGTCACCCAAATTTTCTAAATTGTTCACTATTGCAATGTGG
CTATTATTGTTAAGCATTTGCTTAGGTTCACTAATCTATGTAACTGCAGCTTTAGGTGTATTATTGTCCA
ACTTTGGAGCTCCTTCTTATTGTAGTGGCGTTAGAGAATCATACCTTAATTCCTCTAATGTTACTACTAT
GGATTTCTGTGAAGGTTCTTTTCCTTGCAGTGTTTGTTTAAGTGGATTAGATTCTCTTGATTCCTATCCA
GCTCTTGAAACCATCCAGGTGACGATTTCATCGTACAAGCTAGACTTGACAATTTTAGGTCTGGCTGCTG
AGTGGTTTTTGGCATATATGTTGTTCACAAAATTCTTTTATTTATTAGGTCTTTCAGCTATAATGCAGGT
GTTCTTTGGCTATTTTGCTAGTCATTTCATCAGCAATTCTTGGCTCATGTGGTTTATCATTAGCATTGTA
CAAATGGCACCCGTTTCTGCAATGGTTAGGATGTACATCTTTTTTGCTTCTTTTTACTACATATGGAAGA
GCTATGTTCATATTATGGATGGTTGTACCTCTTCGACTTGCATGATGTGCTATAAGCGCAATCGTGCCAC
ACGCGTAGAGTGTACAACTATTGTTAATGGCATGAAGAGATCTTTCTATGTCTATGCAAATGGAGGCCGT
GGCTTCTGCAAGACGCACAATTGGAATTGTCTCAATTGTGACACATTTTGCACTGGTAGTACATTCATTA
GTGATGAAGTTGCTCGTGATTTGTCACTCCAGTTTAAAAGACCAATCAACCCTACTGACCAGTCATCGTA
TATTGTTGATAGTGTTGCTGTGAAAAATGGCGCACTTCACCTCTACTTTGACAAGGCTGGTCAAAAGACT
TATGAGAGACACCCACTCTCTCATTTTGTCAATTTAGACTATTTGAGAGCTAACAACACTAAAGGTTCAC
TACCTATTAATGTCATAGTTTTTGATGGCAAGTCCAAATGGGACGAGTCTGCTGCTAAATCTGCTTCTGT
GTACTACAGTCAGTTAATGTGCCAACCTATTCTGTTGCTCGACCAAGCTCTTGTGTCAGATGTTGGAGAT
AGTACTGAAGTTTCTGTCAAGATGTTTGATGCCTATGTCGACACTTTCTCAGCAACTTTTAGTGTTCCTA
TGGAAAAACTTAAGGCACTTGTTGCTACTGCTCATAGCGAGCTAGCAAAGGGTGTAGCTTTAGATGGTGT
CCTTTCTACATTTGTGTCCGCAGCCCGTCAAGGTGTTGTAGATACTGATGTTGATACAAAGGATGTCATT
GAATGTCTCAAGCTTTCACATCACTCCGACTTGGAAGTGACAGGTGATAGTTGTAATAACTTCATGCTCA
CCTATAATAAAGTTGAAAACATGACGCCTAGAGATCTTGGCGCATGTATTGATTGTAATGCAAGGCATAT
CAATGCTCAAGTAGCAAAGAGTCACAATGTTTCACTCATCTGGAATGTAAAAGACTACATGTCTTTATCT
GAACAGCTGCGTAAACAAATTCGTAGTGCTGCTAAGAAGAACAACATACCTTTTAGACTAACTTGTGCTA
CAACTAGACAGGTTGTCAATGTTATAACTACTAAAATCTCACTCAAGGGTGGTAAGATTGTTAG---TAC
TTGGTTTAAACTCATGCTTAAGGCCACATTATTGTGCGTCATTGCTGCATTGGTCTGTTACATCGTTATG
CCAGTACATACATTGTCTGCTCATGATGGTTACACAAATGAAATCATTGGTTACAAAGCCATTCAGGATG
GTGTCACTCGTGACATCGTTTCTACTGATGATTGTTTTGCAAACAAACATGCTGGTTTTGACTCGTGGTT
TAGCCAGCGTGGTGGTTCATACAAAAATGACAAAAGCTGCCCTGTAGTAGCTGCTATCATTACAAGAGAG
ATTGGCTTCATAGTGCCTGGCTTACCAGGTACTGTGTTGAGAGCAATCAATGGTGACTTCTTGCATTTTC
TACCTCGTGTCTTTAGTGCTGTTGGCAACATTTGCTACACACCTTCCAAACTCATTGAGTATAGTGATTT
TGCTACCTCAGCTTGCGTTCTTGCTGCTGAGTGTACAATTTTTAAGGATGCTATGGGCAAACCTGTGCCA
TATTGTTATGACACTAATTTGCTAGAGGGTTCTATTTCTTATAGTGAGCTTCGTCCAGACACTCGTTATG
TCCTTATGGATGGTTCCATCATACAGTTTCCTAACACTTACCTGGAGGGTTCTGTTAGAGTAGTAACAAC
TTTTGATGCTGAGTACTGTAGACATGGTACATGTGAAAGATCAGAAGCTGGTATTTGCTTATCTACCAGT
GGTAGATGGGTTCTTAACAATGAACATTATAGAGCTCTACCTGGAGTATTCTGTGGTGTTGATGCAATGA
ATCTTATAGCAAACATCTTTACTCCCCTTGTGCAACCTGTGGGTGCTTTAGATGTGTCTGCTTCAGTAGT
GGCTGGTGGTATTATTGCCATATTGGTGACTTGTGCTGCCTACTACTTTATGAAATTCAGACGTGCTTTT
GGTGAGTACAACCATGTTGTTGCTGCTAATGCACTTTTGTTTTTGATGTCTTTCACTATACTCTGTCTGG
CACCAGCTTATAGCTTTTTGCCAGGAGTCTACTCAGTCTTTTACTTGTACTTGACATTCTATTTCACTAA
TGATGTTTCGTTCTTGGCTCACCTTCAATGGTTTGCCATGTTTTCTCCTATTGTGCCTTTTTGGATAACA
GCAATCTATGTATTCTGTATTTCTCTGAAGCACTGCCATTGGTTCTTTAACAACTATCTTAGGAAAAGAG
TCATGTTTAATGGAGTTACATTTAGTACCTTCGAGGAGGCTGCTTTGTGTACCTTTTTGCTCAATAAGGA
AATGTACCTAAAATTGCGTAGTGAGACACTGTTGCCACTTACACAGTACAACAGGTATCTTGCTCTATAT
AACAAGTACAAGTATTTCAGTGGAGCCTTAGATACTACCAGCTATCGTGAAGCAGCTTGCTGCCACTTAG
CAAAGGCTCTAAATGACTTTAGCAATTCAGGTGCTGATGTTCTCTACCAACCACCACAGACATCAATCAC
TTCTGCTGTTCTGCAGAGTGGTTTTAGGAAAATGGCATTCCCATCAGGCAAAGTTGAAGGGTGCATGGTA
CAAGTAACCTGTGGAACTACAACTCTTAATGGATTGTGGTTAGATGACACAGTATACTGTCCAAGACATG
TCATTTGCACAGCAGAAGACATGCTTAATCCTAACTATGAAGATCTGCTCATTCGCAAATCCAACCATAG
CTTCCTTGTTCAGGCTGGCAATGTACAACTCCGAGTTATCGGCCATTCTATGCAAAATTGTCTGCTTAGG
CTTAAAGTTGATACCTCTAACCCTAAGACACCCAAGTATAAATTTGTCCGTATTCAACCTGGTCAAACAT
TTTCAGTTCTAGCATGCTACAATGGTTCACCATCAGGTGTTTATCAGTGTGCCATGAGACCTAACCATAC
CATTAAAGGTTCTTTCCTTAATGGATCATGTGGTAGTGTTGGTTTTAACATTGATTATGATTGCGTGTCT
TTCTGCTATATGCATCACATGGAGCTTCCAACAGGAGTACACGCTGGTACTGACTTAGAAGGTAAATTCT
ATGGTCCATTTGTTGACAGACAAACTGCACAGGCTGCAGGTACAGACACAACCATAACATTAAATGTTTT
GGCATGGCTGTATGCTGCTGTTATCAATGGTGATAGGTGGTTTCTTAATAGATTCACCACTACTTTGAAT
GACTTTAACCTTGTGGCAATGAAGTACAACTATGAACCTTTGACACAAGATCATGTTGACATATTGGGAC
CTCTTTCTGCTCAAACAGGAATTGCTGTCTTAGATATGTGTGCTGCTTTGAAAGAGCTGCTGCAGAATGG
TATGAATGGTCGTACTATCCTTGGTAGCACTATTTTAGAAGATGAGTTTACACCATTTGATGTTGTTAGA
CAATGCTCTGGTGTTACCTTCCAAGGTAAGTTCAAGAAAATTGTTAAGGGCACTCATCATTGGATGCTTT
TAACTTTCTTGACATCACTATTGATTCTTGTCCAAAGTACTCAGTGGTCACTGTTTTTCTTTGTTTATGA
GAATGCTTTCTTGCCATTTACTCTTGGTATTATGGCAATTGCTGCATGTGCTATGCTGCTTGTTAAGCAT
AAGCACGCATTCTTGTGCTTGTTTCTGTTACCTTCTCTTGCAACAGTTGCTTACTTTAATATGGTCTACA
TGCCTGCTAGCTGGGTGATGCGTATTATGACATGGCTTGAATTGGCTGACACTAGCTTGTCTGGTTATCG
GCTTAAGGACTGTGTTATGTATGCTTCAGCTTTAGTTTTGCTTATTCTCATGACAGCTCGCACTGTTTAT
GATGATGCTGCTAGACGTGTTTGGACACTGATGAATGTCATTACACTTGTTTACAAAGTCTACTATGGTA
ATGCTTTAGATCAAGCTATTTCCATGTGGGCCTTAGTTATTTCTGTAACCTCTAACTATTCTGGTGTCGT
CACGACTATCATGTTTTTAGCTAGAGCTATAGTGTTTGTGTGTGTTGAGTATTACCCATTGTTATTTATT
ACTGGCAACACCTTACAGTGTATCATGCTTGTTTATTGTTTCTTAGGCTATTGTTGCTGCTGCTATTTTG
GCCTTTTCTGTTTACTCAACCGTTACTTCAGGCTTACTCTTGGTGTTTATGACTACTTGGTCTCTACACA
AGAATTTAGGTATATGAACTCCCAGGGGCTTTTGCCTCCTAAGAGTAGTATTGATGCTTTCAAGCTTAAC
ATTAAGTTGTTAGGTATTGGAGGTAAACCATGTATCAAGGTTGCTACTGTACAGTCTAAAATGTCTGACG
TAAAGTGCACATCTGTGGTACTGCTCTCGGTTCTTCAACAACTTAGAGTAGAGTCATCTTCTAAATTGTG
GGCACAATGTGTACAACTCCACAATGATATTCTTCTTGCAAAAGACACAACTGAAGCTTTCGAGAAGATG
GTTTCTCTTTTGTCTGTTTTGCTATCCATGCAGGGTGCTGTAGACATTAACAAGTTGTGCGAGGAAATGC
TCGACAACCGTGCTACTCTTCAGGCTATTGCTTCAGAATTTAGTTCTTTACCATCATATGCCGCTTATGC
CACTGCCCAAGAGGCCTATGAGCAGGCTGTAGCTAATGGTGATTCTGAAGTCGTTCTCAAAAAGTTAAAG
AAATCTTTGAATGTGGCTAAATCTGAGTTTGACCGTGATGCTGCCATGCAACGCAAGTTGGAAAAGATGG
CAGATCAGGCTATGACCCAAATGTACAAACAGGCAAGATCTGAGGACAAGAGGGCAAAAGTAACTAGTGC
TATGCAAACAATGCTTTTCACTATGCTTAGGAAGCTTGATAATGATGCACTTAACAACATTATCAACAAT
GCGCGTGATGGTTGTGTTCCACTCAACATCATACCATTGACTACAGCAGCCAAACTTATGGTTGTTGTCC
CTGATTATGGTACCTACAAGAACACTTGTGATGGTAACACTTTTACATATGCATCTGCACTCTGGGAAAT
CCAGCAAGTTGTTGATGCAGATAGTAAGATTGTTCAACTTAGTGAAATTAACATGGATAATTCACCAAAT
TTGGCTTGGCCTCTTATTGTTACAGCTCTAAGAGCCAACTCAGCTGTCAAACTACAGAATAATGAACTGA
GTCCGGTAGCACTACGACAGATGTCTTGTGCGGCTGGTACCACACAAACAGCTTGTACTGATGACAATGC
ACTTGCCTACTATAACAATTCGAAGGGAGGTAGGTTTGTGCTGGCATTACTATCAGACCACCAAGATCTC
AAATGGGCTAGATTCCCTAAGAGTGATGGTACAGGTACAATTTACACAGAACTGGAACCACCTTGTAGGT
TTGTTACAGACACACCAAAAGGGCCTAAAGTGAAATACTTGTACTTCATCAAAGGCTTAAATAACCTAAA
TAGAGGTATGGTTCTGGGCAGTTTAGCTGCTACAGTACGTCTTCAGGCTGGAAATGCTACAGAAGTACCT
GCCAATTCAACTGTGCTTTCCTTCTGTGCCTTTGCAGTAGACCCTGCTAAAGCATATAAGGATTACCTAG
CAAGTGGAGGACAACCAATCACCAACTGTGTGAAGATGTTGTGTACACACACTGGTACAGGACAGGCAAT
TACTGTAACACCAGAAGCTAACATGGACCAAGAGTCCTTTGGTGGTGCTTCATGCTGTCTGTATTGTAGA
TGCCACATTGATCATCCAAATCCTAAAGGATTTTGTGACTTGAAAGGTAAGTACGTCCAAATACCTACCA
CTTGTGCTAATGACCCAGTGGGTTTTACACTTAGAAACACAGTCTGTACCGTCTGCGGAATGTGGAAAGG
TTATGGCTGTAGTTGTGATCAACTCCGCGAACCCATGATGCAGTCTGCGGATGCGTCAACGTTTTTAAAC
GGGTTTGCGGTGTAAGTGCAGCCCGTCTTACACCGTGCGGCACAGGCACTAGCACTGATGTCGTCTACAG
GGCTTTTGATATTTACAACGAAAAAGTTGCTGGTTTTGCAAAGTTCCTAAAAACTAATTGCTGCCGCTTC
CAGGAGAAGGATGAGGAAGGCAATTTATTAGACTCTTACTTTGTAGTTAAGAGGCATACTATGTCTAACT
ACCAACATGAAGAGACTATTTACAACTTGGTTAAAAATTGTCCATCGGTTGCTGTTCATGATTTTTTCAA
GTTTAGAGTAGATGGTGACATGGTACCACATATATCACGTCAGCGTCTAACTAAATACACAATGGCTGAT
TTAGTCTATGCTCTACGTCATTTTGACGAGGGTAATTGTGACACATTAAAAGAAATACTCGTCACATACA
ATTGTTGTGATGATGATTATTTCAATAAGAAGGATTGGTATGACTTCGTAGAGAATCCTGACATCTTACG
CGTATATGCTAACTTAGGTGAACGTGTACGCCAAGCATTATTAAAGACTGTACAATTCTGCGATGCTATG
CGTGATGCAGGCATTGTAGGCGTACTGACATTAGACAATCAGGATCTTAATGGGAACTGGTACGACTTCG
GTGATTTCGTACAAGTAGCACCAGGCTGCGGAGTTCCTATTGTGGATTCATACTACTCATTGCTGATGCC
CATCCTCACTCTGACTAGGGCATTGGCTGCTGAGTCCCATATGGATGCTGATCTCGCAAAACCACTTATT
AAGTGGGATTTGCTGAAATATGATTTTACGGAAGAGAGACTTTGTCTCTTCGACCGTTACTTTAAATATT
GGGACCAGACATACCATCCCAATTGTATTAACTGTTTGGATGATAGGTGTATCCTTCATTGTGCAAACTT
TAATGTGTTATTTTCTACTGTGTTTCCACCTACAAGTTTTGGACCACTAGTAAGAAAAATATTTGTAGAT
GGTGTTCCTTTTGTTGTTTCAACTGGATACCATTTTCGTGAGTTAGGAGTTGTACATAATCAGGATGTAA
ACTTACATAGCTCGCGTCTCAGTTTCAAGGAACTTTTAGTGTATGCTGCTGATCCCGCCATGCATGCAGC
TTCTGGCAATTTATTGCTAGATAAACGCACTACATGCTTTTCAGTAGCTGCACTAACAAACAATGTTGCT
TTTCAAACTGTTAAACCCGGTAATTTTAACAAAGACTTTTATGACTTTGCTGTGTCTAAAGGTTTCTTTA
AGGAAGGAAGTTCTGTTGAACTAAAACACTTCTTCTTTGCTCAGGATGGCAATGCTGCTATCAGTGATTA
TGACTATTATCGTTATAATCTGCCAACAATGTGTGATATCAGACAACTCCTATTCGTAGTTGAAGTTGTT
GATAAATACTTTGATTGTTACGATGGTGGCTGTATTAATGCCAACCAAGTAATCGTTAACAATCTGGACA
AATCAGCTGGTTTCCCATTTAATAAATGGGGTAAGGCTAGACTTTATTATGACTCAATGAGTTATGAGGA
TCAAGATGCACTTTTCGCGTACACTAAGCGTAATGTCATCCCTACTATAACTCAAATGAATCTTAAGTAT
GCCATTAGTGCAAAGAATAGAGCTCGCACCGTAGCTGGTGTCTCTATCTGTAGTACTATGACAAATAGAC
AGTTTCATCAGAAATTATTGAAGTCAATAGCCGCCACTAGAGGAGCTACTGTGGTAATTGGAACAAGCAA
ATTTTACGGTGGCTGGCATAATATGTTAAAAACTGTTTACAGTGATGTAGAAACTCCACACCTTATGGGT
TGGGATTATCCAAAATGTGACAGAGCCATGCCTAACATGCTTAGGATAATGGCCTCTCTTGTTCTTGCTC
GCAAACATAGCACTTGCTGTAACTTGTCACACCGTTTCTACAGGTTAGCTAATGAGTGTGCGCAAGTATT
AAGTGAGATGGTCATGTGTGGCGGCTCACTATATGTTAAACCAGGTGGAACATCATCCGGTGATGCTACA
ACTGCTTATGCTAATAGTGTCTTTAACATTTGTCAAGCTGTTACAGCCAATGTAAATGCACTCCTTTCAA
CTGATGGTAACAAGATAGCTGACAAGTACGTCCGCAATCTACAACACAGGCTTTATGAGTGTCTCTATAG
AAATAGGGATGTTGATCATGAATTCGTGGATGAGTTTTACGCTTACCTGCGTAAACATTTCTCTATGATG
ATTCTTTCTGATGATGCCGTTGTGTGCTATAACAGTAACTATGCGGCTCAAGGTTTAGTAGCTAGCATTA
AGAACTTTAAGGCAGTTCTTTATTATCAAAATAATGTGTTCATGTCTGAGGCAAAATGTTGGACTGAGAC
TGACCTTACTAAAGGACCTCACGAATTTTGCTCACAGCATACAATGCTAGTTAAACAAGGAGATGATTAC
GTGTACCTGCCTTACCCAGATCCGTCAAGAATATTAGGCGCAGGCTGTTTTGTCGATGATATTGTCAAAA
CAGATGGTACACTTATGATTGAGAGGTTCGTGTCATTAGCTATTGATGCTTACCCTCTTACTAAACATCC
TAATCAGGAGTATGCTGATGTCTTTCACTTGTATTTACAATACATTAGAAAGTTACATGATGAGCTTACC
GGTCACATGTTAGACATGTATTCTGTAATGCTAACTAATGATAACACCTCACGTTATTGGGAACCTGAGT
TTTATGAAGCTATGTACACACCACACACAGTCTTGCAGGCTGTAGGTGCTTGTGTATTGTGTAATTCACA
GACTTCACTTCGTTGCGGTGCCTGCATTAGGAGACCATTCCTGTGCTGCAAGTGCTGCTATGACCATGTC
ATTTCAACATCACATAAATTAGTGTTGTCTGTTAATCCCTATGTTTGCAATGCACCAGGTTGTGATGTCA
CTGATGTGACACAACTATATCTAGGAGGTATGAGTTATTACTGCAAGTCACATAAGCCTCCCATTAGTTT
TCCATTGTGTGCTAATGGTCAGGTTTTTGGTTTATACAAGAACACATGTGTAGGTAGTGACAATGTCACT
GACTTTAATGCGATAGCAACATGTGATTGGACTAATGCTGGCGATTACATACTTGCCAACACCTGTACTG
AGAGAATCAAACTCTTTGCAGCAGAAACACTCAAAGCTACTGAGGAAACATTCAAGCTGTCATATGGTAT
TGCCACTGTACGTGAAGTACTCTCTGACAGAGAATTGCATCTTTCATGGGAGGTTGGAAAACCTAGACCA
CCATTGAATAGAAATTATGTCTTTACTGGTTACCGTGTAACTAAAAATAGTAAAGTACAGATTGGAGAGT
ACACCTTTGAAAAAGGTGACTATGGTGATGCTGTTGTGTACAGAGGTACTACGACATACAAATTGAATGT
TGGTGATTACTTTGTGTTGACATCTCACACTGTAATGCCACTTAGTGCACCTACTCTAGTGCCACAAGAG
CACTATGTGAGAATTACTGGCTTGTACCCAACACTCAACATCTCAGATGAGTTTTCTAGCAATGTTGCAA
ATTATCAAAAGGTCGGTATGCAAAAGTACTCTACACTCCAAGGACCACCTGGTACTGGTAAGAGTCATTT
TGCCATCGGACTTGCTCTCTACTACCCATCTGCTCGCATAGTGTATACAGCTTGCTCTCATGCAGCTGTT
GATGCCCTATGCGAAAAGGCATTAAAATACTTGCCCATAGATAAATGTAGTAGAATCATACCTGCGCGTG
CTCGCGTAGAGTGTTTTGACAAATTCAAAGTTAATTCAACACTAGAACAGTATGTTTTCTGCACTGTAAA
TGCATTGCCAGAAACAACTGCTGATATTGTAGTCTTTGATGAAATCTCTATGGCTACTAATTATGACTTG
AGTGTTGTCAATGCTAGACTTCGTGCAAAACACTACGTCTATATTGGCGATCCTGCTCAATTACCAGCCC
CGCGCACATTGCTGACCAAAGGCACACTAGAACCAGAATACTTCAATTCAGTGTGCAGACTTATGAAAAC
AATAGGTCCAGACATGTTCCTTGGAACTTGTCGCCGTTGTCCTGCTGAAATTGTCGACACTGTGAGTGCT
TTAGTTTATGATAATAAGCTAAAGGCACACAAGGAGAAGTCAGCTCAATGCTTCAAAATGTTTTACAAGG
GTGTTATTACACATGATGTTTCATCTGCAATTAACAGACCTCAAATAGGCGTTGTAAGAGAATTTCTTAC
ACGCAATCCTGCTTGGAGAAAAGCTGTTTTTATCTCACCTTATAATTCACAGAATGCTGTAGCTTCAAAA
ATCTTAGGATTGCCTACGCAGACTGTTGATTCCTCACAGGGTTCTGAGTATGACTATGTCATATTCACGC
AAACTACCGAAACAGCACACTCTTGCAATGTTAACCGCTTTAATGTGGCTATCACAAGAGCAAAAATTGG
CATTTTGTGCATAATGTCTGATAGAGATCTTTATGACAAACTGCAATTTACAAGTCTAGAAGTACCACGC
CGCAATGTGGCTACATTACAGGCAGAAAATGTAACTGGACTTTTTAAGGACTGTAGTAAGATCATCACCG
GTCTTCATCCAACACAGGCACCTACACACCTCAGCGTTGATACAAAATTTAAGACTGAGGGACTATGTGT
TGACATACCAGGCATACCAAAGGACATGACCTACCGTAGACTCATCTCTATGATGGGTTTCAAAATGAAT
TACCAAGTTAATGGTTACCCTAATATGTTTATTACCCGCGAGGAAGCTATTCGTCACGTTCGTGCATGGA
TTGGCTTCGACGTAGAGGGCTGTCATGCAACTAGAGATGCTGTGGGTACTAACCTACCTCTCCAGCTAGG
ATTTTCTACAGGTGTTAATTTAGTAGCTGTACCAACTGGCTATGTTGACACTGAAAATAACACAGAATTC
ACCAGAGTTAATGCAAAACCTCCACCAGGTGATCAATTTAAACATCTTATACCACTCATGTACAAAGGCT
TGCCCTGGAATGTAGTGCGTATTAAGATAGTACAAATGCTCAGTGATACACTGAAAGGATTGTCAGACAG
AGTCGTGTTTGTCCTCTGGGCGCATGGCTTTGAGCTTACATCAATGAAGTACTTTGTCAAGATTGGACCT
GAGAGAACGTGTTGTCTGTGCGACAAACGTGCAACTTGCTTTTCTACTTCATCAGACACTTATGCCTGCT
GGAATCATTCTGTGGGTTTTGACTATGTCTACAACCCATTTATGATTGATGTTCAGCAGTGGGGTTTTAC
GGGTAACCTTCAGAGTAACCACGACCAACATTGTCAAGTGCATGGAAATGCACATGTGGCTAGTTGTGAT
GCTATCATGACTAGATGCTTGGCAGTCCATGAGTGCTTTGTTAAGCGCGTTGATTGGTCTGTTGAATACC
CTATTATAGGAGATGAACTGAAGATTAATTCTGCTTGCAGAAAAGTACAGCATATGGTTGTAAAGTCTGC
ATTGCTTGCTGATAAGTTTCCAGTTCTTCATGACATTGGAAATCCAAAGGCTATCAAGTGTGTGCCTCAG
GCTGAAGTAGAATGGAAGTTCTATGACGCTCAGCCATGCAGTGACAAAGCCTACAAAATAGAGGAACTCT
TCTATTCTTATGCTACACATCATGATAAATTCACTGATGGTGTTTGTTTGTTTTGGAACTGTAACGTTGA
TCGTTACCCAGCCAATGCAATTGTGTGTAGGTTTGACACCAGAGTTTTGTCAAACTTGAACTTACCGGGT
TGTGATGGTGGTAGTTTGTATGTGAACAAGCATGCATTCCACACCCCAGCTTTTGATAAAAGTGCATTTA
CTAATTTAAAGCAATTGCCTTTCTTTTATTATTCTGATAGTCCTTGTGAGTCTCATGGCAAACAAGTAGT
GTCAGATATTGATTACGTACCACTTAAATCAGCTACGTGTATTACACGTTGCAATTTGGGTGGTGCTGTT
TGCAGACACCATGCAAATGAGTACCGACAGTACTTAGATGCATACAACATGATGATTTCTGCTGGATTTA
GCCTATGGATTTACAAACAGTTTGATACTTATAACCTGTGGAATACATTTACCAGGTTACAAAGCTTAGA
AAATGTGGCTTACAATGTTGTTAATAAAGGACACTTCGATGGACAAGCTGGTGAAGCACCTGTTTCCATC
ATCAATAATGCTGTTTACACAAAGGTAGATGGTGTTGATGTAGAGATCTTTGAAAACAAGACAACACTTC
CTGTTAATGTTGCATTTGAGCTTTGGGCTAAGCGTAACATTAAACCAGTGCCAGAGATTAAGATACTCAA
TAATTTGGGTGTCGATATCGCTGCTAATACTGTGGTCTGGGACTATAAGAGAGAAGCACCAGCACATATG
TCAACAATAGGTGTCTGCACAATGACTGACATTGCTAAGAAACCTACTGAGAGTGCTTGTTCCTCGCTTA
CTGTCTTATTTGATGGTAGAGTGGAAGGACAGGTAGACCTTTTTAGAAATGCCCGTAATGGTGTTTTAAT
AACAGAAGGTTCAGTTAAAGGTTTAACACCTTCAAAGGGGCCAGCACAAGCTAGTGTCAATGGAGTCACA
TTAATTGGAGAATCAGTAAAAACACAGTTCAACTATTTTAAGAAAGTAGATGGCATTATTCAACAGCTGC
CTGAAACCTACTTTACTCAGAGCCGAGACTTAGAGGATTTTAAGCCCAGATCACAAATGGAAACTGACTT
TCTCGAGCTCGCTATGGATGAATTCATACAACGGTATAAGTTAGAGGGTTATGCCTTCGAGCATATCGTT
TATGGGGATTTCAGTCATGGACAACTTGGCGGCCTTCATTTAATGATTGGTTTAGCCAAGCGTTCACAAG
ATTCACCGCTCAAATTAGAGGATTTTATCCCTATGGATAGCACAGTGAAAAATTATTTCATAACAGATGC
ACAAACAGGTTCATCAAAATGTGTGTGTTCTGTCATTGACCTCTTGCTTGACGACTTTGTTGAGATAATA
AAGTCACAGGATTTGTCAGTAATCTCTAAGGTAGTCAAGGTTACAATTGACTACGCTGAGATTTCATTCA
TGCTTTGGTGTAAAGATGGTCATGTCGAAACCTTCTACCCAAAATTACAGGCAAGTCAAGCATGGCAACC
GGGAGTTGCGATGCCTAATTTGTATAAGATGCAAAGAATGCTTCTTGAAAAATGTGACCTTCAGAATTAT
GGTGAAAATGCTGTCATACCAAAGGGAATAATGATGAATGTCGCAAAATACACTCAACTGTGTCAATACT
TAAACACACTTACTTTAGCTGTACCCTACAACATGAGAGTTATTCACTTTGGTGCTGGCTCTGATAAAGG
AGTTGCACCTGGTACAGCTGTACTCAGGCAGTGGTTGCCAACTGGCACACTACTTGTCGACTCAGACCTT
AATGACTTCGTCTCTGACGCAGATTCTACTTTAATTGGAGACTGTGCAACAGTACATACGGCTAATAAAT
GGGACCTCATTATTAGCGATATGTATGACCCTAAGACAAAACATGTGACAAAAGAGAATGACTCAAAAGA
AGGGTTTTTCACTTACCTGTGTGGATTTATAAAGCAAAAGCTAGCCTTGGGTGGCTCTGTGGCTGTGAAG
ATAACAGAGCATTCTTGGAATGCTGATCTTTACAAGCTTATGGGATACTTCTCATGGTGGACAGCTTTTG
TTACA-AATGTAAATGCATCATCATCAGAAGCATTTCTAATTGGGGTTAACTATCTAGGCAAGCCAAAGG
AACAAATTGATGGCTATACCATGCATGCTAACTACATCTTTTGGAGGAATACAAATCCTATTCAATTGTC
TTCCTATTCACTTTTTGACATGAGCAAATTTCCTCTCAAGTTAAGAGGGACTGCTGTTATGTCTTTAAAG
GAGAATCAGATCAATGACATGATTTATTCTCTACTTGAGAAAGGTAGACTTATCATTAGAGAGAGTAACA
AAGTTGTGGTGTCTAGTGATATTTTAGTTAATAACT-AAACGAACATGAAATTGTTAGTTTTAG------
---TTTTTGCTACTTTAGTCTCCTCTTACACTATAGAGAA---GTGCCTTGATTTTGATGACCGCAC--C
CCACCTGCAAATAC--TCAATTTTTATCTTCTCACAGAGGTGTTTATTACCCAGATGACATTTTTAGGTC
TAATGTCTTGCATTTAGTACAAGATCACTTCCTACCTTTTGACTCCAACGTCACCAGGTTTATAACGTTT
GGCC---TAAATTTTGATAAT------------------CCCATAATACCCTTCAGGGATGGTATTTATT
TTGCTGCGACTGAAAAGTCTAATGTTATTAGAGGATGGGTTTTTGGTTCTACAATGAACAACAAATCTCA
ATCCGTTATAATCATGAACAACTCAACTAATTTAGTCATTAGGGCTTGTAATTTTGAGTTGTGTGACAAT
CCATTTTTTGTTGTGTTGAAATCT------------AACAACACTCAAATACCATCTTACATATTTAATA
ATGCATTCAATTGCACATTTGAATATGTTTCTAAGGATTTTAACCTAGACCTTGGTG---AAAAACCAGG
TAATTTCAAGGATCTCAGAGAGTTTGTTTTCAGGAATAAAGATGGTTTTTTGCATGTTTATTCCGGTTAC
CAACCCATTTCTGCTGCCAGTGG------------TTTGCCAACTGGTTTTAATGCACTTAAACCTATTT
TTAAGTTACCTCTGGGTATTAATATTACTAATTTCAGAACACTTCTGACTGCTTTTCCGCCTAGACCTGA
------------------TTATTGGGGTACTTCAGCTGCAGCTTATTTTGTAGGATATTTAAAGCCAACT
ACATTCATGCTTAAGTATGATGAAAATGGTACAATCACAGATGCTGTCGATTGTTCTCAAAATCCACTTG
CTGAACTCAAATGCTCTGTTAAAAGTTTTGAGATTGACAAAGGAATTTACCAAACCTCCAATTTTAGGGT
AGCACCCTCAAAGGAAGTTGTGAGGTTCCCTAATATTACAAACCTGTGTCCTTTTGGAGAGGTTTTTAAT
GCTACTACATTTCCTTCTGTCTATGCATGGGAGAGGAAAAGAATTTCTAATTGTGTTGCTGATTACTCTG
TACTCTACAACTCA---ACATCTTTTTCAACTTTTAAGTGTTATGGCGTTTCTGCCACTAAGCTGAATGA
TCTTTGCTTCTCTAATGTCTATGCAGATTCATTCGTAGTCAAAGGAGATGATGTAAGGCAAATAGCACCA
GGACAGACCGGTGTTATTGCTGATTATAATTATAAATTGCCAGATGATTTTATGGGTTGTGTCCTTGCTT
GGAATACTAGGAACATTGATGCTACTTCAACTGGTAATTATAATTATAAATATAGATCTCTCAGACATGG
CAAGCTTAGGCCCTTTGAGAGAGACATTTCTAATGTGCCTTTCTCCCCTGACGGCAAACCATGTACCCCA
CCTGC---TTTCAACTGTTACTGGCCATTAAATGATTATGGTTTTTTCACTACTAATGGCATAGGCTATC
AACCCTATAGAGTTGTAGTACTTTCTTTTGAACTTTTAAATGCACCTGCTACAGTCTGTGGACCAAAATT
ATCCACTGACCTTATTAAAAACCAGTGTGTCAATTTTAACTTTAATGGACTCACTGGTACTGGTGTGTTA
ACTTCTTCTTCAAAGAGATTTCAACCATTTCAACAATTTGGTCGTGATGTTTCGGATTTCACTGACTCAG
TTCGAGATCCTAAAACGTCTGAAATATTAGACATTTCACCTTGCTCTTTTGGCGGTGTAAGTGTAATTAC
ACCTGGAACAAATACTTCATCAGAAGTTGCTGTTCTATATCAAGATGTTAACTGCACTGATGTTCCTGTA
GCAATCCATGCAGACCAACTCACACCTGCTTGGCGCATATACTCCACTGGAAATAATG------TATTTC
AAACTCAGGCAGGCTGTCTTATAGGAGCTGAGCATGTCGATACTTCTTATGAGTGCGACATTCCTATTGG
AGCTGGCATTTGTGCTAGTTACCACACAGTTTCTTCAC------------TACGTAGTACTAGCCAAAAA
TCTATTGTGGCTTATACTATGTCTTTAGGTGCTGATAGTTCAATTGTTTACTCTAATAACACCATTGCTA
TACCTACTAACTTTTCAATTAGCATTACTACAGAAGTAATGCCTGTTTCTATGGCTAAAACCTCCGTAGA
TTGTAATATGTACATCTGCGGAGATTCTACTGAATGTGCTAATTTGCTTCTCCAATATGGTAGCTTTTGC
ACACAACTAAATCGTGCACTCTCAGGTATTGCTGTTGAACAGGATCGCAACACACGTGAAGTGTTCGCTC
AAGTCAAACAAATGTACAAAACCCCAACTTTGAAAGATTTTGGTGGTTTTAATTTTTCACAAATATTACC
TGACCCTCTAAAGCCAACTAAGAGGTCTTTTATTGAGGACTTGCTCTTTAATAAGGTGACACTCGCTGAT
GCTGGCTTTATGAAGCAATATGGCGAATGCCTAGGTGATATTAATGCTAGAGATCTCATTTGTGCGCAGA
AGTTCAATGGACTTACAGTGTTGCCACCTCTGCTCACTGATGATATGATTGCTGCCTACACTGCTGCTCT
AGTTAGTGGTACTGCCACTGCTGGATGGACATTTGGTGCTGGCGCTGCTCTTCAAATACCTTTTGCTATG
CAAATGGCATATAGGTTCAATGGCATTGGAGTTACCCAAAATGTTCTCTATGAGAACCAAAAACAAATCG
CCAACCAATTTAACAAGGCGATCAGTCAAATTCAAGAATCACTTACAACAACATCAACTGCATTGGGCAA
GCTGCAAGACGTTGTTAACCAGAATGCTCAAGCATTAAACACACTTGTTAAACAACTTAGCTCTAATTTT
GGTGCAATTTCAAGTGTGCTAAATGATATCCTTTCGCGACTTGATAAAGTTGAGGCGGAGGTACAAATTG
ACAGGTTAATTACAGGCAGACTTCAAAGCCTTCAAACCTATGTAACACAACAACTAATCAGGGCTGCTGA
AATCAGGGCTTCTGCTAATCTTGCTGCTACTAAAATGTCTGAGTGTGTTCTTGGACAATCAAAAAGAGTT
GACTTTTGCGGAAAGGGATACCACCTTATGTCCTTCCCACAAGCAGCCCCGCATGGTGTTGTCTTCCTAC
ATGTCACGTATGTGCCATCCCAGGAGAGGAACTTCACCACAGCGCCAGCAATTTGTCATGAAGGCAAAGC
ATACTTCCCTCGTGAAGGTGTTTTTGTGTTTAATGGCACTTCTTGGTTTATTACACAGAGGAACTTCTTT
TCTCCACAAATAATTACTACAGACAATACATTTGTCTCCGGAAATTGTGATGTCGTTATTGGCATCATTA
ACAACACAGTTTATGACCCTCTGCAACCTGAGCTTGACTCATTCAAAGAAGAGCTGGACAAGTACTTCAA
AAATCACACATCACCAGATGTTGATCTTGGCGACATTTCAGGCATTAACGCTTCTGTCGTCAACATTCAA
AAAGAAATTGACCGCCTCAATGAGGTCGCTAAAAATTTAAATGAATCACTCATTGACCTTCAAGAATTGG
GAAAATATGAGCAATATATTAAATGGCCGTGGTATGTTTGGCTCGGCTTCATTGCTGGACTAATTGCCAT
CGTCATGGTTACAATCTTGCTTTGTTGCATGACTAGTTGTTGCAGTTGCCTCAAGGGTGCATGCTCTTGT
GGTTCTTGCTGCAAGTTTGATGAGGATGACTCTGAGCCAGTTCTCAAGGGTGTTAAATTACATTACACAT
AAACG-AACTTATGGATTTGTTTATGAGAATTTTTACTCTTGGATCAATTACTGCACAGCCAGGAAAAAT
TGACAATGCTTCTCCTGCAAGTACTGTTCATGCTACAGCAACGATACCACTACAAGCCTCACTCCCTTTC
GGATGGCTTGTTATTGGCGTTGCATTTCTTGCTGTTTTTCAGAGCGCTACCAAAATAATTGCGCTCAATA
AAAGATGGCAGCTAGCCCTTTATAAGGGCTTCCAGTTCATTTGCAATTTATTGCTGCTATTTGTTACCAT
CTATTCACATCTTTTGCTTGTCGCTGCAGGTATGGAGGCGCAATTTTTGTACCTCTATGCCTTAATATAT
TTTCTACAATGCATCAACGCATGTAGAATTATCATGAGATGTTGGCTTTGTTGGAAGTGCAAATCCAAGA
ACCCATTACTTTATGATGCCAACTACTTTGTTTGCTGGCACACACATAACTATGACTACTGTATACCATA
TAACAGTGTCACAGATACAATTGTCGTTACTGCAGGTGACGGCATTTCAACACCAAAACTCAAAGAAGAC
TACCAAATTGGTGGTTATTCTGAGAATTGGCACTCAGGTGTTAAAGACTATGTCGTCGTACATGGCTATT
TCACCGAAGTTTACTACCAGCTTGAGTCTACACAAATTACTACAGACACTGGTATTGAAAATGCTACATT
CTTCATCTTTAACAAGCTTGTTAAAGACCC---ACCGAATGTGCAAATACACACAATCGACGGCTCTTCA
GGAGTTGCAAATCCAGCAATGGATCCAATTTATGATGAGCCGACGACGACTACTAGCGTGCCTTTGTAAG
CACAAGAAAGTGAGTACGAACTTATGTACTCATTCGTTTCGGAAGAAACAGGTACGTTAATAGTTAATAG
CGTACTTCTTTTTCTTGCTTTCGTGGTATTCTTGCTAGTCACACTAGCCATCCTTACTGCGCTTCGATTG
TGTGCGTACTGCTGCAATATTGTTAACGTGAGTTTAGTAAAACCAACTGTTTACGTCTACTCGCGTGTTA
AAAATCTGAACTCTTCTGAAGGAGTTCCTGATCTTCTGGTCTAAACGAACTAACTATTA---TTATTATT
CTGTTTGGAACTTTAACATTGCTTATCATGGCTGAGAACGGG------------------ACTATTTCCG
TTGAGGAGCTTAAAAGACTCCTGGAACAATGGAACCTAGTAATAGGTTTCCTATTCCTAGCCTGGATTAT
GTTACTACAATTTGCCTATTCTAATCGGAACAGGTTTTTGTACATAATAAAGCTTGTTTTCCTGTGGCTC
TTGTGGCCAGTAACACTTGCTTGCTTTGTGCTTGCTGCTGTTTACAGAATTAATTGGGTGACTGGCGGGA
TTGCGATTGCAATGGCTTGTATTGTAGGCTTGATGTGGCTTAGCTACTTCATTGCTTCCTTCAGGCTATT
TGCTCGTACCCGCTCAATGTGGTCATTCAACCCAGAAACAAACATTCTTCTCAATGTGCCTCTTCGAGGG
ACAATTGTGACCAGACCGCTCATGGAAAGTGAACTTGTCATTGGCGCTGTGATCATTCGTGGTCACTTGC
GCATGGCTGGACACTCCCTAGGGCGCTGTGACATCAAGGACCTGCCAAAAGAGATCACTGTGGCTACATC
ACGAACGCTTTCTTATTACAAATTAGGAGCGTCGCAGCGTGTAGGCACTGATTCAGGTTTTGCTGCATAC
AACCGCTACCGTATTGGAAACTACAAATTAAATACAGACCACGCCGGTAGCAACGACAATATTGCTTTGC
TAGTACAGTAAGTGACAACAGATGTTTCATCTTGTTGACTTCCAGGTTACAATAGCAGAGATATTGATTA
TCATTATGAGGACTTTCAGGATTGCTATTTGGAATCTTGACATGATAATAAGTTCAATAGTGAGACAATT
ATTCAAGCCTCTAACTAAGAATAAATATTCAGAGTTAGATGATGAAGAACCTATGGAGATAGATTATCCT
TG--------------------------------------------------------------------
----------------------------------------------------------------------
----------------------------------------------------------------------
----------------------------------------------------------------------
----------------------------------------------------------------------
----------------------------------------------------------------------
----------------------------------------------------------------------
----------------------------------ATAAACGAACCACTATGTTACTTTTAGTAACATTGT
TTGGTTTAGCATCAGGGTGCAGCTTACCACTTACGGTTAGCTGCCCTAGAGGCCTACCTTTCACTCTACA
GATTAACACTACTAGTGTTACTGTGGAGTGGTATCGGGTATCTCCTGCATCAATGCAAGGTCTTACGAAG
ATAAATACTGGCAGCACTATTTTTGATAACAACTTTAGTGTAGTCAATAATAATTTGTACTTCAAACAGT
GTTTTGGAGGC--TTTTTTACAGCACGCTGTTACCTCCAGGGTAAGCATGACGGTGCTATAGTAGATAAT
TCTCAACCTGTCTTTGTGGATGCTAGGAATTATGTACCAACTACTGCACCATTAGTCTCATCGCAGGGCA
TTGTGCAGCTAAAAAGTTCCAATGTGTTAGCTATAGTGTTACCTATAGCCCTTGTTGGTATTTGTCTTTT
TATTCTTTTACTTTGGTATCTGTTTTCTAAGCAAAACAAAATTTACCAACAGGCCACGCAATCAGTCTAA
ACGAACATGAAAATTATTCTCTTCCTGACATTGATTGCACTTGCATCTTGCGAGCTATATCACTATCAGG
AGTGTGTTAGAGGTACAACTGTACTACTAAAAGAACCTTGCCCATCTGGAACTTACGAGGGCAATTCACC
ATTTCATCCTCTTGCCGATAACAAATTTGCACTAACTTGCACTAGCACTCGCTTTGCTTTTGCTTGTGCT
GACGGTACTAGACATACCTATCAGCTTCGTGCAAGATCAGTTTCGCCAAAACTTTTCATCAGACAAGAGG
AAGTTCACCAAGAGCTCTACTCACCGCTTTTTCTCATTGTTGCTGCTCTAGTATTTATAATACTTTGCTT
CACCATTAAGAGAAAGACAGAATGAATGAGCTCACTTTAATTGACTTCTATTTGTGCTTTTTAGCCTTTC
TGCTATTCCTTGTTCTAATAATGCTTATTATATTTTGGTTTTCACTTGAACTCCAGGATATAGAAGAACC
TTGTAACAAAG--TCTAAACGAACATGAAACTTCTCATTGTTTTAGGACTCTTAACATCAGTGTATTGCA
TGCATAAAGAATGCAGT-ATACAAGAATGTTGTGAAAATCAATCATTCCAACTTGAAGACCCATGTCCAA
TACATTACTATTCGGACTGGTTTGTAAAAATTGGACCT---CGCAAGTCTGCGCGCCTAGTACAACTTTG
TGCTGGTGAATATGGACATAGAGTTCCAATACATTATGAAATGTTTGGCAATTATACTATCTCATGTGAA
CCACTTGAAATAAATTGTCAAAACCCACCAGTTGGAAGTCTCATCGTACGTTGTTCATATGATGTTGACT
TTATGGAGTATCACGACGTTCGTGTTGT---TCTAG--ATTTCATCTAAACGAACAAACTAAAATGTCTG
ATAATGGACCCCAACCAAACCAGCGTAGTGCCCCCCGCATTACATTTGGTGGACCCACAGATTCAACTGA
CAATAACCAGAATGGAGGACGCAATGGGGCAAGGCCAAAACAGCGCCGACCCCAAGGTTTACCCAATAAT
ACTGCGTCTTGGTTCACAGCTCTCACTCAGCATGGCAAGGAGGAACTTAGATTCCCTCGAGGCCAGGGCG
TTCCAATCAACACCAATAGTGGTCCAGATGACCAAATTGGCTACTACCGAAGAGCTACCCGACGAGTTCG
TGGTGGTGACGGCAAAATGAAAGAGCTCAGCCCCAGATGGTATTTCTATTACCTAGGAACTGGCCCAGAA
GCTTCACTTCCCTACGGCGCTAACAAAGAAGGCATCGTATGGGTCGCAACTGAGGGAGCCTTGAATACAC
CGAAAGATCACATCGGCACCCGCAATCCTAATAACAATGCTGCCACCGTGCTACAACTTCCTCAAGGAAC
AACATTGCCAAAAGGCTTCTACGCAGAGGGGAGCAGAGGCGGCAGTCAAGCCTCTTCTCGCTCTTCATCA
CGTAGTCGCGGTAATTCAAGAAATTCAACTCCTGGCAGCAGTAGGGGAAATTCTCCTGCTCGAATGGCTA
GCGGAGGTGGTGAAACTGCCCTCGCGCTATTGCTGCTAGACAGATTGAACCAGCTTGAGAGCAAAGTTTC
TGGTAAAGGCCAACAACAACAAGGCCAAACTGTCACTAAGAAATCTGCTGCTGAGGCATCCAAAAAGCCT
CGCCAAAAACGTACTGCTACAAAACAGTACAACGTCACTCAAGCATTTGGGAGGCGTGGTCCAGAACAAA
CCCAAGGAAACTTCGGGGACCAAGACCTAATCAGACAAGGAACTGATTACAAACATTGGCCGCAAATTGC
ACAATTTGCTCCGAGTGCCTCTGCATTCTTCGGAATGTCACGCATTGGCATGGAAGTCACACCTTCGGGA
ACATGGCTGACTTATCATGGAGCCATTAAATTGGATGACAAAGATCCACAATTCAAAGACAGCGTCATAC
TGCTGAACAAGCACATTGACGCATACAAAACATTCCCACCAACAGAGCCTAAAAAGGACAAAAAGAAAAA
GACTGATGAAGCTCAGCCTTTACCGCAGAGACAAAAGAAGCAGCCCACTGTGACTCTTCTTCCTGCGGCT
GACATGGATGATTTCTCCAGACAACTTCAAAATTCCATGAGTGGAGCTTCTGCTGATTCAACTCAGGCAT
AAACACTCATGATGACCACACAAGGCAGATGGGCTATGTAAACGTTTTCGCAATTCCGTTTACGATACAT
AGTCTACTCTTGTGCAGAATGAATTCTCGTAGCTAAACAGCACAAGTAGGTTTAGTTAACTTTAATCTCA
CATAGCAATCTTTAATCAATGTGTAACATTAGGGAGGACTTGAAAGAGCCACCACATTTTCACCGAGGCC
ACGCGGAGTACGATCGAGGGTACAGTGAATAATGCTAGGGAGAGCTGCCTATATGGAAGAGCCCTAATGT
GTAAAATTAATTTTAGTAGTGCTATCCCCATGTGATTTTAATAGCTTCTTAGGAGAATGACAAAAAAAAA
AAAAAAA.................
>KY417152_Bat_SARS_like_CoV_Rs9401
ATATTAGGTTTT-TACCTACCCAGG--AAAAGCCAACCAACC-TCGATCTCTTGTAGATCTGTTCTCTAA
ACGAACTTTAAAA------TCTGTGTAGCTGTCGCTCGGCTGCATGCCTAGTGCACCTACGCAGTATAAA
CAATAATAAATTTTACTGTCGTTGACAAGAAACGAGTAACTCGTCCCTCTTCTGCAGACTGCTTACGGTT
TCGTCCGTGTTGCAGTCGATCATCAGCATACCTAGGTTTCATCCGGGTGTGACCGAAAGGTAAGATGGAG
AGCCTTGTTCTTGGTGTCAACGAGAAAACACACGTCCAACTCAGTTTGCCTGTTCTTCAGGTTAGAGACG
TGCTAGTGCGTGGCTTCGGGGACTCTGTGGAAGAGGCCCTATCGGAGGCACGTGAACATCTTAAAAATGG
CACTTGTGGTTTAGTAGAGCTGGAAAAAGGCGTATTGCCCCAGCTTGAACAGCCCTATGTGTTCATTAAA
CGTTCTGATGCCTTAAGCACCAATCACGGCCACAAGGTCGTTGAGCTGGTTGCAGAATTGGACGGCATTC
AGTACGGTCGTAGCGGTATAACTCTGGGAGTGCTCGTGCCACATGTGGGCGAAACCCCAATCGCATACCG
CAATGTTCTTCTTCGTAAGAACGGTAATAAGGGAGCCGGTGGCCATAGCTTTGGCATCGATCTAAGGTCT
TATGACTTAGGTGACGAGCTTGGCACTGATCCCATTGAAGATTATGAACAAAACTGGAACACTAAGCATG
GCAGTGGTGTACTCCGTGAACTCACTCGTGAGCTCAATGGAGGTGCATTCACTCGTTATGTCGACAACAA
CTTCTGTGGCCCAGATGGGTACCCTCTTGATTGCATCAAAGATTTTCTCGCTCGCGCGGGTAAGTCAATG
TGCACTCTTTCTGAACAACTTGATTACATCGAGTCGAAGAGAGGTGTCTACTGCTGCCGTGACCATGAGC
ATGAAATTGCCTGGTTTACTGAGCGCTCTGATAAGAGCTATGAGCATCAGACACCCTTCGAAATTAAGAG
TGCCAAGAAGTTTGACACCTTCAAAGGGGAATGCCCAAAGTTTGTATTTCCTCTCAATTCAAAAGTCAAA
GTCATTCAACCACGTGTTGAAAAGAAAAAGACTGAAGGTTTCATGGGGCGCATACGCTCTGTGTACCCTG
TTGCATCTCCACAGGAGTGTAACAACATGCACTTGTCTACCTTGATGAAATGTAATCATTGCGATGAAGT
TTCATGGCAGACGTGCGACTTTCTGAAAGCCACTTGTGAACATTGTGGCACTGAAAATTTAGTCACTGAA
GGACCTACTACATGTGGGTACCTACCTACTAATGCTGTAGTGAAAATGCCATGT---CCTGCCTGTCAAG
ACCCGGAGATTGGACCTGAGCATAGTGTTGCAGATTATCACAACCACTCAAACATTGAAACTCGACTCCG
CAAGGGAGGTAGGACTAGATGTTTTGGAGGCTGTGTGTTTGCCTATGTCGGCTGCTACAACAAGCGTGCC
TACTGGGTTCCTCGTGCTAGTGCTGATATTGGTTCAGGCCATACTGGCATTACTGGTGACAACGTGGAGA
CCTTGAATGAGGACCTCCTTGAGATACTGAGTCGTGAACGTGTTAACATTAACATTGTTGGCGATTTTCA
GTTGACTGAAGAGGTTGCCATCATTTTGGCATCTTTTTCCGCTTCTACAAGTGCCTTTATTGACACTATA
AAGAGTCTTGATTACAAGTCTTTCAAAGCCATTGTTGAGTCCTGCGGTAACTACAAAGTCACTAAGGGAA
AGCCCGTAAAAGGTGCTTGGAACATTGGACAACAGAGATCAATTTTAACACCACTGTGTGGTTTTCCCTC
ACAGGCTGCTGGTGTTATCAGATCAATCTTTGCACGCACACTTGATGCAGCAAACCACTCAATTCCTGAC
TTGCAAAGAGCAGCTGTCACCATACTTGATGGTATTTCTGAACAGTCATTGCGTCTTGTTGATGCCATGG
TTTACACCTCAGACCTACTCACTAACAGTGTCATTATTATGGCATATGTAACTGGTGGTCTTGTACAACA
GACTTCTCAGTGGTTGTCTAATCTTTTGGGCACTACTGTTGAAAAACTCAGGCCCATCTTTGCATGGATT
GAGGCGAAACTTAGTGCAGGAGTTGAATTTCTCAAGGATGCTTGGGAGATTCTCAAATTTCTCATTACAG
GTGTTTTTGACATCGTCAAGGGTCAAATACAGGTCGCTTCAGATAACATCAAGGATTGTGTAAAATGCTT
CATTGATGTTGTTAACAAAGCACTCGAAATGTGCATTGACCAAGTCACTATCGCTGGCGCAAAGTTGCGA
TCACTCAACTTGGGTGAAGTCTTTATCGCTCAAAGCAAGGGACTTTACCGTCAGTGTATACGTGGCAAGG
AACAGCTGCAACTACTCATGCCTCTTAAGGCACCAAAAGAAGTCACCTTTCTTGAAGGTGATTCACATGA
CACAGTACTTACCTCTGAGGAGGTTGTTCTCAAGAACGGTGAACTCGAAGCACTCGAGACGCCTGTTGAT
AGCTTCACAAATGGAGCTGTCGTTGGCACACCAGTCTGTGTAAATGGCCTCATGCTCTTAGAGATCAAGG
ATAAAGAACAATACTGTGCATTGTCTCCTGGTTTACTGGCTACAAACAATGTCTTTCGCCTAAAGGGAGG
TGCACCAACTAAAGGTGTAACCTTTGGAGAAGATACTGTTTTGGAAGTTCAGGGCTACAAGAATGTGAGA
ATCACATTTGAGCTTGATGAACGTGTAGACAAAGTGCTTAATGAAAAGTGCTCTGTCTACACTGTTGAAT
CCGGTACCGAAGTTACTGAGTTTGCATGTGTTGTAGCAGAGGCTGTTGTGAAGACTTTACAACCAGTTTC
TGATCTTCTTACCAATATGGGTATTGATCTTGATGAATGGAGTGTGGCTACATTCTATTTGTTTGATGAT
GCTGGTGAAGAAAAACTTTCTTCACGTATGTACTGTTCCTTTTATCCTCCTGATGATGAGGAGGATTGTG
ATGAGTATGAGGAAGAAGAGGAAGTCCCGGAAGAATCCTGTGCGCATGAATACGGTACAGAAGAAGACTA
CCGAGGTCTTCCACTGGAATTTGGTGCCTCAACTGAAA---TGCAAGTT---GAAGAAGAAGAAGAAGAG
GACTGGCTTGGTGATGCTACCGAC----------------------------------------------
-----------------------------TTATCGGAGCATGAACCAGAACCAGAACTAACACCTGAAGA
ACCAGTTAACCAGTTTACTGGTTATTTAAAACTTACTGACAATGTTGCCATTAAGTGTGTGGACATTGTG
AAGGAGGCGCAAAACGCTAACCCCACGGTGATTGTAAATGCTGCTAACATACATCTGAAACATGGTGGTG
GTGTAGCAGGTGCACTCAACAAGGCAACCAACGGTGCCATGCAAAAAGAGAGCGATGA-TTACATTAAGC
TAAATGGTCCTCTCGTAGTTGGAGGTTCATGTTTGCTTTCTGGACATAATCTTGCTAAGAAGTGTCTGCA
TGTTGTTGGACCTAACCTAAATGCAGGTGAGGACATCCAGCTTCTTAAGGCAGCATATGAAAATTTTAAT
TCACAGGACACTTTACTTGCACCATTGTTGTCAGCAGGCATATTTGGTGCTAAACCACTTCAGTCTTTAC
AAGTGTGCGTGCAGACAGTTCGTACACAGGTTTACATTGCAGTCAATGACAAAGCTCTTTATGAGCAGGT
T---------------------------------------------------GTCATGGATTACCTTGAT
AGCCTGAAGCCTAGAGTGGAAGCACCTAAACAAGAGGAGCCACCAAGGACAGAAGATCCTAAAATTGAGG
AGAAA---------------------------------TCTGTCGTACAGAAGCCTATCGATGTGAAGCC
AAAAATTAAGGCTTGCATTGATGAGGTTACCACAACACTGGAAGAAACTAAGTTTCTTACCAATAAGTTA
CTCTTGTTTGCTGACATCAATGGTAAGCTTTACCATGATTCTCACAACATGCTTAGAGGTGAAGATATGT
CTTTCCTTGAGAAGGATGCACCTTACGTGGTAGGTGATGTTATCACTAGTGGTGATATCACTTGTGTTGT
AATACCCTCCAAAAAGGCTGGTGGCACTACAGAGATGCTCTCAAGAGCTTTGAAGAAAGTGCCAGTTGAT
GAGTATATAACCACATACCCTGGACAAGGATGTGCTGGTTATACACTTGAGGAAGCTAAGACTGCTCTTA
AGAAATGCAAATCTGCATTTTACGTGTTACCTTCAGAAACACCTAATGCTAAGGAAGAGATTCTAGGAAC
TGTGTCCTGGAATTTGAGAGAAATGCTTGCTCATGCTGAAGAGACAAGAAAATTAATGCCTATATGCATG
GATGTTAGAGCCATAATGGCCACCATCCAACGCAAGTACAAAGGAATTAAAGTTCAAGAAGGCATTGTTG
ACTATGGAGTCCGATTCTTCTTTTATACTAGTAAAGAGCCTGTAGCTTCTATCATTACGAAGCTGAACTC
TCTAAATGAGCCACTTGTCACAATGCCAATTGGCTATGTGACACATGGTTTTAATCTTGAAGAGGCTGCG
CGCTGTATGCGTTCTCTTAAAGCTCCTGCCGTAGTGTCAGTATCATCACCAGATGCTGTTACTACATATA
ATGGATACCTCACTTCGTCATCAAAGACATCTGAGGAGCACTTTGTGGAAACAGTTTCTTTGGCTGGTTC
TTACAGAGATTGGTACTATTCAGGACAGCGTACAGAGTTAGGTGTTGAATTTCTTAAGCGTGGTGACAAA
ATTGTGTACCACACTTTGGAGAGTCCCGTCGAGTTTCATCTTGACGGTGAGGTTCTTCCACTTGACAAAC
TAAAGAGTCTTTTATCCCTACGGGAGGTTAAGACTATAAAAGTGTTCACAACTGTGGACAACACTAATCT
CCACACACAGCTTGTGGATATGTCTATGACATATGGACAGCAGTTTGGTCCAACATACTTGGATGGTGCT
GATGTTACAAAAATTAAACCTCATGTAAATCATGAGGGTAAGACTTTCTTTGTACTACCTAGTGATGACA
CACTACGTAGTGAAGCTTTCGAGTACTACCACACTCTTGATGAGAGTTTTCTTGGTAGGTACATGTCTGC
CTTAAACCACACAAAGAAATGGAAATTTCCTCAAGTTGGTGGTTTAACTTCAATTAAATGGGCTGATAAC
AATTGTTATTTGTCTAGTGTTTTATTAGCACTTCAACAGATTGAAGTCAAATTCAATGCACCAGCACTTC
AAGAGGCTTATTATAGAGCCCGTGCTGGTGATGCTGCTAACTTTTGTGCACTCATACTTGCTTACAGTAA
TAAAACTGTTGGCGAGCTCGGTGATGTCAGAGAAACTATGACCCATCTTCTACAGCATGCTAATTTGGAA
TCCGCAAAGCGAGTTCTTAATGTGGTGTGTAAACATTGCGGTCAGAAAACTACTACCTTAACGGGTGTAG
AAGCTGTGATGTATATGGGTACTCTATCTTATGATAATCTTAAGACAGGTGTTTCCATTCCATGTGTGTG
TGGTCGTGATGCTACACAATATCTAGTACAACAAGAGTCTTCTTTTGTTATGATGTCTGCACCACCTGCT
GAATATAAATTACAGCAAGGTACATTCTTATGTGCGAATGAGTACACTGGTAACTATCAGTGTGGTCATT
ACACTCATATAACTGCTAAGGAGACCCTCTATCGTATTGATGGAGCTCACCTTACAAAGATGTCAGAGTA
CAAAGGACCAGTGACTGATGTTTTCTATAAGGAAACATCTTACACTACAACCATCAAGCCTGTGTCATAT
AAACTCGATGGAGTTACTTACACAGAGATTGAACCAAAATTGGATGGGTATTATAAAAAGGATAATGCTT
ACTATACAGAGCAGCCTATAGACCTCGTACCAACTCAACCACTACCAAATGCGAGTTTTGACAATTTCAA
ACTCACATGTTCTAACACAAAATTTGCTGATGATTTAAATCAAATGACAGGCTTCACAAAGCCAGCTTCA
CGAGAGCTATCTGTCACATTCTTTCCAGACTTGAATGGCGATGTAGTGGCTATTGACTATAGACACTATT
CAGCGAGTTTCAAGAAAGGTGCTAAATTACTGCATAAGCCAATTGTTTGGCACATTAACCAGGCTACAAC
CAAGACAACGTTTAAACCAAACACTTGGTGTTTACGTTGTCTTTGGAGTACAAAGCCAGTAGATACTTCA
AATTCGTTTGAAGTTCTGGCAGTAGAAGACACACAAGGAATGGACAATCTTGCTTGTGAAAGTCAACAAC
CCACCTCTGAAGAAGTAGTGGAAAATCCTACCATACAGAAGGAAGTCATAGAGTGTGACGTGAAAACTAC
CGAAGTTGTAGGCAATGTCATACTTAAACCATCAGATGAAGGTGTTAAAGTAACACAAGAGTTAGGTCAT
GAGGATCTTATGGCTGCTTATGTGGAAAATACAAGCATTACCATTAAGAAACCTAATGAGCTTTCACTAG
CCTTAGGTTTAAAAACAATTGCCACTCATGGTATTGCTGCAATTAATAGTGTGCCTTGGAGTAAAATTTT
GGCTTATGTCAAACCATTCTTAGGACAAGCAGCAATTACAACATCAAATTGCGCTAAGAGATTAGCACAA
CGTGTGTTTAACAATTATATGCCTTATGTGCTTACACTATTGTTTCAATTGTGTACTTTTACAAAAAGTA
CAAATTCTAGAATTAGAGCTTCACTACCTACGACTATTGCTAAAAATAGTGTTAGGGGTGTTGCTAGATT
ATGTTTGGATGCTGGCATTAATTATGTAAAGTCACCCAAATTTTCTAAATTGTTCACTATTGCAATGTGG
CTATTATTGTTAAGCATTTGCTTAGGTTCACTAATCTATGTAACTGCAGCTTTAGGTGTATTATTGTCCA
ACTTTGGAGCTCCTTCTTATTGTAGTGGCGTTAGAGAATCGTACCTCAATTCCTCTAATGTTACTACTAT
GGATTTCTGTGAAGGTTCTTTTCCTTGCAGTGTTTGTTTAAGTGGATTAGACTCGCTTGATTCCTATCCA
GCTCTTGAAACCATCCAGGTGACGATCTCATCGTACAAGCTAGACTTGACAATTTTAGGTCTGGCTGCTG
AGTGGTTTTTGGCATATATGTTGTTTACAAAATTCTTTTATTTACTAGGTCTTTCAGCTATAATGCAGGT
GTTCTTTGGCTATTTTGCTAGTCATTTCATCAGCAATTCTTGGCTCATGTGGTTTATCATTAGCATTGTA
CAAATGGCACCCGTTTCTGCAATGGTTAGGATGTACATCTTCTTTGCTTCTTTTTACTACATATGGAAGA
GCTATGTTCATATTATGGATGGTTGTACCTCTTCGACTTGCATGATGTGCTATAAGCGCAATCGTGCCAC
ACGCGTTGAGTGTACAACTATTGTTAATGGCATGAAGAGATCTTTCTATGTCTATGCAAATGGAGGCCGT
GGCTTCTGCAAGACTCACAATTGGAATTGTCTCAATTGTGACACATTTTGCACTGGTAGTACATTCATTA
GTGATGAAGTTGCTCGTGATTTGTCACTCCAGTTTAAAAGACCAATTAACCCTACTGACCAGTCATCGTA
TATTGTTGATAGTGTTGCTGTTAAAAATGGCGCGCTTCATCTCTACTTTGACAAGGCTGGTCAAAAGACT
TATGAGAGACACCCACTCTCCCATTTTGTCAATTTAGACAATTTGAGAGCTAACAACACTAAAGGTTCAC
TACCTATTAATGTCATAGTCTTTGATGGCAAGTCCAAATGCGACGAGTCTGCTGCTAGGTCTGCATCTGT
GTACTACAGTCAGCTAATGTGCCAACCTATTCTGTTGCTTGACCAAGCTCTCGTATCAGATGTTGGAGAT
AGTACTGAAGTTTCTGTTAAGATGTTTGATGCTTATGTCGACACCTTTTCAGCAACTTTTAGTGTCCCTA
TGGAAAAACTTAAGGCACTCGTTGCTACAGCTCATAGCGAGCTGGCAAAGGGTGTAGCTTTAGATGGTGT
CCTTTCTACATTTGTGTCGGCTGCTCGTCAAGGTGTTGTTGATACTGATGTTGACACAAAGGATGTCATT
GAATGTCTCAAACTTTCACATCACTCCGATTTGGAAGTGACAGGTGACAGTTGTAACAACTTCATGCTCA
CCTATAACAAAGTTGAAAACATGACGCCTAGAGATCTTGGCGCATGTATTGATTGTAATGCAAGGCATAT
TAATGCTCAAGTAGCAAAAAGTCACAATGTTTCACTCATCTGGAATGTAAAAGACTATATGTCTTTATCT
GAACAGCTGCGTAAACAAATTCGTAGTGCTGCTAAGAAGAACAACATACCTTTTAGACTAACTTGTGCTA
CAACTAGACAGGTTGTCAATGTCATAACTACTAAAATCTCACTCAAGGGTGGTAAGATTGTTAG---TAC
TTGGTTTAAACTTATGCTTAAGGCCACATTATTGTGTGTTTTTGCTGCATTGGTCTGTTACATCGTTATG
CCAGTACATACATTGTCTGCTCATGATGGTTACACAAATGAAATCATTGGTTACAAAGCCATTCAGGATG
GTGTCACTCGTGACATCGTTTCTACTGATGATTGTTTTGCAAACAAACATGCTGGTTTTGACTCATGGTT
TAGCCAGCGTGGTGGTTCATACAAAAATGACAAAAGCTGCCCTGTAGTAGCTGCTATCATTACAAGAGAG
ATTGGTTTCATAGTGCCTGGCTTACCAGGTACTGTGTTGAGAGCAATCAATGGTGACTTCTTGCATTTTC
TACCTCGTGTCTTTAGTGCTGTTGGCAACATTTGCTACACACCTTCCAAACTCATTGAGTATAGTGATTT
TGCTACCTCAGCTTGCGTTCTTGCTGCTGAGTGTACAATTTTTAAGGATGCTATGGGCAAACCTGTGCCA
TATTGTTATGACACTAATTTGCTAGAGGGTTCTATTTCTTATAGTGAGCTTCGTCCAGACACTCGTTATG
TCCTTATGGATGGTTCCATCATACAGTTTCCTAACACTTACCTGGAGGGTTCTGTTAGAGTAGTGACAAC
TTTTGATGCTGAATACTGTAGACATGGTACATGTGAAAGATCAGAAGCTGGTATTTGCTTATCTACCAGT
GGTAGATGGGTTCTTAACAATGAACATTATAGAGCTCTACCTGGAGTATTCTGTGGTGTTGATGTAATGA
ATCTCATAGCAAACATCTTTACTCCCCTTGTGCAACCTGTGGGTGCTTTAGATGTGTCTGCTTCAGTAGT
GGCTGGTGGTATTATTGCCATATTGGTGACTTGTGCTGCCTACTACTTTATGAAATTCAGACGTGCTTTT
GGTGAGTACAACCATGTTGTTGCTGCTAATGCACTTTTGTTTTTGATGTCTTTCACTATACTCTGTCTGG
CACCAGCTTATAGCTTTTTGCCAGGAGTCTACTCAGTCTTTTACTTGTACTTGACATTCTATTTCACTAA
TGATGTTTCGTTCTTGGCTCACCTTCAATGGTTTGCCATGTTTTCTCCTATTGTGCCTTTTTGGATAACA
GTAATCTATGTATTCTGTATTTCTCTGAAGCACTGCCATTGGTTCTTTAACAACTATCTTAGGAAAAGAG
TCATGTTTAATGGAGTTACATTTAGTACCTTCGAGGAGGCTGCTTTGTGTACCTTTTTGCTCAATAAGGA
AATGTACCTAAAATTGCGTAGTGAGACACTGTTGCCACTTACACAGTACAACAGGTATCTTGCTCTATAT
AACAAGTACAAGTATTTCAGTGGAGCCTTAGATACTACCAGCTATCGTGAAGCAGCTTGCTGCCACTTAG
CAAAGGCTCTAAATGACTTTAGCAATTCAGGTGCTGATGTTCTCTACCAACCACCACAGACATCAATCAC
TTCTGCTGTTCTGCAGAGTGGTTTTAGGAAAATGGCATTCCCATCAGGCAAAGTTGAAGGGTGCATGGTA
CAAGTAACCTGTGGAACTACAACTCTTAATGGATTGTGGTTAGATGACACAGTATACTGTCCAAGACATG
TCATTTGCACAGCAGAAGACATGCTTAATCCTAACTATGAAGATCTGCTCATTCGCAAATCCAACCATAG
CTTCCTTGTTCAGGCTGGCAATGTACAACTCCGAGTTATCGGCCATTCTATGCAAAATTGTCTGCTTAGG
CTTAAAGTTGATACCTCTAACCCTAAGACACCCAAGTATAAATTTGTCCGTATTCAACCTGGTCAAACAT
TTTCAGTTCTAGCATGCTACAATGGTTCACCATCTGGTGTTTATCAGTGTGCCATGAGACCTAACCATAC
CATTAAAGGTTCTTTCCTTAATGGATCATGTGGTAGTGTTGGTTTTAACATTGATTATGATTGCGTGTCT
TTCTGCTATATGCATCACATGGAGCTTCCAACAGGAGTACACGCTGGTACTGACTTAGAAGGTAAATTCT
ATGGTCCATTTGTTGACAGACAAACTGCACAGGCTGCAGGTACAGACACAACCATAACATTAAATGTTTT
GGCATGGCTGTATGCTGCTGTTATCAATGGTGATAGGTGGTTTCTTAATAGATTCACCACTACTTTGAAT
GACTTTAACCTTGTGGCAATGAAGTACAACTATGAACCTTTGACACAAGATCATGTTGACATATTGGGAC
CTCTTTCTGCTCAAACAGGAATTGCTGTCTTAGATATGTGTGCTGTTTTGAAAGAGCTGCTGCAGAATGG
TATGAATGGTCGTACTATCCTTGGTAGCACTATTTTAGAAGATGAGTTTACACCATTTGATGTTGTTAGA
CAATGCTCTGGTGTTACCTTCCAAGGTAAGTTCAAGAAAATTGTTAAGGGCACTCATCATTGGATGCTTT
TAACTTTCTTGACATCACTATTGATTCTTGTCCAAAGTACTCAGTGGTCACTGTTTTTCTTTGTTTACGA
GAATGCTTTCTTGCCATTTACTCTTGGTATTATGGCAATTGCTGCATGTGCTATGCTGCTTGTTAAGCAT
AAGCACGCATTCTTGTGCTTGTTTCTGTTACCTTCTCTTGCAACAGTTGCTTACTTTAATATGGTCTACA
TGCCTGCCAGCTGGGTGATGCGTATTATGACATGGCTTGAATTGGCTGACACTAGCTTGTCTGGTTATCG
GCTTAAGGACTGTGTTATGTATGCTTCAGCTTTAGTTTTGCTTATTCTCATGACAGCTCGCACTGTTTAT
GATGATGCTGCTAGACGTGTTTGGACACTGATGAATGTCATTACACTTGTTTACAAAGTCTACTATGGTA
ATGCTTTAGATCAAGCTATTTCCATGTGGGCCTTAGTTATTTCTGTAACCTCTAACTATTCTGGTGTCGT
CACGACTATCATGTTTTTAGCTAGAGCTATAGTGTTTGTGTGTGTTGAGTATTACCCATTGTTATTTATT
ACTGGCAACACCTTACAGTGTATCATGCTTGTTTATTGTTTCTTAGGCTATTGTTGCTGCTGCTATTTTG
GCCTTTTCTGTTTACTCAACCGTTACTTCAGGCTTACTCTTGGTGTTTATGACTACTTGGTCTCTACACA
AGAATTTAGGTATATGAACTCCCAGGGGCTTTTGCCTCCTAAGAGTAGTATTGATGCTTTCAAGCTTAAC
ATTAAGTTGTTGGGTATTGGAGGTAAACCATGTATCAAGGTTGCCACTGTACAGTCTAAAATGTCTGACG
TAAAGTGCACATCTGTGGTACTGCTCTCGGTTCTTCAACAACTTAGAGTAGAGTCATCTTCTAAATTGTG
GGCACAATGTGTACAACTCCACAATGATATTCTTCTTGCAAAAGACACAACTGAAGCTTTCGAGAAGATG
GTTTCTCTTTTGTCTGTTTTGCTATCCATGCAGGGTGCTGTAGACATTAACAAGTTGTGCGAGGAAATGC
TCGACAACCGTGCTACTCTTCAGGCTATTGCTTCAGAATTTAGTTCTTTACCATCATATGCCGCTTATGC
CACTGCCCAAGAGGCCTATGAACAGGCTGTAGCTAATGGTGATTCTGAAGTCGTTCTCAAAAAGTTAAAG
AAATCTTTGAATGTGGCTAAATCTGAGTTTGACCGTGATGCTGCCATGCAACGCAAGTTGGAAAAGATGG
CAGATCAGGCTATGACCCAAATGTACAAACAGGCAAGATCTGAGGACAAGAGGGCAAAAGTAACTAGTGC
TATGCAAACAATGCTTTTCACTATGCTTAGGAAGCTTGATAATGATGCACTTAACAACATTATCAACAAT
GCGCGTGATGGTTGTGTTCCACTCAACATCATACCATTGACTACAGCAGCCAAACTTATGGTTGTTGTCC
CTGATTATGGTACCTACAAGAACACTTGTGATGGTAACACCTTTACATATGCATCTGCACTCTGGGAAAT
CCAGCAAGTTGTTGATGCAGATAGTAAGATTGTTCAACTTAGTGAAATTAACATGGATAATTCACCAAAT
TTGGCTTGGCCTCTTATTGTTACAGCTCTAAGAGCCAACTCAGCTGTCAAACTACAGAATAATGAACTGA
GTCCGGTAGCACTACGACAGATGTCTTGTGCGGCTGGTACCACACAAACAGCTTGTACTGATGACAATGC
ACTTGCCTACTATAACAATTCGAAGGGAGGTAGGTTTGTGCTGGCATTACTATCAGACCACCAAGATCTC
AAATGGGCTAGATTCCCTAAGAGTGATGGTACAGGTACAATTTACACAGAACTGGAACCACCTTGTAGGT
TTGTTACAGACACACCAAAAGGGCCTAAAGTGAAATACTTGTACTTCATCAAAGGCTTAAATAACCTAAA
TAGAGGTATGGTTCTGGGCAGTTTAGCTGCTACAGTACGTCTTCAGGCTGGAAATGCTACAGAAGTACCT
GCCAATTCAACTGTGCTTTCCTTCTGTGCCTTTGCAGTAGACCCTGCTAAAGCATATAAGGATTACCTAG
CAAGTGGAGGACAACCAATCACCAACTGTGTGAAGATGTTGTGTACACACACTGGTACAGGACAGGCAAT
TACTGTAACACCAGAAGCTAACATGGACCAAGAGTCCTTTGGTGGTGCTTCATGCTGTCTGTATTGTAGA
TGCCACATTGATCATCCAAATCCTAAAGGATTTTGTGACTTGAAAGGTAAGTACGTCCAAATACCTACCA
CTTGTGCTAATGACCCAGTGGGTTTTACACTTAGAAACACAGTCTGTACCGTCTGCGGAATGTGGAAAGG
TTATGGCTGTAGTTGTGATCAACTCCGCGAACCCATGATGCAGTCTGCGGATGCGTCAACGTTTTTAAAC
GGGTTTGCGGTGTAAGTGCAGCCCGTCTTACACCGTGCGGCACAGGCACTAGCACTGATGTCGTCTACAG
GGCTTTTGATATTTACAACGAAAAAGTTGCTGGTTTTGCAAAGTTCCTAAAAACTAATTGCTGCCGCTTC
CAGGAGAAGGATGAGGAAGGCAATTTATTAGACTCTTACTTTGTAGTTAAGAGGCATACTATGTCTAACT
ACCAACATGAAGAGACTATTTATAACTTGGTTAAAAATTGTCCAGCGGTTGCTGTTCATGATTTTTTCAA
GTTTAGAGTAGATGGTGACATGGTACCACATATATCACGTCAGCGTCTAACTAAATACACAATGGCTGAT
TTAGTCTATGCTCTACGTCACTTTGACGAGGGTAATTGTGACACATTAAAAGAAATACTCGTCACATACA
ATTGTTGTGATGATGATTATTTCAATAAGAAGGATTGGTATGACTTCGTAGAGAATCCTGACATCTTACG
CGTATATGCTAACTTAGGTGAGCGTGTACGCCAAGCATTATTAAAGACTGTACAATTCTGCGATGCTATG
CGTGATGCAGGCATTGTAGGCGTACTGACATTAGATAATCAGGATCTTAATGGGAACTGGTACGATTTCG
GTGATTTCGTACAAGTAGCACCAGGCTGCGGAGTTCCTATTGTGGATTCATACTACTCATTGCTGATGCC
CATCCTCACTCTGACTAGGGCATTAGCTGCTGAGTCCCATATGGATGCTGATCTCGCAAAACCACTTATT
AAGTGGGATTTGCTGAAATATGATTTTACGGAAGAGAGACTTTGTCTCTTCGACCGTTACTTTAAATATT
GGGACCAGACATACCATCCCAATTGTATTAACTGTTTGGATGATAGGTGTATCCTTCATTGTGCAAACTT
TAATGTGTTATTTTTTACTGTGTTTCCACCTACAAGTTTTGGACCACTAGTAAGAAAAATATTTGTAGAT
GGTGTTCCTTTTGTTGTTTCAACTGGATACCATTTTCGTGAGTTAGGAGTTGTACATAATCAGGATGTAA
ACTTACATAGCTCGCGTCTCAGTTTCAAGGAGCTTTTAGTGTATGCTGCTGATCCAGCCATGCATGCAGC
TTCTGGCAATTTATTGCTAGATAAACGCACTACATGCTTTTCAGTAGCTGCACTAACAAACAATGTTGCT
TTTCAAACTGTCAAACCCGGTAATTTTAACAAAGACTTTTATGACTTTGCTGTGTCTAAAGGTTTCTTTA
AGGAAGGAAGTTCTGTTGAACTAAAACACTTCTTCTTTGCTCAGGATGGCAATGCTGCTATCAGTGATTA
TGACTATTATCGTTATAATCTGCCAACAATGTGTGATATCAGACAACTCCTATTCGTAGTTGAAGTTGTT
GATAAATACTTTGATTGTTACGATGGTGGCTGTATTAATGCCAACCAAGTAATCGTTAACAATCTGGACA
AATCAGCTGGTTTCCCATTTAATAAATGGGGTAAGGCTAGACTTTATTATGACTCAATGAGTTATGAGGA
TCAAGATGCACTTTTCGCGTACACTAAGCGTAATGTCATCCCTACTATAACTCAAATGAATCTTAAGTAT
GCCATTAGTGCAAAGAATAGAGCTCGCACCGTAGCTGGTGTCTCTATCTGTAGTACTATGACAAATAGAC
AGTTTCATCAGAAATTATTGAAGTCAATAGCCGCCACTAGAGGAGCTACTGTGGTAATTGGAACAAGCAA
ATTTTACGGTGGCTGGCATAATATGTTAAAAACTGTTTACAGTGATGTAGAAACTCCACACCTTATGGGT
TGGGATTATCCAAAATGTGACAGAGCCATGCCTAACATGCTTAGGATAATGGCCTCTCTTGTTCTTGCTC
GCAAACATAGCACTTGCTGTAACTTGTCACACCGTTTCTACAGGTTAGCTAATGAGTGTGCGCAAGTATT
AAGTGAGATGGTCATGTGTGGCGGCTCACTATATGTTAAACCAGGTGGAACATCATCCGGTGATGCTACA
ACTGCTTATGCTAATAGTGTCTTTAACATTTGTCAAGCTGTTACAGCCAATGTAAATGCACTCCTTTCAA
CTGATGGTAACAAGATAGCTGACAAGTACGTCTGCAATCTACAACACAGGCTTTATGAGTGTCTCTATAG
AAATAGGGATGTTGATCATGAATTCGTGGATGAGTTTTACGCTTACCTGCGTAAACATTTCTCTATGATG
ATTCTTTCTGATGATGCCGTTGTGTGCTATAACAGTAACTATGCGGCTCAAGGTTTAGTAGCTAGCATTA
AGAACTTTAAGGCAGTTCTTTATTATCAAAATAATGTGTTCATGTCTGAGGCAAAATGTTGGACTGAGAC
TGACCTTACTAAAGGACCTCACGAATTTTGCTCACAGCATACAATGCTAGTTAAACAAGGAGATGATTAC
GTGTACCTGCCTTACCCAGATCCGTCAAGAATATTAGGCGCAGGCTGTTTTGTCGATGATATTGTCAAAA
CAGATGGTACACTTATGATTGAGAGGTTCGTGTCATTAGCTATTGATGCTTACCCTCTTACTAAACATCC
TAATCAGGAGTATGCTGATGTCTTTCACTTGTATTTACAATACATTAGAAAGTTACATGATGAGCTTACC
GGTCACATGTTAGACATGTATTCTGTAATGCTAACTAATGATAACACCTCACGTTATTGGGAACCTGAGT
TTTATGAAGCTATGTACACACCACACACAGTCTTGCAGGCTGTAGGTGCTTGTGTATTGTGTAATTCACA
GACTTCACTTCGTTGCGGTGCCTGCATTAGGAGACCATTCCTGTGCTGCAAGTGCTGCTATGACCATGTC
ATTTCAACATCACATAAATTAGTGTTGTCTGTTAATCCCTATGTTTGCAATGCACCAGGTTGTGATGTCA
CTGATGTGACACAACTATATCTAGGAGGTATGAGTTATTACTGCAAGTCACATAAGCCTCCCATTAGTTT
TCCATTGTGTGCTAATGGTCAGGTTTTTGGTTTATACAAGAACACATGTGTAGGTAGTGACAATGTCACT
GACTTTAATGCGATAGCAACATGTGATTGGACTAATGCTGGCGATTACATACTTGCCAACACCTGTACTG
AGAGACTCAAACTCTTTGCAGCAGAAACACTCAAAGCTACTGAGGAAACATTCAAGCTGTCATATGGTAT
TGCCACTGTACGTGAAGTACTCTCTGACAGAGAATTGCATCTTTCATGGGAGGTTGGAAAACCTAGACCA
CCATTGAATAGAAATTATGTCTTTACTGGTTACCGTGTAACTAAAAATAGTAAAGTACAGATTGGAGAGT
ACACCTTTGAAAAAGGTGACTATGGTGATGCTGTTGTGTACAGAGGTACTACGACATACAAATTGAATGT
TGGTGATTACTTTGTGTTGACATCTCACACTGTAATGCCACTTAGTGCACCTACTCTAGTGCCACAAGAG
CACTATGTGAGAATTACTGGCTTGTACCCAACACTCAACATCTCAGATGAGTTTTCTAGCAATGTTGCAA
ATTATCAAAAGGTCGGTATGCAAAAGTACTCTACACTCCAAGGACCACCTGGTACTGGTAAGAGTCATTT
TGCCATCGGACTTGCTCTCTACTACCCATCTGCTCGCATAGTGTATACAGCTTGCTCTCATGCAGCTGTT
GATGCCCTATGCGAAAAGGCATTAAAATACTTGCCCATAGATAAATGTAGTAGAATCATACCTGCGCGTG
CTCGCGTAGAGTGTTTTGACAAATTCAAAGTTAATTCAACACTAGAACAGTATGTTTTCTGCACTGTAAA
TGCATTGCCAGAAACAACTGCTGATATTGTAGTCTTTGATGAAATCTCTATGGCTACTAATTATGACTTG
AGTGTTGTCAATGCTAGACTTCGTGCAAAACACTACGTCTATATTGGCGATCCTGCTCAATTACCAGCCC
CGCGCACATTGCTGACCAAAGGCACACTAGAACCAGAATACTTCAATTCAGTGTGCAGACTTATGAAAAC
AATAGGTCCAGACATGTTCCTTGGAACTTGTCGCCGTTGTCCTGCTGAAATTGTCGACACTGTGAGTGCT
TTAGTTTATGATAATAAGCTAAAGGCACACAAGGAGAAGTCAGCTCAATGCTTCAAAATGTTTTACAAGG
GTGTTATTACACATGATGTTTCATCTGCAATTAACAGACCTCAAATAGGCGTTGTAAGAGAATTTCTTAC
ACGCAATCCTGCTTGGAGAAAAGCTGTTTTTATCTCACCTTATAATTCACAGAATGCTGTAGCTTCAAAA
ATCTTAGGATTGCCTACGCAGACTGTTGATTCCTCACAGGGTTCTGAGTATGACTATGTCATATTCACGC
AAACTACCGAAACAGCACACTCTTGCAATGTTAACCGCTTTAATGTGGCTATCACAAGAGCAAAAATTGG
CATTTTGTGCATAATGTCTGATAGAGATCTTTATGACAAACTGCAATTTACAAGTCTAGAAGTACCACGC
CGCAATGTGGCTACATTACAGGCAGAAAATGTAACTGGACTTTTTAAGGACTGTAGTAAGATCATCACCG
GTCTTCATCCAACACAGGCACCTACACACCTCAGCGTTGATACAAAATTTAAGACTGAGGGACTATGTGT
TGACATACCAGGCATACCAAAGGACATGACCTACCGTAGACTCATCTCTATGATGGGTTTCAAAATGAAT
TACCAAGTTAATGGTTACCCTAATATGTTTATTACCCGCGAGGAAGCTATTCGTCACGTTCGTGCATGGA
TTGGCTTCGACGTAGAGGGCTGTCATGCAACTAGAGATGCTGTGGGTACTAACCTACCTCTCCAGCTAGG
ATTTTCTACAGGTGTTAATTTAGTAGCTGTACCAACTGGCTATGTTGACACTGAAAATAACACAGAATTC
ACCAGAGTTAATGCAAAACCTCCACCAGGTGATCAATTTAAACATCTTATACCACTCATGTACAAAGGCT
TGCCCTGGAATGTAGTGCGTATTAAGATAGTACAAATGCTCAGTGATACACTGAAAGGATTGTCAGACAG
AGTCGTGTTTGTCCTCTGGGCGCATGGCTTTGAGCTTACATCAATGAAGTACTTTGTCAAGATTGGACCT
GAGAGAACGTGTTGTCTGTGCGACAAACGTGCAACTTGCTTTTCTACTTCATCAGACACTTATGCCTGCT
GGAATCATTCTGTGGGTTTTGACTATGTCTACAACCCATTTATGATTGATGTTCAGCAGTGGGGTTTTAC
GGGTAACCTTCAGAGTAACCATGACCAACATTGTCAAGTGCATGGAAATGCACATGTGGCTAGTTGTGAT
GCTATCATGACTAGATGCTTGGCAGTCCATGAGTGCTTTGTTAAGCGCGTTGATTGGTCTGTTGAATACC
CTATTATAGGAGATGAACTGAAGATTAATTCTGCTTGCAGAAAAGTACAGCATATGGTTGTAAAGTCTGC
ATTGCTTGCTGATAAGTTTCCAGTTCTTCATGACATTGGAAATCCAAAGGCTATCAAGTGTGTGCCTCAG
GCTGAAGTAGAATGGAAGTTCTATGACGCTCAGCCATGCAGTGACAAAGCCTACAAAATAGAGGAACTCT
TCTATTCTTATGCTACACATCATGATAAATTCACTGATGGTGTTTGTTTGTTTTGGAACTGTAACGTTGA
TCGTTACCCAGCCAATGCAATTGTGTGTAGGTTTGACACCAGAGTTTTGTCAAACTTGAACTTACCGGGT
TGTGATGGTGGTAGTTTGTATGTGAACAAGCATGCATTCCACACCCCAGCTTTTGATAAAAGTGCATTTA
CTAATTTAAAGCAATTGCCTTTCTTTTATTATTCTGATAGTCCTTGTGAGTCTCATGGCAAACAAGTAGT
GTCAGATATTGATTACGTACCACTTAAATCAGCTACGTGTATTACACGTTGCAATTTGGGTGGTGCTGTT
TGCAGACACCATGCAAATGAGTACCGACAGTACTTAGATGCATACAACATGATGATTTCTGCTGGATTTA
GCCTATGGATTTACAAACAGTTTGATACTTATAACCTGTGGAATACATTTACCAGGTTACAAAGCTTAGA
AAATGTGGCTTACAATGTTGTTAATAAAGGACACTTCGATGGACAAGCTGGTGAAGCACCTGTTTCCATC
ATCAATAATGCTGTTTACACAAAGGTAGATGGTGTTGATGTAGAGATCTTTGAAAACAAGACAACACTTC
CTGTTAATGTTGCATTTGAGCTTTGGGCTAAGCGTAACATTAAACCAGTGCCAGAGATTAAGATACTCAA
TAATTTGGGTGTCGATATCGCTGCTAATACTGTGGTCTGGGACTATAAGAGAGAAGCACCAGCACATATG
TCAACAATAGGTGTCTGCACAATGACTGACATTGCTAAGAAACCTACTGAGAGTGCTTGTTCCTCGCTTA
CTGTCTTATTTGATGGTAGAGTGGAAGGACAGGTAGACCTTTTTAGAAATGCCCGTAATGGTGTTTTAAT
AACAGAAGGTTCAGTTAAAGGTTTAACACCTTCAAAGGGGCCAGCACAAGCTAGTGTCAATGGAGTCACA
TTAATTGGAGAATCAGTAAAAACACAGTTCAACTATTTTAAGAAAGTAGATGGCATTATTCAACAGCTGC
CTGAAACCTACTTTACTCAGAGCCGAGACTTAGAGGATTTTAAGCCCAGATCACAAATGGAAACTGACTT
TCTCGAGCTCGCTATGGATGAATTCATACAACGGTATAAGTTAGAGGGTTATGCCTTCGAGCATATCGTT
TATGGGGATTTCAGTCATGGACAACTTGGCGGCCTTCATTTAATGATTGGTTTAGCCAAGCGTTCACAAG
ATTCACCGCTCAAATTAGAGGATTTTATCCCTATGGATAGCACAGTGAAAAATTATTTCATAACAGATGC
ACAAACAGGTTCATCAAAATGTGTGTGTTCTGTCATTGACCTCTTGCTTGACGACTTTGTTGAGATAATA
AAGTCACAGGATTTGTCAGTAATCTCTAAGGTAGTCAAGGTTACAATTGACTACGCTGAGATTTCATTCA
TGCTTTGGTGTAAAGATGGTCATGTCGAAACCTTCTACCCAAAATTACAGGCAAGTCAAGCATGGCAACC
GGGAGTTGCGATGCCTAATTTGTATAAGATGCAAAGAATGCTTCTTGAAAAATGTGACCTTCAGAATTAT
GGTGAAAATGCTGTCATACCAAAGGGAATAATGATGAATGTCGCAAAATACACTCAACTGTGTCAATACT
TAAACACACTTACTTTAGCTGTACCCTACAACATGAGAGTTATTCACTTTGGTGCTGGCTCTGATAAAGG
AGTTGCACCTGGTACAGCTGTACTCAGGCAGTGGTTGCCAACTGGCACACTACTTGTCGACTCAGACCTT
AATGACTTCGTCTCTGACGCAGATTCTACTTTAATTGGAGACTGTGCAACAGTACATACGGCTAATAAAT
GGGACCTCATTATTAGCGATATGTATGACCCTAAGACAAAACATGTGACAAAAGAGAATGACTCAAAAGA
AGGGTTTTTCACTTACCTGTGTGGATTTATAAAGCAAAAGCTAGCCTTGGGTGGCTCTGTGGCTGTGAAG
ATAACAGAGCATTCTTGGAATGCTGATCTTTACAAGCTTATGGGATACTTCTCATGGTGGACAGCTTTTG
TTACA-AATGTAAATGCATCATCATCAGAAGCATTTCTAATTGGGGTTAACTATCTAGGCAAGCCAAAGG
AACAAATTGATGGCTATACCATGCATGCTAACTACATCTTTTGGAGGAATACAAATCCTATTCAATTGTC
TTCCTATTCACTTTTTGACATGAGCAAATTTCCTCTCAAGTTAAGAGGGACTGCTGTTATGTCTTTAAAG
GAGAATCAGATCAATGACATGATTTATTCTCTACTTGAGAAAGGTAGACTTATCATTAGAGAGAGTAACA
AAGTTGTGGTGTCTAGTGATATTTTAGTTAATAACT-AAACGAACATGAAATTGTTAGTTTTAG------
---TTTTTGCTACTTTAGTCTCCTCTTACACTATAGAGAA---GTGCCTTGATTTTGATGACCGCAC--C
CCACCTGCAAATAC--TCAATTTTTATCTTCTCACAGAGGTGTTTATTACCCAGATGACATTTTTAGGTC
TAATGTCTTGCATTTAGTACAAGATCACTTCCTACCTTTTGACTCCAACGTCACCAGGTTTATAACGTTT
GGCC---TAAATTTTGATAAT------------------CCCATAATACCCTTCAGGGATGGTATTTATT
TTGCTGCGACTGAAAAGTCTAATGTTATTAGAGGATGGGTTTTTGGTTCTACAATGAACAACAAATCTCA
ATCCGTTATAATCATGAACAACTCAACTAATTTAGTCATTAGGGCTTGTAATTTTGAGTTGTGTGACAAT
CCATTTTTTGTTGTGTTGAAATCT------------AACAACACTCAAATACCATCTTACATATTTAATA
ATGCATTCAATTGCACATTTGAATATGTTTCTAAGGATTTTAACCTAGACCTTGGTG---AAAAACCAGG
TAATTTCAAGGATCTCAGAGAGTTTGTTTTCAGGAATAAAGATGGTTTTTTGCATGTTTATTCCGGTTAC
CAACCCATTTCTGCTGCCAGTGG------------TTTGCCAACTGGTTTTAATGCACTTAAACCTATTT
TTAAGTTACCTCTGGGTATTAATATTACTAATTTCAGAACACTTCTGACTGCTTTTCCGCCTAGACCTGA
------------------TTATTGGGGTACTTCAGCTGCAGCTTATTTTGTAGGATATTTAAAGCCAACT
ACATTCATGCTTAAGTATGATGAAAATGGTACAATCACAGATGCTGTCGATTGTTCTCAAAATCCACTTG
CTGAACTCAAATGCTCTGTTAAAAGTTTTGAGATTGACAAAGGAATTTACCAAACCTCCAATTTTAGGGT
AGCACCCTCAAAGGAAGTTGTGAGGTTCCCTAATATTACAAACCTGTGTCCTTTTGGAGAGGTTTTTAAT
GCTACTACATTTCCTTCTGTCTATGCATGGGAGAGGAAAAGAATTTCTAATTGTGTTGCTGATTACTCTG
TACTCTACAACTCA---ACATCTTTTTCAACTTTTAAGTGTTATGGCGTTTCTGCCACTAAGCTGAATGA
TCTTTGCTTCTCTAATGTCTATGCAGATTCATTCGTAGTCAAAGGAGATGATGTAAGGCAAATAGCACCA
GGACAGACCGGTGTTATTGCTGATTATAATTATAAATTGCCAGATGATTTTATGGGTTGTGTCCTTGCTT
GGAATACTAGGAACATTGATGCTACTTCAACTGGTAATTATAATTATAAATATAGATCTCTCAGACATGG
CAAGCTTAGGCCCTTTGAGAGAGACATTTCTAATGTGCCTTTCTCCCCTGACGGCAAACCATGTACCCCA
CCTGC---TTTCAACTGTTACTGGCCATTAAATGATTATGGTTTTTTCACTACTAATGGCATAGGCTATC
AACCCTATAGAGTTGTAGTACTTTCTTTTGAACTTTTAAATGCACCTGCTACAGTCTGTGGACCAAAATT
ATCCACTGACCTTATTAAAAACCAGTGTGTCAATTTTAACTTTAATGGACTCACTGGTACTGGTGTGTTA
ACTTCTTCTTCAAAGAGATTTCAACCATTTCAACAATTTGGTCGTGATGTTTCGGATTTCACTGACTCAG
TTCGAGATCCTAAAACGTCTGAAATATTAGACATTTCACCTTGCTCTTTTGGCGGTGTAAGTGTAATTAC
ACCTGGAACAAATACTTCATCAGAAGTTGCTGTTCTATATCAAGATGTTAACTGCACTGATGTTCCTGTA
GCAATCCATGCAGACCAACTCACACCTGCTTGGCGCATATACTCCACTGGAAATAATG------TATTTC
AAACTCAGGCAGGCTGTCTTATAGGAGCTGAGCATGTCGATACTTCTTATGAGTGCGACATTCCTATTGG
AGCTGGCATTTGTGCTAGTTACCACACAGTTTCTTCAC------------TACGTAGTACTAGCCAAAAA
TCTATTGTGGCTTATACTATGTCTTTAGGTGCTGATAGTTCAATTGTTTACTCTAATAACACCATTGCTA
TACCTACTAACTTTTCAATTAGCATTACTACAGAAGTAATGCCTGTTTCTATGGCTAAAACCTCCGTAGA
TTGTAATATGTACATCTGCGGAGATTCTACTGAATGTGCTAATTTGCTTCTCCAATATGGTAGCTTTTGC
ACACAACTAAATCGTGCACTCTCAGGTATTGCTGTTGAACAGGATCGCAACACACGTGAAGTGTTCGCTC
AAGTCAAACAAATGTACAAAACCCCAACTTTGAAAGATTTTGGTGGTTTTAATTTTTCACAAATATTACC
TGACCCTCTAAAGCCAACTAAGAGGTCTTTTATTGAGGACTTGCTCTTTAATAAGGTGACACTCGCTGAT
GCTGGCTTTATGAAGCAATATGGCGAATGCCTAGGTGATATTAATGCTAGAGATCTCATTTGTGCGCAGA
AGTTCAATGGACTTACAGTGTTGCCACCTCTGCTCACTGATGATATGATTGCTGCCTACACTGCTGCTCT
AGTTAGTGGTACTGCCACTGCTGGATGGACATTTGGTGCTGGCGCTGCTCTTCAAATACCTTTTGCTATG
CAAATGGCATATAGGTTCAATGGCATTGGAGTTACCCAAAATGTTCTCTATGAGAACCAAAAACAAATCG
CCAACCAATTTAACAAGGCGATCAGTCAAATTCAAGAATCACTTACAACAACATCAACTGCATTGGGCAA
GCTGCAAGACGTTGTTAACCAGAATGCTCAAGCATTAAACACACTTGTTAAACAACTTAGCTCTAATTTT
GGTGCAATTTCAAGTGTGCTAAATGATATCCTTTCGCGACTTGATAAAGTTGAGGCGGAGGTACAAATTG
ACAGGTTAATTACAGGCAGACTTCAAAGCCTTCAAACCTATGTAACACAACAACTAATCAGGGCTGCTGA
AATCAGGGCTTCTGCTAATCTTGCTGCTACTAAAATGTCTGAGTGTGTTCTTGGACAATCAAAAAGAGTT
GACTTTTGCGGAAAGGGATACCACCTTATGTCCTTCCCACAAGCAGCCCCGCATGGTGTTGTCTTCCTAC
ATGTCACGTATGTGCCATCCCAGGAGAGGAACTTCACCACAGCGCCAGCAATTTGTCATGAAGGCAAAGC
ATACTTCCCTCGTGAAGGTGTTTTTGTGTTTAATGGCACTTCTTGGTTTATTACACAGAGGAACTTCTTT
TCTCCACAAATAATTACTACAGACAATACATTTGTCTCCGGAAATTGTGATGTCGTTATTGGCATCATTA
ACAACACAGTTTATGACCCTCTGCAACCTGAGCTTGACTCATTCAAAGAAGAGCTGGACAAGTACTTCAA
AAATCACACATCACCAGATGTTGATCTTGGCGACATTTCAGGCATTAACGCTTCTGTCGTCAACATTCAA
AAAGAAATTGACCGCCTCAATGAGGTCGCTAAAAATTTAAATGAATCACTCATTGACCTTCAAGAATTGG
GAAAATATGAGCAATATATTAAATGGCCGTGGTATGTTTGGCTCGGCTTCATTGCTGGACTAATTGCCAT
CGTCATGGTTACAATCTTGCTTTGTTGCATGACTAGTTGTTGCAGTTGCCTCAAGGGTGCATGCTCTTGT
GGTTCTTGCTGCAAGTTTGATGAGGATGACCCTGAGCCAGTTCTCAAGGGTGTTAAATTACATTACACAT
AAACG-AACTTATGGATTTGTTTATGAGAATTTTTACTCTTGGATCAATTACTGCACATCCAGGAAAAAT
TGACAATGCTTCTCCTGCAAGTACTGTTCATGCTACAGCAACGATACCACTACAAGCCTCACTCCCTTTC
GGATGGCTTGTTATTGGCGTTGCATTTCTTGCTGTTTTTCAGAGCGCTACCAAAATAATTGCGCTCAATA
AAAGATGGCAGCTAGCCCTTTATAAGGGCTTCCAGTTCATTTGCAATTTATTGCTGCTATTTGTTACCAT
CTATTCACATCTTTTGCTTGTCGCTGCAGGTATGGAGGCGCAATTTTTGTACCTCTATGCCTTAATATAT
TTTCTACAATGCATCAACGCATGTAGAATTATCATGAGATGTTGGCTTTGTTGGAAGTGCAAATCCAAGA
ACCCATTACTTTATGATGCCAACTACTTTGTTTGCTGGCATACACATAACTATGACTACTGTATACCATA
TAACAGTGTCACAGATACAATTGTCGTTACTGCAGGTGACGGCATTTCAACACCAAAACTCAAAGAAGAC
TACCAAATTGGTGGTTATTCTGAGAATTGGCACTCAGGTGTTAAAGACTATGTCGTTGTACATGGCTATT
TCACCGAAGTTTACTACCAGCTTGAGTCTACACAAATTACTACAGACACTGGTATTGAAAATGCTACATT
CTTCATCTTTAACAAGCTTGTTAAAGACCC---ACCGAATGTGCAAATACACACAATCGACGGCTCTTCA
GGAGTTGTAAATCCAGCAATGGATCCAATTTATGATGAGCCGACGACGACTACTAGCGTGCCTTTGTAAG
CACAAGAAAGTGAGTACGAACTTATGTACTCATTTGTTTCGGAAGAAACAGGTACGTTAATAGTTAATAG
CGTACTTCTTTTTCTTGCTTTCGTGGTATTCTTGCTAGTCACACTAGCCATCCTTACTGCGCTTCGATTG
TGTGCGTACTGCTGCAATATTGTTAACGTGAGTTTAGTAAAACCAACTGTTTACGTCTACTCGCGTGTTA
AAAATCTGAACTCTTCTGAAGGAGTTCTTGATCTTCTGGTCTAAACGAACTAACTATTA---TTATTATT
CTGTTTGGAACTTTAACATTGCTTATCATGGCTGAGAATGGG------------------ACTATTTCCG
TTGAGGAGCTTAAAAGACTCCTGGAACAATGGAACCTAGTAATAGGTTTCCTATTCCTCGCCTGGATTAT
GTTACTACAATTTGCCTATTCTAATCGGAACAGGTTTTTGTACATAATAAAGCTTGTTTTCCTCTGGCTC
TTGTGGCCAGTAACACTTGCTTGCTTTGTGCTTGCTGCTGTTTACAGAATTAATTGGGTGACTGGCGGGA
TTGCGATTGCAATGGCTTGTATTGTAGGCTTGATGTGGCTTAGCTACTTCGTTGCTTCCTTCAGGCTGTT
TGCTCGTACCCGCTCAATGTGGTCATTCAACCCAGAAACAAACATTCTTCTCAATGTGCCTCTCCGGGGG
ACAATTGTGACCAGACCGCTCATGGAAAGTGAACTTGTCATTGGTGCTGTGATCATTCGTGGTCACTTGC
GAATGGCTGGACACTCCCTGGGGCGCTGTGACATTAAGGACCTGCCAAAAGAGATCACTGTGGCTACATC
ACGAACGCTTTCTTATTACAAATTAGGAGCGTCGCAGCGTGTAGGCACTGATTCAGGTTTTGCTGCATAC
AACCGCTACCGTATTGGAAATTACAAATTAAATACAGACCACGCCGGTAGCAACGACAATATTGCTTTGC
TAGTACAGTAAGTGACAACAGATGTTTCATCTTGTTGACTTCCAGGTTACAATAGCAGAGATATTGATTA
TCATTATGAGGACTTTCAGGATTGCCATATGGAATCTTGATATGATAATAAGTTCAATAGTGAGACAATT
ATTTAAGCCTCTAACTAAGAAGAATTATTCTGAGTTAGATGATGAAGAACCTATGGAGTTAGATTATCCA
TA--------------------------------------------------------------------
----------------------------------------------------------------------
----------------------------------------------------------------------
----------------------------------------------------------------------
----------------------------------------------------------------------
----------------------------------------------------------------------
----------------------------------------------------------------------
----------------------------------------------------------------------
----------------------------------------------------------------------
----------------------------------------------------------------------
----------------------------------------------------------------------
----------------------------------------------------------------------
----------------------------------------------------------------------
----------------------------------------------------------------------
--------------------------------------------------------------------AA
ACGAACATGAAAATTATTCTCTTCCTGACATTGATTGCACTTGCATCTTGCGAGCTATATCACTATCAGG
AGTGTGTTAGAGGTACAACTGTACTACTAGAAGAACCTTGCCCATCTGGAACCTACGAGGGCAATTCACC
ATTTCATCCTCTTGCTGATAACAAATTTGCACTAACTTGCACTAGCACCCACTTTGCTTTTGCTTGTGCT
GACGGTACTAGACATACCTATCAGCTTCGTGCAAGATCAGTTTCACCAAAACTTTTCATCAGACAAGAGG
AAGTTCACCAGGAGCTCTACTCACCGCTTTTTCTCATTGTTGCTGCTCTAGTATTTATAATACTTTGCTT
CACCATTAAGAGAAAGACAGAATGAATGAGCTCACTTTAATTGACTTCTATTTGTGCTTTTTAGCCTTTC
TGCTATTCCTTGTTCTAATAATGCTTATTATATTTTGGTTTTCACTTGAACTCCAGGATATAGAAGAACC
TTGTAACAAAG--TCTAAACGAACATGAAACTTCTCATTGTTTTAGGACTCTTAACATCAGTGTATTGCG
TGCATAAAGAATGCAGT-ATACAAGAATGTTGTGAAAATCAACCATTCCAACCTGAAGACCCATGTCCAA
TACATTATTATTCGGACTGGTTTGTAAAAATTGGACCT---CGCAAGTCTGCTCGCCTAGTACAACTTTG
TGCTGGTGAATATGGACGCAGAGTTCCAATACATTATGAAATGTTTGGCAATTATACTATTTCATGTGAA
CCACTTGAAATAAATTGTCAAAACCCACCAGTTGGAAGTCTCATTGTACGTTGTTCATATGATGTTGACT
TTATGGAGTATCACGACGTTCGTGTTGT---TCTAG--ATTTCATCTAAACGAACAAACTAAAATGTCTG
ATAATGGACCCCAACCAAACCAGCGTAGTGCCCCCCGCATTACATTTGGTGGACCCACAGATTCAACTGA
CAATAACCAGAATGGAGGACGCAATGGGGCAAGGCCAAAACAGCGCCGACCCCAAGGTTTACCCAATAAT
ACTGCGTCTTGGTTCACAGCTCTCACTCAGCATGGCAAGGAGGAACTTAGATTCCCTCGAGGCCAGGGCG
TTCCAATCAACACCAATAGTGGTCCAGATGACCAAATTGGCTACTACCGAAGAGCTACCCGACGAGTTCG
TGGTGGTGACGGCAAAATGAAAGAGCTCAGCCCCAGATGGTACTTCTATTACCTAGGAACTGGCCCAGAA
GCTTCACTTCCCTACGGCGCTAACAAAGAAGGCATCGTATGGGTCGCAACTGAGGGAGCCTTGAATACAC
CGAAAGATCACATCGGCACCCGCAATCCTAATAACAATGCTGCCACCGTGCTACAACTTCCTCAAGGAAC
AACATTGCCAAAAGGCTTCTACGCAGAGGGGAGCAGAGGCGGCAGTCAAGCCTCTTCTCGCTCTTCATCA
CGTAGTCGCGGTAATTCAAGAAATTCAACTCCTGGCAGCAGTAGGGGAAATTCTCCTGCTCGAATGGCTA
GCGGAGGTGGTGAAACTGCCCTCGCGCTATTGCTGCTAGACAGACTGAACCAGCTTGAGAGCAAAGTTTC
TGGTAAAGGCCAACAACAACAAGGCCAAACTGTCACTAAGAAATCTGCTGCTGAGGCATCTAAAAAGCCT
CGCCAAAAACGTACTGCTACAAAACAGTACAACGTCACTCAAGCTTTTGGGAGACGTGGTCCAGAACAAA
CCCAAGGAAACTTCGGGGACCAAGATCTAATCAGACAAGGAACTGATTACAAACATTGGCCGCAAATTGC
ACAATTTGCTCCAAGTGCCTCTGCATTCTTCGGAATGTCACGCATTGGCATGGAAGTCACACCTTCGGGA
ACATGGCTGACTTATCATGGAGCCATTAAACTGGATGACAAAGATCCACAATTCAAAGACAACGTCATAC
TGCTGAATAAGCACATTGACGCATACAAAACATTCCCACCAACAGAGCCTAAAAAGGACAAAAAGAAAAA
GACTGATGAAGCTCAGCCTTTACCGCAGAGACAAAAGAAGCAGCCCACTGTGACTCTTCTTCCTGCGGCT
GACATGGATGATTTCTCCAGACAACTTCAAAATTCCATGAGTGGAGCTTCTGCTGATTCAACTCAGGCAT
AAACACTCATGATGACCACACAAGGCAGATGGGCTATGTAAACGTTTTCGCAATTCCGTTTACGATACAT
AGTCTACTCTTGTGCAGAATGAATTCTCGTAGCTAAACAGCACAAGTAGGTTTAGTTAACTTTAATCTCA
CATAGCAATCTTTAATCAATGTGTAACATTAGGGAGGACTTGAAAGAGCCACCACATTTTCACCGAGGCC
ACGCGGAGTACGATCGAGGGTACAGTGAATAATGCTAGGGAGAGCTGCCTATATGGAAGAGCCCTAATGT
GTAAAATTAATTTTAGTAGTGCTATCCCCATGTGATTTTAATAGCTTCTTAGGAGAATGAC.........
........................
>KY417144_Bat_SARS_like_CoV_Rs4084
ATATTAGGTTTT-TACCTACCCAGG--AAAAGCCAACCAACC-TCGATCTCTTGTAGATCTGTTCTCTAA
ACGAACTTTAAAA------TCTGTGTAGCTGTCGCTCGGCTGCATGCCTAGTGCACCTACGCAGTATAAA
CAATAATAAATTTTACTGTCGTTGACAAGAAACGAGTAACTCGTCCCTCTTCTGCAGACTGCTTACGGTT
TCGTCCGTGTTGCAGTCGATCATCAGCATACCTAGGTTTCGTCCGGGTGTGACCGAAAGGTAAGATGGAG
AGCCTTGTTCTTGGTGTCAACGAGAAAACACACGTCCAACTCAGTTTGCCTGTTCTTCAGGTTAGAGACG
TGCTAGTGCGTGGCTTCGGGGACTCTGTGGAAGAGGCCCTATCGGAGGCACGTGAACATCTTAAAAATGG
CACTTGTGGTTTAGTAGAGCTGGAAAAAGGCGTATTGCCCCAGCTTGAACAGCCCTATGTGTTCATTAAA
CGTTCTGATGCCTTAAGCACCAATCACGGCCACAAGGTCGTTGAGCTGGTTGCAGAATTGGACGGCATTC
AGTACGGTCGTAGCGGTATAACTCTGGGAGTGCTCGTGCCACATGTGGGCGAAACCCCAATCGCATACCG
CAATGTTCTTCTTCGTAAGAACGGTAATAAGGGAGCCGGTGGCCATAGCTTTGGCATCGATCTAAGGTCT
TATGACTTAGGTGACGAGCTTGGCACTGATCCCATTGAAGATTATGAACAAAACTGGAACACTAAGCATG
GCAGTGGTGTACTCCGTGAACTCACTCGTGAGCTCAATGGAGGTGCATTCACTCGTTATGTCGACAACAA
CTTCTGTGGCCCAGATGGGTACCCTCTTGATTGCATCAAAGATTTTCTCGCTCGCGCGGGTAAGTCAATG
TGCACTCTTTCTGAACAACTTGATTACATCGAGTCGAAGAGAGGTGTCTACTGCTGCCGTGACCATGAGC
ATGAAATTGCCTGGTTTACTGAGCGCTCTGATAAGAGCTATGAGCATCAGACACCCTTCGAAATTAAGAG
TGCCAAGAAGTTTGACACCTTCAAAGGGGAATGCCCAAAGTTTGTATTTCCTCTCAATTCAAAAGTCAAA
GTCATTCAACCACGTGTTGAAAAGAAAAAGACTGAAGGTTTCATGGGGCGCATACGCTCTGTGTACCCTG
TTGCATCTCCACAGGAGTGTAACAACATGCACTTGTCTACCTTGATGAAATGTAATCATTGCGATGAAGT
TTCATGGCAGACGTGCGACTTTCTGAAAGCCACTTGTGAACATTGTGGCACTGAAAATTTAGTCACTGAA
GGACCTACTACATGTGGGTACCTACCTACTAATGCTGTAGTGAAAATGCCATGT---CCTGCCTGTCAAG
ACCCGGAGATTGGACCTGAGCATAGTGTTGCAGATTATCACAACCACTCAAACATTGAAACTCGACTCCG
CAAGGGAGGTAGGACTAGATGTTTTGGAGGCTGTGTGTTTGCCTATGTCGGCTGCTACAACAAGCGTGCC
TACTGGGTTCCTCGTGCTAGTGCTGATATTGGTTCAGGCCATACTGGCATTACTGGTGACAACGTGGAGA
CCTTGAATGAGGATCTCCTTGAGATACTGAGTCGTGAACGTGTTAACATTAACATTGTTGGCGATTTTCA
GTTGACTGAAGAGGTTGCCATCATTTTGGCATCTTTTTCCGCTTCTACAAGTGCCTTTATTGACACTATA
AAGAGTCTTGATTACAAGTCTTTCAAAGCCATTGTTGAGTCCTGCGGTAACTACAAAGTCACTAAGGGAA
AGCCCGTAAAAGGTGCTTGGAACATTGGACAACAGAGATCAGTTTTAACACCACTGTGTGGTTTTCCCTC
ACAGGCTGCTGGTGTTATCAGATCAATCTTTGCACGCACACTTGATGCAGCAAACCACTCAATTCCTGAC
TTGCAAAGAGCAGCTGTCACCATACTTGATGGTATTTCTGAACAGTCATTGCGTCTTGTTGATGCCATGG
TTTACACCTCAGACCTACTCACTAACAGTGTCATTATTATGGCATATGTAACTGGTGGTCTTGTACAACA
GACTTCTCAGTGGTTGTCTAATCTTTTGGGCACTACTGTTGAAAAACTCAGGCCCATCTTTGCATGGATT
GAGGCGAAACTTAGTGCAGGAGTTGAATTTCTCAAGGATGCTTGGGAGATTCTCAAATTTCTCATTACAG
GTGTTTTTGACATCGTCAAGGGTCAAATACAGGTCGCTTCAGATAACATCAAGGATTGTGTAAAATGCTT
CATTGATGTTGTTAACAAAGCACTCGAAATGTGCATTGACCAAGTCACTATCGCTGGCGCAAAGTTGCGA
TCACTCAACTTGGGTGAAGTCTTCATCGCTCAAAGCAAGGGACTTTACCGTCAGTGTATACGTGGCAAGG
AACAGCTGCAACTACTCATGCCTCTTAAGGCACCAAAAGAAATCACCTTTCTTGAAGGTGATTCACATGA
CACAGTACTTACCTCTGAGGAGGTTGTTCTCAAGAACGGTGAACTCGAAGCACTCGAGACGCCTGTTGAT
AGCTTCACAAATGGAGCTGTCGTTGGCACACCAGTCTGTGTAAATGGCCTCATGCTCTTAGAGATCAAGG
ATAAAGAACAATACTGTGCATTGTCTCCTGGTTTACTGGCTACAAACAATGTCTTTTGCCTAAAAGGGGG
TTCACCAACTAAAGGTGTAACCTTTGGAGAAGACACTGTTTTGGAAGTTCAAGGTTACAAGAATGTGAGA
ATCACATTTGAGCTTGATGAACGTGTTGACAAAGTGCTTAATGAAAAGTGCTCTGTCTACACTGTTGAAT
CCGGTACCGAAGTTACTGAGTTTGCATGTGTTGTAGCAGAGGCTGTTGTGAAGACTTTACAACCAGTTTC
TGATCTTCTTACCAACATGGGTATTGATCTTGATGAATGGAGTGTGGCTACATTCTATTTGTTTGATGAT
GCTGGTGAAGAAAAACTTTCTTCACGTATGTACTGTTCCTTTTATCCTCCTGATGATGAGGAGGATTGTG
ATGAGTATGAGGAAGAAGAGGAAGTCCTGGAAGAATCCTGTGCGCATGAATACGGTACAGAAGAAGACTA
CCAAGGTCTTCCACTGGAATTTGGTGCCTCAACTGAAA---TGCAAGTT---GAAGAAGAAGAAGAAGAG
GACTGGCTTGGTGATGCTACTGAA----------------------------------------------
-----------------------------TTGTCGGAGCATGAACCAGAACCAGAACTAACACCTGAAGA
ACCAGTTAACCAGTTTACTGGTTATTTAAAACTTACTGACAATGTTGCCATTAAGTGTGTGGACATCGTG
AAGGAGGCGCAAAACGCTAACCCCACGGTGATTGTAAATGCTGCTAACATACATCTGAAACATGGTGGTG
GTGTAGCAGGTGCACTCAACAAGGCAACCAACGGTGCCATGCAAAAAGAGAGCGATGA-TTACATTAAGC
TAAATGGCCCTCTCACAGTGGGAGGTTCATGTTTGCTTTCTGGACATAACCTTGCTAAGAAGTGTCTGCA
TGTTGTTGGACCTAACCTAAATGCAGGTGAGGACATCCAGCTTCTTAAGGCAGCATATGAAAATTTCAAT
TCACAGGACACCTTACTTGCACCATTGTTGTCAGCAGGCATATTTGGTGCTAAACCACTTCATTCTTTAC
AAGTGTGCGTGCAGACAGTTCGTACACAGGTTTATATTGCAGTCAATGACAAAGCTCTTTATGAGCAGGT
T---------------------------------------------------GTCATGGATTACCTTGAT
AGCCTGAAGCCCAGAGTGGAAGCACCTAAACAAGAGGAGCCACCAAAGACAGAAGATCCTAAAATTGAGG
AGAAA---------------------------------TCTGTCGTACAGAAGCCTGTCGATGTGAAGCC
AAAAATTAAGGCTTGCATTGATGAGGTTACCACAACACTGGAAGAAACTAAGTTTCTTACCAATAAGTTA
CTCTTGTTTGCTGACATCAATGGTAAGCTTTACCATGATTCTCAAAACATGCTTAGAGGTGAAGATATGT
CTTTCCTTGAGAAGGATGCACCTTACGTGGTAGGTGATGTTATCACTAGTGGTGATATCACTTGTGTTGT
AATACCCTCCAAAAAGGCTGGTGGCACTACAGAGATGCTCTCAAGAGCTTTGAAGAAAGTGCCAGTTGAT
GAGTATATAACTACATACCCTGGACAAGGATGTGCTGGTTATACACTTGAGGAAGCTAAGACTGCTCTTA
AGAAATGCAAATCTGCACTTTATGTGTTACCTTCAGAAACACCTAATGCTAAGGAGGAGATTCTAGGAAC
TGTATCCTGGAATTTGAGAGAGATGCTTGCTCATGCTGAAGAGACAAGAAAATTAATGCCTATCTGCATG
GATGTTAGGGCCATAATGGCCACCATCCAACGCAAGTACAAAGGAATTAAAATTCAAGAAGGCATCGTTG
ACTATGGTGTCCGATTCTTCTTTTATACTAGTAAAGAGCCTGTAGCTTCTATTATTACGAAGCTGAACTC
TCTAAATGAGCCACTTGTCACAATGCCAATTGGTTATGTGACACATGGTTTTAATCTTGAAGAGGCTGCG
CGCTGTATGCGTTCTCTTAAAGCTCCTGCCGTAGTGTCAGTATCATCACCAGATGCTGTTACTACATATA
ATGGATACCTCACTTCGTCATCAAAGACATCTGAGGAGCACTTTGTGGAAACAGTTTCTTTGGCTGGTTC
TTACAGAGATTGGTCCTATTCAGGACAGCGTACAGAGTTAGGTGTTGAATTTCTTAAGCGTGGTGACAAA
ATTGTGTACCACACTTTGGAGAGCCCCGTCGAGTTTCATCTTGACGGTGAGGTTCTTCCACTTGACAAAC
TAAAGAGTCTCTTATCCCTACGGGAGGTTAAGACTATAAAAGTGTTCACAACTGTGGACAACACTAATCT
CCACACACAGCTTGTGGATATGTCTATGACATATGGACAGCAGTTTGGTCCAACATACTTGGATGGTGCT
GATGTTACAAAAATTAAACCTCATGTAAATCATGAGGGTAAGACTTTCTTTGTACTACCTAGTGATGACA
CACTACGTAGTGAAGCTTTCGAGTACTACCACACTCTTGATGAGAGTTTTCTTGGTAGATACATGTCTGC
TTTAAACCACACAAAGAAATGGAAATTTCCTCAAGTTGGTGGTTTAACTTCAATTAAATGGGCTGATAAC
AATTGTTATTTGTCTAGTGTTTTATTAGCGCTTCAACAGATTGAAGTCAAATTCAATGCACCAGCACTTC
AAGAGGCCTATTATAGAGCCCGTGCTGGTGATGCTGCTAACTTTTGTGCACTCATACTCGCTTACAGTAA
TAAAACTGTTGGCGAGCTTGGTGATGTCAGAGAGACTATGACCCATCTTCTACAGCATGCTAATTTGGAA
TCTGCAAAGCGAGTTCTTAATGTGGTGTGTAAACATTGCGGTCAGAAAACTACTACCTTAACGGGTGTAG
AAGCTGTGATGTATATGGGTACTCTATCTTATGATAATCTTAAGACAGGTGTTTCCATTCCATGTGTGTG
TGGTCGTGATGCTACACAATATCTAGTACAACAAGAGTCTTCTTTTGTTATGATGTCTGCACCACCTGCT
GAATATAAATTACAGCAAGGTACATTTTTATGTGCGAATGAGTACACTGGTAACTATCAGTGTGGTCATT
ACACTCATATAACTGCTAAGGAGACCCTCTATCGTATTGATGGAGCTCACCTTACAAAGATGTCAGAGTA
CAAAGGACCAGTGACTGATGTTTTCTATAAGGAAACATCTTACACTACAACCATCAAGCCTGTGTCATAT
AAACTCGATGGAGTTACTTACACAGAGATTGAACCAAAATTGGATGGGTATTATAAAAAGGATAATGCTT
ACTATACAGAGCAGCCTATAGACCTCGTACCAACTCAACCACTACCAAATGCGAGTTTTGACAATTTCAA
ACTCACATGTTCTAACACAAAATTTGCTGATGCTTTAAATCAAATGACAGGCTTCACAAAGCCAGCTTCA
CGAGAGCTATCTGTCACATTCTTCCCAGACTTGAATGGCGATGTAGTGGCTATTGACTATAGACACTATT
CAGCGAGTTTCAAGAAAGGTGCTAAATTACTGCATAAGCCAATTGTTTGGCACATTAATCAGGCTACGAC
CAAGACAACGTTTAAACCAAACACTTGGTGTTTACGTTGTCTTTGGAGTACAAAGCCAGTAGATACTTCA
AATTCATTTGAAGTTCTGGCAGTAGAAGACACACAAGGAATGGACAATCTTGCTTGTGAAAGTCAACAAC
CCACCTCTGAAGCAGTAGTGGAAAATCCTACCATACAGAAGGAAGTCCTAGAGTGTGACGTGAAAACTAC
CGAAGTTGTAGGCAATGTCATACTTAAACCATCAGATGAAGGTGTTAAAGTAACACAAGAGTTAGGTCAT
GAGGACCTTATGGCTGCCTACGTGGAAAACACAAGCATTACCATTAAGAAACCTAATGAGCTTTCATTAG
CCCTAGGTTTAAAAACAATTGCTACTCATGGTATTGCTGCAATTAATAGTGTTCCTTGGAGTAAAATTTT
GGCATATGTCAAACCATTCTTAGGACAGACAGCAGTTACAACATCAAACTGTGCTAAGAGATTGGTGCAG
CGTATGTTTAACAACTATATGCCCTATGTGCTTACACTACTGTTCCAATTGTGTACTTTTACCAAAAGTA
CAAATTCTAGAATTAGAGCTTCACTACCTACGACTATTGCTAAAAATAGTGTTAAGGGTGTAGCTAGATT
ATGTTTGGATGCTGGCATCAATTATGTAAAGTCACCCAAATTTTCTAAATTGTTCACTATTGCAATGTGG
CTATTATTGTTAAGCATTTGCTTAGGTTCACTAATCTATGTAACTGCAGCTTTAGGTGTATTATTGTCCA
ACGTTGGAGCTCCTTCTTATTGTAGTGGCGTTAGAGAATCGTACCTCAATTCCTCTAATGTTACTACTAT
GGATTTCTGTGAAGGTTCTTTTCCCTGCAGTGTTTGTTTAAGTGGATTAGATTCGCTTGATTCCTATCCA
GCTCTTGAAACCATTCAGGTGACGATCTCATCGTACAAGCTAGACTTGACAATTTTAGGTCTGGCTGCTG
AGTGGTTTTTGGCATATATGTTGTTCACAAAATTCTTTTATTTATTAGGTCTTTCAGCTATAATGCAGGT
GTTCTTTGGCTATTTTGCTAGTCATTTCATCAGCAATTCTTGGCTCATGTGGTTTATCATTAGTATTGTA
CAAATGGCACCCGTTTCTGCAATGGTTAGGATGTACATCTTCTTTGCTTCTTTCTACTACATATGGAAGA
GCTATGTTCATATTATGGATGGTTGCAACTCTTCGACTTGCATGATGTGCTATAAGCGCAATCGTGCTAC
ACGTGTTGAGTGTACAACTATTGTTAATGGCATGAAGAGATCTTTCTACGTCTATGCAAATGGAGGTCGT
GGCTTCTGTAAGACTCACAATTGGAATTGTCTCAATTGTGATACATTTTGTGCTGGTAGTACATTCATTA
GCGATGAAGTTGCTCGTGATTTGTCGCTCCAGTTTAAAAGACCAATTAATCCTACTGACCAGTCCTCGTA
TGTCGTTGATAGTGTTGCTGTGAAAAACGGTGCACTTCACCTCTATTTTGACAAGGCTGGTCAAAAGACT
TATGAGAGACACCCACTCTCCCATTTTGTCAATTTAGACAATTTGAGAACTAACAACACTAAAGGTTCAC
TACCTATTAATGTCATAGTCTTTGATGGCAAGTCCAAATGCGACGAGTCTGCTGCTAAGTCTGCATCTGT
GTACTACAGTCAGCTAATGTGCCAACCTATTCTGTTGCTTGACCAAGCTCTCGTATCAGATGTTGGAGAT
AGTACTGAAGTTTCTGTTAAGATGTTTGATGCTTATGTCGACACCTTTTCAGCAACTTTTAGTGTTCCTA
TGGAAAAACTTAAGGCACTCGTTGCTACAGCTCATAGCGAGCTGGCAAAGGGTGTAGCTTTAGATGGTGT
CCTTTCTACATTTGTGTCAGCTGCTCGTCAAGGTGTTGTTGATACTGATGTTGACACAAAGGATGTCATT
GAATGTCTCAAACTTTCACATCACTCCGACTTGGAAGTGACAGGTGACAGTTGTAACAACTTCATGCTCA
CCTATAACAAAGTTGAAAACATGACGCCTAGAGATCTTGGCGCATGTATTGATTGTAATGCAAGGCATAT
TAATGCTCAAGTAGCAAAAAGTCACAATGTTTCACTCATCTGGAATGTAAAAGACTATATGTCTTTATCT
GAACAGCTGCGTAAACAAATTCGTAGTGCTGCTAAGAAGAACAACATACCTTTTAGACTAACTTGTGCTA
CAACTAGACAGGTTGTCAATGTCATAACTACTAAAATCTCACTCAAGGGTGGTAAGATTGTTAG---TAC
TTGGTTTAAACTTATGCTTAAGGCCACATTATTGTGCGTCATTGCTGCATTGGTCTGTTACATCGTTATG
CCAGTACATACATTGTCTGCTCATGATGGTTACACAAATGAAATCATTGGTTACAAAGCCATTCAGGATG
GTGTCACTCGTGACATCGTTTCTACTGATGATTGTTTTGCAAACAAACACGCTGGTTTTGACTCATGGTT
TAGCCAGCGTGGTGGTTCATACAAAAATGACAAAAGCTGCCCTGTAGTAGCTGCTATCATTACAAGAGAG
ATTGGTTTCATAGTGCCTGGCTTACCAGGTACTGTGTTGAGAGCAATCAATGGTGACTTCTTGCATTTTC
TACCTCGTGTCTTTAGTGCTGTTGGCAACATTTGCTACACACCTTCTAAACTCATTGAGTATAGCGATTT
TGCTACCTCTGCTTGCGTTCTTGCTGCTGAGTGTACAATTTTTAAGGATGCTATGGGCAAACCTGTGCCA
TATTGTTATGACACTAATTTGCTAGAGGGTTCTATTTCTTATAGTGAGCTTCGTCCAGACACTCGTTATG
TCCTTATGGATGGTTCCATCATACAGTTTCCTAACACTTACCTGGAGGGTTCTGTTAGAGTAGTAACAAC
TTTTGATGCTGAGTACTGTAGACATGGTACATGTGAAAGATCAGAAGCTGGTATTTGCTTATCTACCAGT
GGTAGATGGGTTCTTAACAATGAACATTATAGAGCTCTACCTGGAGTATTCTGTGGTGTTGATGCAATGA
ATCTTATAGCAAACATCTTTACTCCCCTTGTGCAACCTGTGGGTGCTTTAGATGTGTCTGCTTCAGTAGT
GGCTGGTGGTATTATTGCCATATTGGTGACTTGTGCTGCCTACTACTTTATGAAATTCAGACGTGCTTTT
GGTGAGTACAACCATGTTGCTGCTGCTAATGCACTTTTGGTTTTGATGTCTTTCACTATACTCTGTCTGG
CACCAGCTTATAGCTTTTTGCCAGGAGTCTACTCAGTCTTTTACTTGTACTTGACATTCTATTTCACTAA
TGATGTTTCGTTCTTGGCTCACCTTCAATGGTTTGCCATGTTTTCTCCTATTGTGCCTTTTTGGATAACA
GCAATCTATGTATTCTGTATTTCTCTGAAGCACTGCCATTGGTTCTTTAACAACTATCTTAGGAAAAGAG
TCATGTTTAATGGAGTTACATTTAGTACCTTCGAGGAGGCTGCTTTGTGTACCTTTTTGCTCAATAAGGA
AATGTACCTAAAATTGCGTAGTGAGACACTGCTGCCACTTACACAGTACAACAGGTATCTTGCTCTATAT
AACAAGTACAAGTATTTCAGTGGAGCCTTAGATACTACCAGCTATCGTGAAGCAGCTTGCTGCCACTTAG
CAAAGGCTCTAAATGACTTTAGCAATTCAGGTGCTGATGTTCTCTACCAACCACCACAGACATCAATCAC
TTCTGCTGTTCTGCAGAGTGGTTTTAGGAAAATGGCATTCCCATCAGGCAAAGTTGAAGGGTGCATGGTA
CAAGTAACCTGTGGAACTACAACTCTTAATAGATTGTGGTTAGATGACACAGTATACTGTCCAAGACATG
TCATTTGCACAGCAGAAGACATGCTTAATCCTAACTATGAAGATCTGCTCATTCGCAAATCCAACCATAG
CTTCCTTGTTCAGGCTGGCAATGTACAACTCCGAGTTATCGGCCATTCTATGCAAAATTGTCTGCTTAGG
CTTAAAGTTGATACCTCTAACCCTAAGACACCCAAGTATAAATTTGTCCGTATTCAACCTGGTCAAACAT
TTTCAGTTCTAGCATGCTACAATGGTTCACCATCTGGTGTTTATCAGTGTGCCATGAGACCTAACCATAC
CATTAAAGGTTCTTTCCTTAATGGATCATGTGGTAGTGTTGGTTTTAACATTGATTATGATTGCGTGTCT
TTCTGCTATATGCATCACATGGAGCTTCCAACAGGAGTACACGCTGGTACTGACTTAGAAGGTAAATTCT
ATGGTCCATTTGTTGACAGACAAACTGCACAGGCTGCAGGTACAGACACAACCATAACATTAAATGTTTT
GGCATGGCTGTATGCTGCTGTTATCAATGGTGATAGGTGGTTTCTTAATAGATTCACCACTACTTTGAAT
GACTTTAACCTTGTGGCAATGAAGTACAACTATGAACCTTTGACACAAGATCATGTTGACATATTGGGAC
CTCTTTCTGCTCAAACAGGAATTGCTGTCTTAGATATGTGTGCTGCTTTGAAAGAGCTGCTGCAGAATGG
TATGAATGGTCGTACTATCCTTGGTAGCACTATTTTAGAAGATGAGTTTACACCATTTGATGTTGTTAGA
CAATGCTCTGGTGTTACCTTCCAAGGTAAGTTCAAGAAAATTGTTAAGGGCACTCATCATTGGATGCTTT
TAACTTTCTTGACATCACTATTGATTCTTGTCCAAAGTACTCAGTGGTCACTGTTTTTCTTTGTTTACGA
GAATGCTTTCTTGCCATTTACTCTTGGTATTATGGCAATTGCTGCATGTGCTATGCTGCTTGTTAAGCAT
AAGCACGCATTCTTGTGCTTGTTTCTGTTACCTTCTCTTGCAACAGTTGCTTACTTTAATATGGTCTACA
TGCCTGCCAGCTGGGTGATGCGTATTATGACATGGCTTGAATTGGCTGACACTAGCTTGTCTGGTTATCG
GCTTAAGGACTGTGTTATGTATGCTTCAGCTTTAGTTTTGCTTATTCTCATGACAGCTCGCACTGTTTAT
GATGATGCTGCTAGACGTGTTTGGACACTGATGAATGTCATTACACTTGTTTACAAAGTCTACTATGGTA
ATGCTTTAGATCAAGCTATTTCCATGTGGGCCTTAGTTATTTCTGTAACCTCTAACTATTCTGGTGTCGT
CACGACTATCATGTTTTTAGCTAGAGCTATAGTGTTTGTGTGTGTTGAGTATTACCCATTGTTATTTATT
ACTGGCAACACCTTACAGTGTATCATGCTTGTTTATTGTTTCTTAGGCTATTGTTGCTGCTGCTATTTTG
GCCTTTTCTGTTTACTCAACCGTTACTTCAGGCTTACTCTTGGTGTTTATGACTACTTGGTCTCTACACA
AGAATTTAGGTATATGAACTCCCAGGGGCTTTTGCCTCCTAAGAGTAGTATTGATGCTTTCAAGCTTAAC
ATTAAGTTGTTGGGTATTGGAGGTAAACCATGTATCAAGGTTGCTACTGTACAGTCTAAAATGTCTGACG
TAAAGTGCACATCTGTGGTACTGCTCTCGGTTCTTCAACAACTTAGAGTAGAGTCATCTTCTAAATTGTG
GGCACAATGTGTACAACTCCACAATGATATTCTTCTTGCAAAAGACACAACTGAAGCTTTCGAGAAGATG
GTTTCTCTTTTGTCTGTTTTGCTATCCATGCAGGGTGCTGTAGACATTAACAAGTTGTGCGAGGAAATGC
TCGACAACCGTGCTACTCTTCAGGCTATTGCTTCAGAATTTAGTTCTTTACCATCATATGCCGCTTATGC
CACTGCCCAAGAGGCCTATGAGCAGGCTGTAGCTAATGGTGATTCTGAAGTCGTTCTCAAAAAGTTAAAG
AAATCTTTGAATGTGGCTAAATCTGAGTTTGACCGTGATGCTGCCATGCAACGCAAGTTGGAAAAGATGG
CAGATCAGGCTATGACCCAAATGTACAAACAGGCAAGATCTGAGGACAAGAGGGCAAAAGTAACTAGTGC
TATGCAAACAATGCTTTTCACTATGCTTAGGAAGCTTGATAATGATGCACTTAACAACATTATCAACAAT
GCGCGTGATGGTTGTGTTCCACTCAACATCATACCATTGACTACAGCAGCCAAACTTATGGTTGTTGTCC
CTGATTATGGTACCTACAAGAACACTTGTGATGGTAACACCTTTACATATGCATCTGCACTCTGGGAAAT
CCAGCAAGTTGTTGATGCAGATAGTAAGATTGTTCAACTTAGTGAAATTAACATGGATAATTCACCAAAT
TTGGCTTGGCCTCTTATTGTTACAGCTCTAAGAGCCAACTCAGCTGTCAAACTACAGAATAATGAACTGA
GTCCGGTAGCACTACGACAGATGTCTTGTGCGGCTGGTACCACACAAACAGCTTGTACTGATGACAATGC
ACTTGCCTACTATAACAATTCGAAGGGAGGTAGGTTTGTGCTGGCATTACTATCAGACCACCAAGATCTC
AAATGGGCTAGATTCCCTAAGAGTGATGGTACAGGTACAATTTACACAGAACTGGAACCACCTTGTAGGT
TTGTTACAGACACACCAAAAGGGCCTAAAGTGAAATACTTGTACTTCATCAAAGGCTTAAATAACCTAAA
TAGAGGTATGGTTCTGGGCAGTTTAGCTGCTACAGTACGTCTTCAGGCTGGAAATGCTACAGAAGTACCT
GCCAATTCAACTGTGCTTTCCTTCTGTGCCTTTGCAGTAGACCCTGCTAAAGCATATAAGGATTACCTAG
CAAGTGGAGGACAACCAATCACCAACTGTGTGAAGATGTTGTGTACACACACTGGTACAGGACAGGCAAT
TACTGTAACACCAGAAGCTAACATGGACCAAGAGTCCTTTGGTGGTGCTTCATGCTGTCTGTATTGTAGA
TGCCACATTGATCATCCAAATCCTAAAGGATTTTGTGACTTGAAAGGTAAGTACGTCCAAATACCTACCA
CTTGTGCTAATGACCCAGTGGGTTTTACACTTAGAAACACAGTCTGTACCGTCTGCGGAATGTGGAAAGG
TTATGGCTGTAGTTGTGATCAACTCCGCGAACCCATGATGCAGTCTGCGGATGCGTCAACGTTTTTAAAC
GGGTTTGCGGTGTAAGTGCAGCCCGTCTTACACCGTGCGGCACAGGCACTAGCACTGATGTCGTCTACAG
GGCTTTTGATATATACAACGAAAAAGTTGCTGGTTTTGCAAAGTTCCTAAAAACTAATTGCTGCCGCTTC
CAGGAGAAGGATGAGGAAGGCAATTTATTAGACTCTTACTTTGTAGTTAAGAGGCATACTATGTCTAACT
ACCAACATGAAGAGACTATTTATAACTTGGTTAAAAATTGTCCAGCGGTTGCTGTTCATGATTTTTTCAA
GTTTAGAGTAGATGGTGACATGGTACCACATATATCACGTCAGCGTCTAACTAAATACACAATGGCTGAT
TTAGTCTATGCTCTACGTCACTTTGACGAGGGTAATTGTGACACATTAAAAGAAATACTCGTCACATACA
ATTGTTGTGATGATGATTATTTCAATAAGAAGGATTGGTATGACTTCGTAGAGAATCCTGACATCTTACG
CGTATATGCTAACTTAGGTGAGCGTGTACGCCAAGCATTATTAAAGACTGTACAATTCTGCGATGCTATG
CGTGATGCAGGCATTGTAGGCGTACTGACATTAGATAATCAGGATCTTAATGGGAACTGGTACGATTTCG
GTGATTTCGTACAAGTAGCACCAGGCTGCGGAGTTCCTATTGTGGATTCATACTACTCATTGCTGATGCC
CATCCTCACTCTGACTAGGGCATTGGCTGCTGAGTCCCATATGGATGCTGATCTCGCAAAACCACTTATT
AAGTGGGATTTGCTGAAATATGATTTTACGGAAGAGAGACTTTGTCTCTTCGACCGTTACTTTAAATATT
GGGACCAGACATACCATCCCAATTGTATTAACTGTTTGGATGATAGGTGTATCCTTCATTGTGCAAACTT
TAATGTGTTATTTTTTACTGTGTTTCCACCTACAAGTTTTGGACCACTAGTAAGAAAAATATTTGTAGAT
GGTGTTCCTTTTGTTGTTTCAACTGGATACCATTTTCGTGAGTTAGGAGTTGTACATAATCAGGATGTAA
ACTTACATAGCTCGCGTCTCAGTTTCAAGGAACTTTTAGTGTATGCTGCTGATCCAGCCATGCATGCAGC
TTCTGGCAATTTATTGCTAGATAAACGCACTACATGCTTTTCGGTAGCTGCGCTAACAAACAATGTTGCT
TTTCAAACTGTCAAACCCGGTAATTTTAACAAAGACTTTTATGACTTTGCTGTGTCTAAAGGTTTCTTTA
AGGAAGGAAGTTCTGTTGAACTAAAACACTTCTTCTTTGCTCAGGATGGCAATGCTGCTATCAGTGATTA
TGACTATTATCGTTATAATCTGCCAACAATGTGTGATATCAGACAACTCCTATTCGTAGTTGAAGTTGTT
GATAAATACTTTGATTGTTACGATGGTGGCTGTATTAATGCCAACCAAGTAATCGTTAACAATCTGGACA
AATCAGCTGGTTTCCCATTTAATAAATGGGGTAAGGCTAGACTTTATTATGACTCAATGAGTTATGAGGA
TCAAGATGCACTTTTCGCGTATACTAAGCGTAATGTCATCCCTACTATAACTCAAATGAATCTTAAGTAT
GCCATTAGTGCAAAGAATAGAGCTCGCACCGTAGCTGGTGTCTCTATCTGTAGTACTATGACAAATAGAC
AGTTTCATCAGAAATTATTGAAGTCAATAGCCGCCACTAGAGGAGCTACTGTGGTAATTGGAACAAGCAA
ATTTTACGGTGGCTGGCATAATATGTTAAAAACTGTTTACAGTGATGTAGAAACTCCACACCTTATGGGT
TGGGATTATCCAAAATGTGACAGAGCCATGCCTAACATGCTTAGGATAATGGCCTCTCTTGTTCTTGCTC
GCAAACATAGCACTTGCTGTAACTTATCACACCGTTTCTACAGGTTAGCTAACGAGTGTGCGCAAGTATT
AAGTGAGATGGTCATGTGTGGCGGCTCACTATATGTTAAACCAGGTGGAACATCATCCGGTGATGCTACA
ACTGCTTATGCTAATAGTGTCTTTAACATTTGTCAAGCTGTTACAGCCAACGTAAATGCACTTCTTTCAA
CTGATGGTAATAAGATAGCTGACAAGTATGTCCGCAATCTACAACACAGGCTCTATGAGTGTCTCTATAG
AAATAGGGATGTTGATCACGAATTCGTGGATGAGTTTTACGCTTACCTGCGTAAACATTTCTCCATGATG
ATTCTTTCTGATGACGCCGTTGTGTGCTATAACAGTAACTATGCGGCTCAAGGTTTAGTAGCTAGCATTA
AGAACTTTAAGGCAGTTCTTTATTATCAAAATAATGTGTTCATGTCTGAGGCAAAATGTTGGACTGAGAC
TGACCTTACTAAAGGACCTCACGAATTTTGCTCACAGCATACAATGCTAGTTAAACAAGGAGATGACTAC
GTGTACCTGCCTTACCCAGATCCATCAAGAATATTAGGCGCAGGCTGTTTTGTCGATGATATTGTCAAAA
CAGATGGTACACTTATGATTGAGAGGTTTGTGTCATTAGCTATTGATGCCTACCCCCTTACTAAACATCC
TAATCAGGAGTATGCTGATGTCTTTCACTTGTATTTACAATACATTAGGAAGTTACATGATGAGCTTACT
GGTCACATGCTAGACATGTATTCTGTAATGCTAACCAATGACAACACCTCACGGTATTGGGAACCTGAGT
TTTATGAAGCTATGTACACACCACACACAGTCTTGCAGGCTGTAGGTGCTTGTGTATTGTGTAATTCACA
GACTTCACTTCGTTGCGGTGCCTGCATTAGGAGACCATTCCTGTGCTGCAAGTGCTGCTATGACCATGTC
ATTTCAACATCACATAAATTAGTGTTGTCTGTTAATCCCTATGTTTGCAATGCACCAGGTTGTGATGTCA
CTGACGTGACACAACTATATCTAGGAGGTATGAGCTATTACTGCAAGTCACATAAGCCTCCCATTAGTTT
TCCATTGTGTGCTAATGGTCAGGTTTTTGGTTTATACAAGAACACATGTGTAGGTAGTGACAATGTCACT
GACTTCAATGCGATAGCAACATGTGATTGGACTAATGCTGGCGATTACATACTTGCCAACACTTGTACTG
AGAGACTCAAACTCTTTGCAGCAGAAACACTTAAAGCTACTGAGGAAACATTCAAGCTGTCATATGGTAT
TGCCACTGTACGTGAAGTACTCTCTGACAGAGAATTGCATCTTTCATGGGAGGTTGGAAAACCTAAACCA
CCATTGAATAGAAATTATGTCTTTACTGGTTACCGTGTAACTAAAAATAGTAAAGTACAGATTGGAGAGT
ACACCTTTGAAAAAGGTGACTATGGTGATGCTGTTGTGTACAGAGGTACTACAACATACAAATTGAATGT
TGGTGATTACTTTGTGTTGACATCTCACACTGTAATGCCACTTACTGCACCTACTCTAGTGCCACAAGAG
CACTATGTGAGAATTACTGGCTTGTACCCAACACTCAACATCTCAGATGATTTTTCTAACAATGTTGCAA
ATTATCAAAAGGTCGGTATGCAAAAGTACTCTACACTCCAGGGACCACCTGGTACTGGTAAGAATCATTT
TGCCATCGGACTTGCTCTCTACTACCCATCTGCTCGCATAGTGTATACAGCTTGCTCCCATGCAGCTGTT
GATGCCCTATGCGAAAAGGCATTAAAATACTTGCCCATAGATAAATGTAGTAGAATCATACCTGCGCGTG
CTCGCGTAGAGTGTTTTGACAAATTCAAAGTGAATTCAACACTAGAACAGTATGTTTTCTGCACTGTAAA
TGCATTGCCAGAAACAACTGCTGATATTGTAGTCTTTGATGAAATCTCTATGGCTACTAATTATGACTTG
AGTGTTGTCAATGCTAGACTTCGTGCAAAACACTACGTCTATATTGGCGATCCTGCTCAATTACCAGCCC
CGCGCACATTGCTGACCAAAGGCACACTAGAACCAGAATACTTCAATTCAGTGTGCAGACTTATGAAAAC
AATAGGTCCAGACATGTTCCTTGGAACTTGTCGCCGTTGTCCTGCTGAAATTGTCGACACTGTGAGTGCT
TTAGTTTATGATAATAAGCTAAAGGCACACAAGGAGAAGTCAGCTCAATGCTTCAAAATGTTTTACAAGG
GTGTTATTACACATGATGTTTCATCTGCAATTAACAGACCTCAAATAGGCGTTGTAAGAGAATTTCTTAC
ACGCAATCCTGCTTGGAGAAAAGCTGTTTTTATCTCACCTTATAATTCACAGAATGCTGTAGCTTCAAAA
ATCTTAGGATTGCCTACGCAGACTGTTGATTCCTCCCAGGGTTCTGAGTATGACTATGTCATATTCACAC
AAACTACTGAAACAGCACACTCTTGCAATGTTAACCGCTTTAATGTGGCTATCACAAGAGCAAAAATTGG
CATTTTGTGCATAATGTCTGATAGAGATCTTTATGACAAACTGCAATTCACAAGTCTAGAAGTACCACGC
CGCAATGTGGCTACATTACAGGCAGAAAATGTAACTGGACTTTTTAAGGACTGTAGTAAGATCATCACTG
GTCTTCATCCAACACAGGCACCTACACACCTCAGCGTTGATACAAAATTTAAGACTGAGGGACTATGTGT
TGACATACCAGGCATACCAAAGGACATGACCTACCGTAGACTCATCTCTATGATGGGTTTCAAAATGAAT
TACCAAGTTAATGGTTACCCTAATATGTTTATTACCCGTGAGGAAGCTATTCGTCACGTTCGTGCATGGA
TTGGCTTCGACGTAGAGGGCTGTCATGCAACTAGAGATGCTGTGGGTACTAACCTACCTCTCCAGCTAGG
ATTTTCTACAGGTGTTAACTTAGTAGCTGTACCGACTGGCTATGTTGACACTGAAAATAACACAGAATTC
ACCAGAGTTAATGCAAGACCTCCACCAGGTGACCAGTTTAAACATCTTATACCACTCATGTACAAAGGCT
TGCCCTGGAATGTAGTGCGTATTAAGATAGTACAAATGCTCAGTGATACACTGAAAGGATTGTCAGACAG
AGTCGTGTTTGTCCTTTGGGCGCATGGCTTTGAGCTTACATCAATGAAGTACTTTGTCAAGATTGGACCT
GAAAGAACGTGCTGTCTGTGTGACAAACGTGCAACTTGCTTTTCTACTTCATCAGATACTTATGCCTGCT
GGAATCATTCTGTGGGTTTTGACTATGTCTACAACCCATTTACGATTGATGTCCAGCAGTGGGGTTTTAC
GGGTAACCTTCAGAGTAACCACGACCAACATTGTCAAGTGCATGGAAATGCACATGTGGCTAGTTGTGAT
GCTATCATGACTAGATGCTTGGCGGTCCATGAGTGCTTTGTTAAGCGCGTTGATTGGTCTGTTGAATACC
CCATTATAGGAGATGAACTGAAGATTAATTCCGCTTGCAGAAAAGTACAGCATATGGTTGTAAAGTCTGC
ATTGCTTGCTGATAAGTTTCCAGTTCTTCATGACATTGGAAGTCCAAAGGCTATTAAGTGTGTGCCTCAG
GCTGAAGTAGAATGGAAGTTCTATGATGCTCAGCCATGCAGTGACAAAGCCTATAAAATAGAGGAACTTT
TCTATTCCTACGCTACACATCATGATAAATTCACTGATGGTGTTTGTTTGTTTTGGAACTGTAACGTTGA
TCGTTACCCAGCCAATGCAATTGTATGTAGGTTTGACACGAGAGTTTTGTCAAACTTGAATTTACCAGGT
TGTGACGGTGGTAGTTTGTATGTGAATAAGCATGCATTCCACACTCCAGCTTTTGATAAAAGTGCATTTA
CCAATTTAAAGCAATTGCCTTTCTTTTATTATTCTGACAGTCCTTGTGAGTCTCATGGCAAACAAGTAGT
GTCAGATATTGATTATGTACCACTTAAATCTGCTACGTGTATTACACGATGCAATTTGGGAGGTGCTGTT
TGCAGACACCATGCAAATGAGTACCGACAGTACTTAGATGCATATAACATGATGATTTCTGCTGGATTTA
GCCTATGGATTTACAAACAGTTTGATACTTATAATCTGTGGAATACATTTACCAGGTTACAGAGTTTAGA
AAATGTGGCTTACAATGTTGTTAACAAAGGATACTTCGATGGACAAGCTGGTGAAGCACCTGTTTCCATC
ATTAATAATGCTGTTTACACAAAGGTAGATGGTGTTGATGTAGAGATCTTTGAAAACAAGACAACACTTC
CTGTTAATGTTGCGTTTGAGCTTTGGGCTAAGCGTAACATTAAACCAGTGCCAGAGATTAAGATACTCAA
TAACTTGGGTGTCGATATCGCTGCTAATACTGTGGTCTGGGACTACAAGAGAGAAGCACCAGCACATATG
TCAACAATAGGTGTCTGCACAATGACCGACATTGCTAAGAAACCTACTGAGAGTGCTTGTTCCTCGCTTA
CTGTCTTATTTGATGGTAGAGTGGAAGGACAGGTAGACCTTTTTAGAAATGCCCGTAATGGTGTTTTAAT
AACAGAAGGTTCAGTTAAAGGTTTAACACCTTCAAAGGGGCCAGCACAAGCTAGTGTCAATGGAGTCACA
TTAATTGGAGAATCCGTAAAAACACAGTTTAACTATTTTAAGAAAGTAGATGGCATTATTCAACAGTTGC
CTGAAACCTACTTTACTCAGAGCCGAGACTTAGAGGATTTCAAGCCCAGATCACAAATGGAAACTGACTT
TCTTGAGCTCGCTATGGATGAATTCATACAACGGTATAAGCTAGAGGGTTATGCCTTCGAACATATCGTT
TATGGGGATTTCAGTCATGGACAACTTGGCGGCCTTCATCTAATGATTGGTTTAGCCAAGCGCTCACAAG
ATTCACCGCTTAAATTAGAGGACTTTATCCCTATGGATAGCACAGTGAAAAATTACTTCATAACAGATGC
ACAAACAGGTTCATCAAAATGTGTGTGCTCTGTTATTGACCTTTTACTTGATGACTTTGTTGAGATAATA
AAGTCACAGGATTTGTCAGTAATTTCTAAGGTAGTCAAGGTTACAATTGACTACGCTGAGATTTCATTCA
TGCTTTGGTGTAAAGATGGACACGTTGAAACCTTCTACCCTAAATTACAAGCAAGTCAAGCGTGGCAACC
GGGGGTTGCAATGCCTAACTTGTACAAGATGCAAAGAATGCTTCTTGAAAAGTGTGACCTTCAGAATTAT
GGTGAAAATGCTGTCATACCAAAAGGAATAATGATGAATGTCGCAAAATACACTCAACTGTGTCAATACT
TAAATACACTTACTTTAGCTGTACCCTACAACATGAGAGTTATTCACTTTGGTGCTGGATCTGATAAAGG
AGTTGCACCAGGTACAGCTGTACTCAGACAATGGTTGCCAACTGGCACACTACTTGTCGATTCAGACCTT
AATGACTTCGTCTCTGACGCGGATTCTACTTTAATTGGAGACTGTGCAACAGTACATACGGCTAATAAAT
GGGATCTCATTATTAGCGATATGTATGACCCTAAGACAAAACATGTGACAAAAGAGAACGACTCAAAAGA
AGGGTTTTTCACTTACCTGTGTGGATTTATAAAGCAAAAGCTAGCCTTGGGTGGCTCTGTGGCTGTGAAG
ATAACAGAGCATTCTTGGAATGCTGATCTTTACAAGCTTATGGGACACTTCTCATGGTGGACAGCTTTTG
TTACA-AATGTAAATGCATCATCATCAGAAGCATTTCTAATTGGGGTTAACTATCTAGGCAAGCCAAAGG
AACAAATTGATGGCTATACCATGCATGCTAACTACATCTTTTGGAGGAACACAAATCCTATTCAATTGTC
TTCCTATTCACTTTTTGACATGAGCAAGTTTCCTCTCAAATTAAGAGGGACTGCTGTTATGTATTTAAAG
GAGAATCAGATCAATGACATGATTTATTCTCTACTTGAGAAAGGTAGACTTATCATTAGAGAGAGTAACA
AAGTTGTGGTGTCTAGTGATATTTTAGTTAATATCT-AAACGAACATGAAATTGTTAGTTTTAG------
---TTTTTGCTACTCTAGTCTCCTCTTACACTATAGAGAA---GTGCCTTGATTTTGATGACCGCAC--T
CCACCTGCAAATAC--TCAATTTTTATCTTCTCACAGAGGTGTTTATTACCCAGATGACATTTTTAGGTC
TAATGTCTTGCATTTAGTACAAGATCATTTCCTACCTTTTGACTCTAACGTCACCAGGTTTATAACGTTT
GGCC---TAAATTTTGATAAT------------------CCCATAATACCCTTTAGGGATGGTATTTATT
TTGCTGCGACTGAAAAGTCTAATGTTATTAGAGGATGGGTTTTTGGTTCTACAATGAACAACAAATCTCA
ATCCGTTATAATAATGAACAACTCAACTAATTTAGTCATTAGGGCTTGTAATTTTGAGTTGTGTGACAAT
CCATTTTTTGTTGTGTTGAAATCT------------AACAACACTCAAATACCATCTTACATATTTAATA
ATGCATTCAATTGCACATTTGAATATGTTTCTAAGGATTTTAACCTAGACCTTGGTG---AAAAACCAGG
TAATTTCAAGGATCTCAGAGAGTTTGTTTTCAGGAATAAAGATGGTTTTTTGCATGTTTATTCCGGTTAC
CAACCCATTTCTGCCGCCAGTGG------------TTTGCCAACTGGTTTTAATGCACTCAAACCTATTT
TCAAGTTACCTCTGGGTATTAATATTACTAATTTCAGAACACTTCTGACTGCTTTTCCGCCTAGACCTGA
------------------TTATTGGGGTACTTCAGCTGCAGCTTATTTTGTAGGATATTTAAAACCAACT
ACATTCATGCTCAAGTATGATGAAAATGGTACAATCACAGATGCTGTCGATTGTTCTCAAAATCCACTTG
CTGAACTCAAATGCTCTGTTAAAAGTTTTGAGATTGACAAAGGAATTTATCAAACCTCCAATTTTAGGGT
AGCACCCTCAAAGGAAGTTGTGAGGTTCCCTAATATTACAAACCTGTGTCCTTTTGGGGAGGTTTTTAAT
GCTACTACATTTCCTTCTGTCTATGCATGGGAGAGGAAAAGAATTTCTAATTGTGTTGCTGATTACTCTA
TACTCTACAACTCA---ACATCTTTTTCAACTTTTAAGTGTTATGGCGTTTCTGCCACTAAGCTGAATGA
CCTTTGCTTCTCCAACGTCTATGCAGATTCATTCGTAGTCAAAGGAGATGATGTAAGGCAAATAGCACCA
GGACAGACCGGTGTTATTGCTGATTATAATTACAAATTACCAGATGACTTCTTGGGTTGTGTCCTAGCAT
GGAACACCAATTCTAAAGATTCTTCCACTTCCGGTAATTATAATTATTTATATAGATGGGTTAGAAGGTC
TAAGCTTAACCCTTATGAGCGCGACTTATCTAACGACATCTATTCACCTGGAGGTCAGTCTTGCTCAGCT
GTAGG---TCCTAATTGTTATAACCCCTTACGTCCATATGGCTTTTTTACAACAGCTGGTGTTGGACACC
AACCTTATAGAGTTGTAGTACTTTCTTTTGAACTTTTAAATGCACCCGCTACAGTCTGTGGACCAAAATT
ATCCACCGACCTTATTAAAAATCAATGTGTCAATTTTAACTTTAATGGACTCACTGGTACTGGTGTGTTA
ACTCCTTCTTCAAAGAGATTTCAACCATTTCAACAATTTGGTCGTGATGTTTCGGATTTCACTGATTCAG
TTCGAGATCCGAAGACGTCTGAAATATTAGACATTTCACCTTGCTCTTTTGGCGGTGTAAGTGTAATCAC
ACCTGGAACAAATACTTCATCAGAAGTTGCTGTTCTATATCAAGATGTTAACTGCACTGATGTTCCTGTA
GCAATCCATGCAGACCAACTCACACCTTCTTGGCGCGTATACTCTACTGGAAATAATG------TATTTC
AAACCCAGGCAGGCTGTCTTATAGGAGCTGAGCATGTCGACACTTCTTATGAGTGCGACATTCCTATTGG
AGCTGGCATTTGTGCTAGTTACCATACAGTTTCTTCAT------------TACGTAGTACTAGCCAAAAA
TCTATTGTGGCTTATACTATGTCTTTAGGTGCTGATAGTTCAATTGCTTACTCTAATAACACCATTGCTA
TACCTACTAACTTTTCAATTAGCATTACTACAGAAGTAATGCCTGTTTCTATGGCTAAAACCTCTGTAGA
TTGTAATATGTACATCTGCGGAGATTCTACTGAATGTGCTAATTTGCTTCTCCAATATGGTAGCTTTTGC
ACACAACTAAATCGTGCACTCTCAGGTATTGCTGTTGAACAGGATCGCAACACACGTGAAGTATTCGCTC
AAGTCAAACAAATGTACAAAACCCCAACTTTGAAAGATTTTGGTGGTTTTAATTTTTCACAAATATTACC
TGACCCTCTAAAGCCAACTAAGAGGTCTTTTATTGAGGACTTGCTCTTTAATAAGGTGACACTCGCTGAT
GCTGGCTTTATGAAGCAATATGGCGAATGCCTAGGTGATATTAATGCTAGAGATCTCATTTGTGCGCAGA
AGTTCAATGGACTTACAGTGCTGCCACCTCTGCTCACTGATGATATGATTGCTGCCTACACTGCTGCTCT
AGTTAGTGGTACTGCCACTGCTGGATGGACATTCGGTGCTGGCGCTGCTCTTCAAATACCTTTTGCTATG
CAAATGGCATATAGGTTCAATGGCATTGGAGTTACTCAAAATGTTCTCTATGAGAACCAAAAACAAATCG
CCAATCAATTTAACAAGGCGATCAGCCAAATTCAAGAATCACTCACAACAACATCCACTGCATTGGGCAA
GCTGCAAGATGTCGTCAACCAGAATGCTCAAGCATTAAACACACTTGTTAAACAACTTAGCTCCAATTTT
GGTGCGATTTCAAGTGTGTTAAATGATATCCTTTCGCGACTTGATAAAGTCGAGGCAGAGGTACAAATTG
ACAGGTTAATTACAGGCAGACTGCAAAGCCTTCAAACCTATGTAACACAACAACTAATCAGGGCTGCTGA
AATCAGGGCTTCTGCTAATCTTGCTGCTACTAAAATGTCTGAGTGTGTTCTTGGACAATCAAAAAGAGTT
GACTTTTGTGGAAAGGGCTACCATCTTATGTCCTTCCCACAAGCAGCCCCGCATGGTGTTGTCTTCCTAC
ATGTCACATATGTGCCATCTCAAGAGAGAAACTTCACCACAGCGCCAGCAATTTGTCATGAAGGCAAAGC
ATACTTCCCTCGTGAAGGTGTTTTTGTGTTTAATGGCACTTCGTGGTTTATTACACAGAGGAACTTCTTT
TCTCCACAAATAATTACTACAGACAATACATTTGTCTCCGGAAGTTGTGATGTCGTAATTGGCATCATTA
ACAACACAGTTTATGATCCTCTGCAACCTGAGCTTGACTCATTCAAAGAAGAGCTGGACAAGTACTTCAA
AAATCACACATCACCAGATGTTGATCTTGGCGACATTTCAGGCATTAACGCTTCTGTCGTCAACATTCAA
AAAGAAATTGACCGCCTCAATGAGGTCGCTAAAAATTTAAATGAATCACTCATTGACCTTCAAGAATTGG
GAAAATATGAGCAATATATTAAATGGCCTTGGTATGTTTGGCTCGGCTTCATTGCTGGACTAATTGCCAT
CGTCATGGTTACAATCTTGCTTTGTTGCATGACTAGTTGTTGCAGTTGCCTCAAGGGTGCATGCTCTTGT
GGTTCTTGCTGCAAGTTTGATGAGGATGACTCTGAGCCAGTTCTCAAGGGTGTCAAATTACATTACACAT
AAACG-AACTTATGGATTTGTTTATGAGAATTTTTACTCTTGGATCAATTACTGCACAGCCAGGAAAAAT
TGACAATGCTTCTCCTGCAAGTACTGTTCATGCTACAGCAACGATACCGCTACAAGCCTCACTCCCTTTC
GGATGGCTTGTTATTGGCGTTGCATTTCTTGCTGTTTTTCAGAGCGCTACCAAAATAATTTCGCTCAATA
AAAGATGGCAGCTAGCCCTTTATAAGGGCTTCCAGTTCATTTGCAATTTACTGCTGCTATTTGTTACCAT
CTATTCACATCTTTTGCTTGTCGCTGCAGGTATGGAGGCGCAATTTTTGTACCTCTATGCCTTGATATAT
TTTCTACAATGCATCAACGCATGTAGAATTATCATGAGATGTTGGCTTTGTTGGAAGTGCAAATCCAAGA
ACCCATTACTTTATGATGCCAACTACTTTGTTTGCTGGCACACACATAACTATGACTACTGTATACCATA
TAACAGTGTCACAGATACAATTGTCGTTACTGCAGGTGACGGCATTTCAACACCAAAACTCAAAGAAGAC
TACCAAATTGGTGGTTATTCTGAGAATTGGCACTCAGGTGTTAAAGACTATGTCGTTGTACATGGCTATT
TCACCGAAGTTTACTACCAGCTTGAGTCTACACAAATTACTACAGACACTGGTATTGAAAATGCTACATT
CTTCATCTTTAACAAGCTTGTTAAAGACCC---ACCGAATGTGCAAATACACACAATCGACGGCTCTTCA
GGAGTTGTAAATCCAGCAATGGATCCAATTTATGATGAGCCGACGACGACTACTAGCGTGCCTTTGTAAG
CACAAGAAAGTGAGTACGAACTTATGTACTCATTCGTTTCGGAAGAAACAGGTACGTTAATAGTTAATAG
CGTACTTCTTTTTCTTGCTTTCGTGGTATTCTTGCTAGTCACACTAGCCATCCTTACTGCGCTTCGATTG
TGTGCGTACTGCTGCAATATTGTTAACGTGAGTTTAGTAAAACCAACTGTTTACGTTTACTCGCGTGTTA
AAAATCTGAACTCTTCTCAAGGAGTTCCTGATCTTCTGGTCTAAACGAACTAACTATTA---TTATTATT
CTGTTTGGAACTTTAACATTGCTTATCATGGCTGAGAACGGG------------------ACTATTTCCG
TTGAGGAGCTTAAAAGACTCCTGGAACAATGGAACCTAGTAATAGGTTTCCTATTCCTAGCCTGGATTAT
GTTACTACAATTTGCCTATTCTAATCGGAACAGGTTTTTGTACATAATAAAGCTTGTTTTCCTGTGGCTC
TTGTGGCCAGTAACACTTGCTTGCTTTGTGCTTGCTGCTGTTTACAGAATTAATTGGGTGACTGGCGGGA
TTGCGATTGCAATGGCTTGTATTGTAGGCTTGATGTGGCTTAGCTACTTCATTGCTTCCTTCAGGCTATT
TGCTCGTACCCGCTCAATGTGGTCATTCAACCCAGAAACAAATATTCTTCTCAATGTGCCTCTTCGGGGG
ACAATTGTGACCAGACCGCTCATGGAAAGTGAACTTGTCATTGGTGCTGTGATCATTCGTGGTCACTTGC
GAATGGCTGGACACTCCCTGGGGCGCTGTGACATTAAGGACCTGCCAAAAGAGATCACTGTGGCTACATC
ACGAACGCTTTCTTATTACAAATTAGGAGCATCGCAGCGTGTAGGCACTGATTCAGGTTTTGCTGCATAC
AACCGCTACCGTATTGGAAATTACAAATTAAATACAGACCACGCCGGTAGCAACGACAATATTGCTTTGC
TAGTACAGTAAGTGACAACAGATGTTTCATCTTGTTGACTTCCAGGTTACAATAGCAGAGATATTGATTA
TCATTATGAGGACTTTCAGGATTACCATATGGAATCTTGATATGATAATAAGTTCAATAGTGAGACAATT
ATTTAAGCCTCTAACTAAGAAGAATTATTCTGAGTTAGATGATGAAGAACCTATGGAGTTAGATTATCCA
TA--------------------------------------------------------------------
----------------------------------------------------------------------
----------------------------------------------------------------------
----------------------------------------------------------------------
----------------------------------------------------------------------
----------------------------------------------------------------------
----------------------------------------------------------------------
----------------------------------------------------------------------
----------------------------------------------------------------------
----------------------------------------------------------------------
----------------------------------------------------------------------
----------------------------------------------------------------------
----------------------------------------------------------------------
----------------------------------------------------------------------
--------------------------------------------------------------------AA
ACGAACATGAAAATTATTCTCTTCCTGACATTGATTGCACTTGCATCTTGCGAGCTATATCACTATCAGG
AGTGTGTTAGAGGTACAACTGTACTACTAAAAGAACCTTGCCCATCTGGAACCTACGAGGGCAATTCACC
ATTTCATCCTCTTGCTGATAACAAATTTGCACTAACTTGCACTAGCACCCACTTTGCTTTTGCTTGTGCT
GACGGTACTAGACATACCTATCAGCTTCGTGCAAGATCAGTTTCACCAAAACTTTTCATCAGACAAGAGG
AAGTTCACCAGGAGCTCTACTCACCGCTTTTTCTCATTGTTGCTGCTCTAGTATTTATAATACTTTGCTT
CACCATTAAGAGAAAGACAGAATGAATGAGCTCACTTTAATTGACTTCTATTTGTGCTTTTTAGCCTTTC
TGCTATTCCTTGTTCTAATAATGCTTATTATATTTTGGTTTTCACTTGAACTCCAGGATATAGAAGAACC
TTGTAACAAAG--TCTAAACGAACATGAAACTTCTCATTGTTTTGACTTGTATTTCTCTATGCAGTTGCA
TACGCACTG------TT-GTACAGCGCTGTGCATCTAACAAACCTCATGTGCTTGAAGATCCTTGCCCTA
CTGGTTACCAACCAGAATGTAAGGTACAAC--ACTAGA---GGTAATACTTATAGCACTGCTTGGCTTTG
TGCTCTAGGAAAGGTATTACCTTTTCATAGATGGCACACTATGGTTCAAACATGCACACCT---------
AATGTTACTATCAACTGTCAAGATCCAGTTGGTGGTGCGCTTATAGCTAGGTGTTGGTACCTTCATGAAG
GTCACCAAACTGCTGCATTTAGAGACAT---ACTTGTTGTTTTAACTAAACGAACAAACTAAAATGTCTG
ATAATGGACCCCAATCAAACCAGCGTAGTGCCCCCCGCATTACATTTGGTGGACCCACAGATTCAACTGA
CAATAACCAGAATGGAGGACGCAATGGGGCAAGGCCGAAACAGCGCCGACCCCAGGGTTTACCCAATAAT
ACTGCGTCTTGGTTCACAGCTCTCACTCAGCATGGCAAGGAGGAACTTAGATTCCCTCGAGGCCAGGGTG
TTCCAATCAACACCAATAGTGGTCCAGATGACCAAATTGGCTACTACCGAAGAGCTACCCGACGAGTTCG
TGGTGGTGACGGCAAAATGAAAGAGCTCAGCCCCAGATGGTACTTCTATTACCTAGGAACTGGCCCAGAA
GCTTCACTTCCCTACGGCGCTAACAAAGAAGGCATCGTATGGGTCGCAACTGAGGGAGCCTTGAACACAC
CCAAAGACCACATTGGCACCCGCAATCCTAATAACAATGCTGCCACCGTGCTACAACTTCCTCAAGGAAC
AACATTGCCAAAAGGCTTCTACGCAGAGGGGAGCAGAGGCGGCAGTCAAGCCTCTTCTCGCTCTTCGTCA
CGTAGTCGCGGTAATTCAAGAAATTCAACTCCTGGCAGCAGTAGGGGAAATTCTCCTGCTCGAATGGCTA
GCGGAGGTGGTGAAACTGCCCTCGCGCTATTGCTGCTAGACAGATTGAACCAGCTTGAGAGCAAAGTTTC
TGGTAAAGGCCAACAACAACAAGGCCAAACTGTCACTAAGAAATCTGCTGCTGAGGCATCTAAAAAGCCT
CGCCAAAAACGTACTGCTACAAAACAGTACAGCGTCACTCAAGCATTTGGGAGACGTGGTCCAGAACAAA
CCCAAGGAAACTTCGGGGACCAAGACCTAATCAGACAAGGAACTGATTATAAACATTGGCCGCAAATTGC
ACAATTTGCTCCAAGTGCCTCTGCATTCTTCGGAATGTCACGCATTGGCATGGAAGTCACACTTTCGGGA
ACATGGCTGACTTATCATGGAGCCATTAAATTGGATGACAAAGATCCACAATTCAAAGACAACGTCATAC
TGCTGAATAAGCACATTGACGCATACAAAACATTCCCACCAACAGAGCCTAAAAAGGACAAAAAGAAAAA
GACTGATGAAGCTCAGCCTTTACCGCAGAGACAAAAGAAGCAGCCCACTGTGACTCTTCTTCCTGCGGCT
GACATGGATGATTTCTCCAGACAACTTCAAAATTCCATGAGTGGAGCTTCTGCTGATTCAACTCAGGCAT
AAACACTCATGATGACCACACAAGGCAGATGGGCTATGTAAACGTTTTCGCAATTCCGTTTACGATACAT
AGTCTACTCTTGTGCAGAATGAATTCTCGTAGCTAAACAGCACAAGTAGGTTTAGTTAACTTTAATCTCA
CATAGCAATCTTTAATCAATGTGTAACATTAGGGAGGACTTGAAAGAGCCACCACATTTTCACCGAGGCC
ACGCGGAGTACGATCGAGGGTACAGTGAATAATGCTAGGGAGAGCTGCCTATATGGAAGAGCCCTAATGT
GTAAAATTAATTTTAGTAGTGCTATCCCCATATGATTTTAATAGCTTCTTAGGAGAATGACAAAAAAAAA
AAAAAAA.................
>KF367457_Bat_SARS_like_CoV_WIV1
ATATTAGGTTTT-TACCTACCCAGG--AAAAGCCAACCAACC-CCGATCTCTTGTAGATCTGTTCTCTAA
ACGAACTTTAAAA------TCTGTGTAGCTGTCGCTCGGCTGCATGCCTAGTGCACCTACGCAGTATAAA
CAATAATAAATTTTACTGTCGTTGACAAGAAACGAGTAACTCGTCCCTCTTCTGCAGACTGCTTACGGTT
TCGTCCGTGTTGCAGTCGATCATCAGCATACCTAGGTTTCGTCCGGGTGTGACCGAAAGGTAAGATGGAG
AGCCTTGTTCTTGGTGTCAACGAGAAAACACACGTCCAACTCAGTTTGCCTGTTCTTCAGGTTAGAGACG
TGCTAGTGCGTGGCTTCGGGGACTCTGTGGAAGAGGCCCTATCGGAGGCACGTGAACACCTTAAAAATGG
CACTTGTGGTTTAGTAGAGCTGGAAAAAGGCGTACTGCCCCAGCTTGAACAGCCCTATGTGTTCATTAAA
CGTTCTGATGCCTTAAGCACCAATCACGGCCACAAGGTCGTTGAGTTGGTTGCAGAATTGGACGGCATTC
AGTACGGTCGTAGCGGTATAACTCTGGGAGTGCTCGTGCCACATGTGGGCGAAACCCCAATCGCATACCG
CAATGTTCTTCTTCGTAAGAACGGTAATAAGGGAGCCGGTGGCCATAGCTTTGGCATCGATCTAAAGTCT
TATGACTTAGGTGACGAGCTTGGCACTGATCCCATTGAAGATTATGAACAAAACTGGAACACTAAGCATG
GCAGTGGTGTACTCCGTGAACTCACTCGCGAGCTCAATGGAGGTGCATTCACTCGCTATGTCGATAACAA
CTTTTGTGGCCCAGATGGGTACCCTCTTGATTGCATTAAAGATTTTCTCGCTCGCGCGGGCAAGTCAATG
TGCACTCTTTCTGAACAACTTGATTACATCGAGTCGAAGAGAGGTGTCTACTGCTGCCGTGACCATGAGC
ATGAAGTTGCTTGGTTCACTGAGCGCTCTGATAAGAGCTATGAGCATCAGACACCCTTCGAAATTAAGAG
TGCCAAGAAATTTGACACCTTCAAAGGGGAATGCCCAAAGTTTGTATTTCCTCTCGATTCAAAAGTCAAA
GTCATTCAACCACGTGTTGAAAAGAAAAAGACTGAAGGTTTCATGGGGCGCATACGCTCTGTGTACCCTG
TTGCATCTCCACAGGAGTGTAACAACATGCACTTGTCTACCTTGATGAAATGTAATCATTGCGATGAAGT
TTCATGGCAGACGTGCGATTTTCTGAAAGCCACTTGTGAACATTGTGGCACTGAAAACTCAGTCACAGAA
GGACCTACTACATGTGGGTACCTACCTACTAATGCTGTAGTGAAAATGCCATGT---CCCGCCTGTCAAG
ACCCGGAGATTGGACCTGAGCATAGTGTCGCAGATTATCACAACCACTCAAACATTGAAACTCGACTCCG
CAAAGGAGGTAGGACTAGATGTTTTGGAGGCTGTGTGTTTGCCTATGTCGGCTGCTACAACAAGCGTGCC
TACTGGGTTCCTCGTGCTAGTGCTGATATTGGTTCAGGCCATACTGGCATTACTGGTGACAACGTGGAGA
CCTTGAATGAGGATCTCCTTGAGATACTGAGTCGTGAACGTGTTAATATTAACATTGTTGGCGATTTTCA
GTTGAATGAAGAGGTGGCCATCATTTTGGCATCTTTTTCTGCTTCTACAAGTGCCTTTATTGACACTATA
AGGAGTCTTGATTACAAGTCTTTCAAAGCCATTGTTGAGTCCTGCGGTAACTACAAAGTTACCAAGGGAA
AGCCCGTAAAAGGTGCTTGGAACATTGGACAACAGAGATCAGTTTTAACACCACTGTGTGGTTTCCCCTC
ACAGGCTGCTGGTGTTATCAGATCAATTTTTGCACGCACACTTGATGCAGCAAACCACTCAATTCCTGAT
TTGCAAAGAGCAGCTGTCACCATACTTGATGGTATTTCTGAACAGTCATTACGTCTTGTCGACGTCATGG
TTTATACCTCAGACCTGCTTACCAACAGTGTCATCATTATGGCATATGTAACTGGTGGTCTTGTACAACA
GACTTCTCAGTGGTTGTCTAATTTGTTGGGCACTACTGTTGAAAAACTCAGGCCCATCTTTGTGTGGATT
GAGGCGAAACTTAGTGCAGGAGTTGAATTTCTCAAGGATGCTTGGGAGATTCTCAAATTTCTCATTACAG
GTGTTTTTGACATCGTCAAGGGTCAAATACAGGTTGCTTCAGATAACATCAAGGGTTGTGTAAAATGCTT
CATTGATGTTGTTAATAAAGCACTCGAAATGTGCATTGACCAAGTCACTATCGCTGGCACTAAGTTGCGA
TCACTCAACTTAGGTGAAGTCTTCATCGCTCAAAGCAAGGGACTTTACCGTCAGTGTATACGTGGCAAGG
AACAGCTGCAACTACTTATGCCTCTTAAGGCACCAAAAGAAGTCACCTTTCTTGAAGGTGATTCACATGA
CACAGTACTTACCTCTGAGGAGGTTGTTCTCAAAAACGGTGAACTCGAGGCACTCGAGACGCCTGTTGAT
AGCTTCACAAATGGAGCTGTAGTTGGCACACCAGTTTGTGTAAATGGCCTCATGCTCTTAGAGATCAAGG
ACAAAGAACAATACTGCGCATTGTCTCCTGGTTTACTGGCTACAAACAATGTCTTTCGCCTAAAAGGGGG
TGCACCAACTAAAGGTGTAACCTTTGGAGAAGATACTGTTTTGGAAGTTCAAGGTTACAAGAATGTGAGA
ATCACATTTGAGCTTGATGAACGTGTTGACAAAGTGCTTAATGAAAAGTGCTCTGTCTACACTGTTGAAT
CCGGTACCGAAGTTACTGAGTTTGCATGTGTTGTAGCAGAGGCTGTTGTGAAGACTTTACAACCAGTTTC
TGATCTTCTTACCAACATGGGTATTGATCTTGATGAATGGAGTGTGGCTACATTCTATTTGTTTGATGAT
GCTGGTGAAGAAAAACTTTCTTCACGTATGTACTGTTCCTTTTATCCTCCTGATGATGAGGAGGATTGTG
ATGAGTATGATGAAGAAGAGGAAGTCCTGGAAGAATCCTGTGCGCATGAATACGGTACAGAAGAAGATTA
CCAAGGTCTTTCACTGGAATTTGGTGCCTCAACTGAAA---TGCAAGTT---GAAGAAGAAGAAGAAGAG
GACTGGCTTGGTGATGCTACTGAA----------------------------------------------
-----------------------------TTATCGGAGCATGAACCAGAACCAGAACTAACACCTGAAGA
ACCAGTTAACCAGTTTACTGGTTATTTAAAACTTACTGACAATGTTGCCATTAAGTGTGTGGACATCGTG
AAGGAGGCGCAAAACGCTAACCCCACGGTGATTGTAAATGCTGCTAACATACATCTGAAACATGGTGGTG
GTGTAGCAGGTGCACTCAACAAGGCAACCAACGGTGCCATGCAAAAAGAGAGCGATGA-TTACATTAAGC
TAAATGGTCCTCTCGTAGTTGGAGGTTCATGTTTGCTTTCTGGACATAATCTTGCTAAGAAGTGTCTGCA
TGTTGTTGGACCTAACCTAAATGCAGGTGAGGACATCCAGCTTCTTAAGGCAGCATATGAAAATTTTAAT
TCACAGGACACTTTACTTGCACCATTGTTGTCAGCAGGCATATTTGGTGCTAAACCACTTCAGTCTTTAC
AAGTGTGCGTGCAGACAGTTCGTACACAGGTTTACATTGCAGTCAATGACAAAGCTCTTTATGAGCAGGT
T---------------------------------------------------GTCATGGATTACCTTGAT
AGCCTGAAGCCTAGAGTGGAAGCACCTAAACAAGAGGAGCCACCAAGGACAGAAGATCCTAAAATTGAGG
AGAAA---------------------------------TCTGTCGTACAGAAGCCTATCGATGTGAAGCC
AAAAATTAAGGCTTGCATTGATGAGGTTACCACAACACTGGAAGAAACTAAGTTTCTTACCAATAAGTTA
CTCTTGTTTGCTGACATCAATGGTAAGCTTTACCATGATTCTCACAACATGCTTAGAGGTGAAGATATGT
CTTTCCTTGAGAAGGATGCACCTTACGTGGTAGGTGATGTTATCACTAGTGGTGATATCACTTGTGTTGT
AATACCCTCCAAAAAGGCTGGTGGCACTACAGAGATGCTCTCAAGAGCTTTGAAGAAAGTGCCAGTTGAT
GAGTATATAACCACATACCCTGGACAAGGATGTGCTGGTTATACACTTGAGGAAGCTAAGACTGCTCTTA
AGAAATGCAAATCTGCATTTTACGTGTTACCTTCAGAAACACCTAATGCTAAGGAAGAGATTCTAGGAAC
TGTGTCCTGGAATTTGAGAGAAATGCTTGCTCATGCTGAAGAGACAAGAAAATTAATGCCTATATGCATG
GATGTTAGAGCCATAATGGCCACCATCCAACGCAAGTACAAAGGAATTAAAGTTCAAGAAGGCATTGTTG
ACTATGGAGTCCGATTCTTCTTTTATACTAGTAAAGAGCCTGTAGCTTCTATCATTACGAAGCTGAACTC
TCTAAATGAGCCACTTGTCACAATGCCAATTGGTTATGTGACACATGGTTTTAATCTTGAAGAGGCTGCG
CGCTGTATGCGTTCTCTTAAAGCTCCTGCCGTAGTGTCAGTATCATCACCAGATGCTGTTACTACATATA
ATGGATACCTCACTTCGTCATCAAAGACATCTGAGGAGCACTTTGTGGAAACAGTTTCTTTGGCTGGTTC
TTACAGAGATTGGTACTATTCAGGACAGCGTACAGAGTTAGGTGTTGAATTTCTTAAGCGTGGTGACAAA
ATTGTGTACCACACTTTGGAGAGTCCCGTCGAGTTTCATCTTGACGGTGAGGTTCTTCCACTTGACAAAC
TAAAGAGTCTTTTATCCCTACGGGAGGTTAAGACTATAAAAGTGTTCACAACTGTGGACAACACTAATCT
CCACACACAGCTTGTGGATATGTCTATGACATATGGACAGCAGTTTGGTCCAACATACTTGGATGGTGCT
GATGTTACAAAAATTAAACCTCATGTAAATCATGAGGGTAAGACTTTCTTTGTACTACCTAGTGATGACA
CACTACGTAGTGAAGCTTTCGAGTACTACCACACTCTTGATGAGAGTTTTCTTGGTAGGTACATGTCTGC
TTTAAACCACACAAAGAAATGGAAATTTCCTCAAGTTGGTGGTTTAACTTCAATTAAATGGGCTGATAAC
AATTGTTATTTGTCTAGTGTTTTATTAGCACTTCAACAGATTGAAGTCAAATTCAATGCACCAGCACTTC
AAGAGGCTTATTATAGAGCCCGTGCTGGTGATGCTGCTAACTTTTGTGCACTCATACTTGCTTACAGTAA
TAAAACTGTTGGCGAGCTCGGTGATGTCAGAGAAACTATGACCCATCTTCTACAGCATGCTAATTTGGAA
TCCGCAAAGCGAGTTCTTAATGTGGTGTGTAAACATTGCGGTCAGAAAACTACCACCTTAACGGGTGTAG
AAGCCGTGATGTACATGGGTACTCTATCTTATGATAATCTTAAGACAGGTGTTTCCATTCCATGTGTGTG
TGGTCGCGATGCTACACAATATCTAGTACAACAAGAGTCTTCTTTTGTTATGATGTCTGCACCACCTGCT
GAATATAAATTACAGCAAGGTACATTTTTATGTGCGAATGAGTACACTGGTAACTATCAGTGTGGTCATT
ACACTCATATAACTGCTAAGGAGACCCTCTATCGTATTGATGGAGCTCACCTTACAAAGATGTCAGAGTA
CAAAGGACCAGTGACTGACGTTTTCTATAAGGAAACATCTTACACTACAACCATCAAGCCTGTGTCGTAT
AAACTCGATGGAGTTACTTACACAGAGATTGAACCAAAATTGGATGGGTATTATAAAAAGGATAATGCTT
ACTATACAGAGCAGCCTATAGACCTTGTACCAACTCAACCACTACCAAATGCGAGTTTTGACAATTTCAA
ACTCACATGTTCTAATACAAAATTTGCTGATGATTTAAATCAAATGACAGGCTTCACAAAGCCAGCTTCA
CGAGAGTTATATGTCACATTCTTTCCAGACTTGAATGGCGATGTAGTGGCTATTGACTATAGACACTATT
CAGCGAGTTTCAAGAAAGGTGCTAAATTACTGCATAAGCCAATTGTTTGGCATATCAATCAGGCTACAAC
CAAGACAACGTTTAAACCAAACACTTGGTGTTTACGTTGTCTTTGGAGTACAAAGCCAGTAGATACTTCA
AATTCATTTGAAGTTCTGGCAGTAGAAGACACACAAGGAATGGACAATCTTGCTTGTGAAAGTCAACAAC
CCACCTCTGAAGAAGTAGTGGAAAATCCTACCATACAGAAGGAAGTCATAGAGTGTGACGTGAAAACTAC
TGAAGTTGTAGGCAATGTCATACTTAAACCATCAGATGAAGGTGTTAAAGTAACACAAGAGTTGGATCAT
GAGGATCTTATGGCTGCTTATGTGGAAAATACAAGCATTACCATTAAGAAACCTAATGAGCTTTCACTAG
CCTTAGGTTTAAAAACAATTGCCACTCATGGTATTGCTGCAATTAATAGTGTGCCTTGGAGTAAAATTTT
GGCTTATGTCAAACCATTCTTAGGACAAGCAGCAATTACAACATCAAATTGCGCTAAGAGATTAGCACAA
CGTGTGTTTAACAATTATATGCCTTATGTGCTTACACTATTGTTTCAATTGTGTACTTTTACAAAAAGTA
CAAATTCTAGAATTAGAGCTTCACTACCTACGACTATTGCTAAAAATAGTGTTAGGGGTGTTGCTAGATT
ATGTTTGGATGCTGGCATTAATTATGTAAAGTCACCCAAATTTTCTAAATTGTTCACTATTGCAATGTGG
CTATTATTGTTAAGCATTTGCTTAGGTTCACTAATCTATGTAACTGCAGCTTTAGGTGTATTATTGTCCA
ACTTTGGAGCTCCTTCTTATTGTAGTGGCGTTAGAGAATCGTACCTCAATTCCTCTAATGTTACTACTAT
GGATTTCTGTGAAGGTTCTTTTCCTTGCAGTGTTTGTTTAAGTGGATTAGACTCGCTTGATTCCTATCCA
GCTCTTGAAACCATCCAGGTGACGATCTCATCGTACAAGCTAGACTTGACAATTTTAGGTCTGGCTGCTG
AGTGGTTTTTGGCATATATGTTGTTTACAAAATTCTTTTATTTACTAGGTCTTTCAGCTATAATGCAGGT
GTTCTTTGGCTATTTTGCTAGTCATTTCATCAGCAATTCTTGGCTCATGTGGTTTATCATTAGCATTGTA
CAAATGGCACCCGTTTCTGCAATGGTTAGGATGTACATCTTCTTTGCTTCTTTTTACTACATATGGAAGA
GCTATGTTCATATTATGGATGGTTGTACCTCTTCGACTTGCATGATGTGCTATAAGCGCAATCGTGCCAC
ACGCGTTGAGTGTACAACTATTGTTAATGGCATGAAGAGATCTTTCTATGTCTATGCAAATGGAGGCCGT
GGCTTCTGCAAGACTCACAATTGGAATTGTCTCAATTGTGACACATTTTGCACTGGTAGTACATTCATTA
GTGATGAAGTTGCTCGTGATTTGTCACTCCAGTTTAAAAGACCAATTAACCCTACTGACCAGTCATCGTA
TATTGTTGATAGTGTTGCTGTTAAAAATGGCGCGCTTCATCTCTACTTTGACAAGGCTGGTCAAAAGACT
TATGAGAGACACCCACTCTCCCATTTTATCAATTTAGACAATTTGAGAGCTAACAACACTAAAGGTTCAC
TACCTATTAATGTCATAGTCTTTGATGGCAAGTCCAAATGCGACGAGTCTGCTGCTAGGTCTGCATCTGT
GTACTACAGTCAGCTAATGTGCCAACCTATTCTGTTGCTTGACCAAGCTCTCATATCAGATGTTGGAGAT
AGTACTGAAGTTTCTGTTAAGATGTTTGATGCTTATGTCGACACCTTTTCAGCAACTTTTAGTGTCCCTA
TGGAAAAACTTAGGGCACTCGTTGCTACAGCTCATAGCGAGCTGGCAAAGGGTGTAGCTTTAGATGGTGT
CCTTTCTACATTTGTGTCAGCTGCTCGTCAAGGTGTTGTTGATACTGATGTTGACACAAAGGATGTCATT
GAATGTCTCAAACTTTCACATCACTCCGACTTGGAAGTGACAGGTGACAGTTGTAACAACTTCATGCTCA
CCTATAACAAAGTTGAAAACATGACGCCTAGAGATCTTGGCGCATGTATTGATTGTAATGCAAGGCATAT
TAATGCTCAAGTAGCAAAAAGTCACAATGTTTCACTCATCTGGAATGTAAAAGACTATATGTCTTTATCT
GAACAGCTGCGTAAACAAATTCGTAGTGCTGCTAAGAAGAACAACATACCTTTTAGACTAACTTGTGCTA
CAACTAGACAGGTTGTCAATGTCATAACTACTAAAATCTCACTCAAGGGTGGTAAGATTGTTAG---TAC
TTGGTTTAAACTTATGCTTAAGGCCACATTATTGTGCGTCATTGCTACATTGGTCTGTTACATCGTTATG
CCAGTACATACATTGTCTGTTCATGATGGTTACACAAATGAAATCATTGGTTACAAAGCCATTCAGGATG
GTGTCACTCGTGACATCGTTTCTACTGATGATTGTTTTGCAAACAAACATGCTGGTTTTGACTCATGGCT
TAGCCAGCGTGGTGGTTCATACAAAAATGACAAAAGCTGCCCTGTAGTAGCTGCTATCATTACAAGAGAG
ATTGGTTTCATAGTGCCTGGCTTACCAGGTACTGTGTTGAGAGCAATCAATGGTGACTTCTTGCATTTTC
TACCTCGTGTCTTTAGTGCTGTTGGCAACATTTGCTACACACCTTCTAAACTCATTGAGTATAGTGATTT
TGCTACCTCTGCTTGCGTTCTTGCTGCTGAGTGTACAATTTTTAAGGATGCTATGGGCAAACCTGTGCCA
TATTGTTATGACACTAATTTGCTAGAGGGTTCTATTTCTTATAGTGAGCTTCGTCCAGACACTCGTTATG
TCCTTATGGATGGTTCCATCATACAGTTTCCTAACACTTACCTGGAGGGTTCTGTTAGAGTAGTAACAAC
TTTTGATGCTGAGTACTGTAGACATGGTACATGTGAAAGATCAGAAGCTGGTATTTGCTTATCTACCAGT
GGTAGATGGGTTCTTAACAATGAACATTATAGAGCTCTACCTGGAGTATTTTGTGGTGTTGATGCAATGA
ATCTTATAGCAAACATCTTTACTCCCCTTGTGCAACCTGTGGGTGCTTTAGATGTGTCTGCTTCAGTAGT
GGCTGGTGGTATTATTGCCATATTGGTGACTTGTGCTGCCTACTACTTTATGAAATTCAGACGTGCTTTT
GGTGAGTACAACCATGTTGTTGCTGCTAATGCACTTTTGTTTTTGATGTCTTTCACTATACTCTGTCTGG
CACCAGCTTATAGCTTTTTGCCAGGAGTCTACTCAGTCTTTTACTTGTACTTGACATTCTATTTCACTAA
TGATGTTTCGTTCTTGGCTCACCTTCAATGGTTTGCCATGTTTTCTCCTATTGTGCCTTTTTGGATAACA
GCAATCTATGTATTCTGTATTTCTCTGAAGCACTGCCATTGGTTCTTTAACAACTATCTTAGGAAAAGAG
TCATGTTTAATGGAGTTACATTTAGTACCTTCGAGGAGGCTGCTTTGTGTACCTTTTTGCTCAATAAGGA
AATGTACCTAAAATTGCGTAGTGAGACACTGTTGCCACTTACACAGTACAACAGGTATCTTGCTCTATAT
AACAAGTACAAGTATTTCAGTGGAGCCTTAGATACTACCAGCTATCGTGAAGCAGCTTGCTGCCACTTAG
CAAAGGCTCTAAATGACTTTAGCAATTCAGGTGCTGATGTTCTCTACCAACCACCACAGACATCAATCAC
TTCTGCTGTTCTGCAGAGTGGTTTTAGGAAAATGGCATTCCCATCAGGCAAAGTTGAAGGGTGCATGGTA
CAAGTAACCTGTGGAACTACAACTCTTAATGGATTGTGGTTAGATGACACAGTATACTGTCCAAGACATG
TCATTTGCACAGCAGAAGACATGCTTAATCCTAACTATGAAGATCTGCTCATTCGCAAATCCAACCATAG
CTTCCTTGTTCAGGCTGGCAATGTACAACTCCGAGTTATCGGCCATTCTATGCAAAATTGTCTGCTTAGG
CTTAAAGTTGATACCTCTAACCCTAAGACACCCAAGTATAAATTTGTCCGTATTCAACCTGGTCAAACAT
TTTCAGTTCTAGCATGCTACAATGGTTCACCATCTGGTGTTTATCAGTGTGCCATGAGACCTAACCATAC
CATTAAAGGTTCTTTCCTTAATGGATCATGTGGTAGTGTTGGTTTTAACATTGATTATGATTGCGTGTCT
TTCTGCTATATGCATCACATGGAGCTTCCAACAGGAGTACACGCTGGTACTGACTTAGAAGGTAAATTCT
ATGGTCCATTTATTGACAGACAAACTGCACAGGCTGCAGGTACAGACACAACCATAACATTAAATGTTTT
GGCATGGCTGTATGCTGCTGTTATCAATGGTGATAGGTGGTTTCTTAATAGATTCACCACTACTTTGAAT
GACTTTAACCTTGTGGCAATGAAGTACAACTATGAACCTTTGACACAAGATCATGTTGACATATTGGGAC
CTCTTTCTGCTCAAACGGGAATTGCTGTCTTAGATATGTGTGCTGCTTTGAAAGAGCTGCTGCAGAATGG
TATGAATGGTCGTACTATCCTTGGTAGCACTATTTTAGAAGATGAGTTTACACCATTTGATGTTGTTAGA
CAATGCTCTGGTGTTACCTTCCAAGGTAAGTTCAAGAAAATTGTTAAGGGCACTCATCATTGGATGCTTT
TAACTTTCTTGACATCACTATTGATTCTTGTCCAAAGTACTCAGTGGTCACTGTTTTTCTTTGTTTACGA
GAATGCTTTCTTGCCATTTACTCTTGGTATTATGGCAATTGCTGCATGTGCTATGCTGCTTGTTAAGCAT
AAGCACGCATTCTTGTGCTTGTTTCTGTTACCTTCTCTTGCAACAGTTGCTTACTTTAATATGGTCTACA
TGCCTGCCAGCTGGGTGATGCGTATTATGACATGGTTTGAATTGGCTGACACTAGCTTGTCTGGTTATCG
GCTTAAGGACTGTGTTATGTATGCTTCAGCTTTAGTTTTGCTTATTCTCATGACAGCTCGCACTGTTTAT
GATGATGCTGCTAGACGTGTTTGGACACTGATGAATGTCATTACACTTGTTTACAAAGTCTACTATGGTA
ATGCTTTAGATCAAGCTATTTCCATGTGGGCCTTAGTTATTTCTGTAACCTCTAACTATTCTGGTGTCGT
CACGACTATCATGTTTTTAGCTAGAGCTATAGTGTTTGTGTGTGTTGAGTATTACCCATTGTTATTTATT
ACTGGCAACACCTTACAGTGTATCATGCTTGTTTATTGTTTCTTAGGCTATTGTTGCTGCTGCTATTTTG
GCCTTTTCTGTTTACTCAACCGTTACTTCAGGCTTACTCTTGGTGTTTATGACTATTTGGTCTCTACACA
AGAATTTAGGTATATGAACTCCCAGGGGCTTTTGCCTCCTAAGAGTAGTATTGATGCTTTCAAGCTTAAC
ATTAAGTTGTTGGGTATTGGAGGTAAACCATGTATCAAGGTTGCTACTGTACAGTCTAAAATGTCTGACG
TAAAGTGCACATCTGTGGTACTGCTCTCGGTTCTTCAACAACTTAGAGTAGAGTCATCTTCTAAATTGTG
GGCACAATGTGTACAACTCCACAATGATATTCTTCTTGCAAAAGACACAACTGAAGCTTTCGAGAAGATG
GTTTCTCTTTTGTCTGTTTTGCTATCCATGCAGGGTGCTGTAGACATTAACAAGTTGTGCGAGGAAATGC
TCGACAACCGTGCTACTCTTCAGGCTATTGCTTCAGAATTTAGTTCTTTACCATCATATGCCGCTTATGC
CACTGCCCAAGAGGCCTATGAGCAGGCTGTAGCTAATGGTGATTCTGAAGTCGTTCTCAAAAAGTTAAAG
AAATCTTTGAATGTGGCTAAATCTGAGTTTGACCGTGATGCTGCCATGCAACGCAAGTTGGAAAAGATGG
CAGATCAGGCTATGACCCAAATGTACAAACAGGCAAGATCTGAGGACAAGAGGGCAAAAGTAACTAGTGC
TATGCAAACAATGCTTTTCACTATGCTTAGGAAGCTTGATAATGATGCACTTAACAACATTATCAACAAT
GCGCGTGATGGTTGTGTTCCACTCAACATCATACCATTGACTACAGCAGCCAAACTTATGGTTGTTGTCC
CTGATTATGGTACCTACAAGAACACTTGTGATGGTAACACCTTTACATATGCATCTGCACTCTGGGAAAT
CCAGCAAGTTGTTGATGCAGATAGTAAGATTGTTCAACTTAGTGAAATTAACATGGATAATTCACCAAAT
TTGGCTTGGCCTCTTATTGTTACAGCTCTAAGAGCCAACTCAGCTGTCAAACTACAGAATAATGAACTGA
GTCCGGTAGCACTACGACAGATGTCTTGTGCGGCTGGTACCACACAAACAGCTTGTACTGATGACAATGC
ACTTGCCTACTATAACAATTCGAAGGGAGGTAGGTTTGTGCTGGCATTACTATCAGACCACCAAGATCTC
AAATGGGCTAGATTCCCTAAGAGTGATGGTACAGGTACAATTTACACAGAACTGGAACCACCTTGTAGGT
TTGTTACAGACACACCAAAAGGGCCTAAAGTGAAATACTTGTACTTCATCAAAGGCTTAAATAACCTAAA
TAGAGGTATGGTTCTGGGCAGTTTAGCTGCTACAGTACGTCTTCAGGCTGGAAATGCTACAGAAGTACCT
GCCAATTCAACTGTGCTTTCCTTCTGTGCCTTTGCAGTAGACCCTGCTAAAGCATATAAGGATTACCTAG
CAAGTGGAGGACAACCAATCACCAACTGTGTGAAGATGTTGTGTACACACACTGGTACAGGACAGGCAAT
TACTGTAACACCAGAAGCTAACATGGACCAAGAGTCCTTTGGTGGTGCTTCATGCTGTCTGTATTGTAGA
TGCCACATTGATCATCCAAATCCTAAAGGATTTTGTGACTTGAAAGGTAAGTACGTCCAAATACCTACCA
CTTGTGCTAATGACCCAGTGGGTTTTACACTTAGAAACACAGTCTGTACCGTCTGCGGAATGTGGAAAGG
TTATGGCTGTAGTTGTGATCAACTCCGCGAACCCATGATGCAGTCTGCGGATGCGTCAACGTTTTTAAAC
GGGTTTGCGGTGTAAGTGCAGCCCGTCTTACACCGTGCGGCACAGGCACTAGCACTGATGTCGTCTACAG
GGCTTTTGATATTTACAACGAAAAAGTTGCTGGTTTTGCAAAGTTCCTAAAAACTAATTGCTGCCGCTTC
CAGGAGAAGGATGAGGAAGGCAATTTATTAGACTCTTACTTTGTAGTTAAGAGGCATACTATGTCTAACT
ACCAACATGAAGAGACTATTTATAACTTGGTTAAAAATTGTCCAGCGGTTGCTGTTCATGATTTTTTCAA
GTTTAGAGTAGATGGTGACATGGTACCACATATATCACGTCAGCGTCTAACTAAATACACAATGGCTGAT
TTAGTCTATGCTCTACGTCACTTTGACGAGGGTAATTGTGACACATTAAAAGAAATACTCGTCACATACA
ATTGTTGTGATGATGATTATTACAATAAGAAGGATTGGTATGACTTCGTAGAGAATCCTGACATCTTACG
CGTATATGCTAACTTAGGTGAGCGTGTACGCCAAGCATTATTAAAGACTGTACAATTCTGCGATGCTATG
CGTGATGCAGGCATTGTAGGCGTACTGACATTAGATAATCAGGATCTTAATGGGAACTGGTACGATTTCG
GTGATTTCGTACAAGTAGCACCAGGCTGCGGAGTTCCTATTGTGGATTCATACTACTCATTGCTGATGCC
CATCCTCACTCTGACTAGGGCATTGGCTGCTGAGTCCCATATGGATGCTGATCTCGCAAAACCACTTATT
AAGTGGGATTTGCTGAAATATGATTTTACGGAAGAGAGACTTTGTCTCTTCGACCGTTACTTTAAATATT
GGGACCAGACATACCATCCCAATTGTATTAACTGTTTGGATGATAGGTGTATCCTTCATTGTGCAAACTT
TAATGTGTTATTTTCTACTGTGTTTCCACCTACAAGTTTTGGACCACTAGTAAGAAAAATATTTGTAGAT
GGTGTTCCTTTTGTTGTTTCAACTGGATACCATTTTCGTGAGTTAGGAGTTGTACATAATCAGGATGTAA
ACTTACATAGCTCGCGTCTCAGTTTCAAGGAACTTTTAGTGTATGCTGCTGATCCAGCCATGCATGCAGC
TTCTGGCAATTTATTGCTAGATAAACGCACTACATGCTTTTCGGTAGCTGCACTAACAAACAATGTTGCT
TTTCAAACTGTCAAACCCGGTAATTTTAACAAAGACTTTTATGACTTTGCTGTGTCTAAAGGTTTCTTTA
AGGAAGGAAGTTCTGTTGAACTAAAACACTTCTTCTTTGCTCAGGATGGCAATGCTGCTATCAGTGATTA
TGACTATTATCGTTATAATCTGCCAACAATGTGTGATATCAGACAACTCCTATTCGTAGTTGAAGTTGTT
GATAAATACTTTGATTGTTACGATGGTGGCTGTATTAATGCCAACCAAGTAATCGTTAACAATCTGGACA
AATCAGCTGGTTTCCCATTTAATAAATGGGGTAAGGCTAGACTTTATTATGACTCAATGAGTTATGAGGA
TCAAGATGCACTTTTCGCGTATACTAAGCGTAATGTCATCCCTACTATAACTCAAATGAATCTTAAGTAT
GCCATTAGTGCAAAGAATAGAGCTCGCACTGTAGCTGGTGTCTCTATCTGTAGTACTATGACAAATAGAC
AGTTTCATCAGAAATTATTGAAGTCAATAGCCGCCACTAGAGGAGCTACTGTGGTAATTGGAACAAGCAA
ATTTTACGGTGGCTGGCATAATATGTTAAAAACTGTTTACAGTGATGTAGAAACTCCACACCTTATGGGT
TGGGATTATCCAAAATGTGACAGAGCCATGCCTAACATGCTTAGGATAATGGCCTCTCTTGTTCTTGCTC
GCAAACATAGCACTTGCTGTAACTTATCACACCGTTTCTACAGGTTAGCTAACGAGTGTGCGCAAGTATT
AAGTGAGATGGTCATGTGTGGCGGCTCACTATATGTTAAACCAGGTGGAACATCATCCGGTGATGCTACA
ACTGCTTATGCTAATAGTGTCTTTAACATTTGTCAAGCTGTTACAGCCAACGTAAATGCACTTCTTTCAA
CTGATGGTAATAAGATAGCTGACAAGTATGTCCGCAATCTACAACACAGGCTCTATGAGTGTCTCTATAG
AAATAGGGATGTTGATCACGAATTCGTGGATGAGTTTTACGCTTACCTGCGTAAACATTTCTCCATGATG
ATTCTTTCTGATGACGCCGTTGTGTGCTATAACAGTAACTATGCGGCTCAAGGTTTAGTAGCTAGCATTA
AGAACTTTAAGGCAGTTCTTTATTATCAAAATAATGTGTTCATGTCTGAGGCAAAATGTTGGACTGAGAC
TGACCTTACTAAAGGACCTCACGAATTTTGCTCACAGCATACAATGCTAGTTAAACAAGGAGATGACTAC
GTGTACCTGCCTTACCCAGATCCATCAAGAATATTAGGCGCGGGCTGTTTTGTCGATGATATTGTCAAAA
CAGATGGTACACTTATGATTGAGAGGTTTGTGTCATTAGCTATTGATGCCTACCCCCTTACTAAACATCC
TAATCAGGAGTATGCTGATGTCTTTCACTTGTATTTACAATACATTAGGAAGTTACATGATGAGCTTACT
GGTCACATGCTAGACATGTATTCTGTAATGCTAACCAATGACAACACCTCACGGTATTGGGAACCTGAGT
TTTATGAAGCTATGTACACACCACACACAGTCTTGCAGGCTGTAGGTGCTTGTGTATTGTGTAATTCACA
GACTTCACTTCGTTGCGGTGCCTGCATTAGGAGACCATTCCTGTGCTGCAAGTGCTGCTATGACCATGTC
ATTTCAACATCACATAAATTAGTGTTGTCTGTTAATCCCTATGTTTGCAATGCACCAGGTTGTGATGTCA
CTGACGTGACACAACTATATCTAGGAGGTATGAGCTATTACTGCAAGTCACATAAGCCTCCCATTAGTTT
TCCATTGTGTGCTAATGGTCAGGTTTTTGGTTTATACAAGAACACATGTGTAGGTAGTGACAATGTCACT
GACTTCAATGCGATAGCAACATGTGATTGGACTAATGCTGGCGATTACATACTTGCCAACACTTGTACTG
AGAGACTCAAACTCTTTGCAGCAGAAACACTCAAAGCTACTGAGGAAACATTCAAGCTGTCATATGGTAT
TGCCACTGTACGTGAAGTACTCTCTGACAGAGAATTGCATCTTTCATGGGAGGTTGGAAAACCTAGACCA
CCATTGAATAGAAATTATGTCTTTACTGGTTACCGTGTAACTAAAAATAGTAAAGTACAGATTGGAGAGT
ACACCTTTGAAAAAGGTGACTATGGTGATGCTGTTGTGTACAGAGGTACTACGACATACAAATTGAATGT
TGGTGATTACTTTGTGTTGACATCTCACACTGTAATGCCACTTAGTGCACCTACTCTAGTGCCACAAGAG
CACTATGTGAGAATTACTGGCTTGTACCCAACACTCAACATCTCAGATGAGTTTTCTAGCAATGTTGCAA
ATTATCAAAAGGTCGGTATGCAAAAGTACTCTACACTCCAGGGACCACCTGGTACTGGTAAGAGTCATTT
TGCCATCGGACTTGCTCTCTACTACCCATCTGCTCGCATAGTGTATACAGCTTGCTCCCATGCAGCTGTT
GATGCCCTATGCGAAAAGGCATTAAAATACTTGCCCATAGATAAATGTAGTAGAATCATACCTGCGCGTG
CTCGCGTAGAGTGTTTTGACAAATTCAAAGTGAATTCAACACTAGAACAGTATGTTTTCTGCACTGTAAA
TGCATTGCCAGAAACAACTGCTGATATTGTAGTCTTTGATGAAATCTCTATGGCTACTAATTATGACTTG
AGTGTTGTCAATGCTAGACTTCGTGCAAAACACTACGTCTATATTGGCGATCCTGCTCAATTACCAGCCC
CGCGCACATTGCTGACCAAAGGCACACTAGAACCAGAATACTTCAATTCAGTGTGCAGACTTATGAAAAC
AATAGGTCCAGACATGTTCCTTGGAACTTGTCGCCGTTGTCCTGCTGAAATTGTCGACACTGTGAGTGCT
TTAGTTTATGATAATAAGCTAAAGGCACACAAGGAGAAGTCAGCTCAATGTTTCAAAATGTTTTATAAGG
GTGTTATTACACATGATGTTTCATCTGCAATTAACAGACCTCAAATAGGCGTTGTAAGAGAATTTCTTAC
ACGCAATCCTGCTTGGAGAAAAGCTGTTTTTATCTCACCTTATAATTCACAGAATGCTGTAGCTTCAAAA
ATCTTAGGATTGCCTACGCAGACTGTCGATTCCTCCCAGGGTTCTGAGTATGACTATGTCATATTCACAC
AAACTACTGAAACAGCACACTCTTGCAATGTTAACCGCTTTAATGTGGCTATCACAAGAGCAAAAATTGG
CATTTTGTGCATAATGTCCGATAGAGATCTTTATGACAAACTGCAATTCACAAGTCTAGAAGTACCACGC
CGCAATGTGGCTACATTACAGGCAGAAAATGTAACTGGACTTTTTAAGGACTGTAGTAAGATCATCACCG
GTCTTCATCCAACACAGGCACCTACACACCTCAGCGTTGATACAAAATTTAAGACTGAGGGACTATGTGT
TGACATACCAGGCATACCAAAGGACATGACCTACCGTAGACTCATCTCTATGATGGGTTTCAAAATGAAT
TACCAAGTTAATGGTTACCCTAATATGTTTATTACCCGTGAGGAAGCTATTCGTCACGTTCGTGCATGGA
TTGGCTTCGACGTAGAGGGCTGTCATGCAACTAGAGATGCTGTGGGTACTAACCTACCTCTCCAGCTAGG
ATTTTCTACAGGTGTTAACTTAGTAGCTGTACCGACTGGCTATGTTGACACTGAAAATAACACAGAATTC
ACCAGAGTTAATGCAAGACCTCCACCAGGTGACCAGTTTAAACATCTTATACCACTCATGTACAAAGGCT
TGCCCTGGAATGTAGTGCGTATTAAGATAGTACAAATGCTCAGTGATACACTGAAAGGATTGTCAGACAG
AGTCGTGTTTGTCCTTTGGGCGCATGGCTTTGAGCTTACATCAATGAAGTACTTTGTCAAGATTGGACCT
GAAAGAACGTGCTGTCTGTGTGACAAACGTGCAACTTGCTTTTCTACTTCATCAGATACTTATGCCTGCT
GGAATCATTCTGTGGGTTTTGACTATGTCTACAACCCATTTATGATTGATGTCCAGCAGTGGGGTTTTAC
GGGTAACCTTCAGAGTAACCACGACCAACATTGTCAAGTGCATGGAAATGCACATGTGGCTAGTTGTGAT
GCTATCATGACTAGATGCTTGGCGGTCCATGAGTGCTTTGTTAAGCGCGTTGATTGGTCTGTTGAATACC
CCATTATAGGAGATGAACTGAAGATTAATTCCGCTTGCAGAAAAGTACAGCATATGGTTGTAAAGTCTGC
ATTGCTTGCTGATAAGTTTCCAGTTCTTCATGACATTGGAAATCCAAAGGCTATTAAGTGTGTGCCTCAG
GCGGAAGTAGAATGGAAGTTCTATGATGCTCAGCCATGCAGTGACAAAGCCTATAAAATAGAGGAACTTT
TCTATTCCTACGCTACACATCATGATAAATTCACTGATGGTGTTTGTTTGTTTTGGAACTGTAACGTTGA
TCGTTACCCAGCCAATGCAATTGTATGTAGGTTTGACACGAGAGTTTTGTCAAACTTGAATTTACCAGGT
TGTGACGGTGGTAGTTTGTATGTGAATAAGCATGCATTCCACACTCCAGCTTTTGATAAAAGTGCATTTA
CCAATTTAAAGCAATTGCCTTTCTTTTATTATTCTGACAGTCCTTGTGAGTCTCATGGCAAACAAGTAGT
GTCAGATATTGATTATGTACCACTTAAATCTGCTACGTGTATTACACGATGCAATTTGGGAGGTGCTGTT
TGCAGACACCATGCAAATGAGTACCGACAGTACTTAGATGCATATAACATGATGATTTCTGCTGGATTTA
GCCTATGGATTTACAAACAGTTTGATACTTATAATCTGTGGAATACATTCACCAGGTTACAGAGTTTAGA
AAATGTGGCTTACAATGTTGTTAACAAAGGACACTTCGATGGACAAGCTGGTGAAGCACCTGTTTCCATC
ATTAATAATGCTGTTTACACAAAGGTAGATGGTGTTGATGTAGAGATCTTTGAAAACAAGACAACACTTC
CTGTTAATGTTGCGTTTGAGCTTTGGGCTAAGCGTAACATTAAACCAGTGCCAGAGATTAAGATACTCAA
TAACTTGGGTGTCGATATCGCTGCTAATACTGTGGTCTGGGACTACAAGAGAGAAGCACCAGCACATATG
TCAACAATAGGTGTCTGTACAATGACCGACATTGCTAAGAAACCTACTGAGAGTGCTTGTTCCTCGCTTA
CTGTCTTATTTGATGGTAGAGTGGAAGGACAGGTAGACCTTTTTAGAAATGCCCGTAATGGTGTTTTAAT
AACAGAAGGTTCAGTTAAAGGTTTAACACCTTCAAAGGGGCCAGCACAAGCTAGTGTCAATGGAGTCACA
TTAATTGGAGAATCCGTAAAAACACAGTTTAACTATTTTAAGAAAGTAGATGGCATTATTCAACAGTTGC
CTGAAACCTACTTTACTCAGAGCCGAGACTTAGAGGATTTCAAGCCCAGATCACAAATGGAAACTGACTT
TCTTGAGCTCGCTATGGATGAATTCATACAACGGTATAAGCTAGAGGGTTATGCCTTCGAACATATCGTT
TATGGGGATTTCAGTCATGGACAACTTGGCGGCCTTCATCTAATGATTGGTTTAGCCAAGCGCTCACAAG
ATTCACCGCTTAAATTAGAGGACTTTATCCCTATGGATAGCACAGTGAAAAATTACTTCATAACAGATGC
ACAAACAGGTTCATCAAAATGTGTGTGCTCTGTTATTGACCTTTTACTTGATGACTTTGTTGAGATAATA
AAGTCACAGGATTTGTCAGTAATTTCTAAGGTAGTCAAGGTTACAATTGACTACGCTGAGATTTCATTCA
TGCTTTGGTGTAAAGATGGACACGTTGAAACCTTCTACCCTAAATTACAAGCAAGTCAAGCGTGGCAACC
GGGGGTTGCAATGCCTAACTTGTACAAGATGCAAAGAATGCTTCTTGAAAAGTGTGACCTTCAGAATTAT
GGTGAAAATGCTGTCATACCAAAAGGAATAATGATGAATGTCGCAAAATACACTCAACTGTGTCAATACT
TAAATACACTTACTTTAGCTGTACCCTACAACATGAGAGTTATTCACTTTGGTGCTGGATCTGATAAAGG
AGTTGCACCAGGTACAGCTGTACTCAGACAATGGTTGCCAACTGGCACACTACTTGTCGATTCAGACCTT
AATGACTTCGTCTCTGACGCGGATTCTACTTTAATTGGAGACTGTGCAACAGTACATACGGCTAATAAAT
GGGATCTCATTATTAGCGATATGTATGACCCTAAGACAAAACATGTGACAAAAGAGAACGACTCAAAAGA
AGGGTTTTTCACTTACCTGTGTGGATTTATAAAGCAAAAGCTAGCCTTGGGTGGCTCTGTGGCTGTGAAG
ATAACAGAGCATTCTTGGAATGCTGATCTTTACAAGCTTATGGGACACTTCTCATGGTGGACAGCTTTTG
TTACA-AATGTAAATGCATCATCATCAGAAGCATTTCTAATTGGGGTTAACTATCTAGGCAAGCCAAAGG
AACAAATTGATGGCTATACCATGCATGCTAACTACATCTTTTGGAGGAACACAAATCCTATTCAATTGTC
TTCCTATTCACTTTTTGACATGAGCAAGTTTCCTCTCAAATTAAGAGGGACTGCTGTTATGTATTTAAAG
GAGAATCAGATCAATGACATGATTTATTCTCTACTTGAGAAAGGTAGACTTATCATTAGAGAGAGTAACA
AAGTTGTGGTGTCTAGTGATATTTTAGTTAATAACT-AAACGAACATGAAATTGTTAGTTTTAG------
---TTTTTGCTACTCTAGTCTCCTCTTACACTATAGAGAA---GTGCCTTGATTTTGATGACCGCAC--T
CCACCTGCAAATAC--TCAATTTTTATCTTCTCACAGAGGTGTTTATTACCCAGATGACATTTTTAGGTC
TAATGTCTTGCATTTAGTACAAGATCATTTCCTACCTTTTGACTCTAACGTCACCAGGTTTATAACGTTT
GGCC---TAAATTTTGATAAT------------------CCCATAATACCCTTCAAGGATGGTATTTATT
TTGCTGCGACTGAAAAGTCTAATGTTATTAGAGGATGGGTTTTTGGTTCTACAATGAACAACAAATCTCA
ATCCGTTATAATAATGAACAACTCAACTAATTTAGTCATTAGGGCTTGTAATTTTGAGTTGTGTGACAAT
CCATTTTTTGTTGTGTTGAAATCT------------AACAACACTCAAATACCATCTTACATATTTAATA
ATGCATTCAATTGCACATTTGAATATGTTTCTAAGGATTTTAACCTAGACCTTGGTG---AAAAACCAGG
TAATTTCAAGGATCTCAGAGAGTTTGTTTTCAGGAATAAAGATGGTTTTTTGCATGTTTATTCCGGTTAC
CAACCCATTTCTGCTGCCAGTGG------------TTTGCCAACTGGTTTTAATGCACTCAAACCTATTT
TCAAGTTACCTCTGGGTATTAATATTACTAATTTCAGAACACTTCTGACTGCTTTTCCGCCTAGACCTGA
------------------TTATTGGGGTACTTCAGCTGCAGCTTATTTTGTAGGATATTTAAAACCAACT
ACATTCATGCTCAAGTATGATGAAAATGGTACAATCACAGATGCTGTCGATTGTTCTCAAAATCCACTTG
CTGAACTCAAATGCTCTGTTAAAAGTTTTGAGATTGACAAAGGAATTTATCAAACCTCCAATTTCAGGGT
GGCACCCTCGAAGGAAGTTGTGAGGTTCCCTAATATTACAAACCTGTGTCCTTTTGGAGAGGTTTTTAAT
GCTACTACATTTCCTTCTGTCTATGCATGGGAGAGGAAAAGAATTTCAAATTGTGTTGCTGATTACTCTG
TACTCTACAACTCA---ACATCTTTTTCAACTTTTAAGTGTTACGGCGTTTCTGCCACTAAGTTGAATGA
TCTTTGCTTCTCCAATGTCTATGCAGATTCATTTGTAGTCAAAGGAGACGATGTAAGGCAAATAGCACCA
GGACAGACCGGTGTTATTGCTGATTATAATTACAAATTGCCAGATGATTTCACGGGTTGTGTCCTTGCTT
GGAATACTAGGAACATTGATGCTACTCAAACTGGTAATTATAATTATAAATATAGATCTCTCAGACATGG
CAAGCTTAGGCCTTTTGAGAGAGATATTTCTAATGTGCCTTTCTCTCCTGATGGCAAACCTTGTACCCCA
CCTGC---TTTTAATTGTTATTGGCCATTAAATGATTATGGTTTTTACATCACTAATGGCATAGGCTACC
AACCTTATAGAGTTGTAGTTCTTTCTTTTGAACTTCTAAATGCACCTGCTACGGTTTGTGGACCAAAATT
GTCCACTGACCTTATTAAAAATCAATGTGTCAATTTTAACTTTAATGGACTCACTGGTACTGGTGTGTTA
ACTCCTTCTTCAAAGAGATTTCAACCATTTCAACAATTTGGTCGTGATGTTTCGGATTTCACTGATTCAG
TTCGAGATCCGAAGACGTCTGAAATATTAGACATTTCACCTTGCTCTTTTGGCGGTGTAAGTGTAATCAC
ACCTGGAACAAATACTTCATCAGAAGTTGCTGTTCTATATCAAGATGTTAACTGCACTGATGTTCCTGTA
GCAATCCATGCAGACCAACTCACACCTTCTTGGCGCGTACACTCTACTGGAAATAATG------TATTTC
AAACCCAGGCAGGCTGTCTTATAGGAGCTGAGCATGTCGACACTTCTTATGAGTGCGACATTCCTATTGG
AGCTGGCATTTGTGCTAGTTACCATACAGTTTCTTCAT------------TACGTAGTACTAGCCAAAAA
TCTATTGTGGCTTATACTATGTCTTTAGGTGCTGATAGTTCAATTGCTTACTCTAATAACACCATTGCTA
TACCTACTAACTTTTCAATTAGCATTACTACAGAAGTAATGCCTGTTTCTATGGCTAAAACCTCTGTAGA
TTGTAATATGTACATCTGCGGAGATTCTACTGAATGTGCTAATTTGCTTCTCCAATATGGTAGCTTTTGC
ACACAACTAAATCGTGCACTCTCAGGTATTGCTGTTGAACAGGATCGCAACACACGTGAAGTGTTCGCTC
AAGTCAAACAAATGTACAAAACCCCAACTTTGAAAGATTTTGGTGGTTTTAATTTTTCACAAATATTACC
TGACCCTCTAAAGCCAACTAAGAGGTCTTTTATTGAGGACTTGCTCTTTAATAAGGTGACACTCGCTGAT
GCTGGCTTTATGAAGCAATATGGCGAATGCCTAGGTGATATTAATGCTAGAGATCTCATTTGTGCGCAGA
AGTTCAATGGACTTACAGTGCTGCCACCTCTGCTCACTGATGATATGATTGCTGCCTACACTGCTGCTCT
AGTTAGTGGTACTGCCACTGCTGGATGGACATTCGGTGCTGGCGCTGCTCTTCAAATACCTTTTGCTATG
CAAATGGCATATAGGTTCAATGGCATTGGAGTTACTCAAAATGTTCTCTATGAGAACCAAAAACAAATCG
CCAATCAATTTAACAAGGCGATCAGCCAAATTCAAGAATCACTCACAACAACATCCACTGCATTGGGCAA
GCTGCAAGATGTCGTCAACCAGAATGCTCAAGCATTAAACACACTTGTTAAACAACTTAGCTCCAATTTT
GGTGCGATTTCAAGTGTGCTAAATGATATCCTTTCGCGACTTGATAAAGTCGAGGCAGAGGTACAAATTG
ACAGGTTAATTACAGGCAGACTGCAAAGCCTTCAAACCTATGTAACACAACAACTAATCAGGGCTGCTGA
AATCAGGGCTTCTGCTAATCTTGCTGCTACTAAAATGTCTGAGTGTGTTCTTGGACAATCAAAAAGAGTT
GACTTTTGCGGAAAGGGCTACCATCTTATGTCCTTCCCACAAGCAGCCCCGCATGGTGTTGTCTTCCTAC
ATGTCACATATGTGCCATCTCAAGAGAGAAACTTCACCACAGCGCCAGCAATTTGTCATGAAGGCAAAGC
ATACTTCCCTCGTGAAGGTGTTTTTGTGTTTAATGGCACTTCGTGGTTTATTACACAGAGGAACTTCTTT
TCTCCACAAATAATTACTACAGACAATACATTTGTCTCCGGAAGTTGTGATGTCGTAATTGGCATCATTA
ACAATACAGTTTATGATCCTCTGCAACCTGAGCTTGACTCATTCAAAGAAGAGCTGGACAAGTACTTCAA
AAATCACACATCACCAGATGTTGATCTTGGCGACATTTCAGGCATTAACGCTTCTGTCGTCAACATTCAA
AAAGAAATTGACCGCCTCAATGAGGTCGCTAAAAATTTAAATGAATCACTCATTGACCTTCAAGAATTGG
GAAAATATGAGCAATATATTAAATGGCCTTGGTATGTTTGGCTCGGCTTCATTGCTGGACTAATTGCCAT
CGTCATGGTTACAATCTTGCTTTGTTGCATGACTAGTTGTTGCAGTTGCCTCAAGGGTGCATGCTCTTGT
GGTTCTTGCTGCAAGTTTGATGAGGATGACTCTGAGCCAGTTCTCAAGGGTGTCAAATTACATTACACAT
AAACG-AACTTATGGATTTGTTTATGAGAATTTTTACTCTTGGACCAATTACTGCACAGCCAGGAAAAAT
TGACAATGCTTCTCCTGCAAGTACTGTTCATGCTACAGCAACGATACCGCTACAAGCCTCACTCCCTTTC
GGATGGCTTGTTATTGGCGTTGCATTTCTTGCTGTTTTTCAGAGCGCTACCAAAATAATTTCGCTCAATA
AAAGATGGCAGCTAGCCCTTTATAAGGGCTTCCAGTTCATTTGCAATTTACTGCTGCTATTTGTTACCAT
CTATTCACATCTTTTGCTTGTCGCTGCAGGTATGGAGGCGCAATTTTTGTACCTCTATGCCTTGATATAT
TTTCTACAATGCATCAACGCATGTAGAATTATCATGAGATGTTGGCTTTGTTGGAAGTGCAAATCCAAGA
ACCCATTACTTTATGATGCCAACTACTTTGTTTGCTGGCACACACATAACTATGACTACTGTATACCGTA
TAACAGTGTCACAGATACAATTGTCGTTACTGCAGGTGACGGCATTTCAACACCAAAACTCAAAGAAGAC
TACCAAATTGGTGGTTATTCTGAGAATTGGCACTCAGGTGTTAAAGACTATGTCGTTGTACATGGCTATT
TCACCGAAGTTTACTACCAGCTTGAGTCTACACAAATTACTACAGACACTGGTATTGAAAATGCTACATT
CTTCATCTTTAACAAGCTTGTTAAAGACCC---ACCGAATGTGCAAATACACACAATCGACGGCTCTTCA
GGAGTTGTAAATCCAGCAATGGATCCAATTTATGATGAGCCTACGACGACTACTAGCGTGCCTTTGTAAG
CACAAGAAAGTGAGTACGAACTTATGTACTCATTCGTTTCGGAAGAAACAGGTACGTTAATAGTTAATAG
CGTACTTCTTTTTCTTGCTTTCGTGGTATTCTTGCTAGTCACACTAGCCATCCTTACTGCGCTTCGATTG
TGTGCGTACTGCTGCAATATTGTTAACGTGAGTTTAGTAAAACCAACTGTTTACGTTTACTCGCGTGTTA
AAAATCTGAACTCTTCTGAAGGAGTTCCTGATCTTCTGGTCTAAACGAACTAACTATTA---TTATTATT
CTGTTTGGAACTTTAACATTGCTTATCATGGCTGAGAACGGG------------------ACTATTTCCG
TTGAGGAGCTTAAAAGACTCCTGGAACAATGGAACCTAGTAATAGGTTTCCTATTCCTAGCCTGGATTAT
GTTACTACAATTTGCCTATTCTAATCGGAACAGGTTTTTGTACATAATAAAGCTTGTTTTCCTGTGGCTC
TTGTGGCCAGTAACACTTGCTTGCTTTGTGCTTGCTGCTGTTTACAGAATTAATTGGGTGACTGGCGGGA
TTGCGATTGCAATGGCTTGTATTGTAGGCTTGATGTGGCTTAGCTACTTCATTGCTTCCTTCAGGCTATT
TGCTCGTACCCGCTCAATGTGGTCATTCAACCCAGAAACAAACATTCTTCTCAATGTGCCTCTTCGAGGG
ACAATTGTGACCAGACCGCTCATGGAAAGTGAACTTGTCATTGGCGCTGTGATCATTCGTGGTCACTTGC
GCATGGCTGGACACTCCCTAGGGCGCTGTGACATCAAGGACCTGCCAAAAGAGATCACTGTGGCTACATC
ACGAACGCTTTCTTATTACAAATTAGGAGCGTCGCAGCGTGTAGGCACTGATTCAGGTTTTGCTGCATAC
AACCGCTACCGTATTGGAAACTACAAATTAAATACAGACCACGCCGGTAGCAACGACAATATTGCTTTGC
TAGTACAGTAAGTGACAACAGATGTTTCATCTTGTTGACTTCCAGGTTACAATAGCAGAGATATTGATTA
TCATTATGAGGACTTTCAGGATTGCTATTTGGAATCTTGACATGATAATAAGTTCAATAGTGAGACAATT
ATTTAAGCCTCTAACTAAGAATAAATATTCAGAGTTAGATGATGAAGAACCTATGGAGATAGATTATCCT
TG--------------------------------------------------------------------
----------------------------------------------------------------------
----------------------------------------------------------------------
----------------------------------------------------------------------
----------------------------------------------------------------------
----------------------------------------------------------------------
----------------------------------------------------------------------
----------------------------------ATAAACGAACCACTATGTTACTTTTAGTAACATTGT
TTGGTTTAGCATCAGGGTGCAGCTTACCACTTACGGTTAGCTGCCCTAGAGGCCTACCTTTCACTCTACA
GATTAACACTACTAGTGTTACTGTGGAGTGGTATCGGGTATCTCCTGCATCAATGCAAGGTCTTACAAAG
ATAAATACTGGCAGCACTATTTTTGATAACAACTTTAGTGTAGTCAATAATAATTTGTACTTCAAACAGT
GTTTTGGAGGCTTTTTTTTACAGCACGCTGTTACCGCCAGGGTAAGCATGACGGTGCTATAGTAGATAAT
TCTCAACCTGTCTTTGTGGATGCTAGGAATTATGTACCAACTACTGCACTATTAGTCTCATCGCAGGGCA
TTGTGCAGCCAAAAAGTTCCAATGTGTTAGCTATAGTGTTACCTATAGCCCTTGTTGGTATTTGTCTTTT
TATTCTTTTACTTTGGTATTTGTTTTCTAAGCAAAACAAAATTTACCAACAGGCCACGCAATCAGTCTAA
ACGAACATGAAAATTATTCTCTTCCTGACATTGATTGCACTTGCATCTTGCGAGCTATATCACTATCAGG
AGTGTGTTAGAGGTACAACTGTACTACTAAAAGAACCTTGCCTATCTGGAACTTACGAGGGCAATTCACC
ATTTCATCCTCTTGCTGATAACAAATTTGCACTAACTTGCACTAGCACTCATTTTGCTTTTGCTTGTGCT
GACGGTACTAGACATACTTATCAGCTTCGTGCAAGATCAGTTTCACCAAAACTTTTCATCAGACAAGAGG
AAGTTCATCAAGAGCTCTACTCGCCGCTTTTTCTCATTGTTGCTGCTCTAGTATTTATAATACTTTGCTT
CACCATTAAGAGAAAGACAGAATGAATGAGCTCACCTTAATTGACTTCTATTTGTGCTTTTTAGCCTTTC
TGCTATTCCTTGTTCTAATAATGCTTATTATATTTTGGTTTTCACTTGAACTCCAGGATATAGAAGAACC
TTGTAACAAAG--TCTAAACGAACATGAAACTTCTCATTGTTTTAGGACTCTTAACTTCAGTGTATTGCA
TGCATAAAGAATGCAGT-ATACAAGAATGTTGTGAAAATCAACCATTCCAACTTGAAGACCCATGTCCAA
TACATTACTATTCGGACTGGTTTGTAAAAATTGGACCT---CGTAAGTCTGCTCGCCTAGTACAACTTTG
TGCTGGTGAATATGGACATAGAGTTCCAATACATTACGAAATGTTTGGCAATTACACTATTTCATGTGAA
CCACTTGAAATAAATTGTCAAAACCCACCAGTTGGAAGTCTCATTGTACGTTGTTCATATGATGTTGACT
TTATGGAGTATCACGACGTTCGTGTTGT---TCTAG--ATTTCATCTAAACGAACAAACTAAAATGTCTG
ATAATGGACCCCAATCAAACCAGCGTAGTGCCCCCCGCATTACATTTGGTGGACCCACAGATTCAACTGA
CAATAACCAGAATGGAGGACGCAATGGGGCAAGGCCAAAACAACGCCGACCCCAAGGTTTACCCAATAAT
ACTGCGTCTTGGTTCACAGCTCTCACTCAGCATGGCAAGGAGGAACTTAGATTCCCTCGAGGCCAGGGCG
TTCCAATCAACACCAATAGTGGTCCAGATGACCAAATTGGCTACTACCGAAGAGCTACCCGACGAGTTCG
TGGTGGTGACGGCAAAATGAAAGAGCTCAGCCCCAGATGGTACTTCTATTACCTAGGAACTGGCCCAGAA
GCTTCACTTCCCTACGGCGCTAACAAAGAAGGCATCGTATGGGTCGCAACTGAGGGAGCCTTGAACACAC
CCAAAGACCACATTGGCACCCGCAATCCTAATAACAATGCTGCCACCGTGCTACAACTTCCTCAAGGAAC
AACATTGCCAAAAGGCTTCTATGCAGAGGGGAGCAGAGGTGGCAGTCAAGCCTCTTCTCGCTCTTCATCA
CGTAGTCGCGGTAATTCAAGAAATTCAACTCCTGGCAGCAGTAGGGGAAATTCTCCTGCTCGAATGGCTA
GCGGAGGTGGTGAAACTGCCCTCGCGCTATTGCTGCTAGACAGATTGAACCAGCTTGAGAGCAAAGTTTC
TGGTAAAGGCCAACAACAACAAGGCCAAACTGTCACTAAGAAATCTGCTGCTGAGGCATCTAGAAAGCCT
CGCCAAAAACGTACTGCTACAAAACAGTACAACGTCACTCAAGCTTTTGGGAGACGTGGTCCAGAACAAA
CTCAAGGAAACTTCGGGGACCAAGACCTAATCAGACAAGGAACTGATTACAAACATTGGCCGCAAATTGC
ACAATTTGCTCCAAGTGCGTCTGCATTCTTCGGAATGTCACGCATTGGCATGGAAGTCACACCTTCGGGA
ACATGGCTGACTTATCATGGAGCCATTAAATTGGATGACAAAGATCCACAATTCAAAGACAACGTCATAT
TGCTGAACAAGCACATTGACGCATACAAAACATTCCCACCAACAGAGCCTAAAAAGGACAAAAAGAAAAA
GACTGATGAAGCTCAGCCTTTACCGCAGAGACAAAAGAAGCAACCCACTGTGACTCTTCTCCCTGCGGCT
GACATGGATGATTTCTCCAGACAACTTCAAAATTCCATGAGTGGAGCTTCTGCTGATTCAACTCAGGCAT
AAACACTCATGATGACCACACAAGGCAGATGGGCTATGTAAACGTCTTCGCAATTCCGTTTACGATACAT
AGTCTACTCTTGTGCAGAATGAATTCTCGTAGCTAAACAGCACAAGTAGGTTTAGTTAACTTTAATCTCA
CATAGCAATCTTTAATCAATGTGTAACATTAGGGAGGACTTGAAAGAGCCACCACATTTTCACCGAGGCC
ACGCGGAGTACGATCGAGGGTACAGTGAATAATGCTAGGGAGAGCTGCCTATATGGAAGAGCCCTAATGT
GTAAAATTAATTTTAGTAGTGCTATCCCCATGTGATTTTAATAGCTTCTCAGGAGAATGACAAAAAAAAA
AAAAAAA.................
>KU973692_UNVERIFIED_SARS_related_CoV_F46
ATATTAGGTTTT-TACCTACCCAGG--AAAAGCCAACCAACC-TCGATCTCTTGTAGATCTGTTCTCTAA
ACGAACTTTAAAA------TCTGTGTAGCTGTCGCTCGGCTGCATGCCTAGTGCACCTACGCAGTATAAA
CAATAATAAACTTTACTGTCGTTGACAAGAAACGAGTAACTCGTCCCTCTTCTGCAGACTGCTTACGGTT
TCGTCCGTGTTGCAGTCGATCATCAGCATACCTAGGTTTCGTCCGGGTGTGACCGAAAGGTAAGATGGAG
AGCCTTGTTCTTGGAATCAACGAGAAAACACACGTCCAACTCAGTTTGCCTGTTCTCCAGGTTAGAGACG
TGCTAGTACGTGGCTTTGGGGACTCTGTGGAAGAGGCCCTATCGGAGGCACGTGAACATCTGAAAAGTGG
CACTTGTGGCATAGTAGAGCTGGAAAAAGGCGTATTGCCCCAGCTTGAACAGCCCTATGTGTTCATTAAA
CGATCTGACGCCCAGGGCACTGGTCATGGCCATAAGGTCTGTGAGCTAGTTGCTGAATTGGATGGCGTTC
AGTTCGGTCGTAGCGGTATAACACTGGGAGTACTCGTGCCACATGCGGGCGAAACCCCAATTGCATACCG
CACTGTTCTTCTTCGTAAGAATGGTAATAAGGGAGCCGGTGGCCACAGCTTTGGCATCGATCTAAAGTCT
TATGACTTAGGTGACGAGCTTGGCACTGATCCCATTGAAGATTATGAACAAAACTGGAACACTAAACATG
GCAGTGGTGCCTTTCGTGAACTCACTCGTGAGCTCAATGGAGGAGTAGTTACTCGCTATGTCGACAACAA
CTTTTGTGGCCCAGATGGCTATCCCCTTGAATGCATTAAAGACCTTCTCGCTCGCGCGGGCAAGTCGATG
TGCACTCTTTCTGAACAACTTGATTTCATCGAGTCGAAGAGAGGTGTCTACTGCTGCCGTGAACATGAGC
ATGAAATTGCTTGGTTTACTGAACGCTCTGAGAAGAGTTATGAGCGCCAGTCACCCTTCGAGATTAAGAG
TGCCAAGAAATTTGACACTTTCAAAGGGGAATGCCCAAAGTTTGTATTTCCTCTCAATTCTAAAGTCAAA
GTCATTCAACCACGTGTTGAAAAGAAAAAGACTGAAGGTTTCATGGGGCGTATACGCTCCTTGTACCCTG
TTGCATCCCCACGGGAATGCAACGACATGCACTTGTCTACCTTGATGAAATGTAATCATTGTGATGAAGT
TTCATGGCAGACGTGCGACTTTCTCAAAGCCACTTGTGAACAATGTGGCACTGAAAATTTAGTCTGTGAA
GGACCCACTACATGTGGATACCTACCTACTAATGCTGTAATGAAAATGCCTTGT---CCTGCTTGTCAAG
ATCCAGAGATTGGACCTGAGCATAGTGTTGCAGACTACCACAACCACTCAAACATTGAAACTCGACTCCG
CAAGGGAGGTAGGACTAAATGTTTCGGTGGGTGTGTGTTTGCCTATGTTGGCTGCTATAATAAGCGCGCC
TACTGGGTTCCTCGTGCTAGTGCCGATATTGGTGCAAACCATACTGGCATTACTGGAGACAATGTGGAGA
CTTTAAATGAAGATCTCCTAGAGATACTGCATCGTGAATGTGTTAATATTAACATTGTTGGCGATTTTCA
GTTGACTGAAGAGGTTGCTATTATTTTAGCATCTTTCTCTGCCTCTACTAGTGCCTTTATTGACACTGTA
AAGGGCCTTGACTATAAGACCTTTAAAGCCATTGTTGAATCCTGTGGAAACTACAGAGTTACCAAAGGAA
AACCTGTCCAAGGAGCTTGGAACATTGGCCAGCAAAAATCTATTTTGACACCGCTGTGTGGTTTTCCATC
ACAGGCAGCCAGTGTCATTAGAGCAATCTTTTCTCGCACACTTGATGCAGCAAATCATTCAATACCAGAC
TTGCAAAAAGCAGCTGTTACCATCCTCGATGGTATTTCAGAGCATTCATTGCGTCTTGTTGATGCCATGA
CTTACACCTCAGATCTGCTCACCAACAGTGTCATTGTTATGGCATATGTTACGGGTGGACTTGTACAGCA
GGTGTCTCAGTGGTTATCTAACCTCGTAGGCTCTGCTGTTGAGAAGCTGCGACCCGTGTTTGCATGGGTT
GAGTCTAGACTTAGTGATGGAGTTGAATTTCTCAAGGATGCTTGGGAGATTCTTAAATTCTTGATCAGAG
GTATGTTTGACATCGTTAGGGGTCAAATACAGGTTACCTCAGATAATATCAAGGAGTGTGTAAAAAGCTT
CATTGATGTTATTAATAAGGCACTTGAAATGTGCATTGACTATGTCACCATTGCCGGCACAAAGTTGCGA
TCACTCAACTTAGGTGAGATCTTCATTGCTCAAAGCAAGGGACTCTACCGCCATTGCATTCGTGGTAAAG
AGCAGCTGCAATTACTCATGCCACTTAAGGCACCTAAAGACGTCACCTTCCTTGAGGGTGATGTACATGA
TACTGTGCTTACCTCTGAAGAGGTTGTTCTTAAGAATGGTGAACTCGAGGCACTCGAGACTCCAGTCGAT
AGCTTCACTAATGGGGCTGTCGTAGGCACACCTGTGTGCATAAATGGACTCATGCTCTTAGAACTAAAAG
ACAAGGAGCAATACTGCGCTTTGTCTCCGGGATTGTTAGCAACAAACAATGTCTTCCGTCTTAAGGGAGG
TGCACCTATTAAGAGTGTAACTTTTGGAGAGGACACTGTTGTTGAAGTCCAGGGCTATAAGAATGTGAAA
ATTACATTCGAGCTTGATGAGCGTGTAGACAAGGTGCTTAATGAGAAGTGCTCTGTTTACACAGTGGAGT
CAGGTACAGAAGTGTCTGAATTTGCATGTGTTGTAGCGGAGTCTGTTGTGAAAACATTACAACCTGTCTC
CGATTTACTTGCCAATATGGGTATTGATCTAGATGAGTGGAGTGTAGCTACATTCTACTTATTTGATGAT
GCTGGTGAAGAAAACCTTTCATCACGTATGTATTGCTCTTTCTATCCTCCGGACGAGGAAGAAGATGATG
ATGCAGAGTGTGAGGAGGAAGAAATTGCTGATGAGACTTGTGAACATGAGTACGGTACAGAGGATGATTA
TCAAGGTCTTCCTCTGGAATTTGGTGCTTCAACTGAAACACTTCAAGTT---GAAGAAGAAGAAGAGGAA
GACTGGCTGGATGACACTACTGAG----------------------------------------------
-----------------------------CAATCAGAGGTTGAGCCAGAACCAGAACCTACACTTGAAGA
ACCAGTTAATCAGTTTACTGGTTATTTAAAACTTACTGACAATGTTGCCATTAAGTGTGTGGACATCGTT
AAGGAGGCACAAAATGCTAATCCTATGGTGATTGTAAATGCTGCCAACATACACCTGAAACATGGTGGTG
GTGTAGCAGGTGCACTCAACAAGGCTACTAATGGTGCCATGCAGAAGGAGAGTGATGA-TTACATCAAGC
AGAACGGTCCTCTTAGAGTAGGAGGGTCATGTTTGCTTTCTGGACACAACCTTGCTAATAAATGCCTGCA
TGTTGTTGGACCTAACCTAAATGCAGGTGAGGACATCCAACTCCTTAAGGCAGCTTATGAGAACTTTAAC
TCACAGGAAATTTTACTCGCACCATTGTTGTCAGCTGGTATATTTGGTGCTAAACCACTTGATTCGTTAA
AAGTGTGCGTGCAAACAGTTCGCACTCATGTTTATATTGCAGTCAATGATCAGAAGCTTTATGATCAGGT
T---------------------------------------------------GTTATGGACTATCTCGAT
AGTCTGAAGCCTACGGTGGAAACACCTA---AAGAGGAGCAACCAAAAATAGAGGATTCTAACGTAAAGG
AAGAA---------------------------------CCTACTACTCAGAAACCTGTTGATGTAAAACC
TAAAATTAAGGCTTGCATTGAAGAGGTTACTACAACACTGGAAGAGACTAAGTTTCTTACCAATAAGTTG
CTTCTTTTTGCTGATATCAATGGTAAACTTTACCAGGATTCTCAGAATATGCTTAGAGGTGAAGACGTGT
CTTTTCTTGAGAGAGACGCGCCTTACATGGTAGGTGATGTTATCAATAGTGGTGATATTACCTGCGTTGT
AATACCTTCTAAGAAGGCTGGTGGTACTACGGAAATGCTTGCAAGAGCATTGAAGAAAGTGCCAATTGAT
GAGTATATAACCACATACCCCGGTCAAGGTTGTGCTGGTTATACACTTGATGAAGCTAGGACTGCTCTTA
AAAAGTGCAAATCTGCACTGTATGTTCTACCATCAGAAACACCTAATGCTAAGGAAGAAATTCTAGGCAC
TGTATCCTGGAATTTAAGAGAAATGCTTGCTCATGCTGAAGAGACAAGAAAATTGATGCCTGTTTGCATG
GATGTCAGGGCTATAATGGCTACTATCCAACGCAAGTACAAAGGAATTAAAATTCAAGAAGGAATTGTTG
ACTATGGTGTCCGATTCTTCTTTTATACTAGCAAAGAACCTGTGGCTTCTATTATTACGAAGCTGAATTC
TTTAAATGAGCCACTTGTCACAATGCCAATTGGTTATGTGACGCATGGTTTTAATCTTGAAGAAGCAGCG
CGCTGCATGCGCTCTCTTAAAGCTCCCGCTGTAGTGTCAGTATCGTCACCTGATGCCGTCACTACATATA
ATGGATACCTCACTTCGTCATCAAAGACACCTGAGGAGCACTTTGTAGAGACAGTTTCTTTAGCTGGCTT
TTACAGAGATTGGTCCTTCTCAGGACAGCGCACGGAGCTAGGTGTTGAATTTCTTAAGCGTGGTGACAAG
ATTGTCTACCATACTCTAGAGAGCCCCATCGAGTTTCATCTTGATGGTGAGGTTCTGCCACTTGATAAGT
TAAAAAGTCTTTTATCTCTTCGTGAGGTTAAGACTATTAAGGTGTTCACAACAGTGGATAATACTAATCT
CCACACTCAAATTGTGGATATGTCTATGACATATGGACAACAGTTTGGTCCAACATATTTGGACGGTGCT
GATGTTACAAAAATTAAGCCCCATGTAAATCATGAGGGTAAAACTTTCTTTGTACTACCTAGTGACGATA
CACTACGTAGTGAAGCTTTTGAATACTACCACACTCTGGATGAGAGTTTTCTTGGTAGGTACATGTCTGC
TTTAAACCACACAAAGAAATGGAAATTCCCTCAGGTTGGTGGTTTGACTTCAATCAAGTGGGCTGATAAC
AATTGTTATTTGTCTAGTGTTTTATTAGCACTTCAACAAATTGAAGTTAAATTTAATGCTCCAGCATTAC
AAGAAGCCTATTACAGAGCTCGTGCTGGTGATGCTGCTAACTTTTGTGCACTCATACTCGCTTATAGTAA
TAAAACTGTTGGCGAGCTGGGTGATGTCAGAGAAACTATGGCCCATCTTTTACAGCATGCTAATTTGGAA
TCCGCAAAACGAGTTCTTAATGTGGTGTGCAAACATTGCGGCCAGAAAACTACTACCTTAACGGGTGTAG
AGGCTGTGATGTACATGGGTACTCTGTCTTATGATAGTCTTAAGACAGGTGTTTCCGTTCCATGTGTATG
CGGTCGTGAAGCTACACAATATTTAGTACAACAAGAGTCCTCTTTTGTTATGATGTCTGCACTACCTGCT
GAATATAAATTACGGCAAGGTACATTCTTATGTGCAAATGAATACACTGGTAATTATCAGTGTGGTCATT
ACACTCATATAACTGCTAGGGAGACTCTCTATCGTATTGATGGAGCTCACCTTACAAAGATGTCAGAGTA
TAAGGGACCAGTGACTGATGTTTTCTATAAGGAGACATCTTACACTACAACTATTAAGCCTGTGTCATAC
AAACTCGATGGAGTTACTTACACAGAGATTGAACCAAAATTGGATGGGTACTACAAAAAGGATAATGCTT
ACTACACAGAGCAGCCTATAGACCTTGTACCAACTCAACCATTACCAAATGCGAGTTTTGATAATTTCAA
GCTCACATGCTCTAACACAAAATTTGCTGATGACTTAAATCAAATGACAGGCTTCACAAAGCCAGCTTCA
AGAGAGCTATCTGTCACATTTTTTCCAGACTTGAATGGCGATGTAGTGGCTATTGATTATAGACACTATT
CAGCGAGTTTCAAGAAAGGTGCTAAATTACTGCATAAGCCCATTGTTTGGCATATTAATCAGGCTACAAC
CAAGACAACGTTTAAACCAAATACTTGGTGTTTACGTTGTCTTTGGAGTACAAAACCAGTAGACACTTCA
AATTCATTTGAAGTTCTGGCAGTAGAAGACACACAAGGAATGGATAATCTTGCTTGTGAAAGTCAGCAAC
CTACCTCTGAAGAAGTAGTGGAAAATCCTACCGTACAGAAGGAAGTCATAGAGTGTGACGTGAAAACTAC
CGAAGTTGTAGGCAATGTCATACTTAAATCATCAGATGAAGGTATTAAAGTAACACAAGAGTTGGGTCAT
GAAGATCTTATGGCTGCCTATGTGGAAAATACAAGTATTACCATCAAGAAACCCAATGAGCTTTCATTAG
CACTGGGTCTAAAAACAATTGCTACTCATGGCATTGCTGCAGTTAATAGTGTTCCTTGGAGTAAAATTTT
TGCTTATGTAAAACCTTTCCTAGGACAAGCAGCTACCACAACATCAAACTGTACTAAGAGATTGGTGCAG
CGCGTGTTCAACAACTACATGCCTTATGTGTTTACACTATTGTTCCAGTTGTGTACTTTTACTAAAAGTA
CCAATTCTAGAATCAGAGCATCACTACCTACAACTATTGCTAAAAATAGTGTTAAGAGTGTTGCTAAATT
ATGTTTGGAGGCTGGCATTAATTATGTGAAGTCACCCAAATTTTCTAAATTGTTCACAATCGCTATGTGG
CTGTTGTTGTTAAGTATTTGCTTAGGTTCTTTAATCTATGTAACTGCTGCTTTTGGTGTACTTTTGTCTA
ATTTTGGTGCTCCTTCTTATTGTAATGGCGTTAGAGAATTGTATCTCAATTCATCTAACGTTACTACTAT
GGATTTCTGTGAAGGTTCTTTCCCTTGCAGTGTTTGTTTAGGTGGATTAGACTCTCTTGATTCTTATCCA
GCTCTTGAAACCATTCAGGTGACGATTTCGTCATATAAGCTAGATCTTACTTTCTTAGGTTTGGCTGCTG
AGTGGTTTTTGGCATATATGTTGTTTACAAAATTCTTTTATTTACTTGGTCTTTCAGCTGTAATGCAGGT
GTTTTTTGGCTATTTTGCTAGTCATTTCATCAGCAATTCTTGGCTTATGTGGTTTATCATTAGTATCGTA
CAAATGGCACCCGTTTCCGCAATGGTTAGGATGTACATTTTCTTTGCTTCTTTCTACTATATATGGAAGA
GCTATGTTCATATTATGGATGGTTGTACTTCATCCACTTGCATGATGTGCTATAAGCGCAACCGTGCTAC
ACGTGTTGAGTGTACAACTATTGTTAATGGCATGAAGAGATCTTTCTATGTCTATGCAAATGGAGGCCGT
GGCTTCTGTAAGACTCACAATTGGAATTGTCTAAATTGTGATACATTCTGTGCTGGCAGTACATTCATTA
GTGATGAAGTTGCTCGTGATTTGTCGCTCCAGTTTAAAAGACCAATCAATCCTACTGACCAGTCATCGTA
TGTTGTTGATAGTGTTGCTGTGAAAAGTGGCGCACTCCATCTCTACTTTGATAAGGCTGGTCAAAAGACC
TATGAGAGACACCCTCTCTCCCAATTTGTCAATTTAGACAACTTGAGAGCTAACAACACTAAAGGTTCAC
TACCTATTAATGTCATAGTCTTTGATGGCAAATCCAAATGTGATGAGTCAGCTGCTAAATCTGCTTCTGT
TTACTACAGTCAGCTTATGTGCCAACCTATTCTGTTACTAGATCAAGCTCTTGTTTCAGATGTTGGTGAT
AGTACTGAAGTTTCTGTTAAAATGTTTGATGCTTATGTCGACACTTTCTCAGCAACTTTTAGTGTCCCAA
TGGAAAAACTTAAAGCACTTGTTGCTACAGCTCATAGTGAACTAGCAAAGGGTGTAGCTTTAGATGGTGT
CCTATCTACATTTGTGTCTGCAGCCCGTCAAGGTGTTGTTGACACTGATGTTGACACAAAGGATGTCATT
GAATGTCTTAAACTTTCACATCACTCGGACTTGGAAGTGACAGGTGACAGTTGTAACAACTTCATGCTCA
CCTACAATAAAGTAGAAAACATGACGCCTAGAGATCTTGGCGCATGTATTGATTGTAATGCAAGGCATAT
TAATGCTCAAGTAGCAAAAAGTCACAACGTTTCACTCATCTGGAATGTAAAAGATTACATGTCTTTGTCA
GAACAGCTGCGTAAACAAATTCGTAGTGCTGCTAAGAAGAACAACATACCATTTAGACTAACTTGTGCCA
CAACTAGGCAGGTTGTCAATGTCATAACTACTAAGATTTCACTTAAGGGTGGTAAAGTCATTAG---CAC
TTGGTTTAAACTCATGCTTAAAGCCACACTTTTGTGTGTTCTTGCTGCATTGGTTTGTTATATCATTATG
CCAGTACATACATTGTCTGTTCATGATGGTTACACAAATGAAATTATTGGTTATAAAGCCATCCAAGATG
GTGTCACTCGTGACATTCTTTCCACCGATGATTGTTTTGCAAACAAACACGCTGGTTTTGACACATGGTT
CAGCCAGCGTGGTGGTTCCTACAGGAATGATAAAAGCTGCCCAGTAGTAGCTGCTATCATTACTAGAGAG
ATTGGCTTCATAGTGCCTGGTTTACCTGGTACTGTTTTGAGGGCAATCAATGGTGACTTTTTGCATTTTC
TACCTCGTGTCTTTAGTGCTGTTGGCAATATTTGCTACACACCTTCCAAACTCATTGAGTATAGTGATTT
TGCTACCTCTGCTTGCGTTCTTGCTGCTGAGTGTACAATTTTTAAGGATGCTATGGGCAAACCTGTGCCA
TATTGTTATGACACTAATTTGCTAGAGGGTTCTATTTCTTATAGTGAGCTTCGTCCAGACACTCGTTATG
TCCTTATGGATGGTTCCATCATACAGTTTCCTAACACTTACCTGGAGGGTTCTGTTAGAGTAGTAACAAC
TTTTGATGCTGAGTACTGCAGACATGGTACATGCGAAAGGTCAGAAGCAGGTATTTGCCTATCTACCAGT
GGTAGATGGGTTCTTAATAATGAGCATTACAGAGCTCTACCAGGAGTTTTCTGTGGTGTTGATTCGATGA
ATCTCATAGCTAACATCTTTACTCCTCTTGTGCAACCTGTGGGTGCTTTAGATGTGTCTGCTTCAGTAGT
GGCTGGTGGTATTATTGCCATATTGGTGACTTGTGCTGCCTACTACTTTATGAAATTCAGACGTGCTTTT
GGTGAGTACAACCATGTTGTTGCTGCTAATGCACTTTTGTTTTTGATGTCTTTCACTATACTCTGTCTAG
CACCAGCTTACAGTTTTCTGCCAGGAGTCTACTCAGTTTTTTACTTGTACTTGACATTCTATTTTACCAA
TGATGTTTCATTCTTGGCTCACCTCCAATGGTTCGCCATGTTTTCTCCTATTGTGCCTTTTTGGATAACA
GCAATCTATGTATTCTGTATTTCTCTGAAGCACTGCCATTGGTTCTTTAACAACTATCTTAGGAAAAGAG
TCATGTTTAATGGAGTTACATTCAGTACCTTCGAGGAGGCAGCTTTGTGTACCTTTTTGCTTAACAAGGA
AATGTACCTAAAATTGCGTAGTGAGACACTGTTGCCACTTACACAGTATAACAGGTATCTTGCTCTGTAT
AACAAGTACAAGTATTTCAGTGGAGCCTTAGACACTACTAGCTATCGTGAAGCAGCTTGCTGCCACTTAG
CAAAAGCTCTTAATGACTTTAGCAATTCTGGTTCAGATGTTCTCTACCAACCACCACAGACTTCAATCAC
TTCTGCCGTTTTGCAGAGTGGTTTTAGGAAAATGGCATTCCCATCAGGCAAAGTTGAAGGGTGCATGGTA
CAAGTAACCTGTGGAACTACAACTCTTAATGGATTGTGGTTAGATGACACAGTGTACTGTCCAAGACATG
TCATTTGCACAGCAGAAGACATGCTTAATCCTAACTATGAAGATCTGCTCATTCGCAAATCCAATCATAG
TTTTCTTGTTCAGGCTGGCAATGTTCAACTTCGTGTTATTGGCCATTCTATGCAAAATTGTCTGCTTAGG
CTTAAAGTTGACACCTCTAATCCTAAGACACCCAAGTATAAATTTGTCCGTATCCAACCAGGTCAGACAT
TTTCAGTTCTTGCATGCTACAATGGTTCACCGTCTGGTGTTTACCAGTGTGCCATGAGACCTAATTACAC
TATTAAGGGCTCTTTCCTTAATGGATCATGTGGTAGTGTTGGTTTTAATATTGACTATGATTGCGTGTCC
TTTTGTTACATGCATCACATGGAGCTTCCAACAGGAGTTCACGCTGGTACTGACTTAGAAGGTAAATTCT
ATGGACCTTTTGTTGACAGACAAACTGCACAGGCTGCTGGTACAGACACAACCATTACTTTAAATGTTTT
GGCTTGGCTGTATGCTGCTGTCATCAATGGTGATAGATGGTTCCTTAACAGGTTTACTACTACACTAAAT
GATTTCAATCTTGTGGCAATGAAGTACAATTATGAACCACTGACACAAGATCATGTTGACATACTGGGAC
CTCTTTCTGCTCAAACAGGAATTGCCGTCTTAGATATGTGTGCAGCTTTGAAAGAGTTACTGCAGAATGG
TATGAATGGTCGTACTATCCTCGGTAGCACTATTTTAGAAGATGAGTTTACACCATTTGACGTTGTTAGA
CAATGTTCTGGTGTTACCTTCCAAGGTAAATTTAAGAAAATTGTTAAGGGTACTCATCATTGGATGCTTT
TAACTTTCTTGATGTCACTATTGATTCTTGTCCAAAGTACACAGTGGTCACTGTTTTTCTTTGTTTACGA
GAATGCTTTCTTGCCATTTACTCTTGGTGTTATGGCAATTGCTGCAGGTGCTATGCTGCTTGTTAAGCAT
AAGCACGCATTCTTGTGCTTGTTTCTGTTACCTTCTCTTGCAACAGTTGCTTACTTTAATATGGTCTACA
TGCCTGCTAGTTGGGTGATGCGTATCATGACATGGCTTGAATTGGCTGATACTAGCTTGTCTGGTTACCG
GCTTAAGGACTGTGTTATGTATGCTTCAGCTTTAGTTTTGCTTATTCTCATGACAGCTCGCACTGTTTAT
GATGATGCTGCTAGACGTGTTTGGACATTGATGAATGTTATTACACTTGTTTACAAAGTCTACTATGGTA
ATGCTTTAGATCAAGCTATTTCCATGTGGGCCTTAGTTATTTCTGTAACCTCTAACTATTCAGGTGTCGT
TACGACTATCATGTTTTTAGCTAGAGCTATAGTGTTTGTGTGTGTTGAGTATTACCCATTGTTATTTATT
ACTGGTAACACCTTACAGTGTATCATGCTTGTTTATTGTTTCTTAGGCTATTGTTGCTGTTGCTACTTTG
GCCTTTTCTGTTTACTCAACCGCTACTTCAGGCTTACTCTTGGTGTTTATGACTACTTGGTCTCTACACA
AGAATTTAGGTACATGAACTCCCAAGGGCTTTTGCCTCCTAAGAGTAGTATTGATGCTTTCAAGCTTAAC
ATTAGGTTGTTGGGTATTGGAGGTAAACCATGCATCAAGGTTGCTACTGTACAGTCTAAAATGTCTGACG
TAAAGTGCACGTCTGTGGTACTGCTCTCAGTTCTTCAACAACTTAGAGTAGAGTCATCTTCTAAATTGTG
GGCACAATGTGTACAACTCCACAATGATATTCTTCTTGCAAAAGACACAACTGAAGCTTTCGAAAAGATG
GTTTCTCTTCTGTCAGTCTTGATATCTATGCAGGGTGCTGTAGACATTAATAAGTTGTGCGAGGAGATGC
TCGACAATCGTGCTACTCTTCAGGCTATTGCTTCAGAATTTAGTTCTTTACCATCATATGCCGCTTATGC
CACTGCCCAAGAGGCCTATGAGCAGGCTGTAGCTAATGGTGATTCTGAAGTTGTTCTCAAAAAGTTAAAG
AAATCTTTGAATGTGGCTAAATCTGAGTTTGACCGTGATGCTGCAATGCAACGCAAGTTGGAAAAGATGG
CAGATCAGGCTATGACCCAAATGTACAAACAGGCGAGATCTGAGGACAAGAGGGCAAAAGTAACTAGTGC
TATGCAAACAATGCTCTTCACTATGCTTAGGAAGCTTGATAATGATGCACTTAACAACATTATCAACAAT
GCGCGTGACGGTTGTGTTCCACTCAACATCATACCATTGACTACAGCAGCCAAACTCATGGTTGTTGTCC
CTGATTATGGTACCTACAAGAACACTTGTGATGGTAACACCTTTACATATGCATCTGCACTCTGGGAAAT
CCAGCAAGTTGTTGATGCGGATAGCAAGATTGTTCAACTTAGTGAAATTAACATGGACAATTCACCAAAT
TTGGCTTGGCCTCTTATTGTTACAGCTCTAAGAGCCAACTCAGCTGTCAAACTACAGAATAATGAACTGA
GTCCAGTAGCACTACGACAGATGTCATGTGCGGCTGGTACTACACAAACAGCTTGTACTGATGACAATGC
ACTTGCCTACTATAACAACTCAAAGGGAGGTAGATTTGTGCTGGCATTACTATCGGACCACCAAGATCTC
AAATGGGCTAGATTCCCTAAGAGTGATGGTACAGGTACAATTTACGCAGAACTGGAACCACCTTGTAGGT
TTGTTACAGACACACCAAAAGGGCCTAAAGTGAAATACTTGTACTTCATCAAAGGCTTAAACAACCTAAA
TAGAGGTATGGTGCTGGGCAGTTTAGCTGCTACAGTACGTCTTCAGGCTGGGAATGCTACAGAAGTACCT
GCCAATTCAACTGTGCTTTCCTTCTGTGCTTTTGCAGTAGACCCTGCTAAAGCATATAAGGATTACCTAG
CAAGTGGAGGACAACCAATCACCAACTGTGTGAAGATGTTGTGTACACACACTGGTACAGGACAGGCAAT
TACTGTAACACCAGAAGCCAACATGGACCAGGAGTCCTTTGGTGGTGCTTCATGCTGTCTGTATTGTAGA
TGCCACATTGACCATCCAAATCCTAAAGGATTTTGTGACTTGAAAGGTAAGTACGTCCAAATACCTACCA
CTTGTGCTAATGACCCAGTGGGTTTTATACTTAGGAACACAGTCTGTACCGTCTGCGGAATGTGGAAAGG
TTATGGCTGTAGTTGTGATCAACTCCGCGAACCCATGATGCAATCTGCGGATGCGTCAACGTTTTTAAAC
GGGTTTGCGGTGTAAGTGCAGCCCGTCTTACACCGTGCGGCACAGGCACTAGCACTGATGTCGTCTACAG
GGCTTTTGATATTTACAACGAAAAAGTTGCTGGTTTTGCAAAGTTTCTAAAAACTAATTGCTGCCGCTTC
CAGGAGAAGGATGAGGAAGGCAATTTATTAGACTCTTACTTTGTAGTTAAGAGGCATACTATGTCTAACT
ACCAACATGAAGAGACTATTTATAACTTGGTTAAAGATTGTCCAGCGGTCGCTGTTCATGACTTTTTCAA
GTTTAGAGTAGATGGTGACATGGTACCACATATATCACGTCAGCGTCTAACTAAATACACAATGGCTGAT
TTAGTCTATGCTCTACGTCATTTTGATGAGGGTAACTGTGACACATTAAAAGAAATACTCGTCACATACA
ATTGTTGTGATGATGATTATTTCAATAAGAAGGATTGGTATGACTTCGTAGAGAATCCTGACATTTTACG
CGTATATGCTAACTTAGGTGAGCGTGTACGCCAAGCATTATTAAAGACTGTACAATTCTGCGATGCTATG
CGCGATGCGGGCATTGTAGGCGTACTGACATTAGATAATCAGGATCTTAATGGGAACTGGTATGATTTCG
GTGATTTCGTACAAGTAGCGCCAGGCTGCGGAGTTCCTATTGTGGATTCATATTACTCATTGCTGATGCC
CATCCTCACTCTGACTAGGGCATTGGCTGCTGAGTCCCATATGGATGCTGATCTCGCAAAACCACTTATT
AAGTGGGATTTGCTGAAATATGATTTTACGGAAGAGAGACTCTGTCTCTTCAACCGTTATTTTAAATATT
GGGACCAGACATACCATCCCAATTGTATTAACTGTTTGGATGACAGGTGTATCCTTCATTGTGCAAACTT
TAATGTGTTATTTTCTACTGTGTTTCCACCTACAAGTTTTGGACCACTAGTAAGAAAAATATTTGTAGAT
GGTGTTCCTTTTGTTGTTTCAACTGGATACCATTTTCGTGAGTTAGGAGTTGTACATAATCAGGATGTAA
ACTTACATAGCTCGCGTCTCAGTTTCAAGGAACTTTTAGTGTACGCTGCTGATCCAGCTATGCATGCAGC
TTCTGGCAATTTACTGCTAGATAAACGCACTACATGCTTTTCAGTAGCTGCACTAACAAACAATGTTGCT
TTTCAAACTGTCAAACCCGGTAATTTTAATAAAGACTTTTATGACTTTGCTGTGTCTAAAGGTTTCTTTA
AGGAAGGAAGTTCTGTTGAACTAAAACACTTCTTCTTTGCTCAGGATGGCAATGCTGCTATCAGTGATTA
TGACTATTATCGTTATAATTTGCCAACAATGTGTGATATCAGACAACTCCTATTCGTAGTTGAAGTTGTT
GATAAATACTTTGATTGTTATGATGGTGGCTGTATTAATGCCAACCAAGTAATCGTTAACAATCTGGACA
AATCAGCTGGTTTCCCATTTAATAAATGGGGTAAGGCTAGACTTTATTACGACTCAATGAGTTATGAGGA
TCAAGATGCACTTTTCGCGTATACTAAGCGTAATGTCATCCCTACCATAACTCAAATGAATCTTAAGTAT
GCCATTAGTGCAAAGAATAGAGCTCGCACTGTAGCTGGTGTCTCTATCTGTAGTACTATGACAAATAGAC
AGTTTCATCAGAAATTATTGAAGTCAATAGCCGCCACTAGAGGAGCTACTGTGGTAATTGGAACAAGCAA
GTTTTACGGTGGCTGGCATAATATGTTAAAAACTGTTTACAGTGATGTAGAAACTCCACACCTTATGGGT
TGGGATTATCCAAAATGTGACAGAGCCATGCCTAACATGCTTAGGATAATGGCCTCTCTTGTTCTTGCTC
GCAAACATAGCACTTGCTGTAACTTATCACACCGTTTCTACAGGTTAGCTAACGAGTGTGCGCAAGTATT
AAGTGAGATGGTCATGTGTGGCGGCTCACTATATGTTAAACCAGGTGGAACATCATCCGGTGATGCTACA
ACTGCTTATGCTAATAGTGTTTTTAACATTTGTCAAGCTGTTACAGCCAATGTAAATGCACTTCTTTCAA
CTGATGGTAATAAGATAGCTGACAAGTATGTCCGCAATCTACAACACAGGCTCTATGAGTGTCTCTATAG
AAATAGGGATGTTGATCATGAATTCGTGGATGAGTTTTACGCTTACCTGCGTAAACATTTCTCCATGATG
ATTCTCTCTGACGATGCCGTTGTGTGCTATAACAGTAACTATGCGGCTCAAGGTTTAGTAGCTAGCATTA
AGAACTTTAAGGCAGTTCTTTATTATCAAAATAATGTGTTCATGTCTGAGGCAAAATGTTGGACTGAGAC
TGACCTTACTAAAGGACCTCACGAATTTTGCTCACAGCATACAATGCTAGTTAAGCAAGGAGATGATTAC
GTGTACCTGCCCTATCCAGACCCATCAAGAATATTAGGCGCAGGCTGTTTTGTCGATGACATTGTCAAAA
CAGATGGTACACTTATGATTGAGAGGTTCGTGTCATTAGCTATTGACGCCTATCCTCTTACTAAACATCC
TAATCAGGAATATGCTGATGTCTTTCATTTGTATTTACAATACATTAGGAAGTTACATGATGAGCTTACT
GGTCACATGTTAGACATGTATTCTGTAATGCTAACTAATGACAACACCTCACGGTATTGGGAACCTGAGT
TTTATGAAGCCATGTACACACCACACACAGTCTTGCAGGCTGTAGGTGCTTGTGTATTGTGTAATTCACA
GACCTCACTTCGTTGCGGTGCCTGCATTAGGAGACCATTCCTTTGTTGCAAGTGCTGCTATGATCATGTT
ATTTCAACTTCACATAAATTAGTGTTGTCTGTTAATCCCTATGTTTGCAACGCCCCAGGTTGTGACGTCA
CTGATGTGACACAACTATATCTAGGAGGTATGAGTTATTACTGCAAGTCACATAAGCCTCCCATTAGTTT
TCCATTGTGTGCTAATGGTCAAGTTTTTGGTTTATACAAGAACACATGTGTAGGCAGTGACAATGTCACT
GACTTCAATGCGATAGCAACATGTGACTGGACTAATGCTGGCGATTACATACTTGCCAACACTTGTACTG
AGAGACTTAAGCTCTTTGCAGCAGAAACACTCAAAGCTACTGAGGAAACATTCAAGCTGTCATATGGTAT
TGCCACTGTACGTGAAGTACTCTCTGACAGAGAATTGCATCTTTCATGGGAGGTTGGAAAACCTAGACCA
CCATTGAATAGGAACTATGTCTTTACTGGTTACCGTGTAACTAAAAATAGTAAAGTACAGATTGGAGAGT
ACACCTTTGAAAAAGGTGACTATGGTGATGCTGTTGTGTACAGAGGTACTACGACATACAAATTGAATGT
TGGTGATTACTTTGTGTTGACATCTCACACTGTAATGCCACTTAGTGCACCTACTCTAGTGCCACAAGAG
CACTATGTGAGAATTACTGGCTTGTACCCAACACTCAACATCTCGGATGAGTTTTCTAGCAATGTTGCAA
ATTATCAAAAGGTCGGCATGCAAAAGTACTCTACACTCCAAGGACCACCTGGTACTGGTAAGAGTCATTT
TGCCATCGGACTCGCTCTCTATTACCCATCTGCTCGCATAGTGTATACGGCATGCTCTCATGCAGCTGTT
GATGCCCTATGTGAAAAGGCATTAAAATATTTGCCCATAGATAAATGTAGTAGAATCATACCTGCGCGTG
CGCGCGTAGAGTGTTTTGATAAATTCAAAGTGAATTCAACACTAGAACAGTATGTTTTCTGCACTGTAAA
TGCATTGCCAGAAACAACTGCTGACATTGTAGTCTTTGATGAAATCTCTATGGCTACTAATTATGACTTG
AGTGTTGTCAATGCTAGACTTCGTGCAAAACACTACGTCTATATTGGCGATCCTGCTCAATTACCAGCCC
CTCGCACATTGCTGACTAAAGGCACACTAGAACCAGAATATTTTAATTCAGTGTGCAGACTTATGAAAAC
AATAGGTCCAGACATGTTCCTTGGAACTTGTCGCCGTTGTCCTGCTGAAATTGTCGACACTGTGAGTGCT
TTAGTTTATGACAATAAGCTAAAAGCACACAAGGAGAAGTCAGCTCAATGCTTCAAAATGTTCTACAAAG
GTGTTATTACACATGATGTTTCATCTGCAATCAACAGACCTCAAATAGGCGTTGTAAGAGAATTTCTTAC
ACGCAATCCTGCTTGGAGAAAAGCTGTTTTTATCTCACCTTATAATTCACAGAATGCTGTAGCTTCAAAA
ATCTTAGGATTGCCTACGCAGACTGTTGATTCATCACAGGGTTCTGAATATGACTATGTCATATTCACAC
AAACTACTGAAACAGCACACTCTTGTAATGTCAACCGCTTCAATGTGGCTATCACAAGGGCAAAAATTGG
CATTTTGTGCATAATGTCTGATAGAGATCTTTATGACAAGCTGCAATTTACAAGTCTAGAAGTACCACGT
CGCAATGTGGCTACATTACAAGCAGAAAATGTAACTGGACTTTTTAAGGACTGTAGTAAGATCATTACTG
GTCTTCATCCAACACAGGCACCTACACACCTCAGCGTTGATACAAAATTCAAGACTGAGGGATTATGTGT
TGACATACCAGGCATACCAAAGGACATGACCTATCGCAGACTCATCTCTATGATGGGTTTCAAAATGAAT
TACCAAGTCAATGGTTACCCTAACATGTTTATCACCCGCGAAGAAGCTATTCGTCACGTCCGAGCGTGGA
TTGGCTTTGATGTAGAGGGTTGTCATGCAACTAGAGATGCTGTGGGTACCAACCTACCTCTCCAGCTAGG
GTTTTCTACAGGTGTTAACTTAGTAGCTGTACCGACTGGCTATGTTGACACTGAAAATAATACAGAATTC
ACCAGAGTTAATGCAAAACCTCCACCGGGTGATCAGTTCAAACATCTTATACCACTCATGTATAAGGGTT
TACCCTGGAATGTAGTGCGTATTAAGATAGTACAAATGCTTAGTGATACACTGAAAGGACTGTCAGACAG
AGTCGTGTTTGTCCTGTGGGCGCATGGCTTTGAGCTTACATCAATGAAGTACTTTGTCAAGATTGGACCT
GAAAGAACGTGTTGTCTGTGTGACAAACGTGCGACTTGCTTTTCTACTTCATCAGATACTTATGCTTGTT
GGAGTCATTCTGTGGGTTTTGACTATGTCTATAACCCATTTATGATTGATGTCCAGCAATGGGGTTTTAC
GGGTAACCTTCAGAGTAACCATGACCAACATTGTCAAGTGCATGGAAATGCACATGTGGCTAGTTGTGAT
GCTATCATGACTAGATGTTTAGCAGTCCATGAGTGCTTTGTTAAGCGCGTTGATTGGTCTGTTGAATACC
CTATTATAGGAGATGAGCTGAAGATTAATTCTGCTTGCAGAAAAGTACAACATATGGTTGTAAAGTCTGC
ATTGCTTGCTGATAAGTTTCCAGTTCTTCATGACATTGGAAATCCAAAGGCTATTAAGTGTGTACCTCAG
GCTGAAGTAGAATGGAAGTTCTATGATGCCCAGCCATGCAGTGACAAAGCATATAAAATAGAGGAACTCT
TCTATTCTTATGCTACACATCATGATAAATTCACTGATGGTGTTTGTTTGTTTTGGAACTGTAACGTTGA
TCGTTACCCAGCCAATGCAATTGTATGTAGGTTTGACACCAGAGTTTTGTCAAACTTGAATTTACCAGGT
TGTGATGGTGGCAGTTTGTATGTAAACAAGCATGCATTCCATACTCCAGCTTTTGATAAAAGTGCATTTA
CCAATTTAAAGCAATTGCCTTTCTTTTACTATTCTGATAGTCCTTGTGAGTCTCATGGCAAACAAGTAGT
GTCAGATATTGATTATGTACCACTTAAATCTGCTACGTGTATAACACGATGCAATTTGGGAGGTGCTGTT
TGCAGACATCATGCAAATGAGTACCGACAGTACTTGGATGCATATAATATGATGATTTCTGCTGGATTTA
GCCTATGGATTTACAAACAATTTGACACTTACAACCTGTGGAACACATTTACCAGGTTACAGAGTTTAGA
AAATGTGGCTTACAACGTTGTTAACAAAGGACACTTTGACGGACAAGCTGGCGAAGCACCTGTTTCCATC
[truncated: 992,768 more chars]
