# Supplementary material for: SARS-CoV-2 gene content and COVID-19 mutation impact by comparing 44 Sarbecovirus genomes
Source: Res Sq. 2020 Oct 1:rs.3.rs-80345. Preprint. [Version 1] doi: 10.21203/rs.3.rs-80345/v1 (PMC7536840; doi:10.21203/rs.3.rs-80345/v1)
Supplement: Supplement [file SupplementaryTableS3.txt]

# Information about each of the single nucleotide variants used in this study
#
# Notes:
# - All SNVs were downloaded from UCSC TAble Browser on 2020-04-18, except G24047A,
#    which was obtained later.
# - INFO field contains information from Nextstrain data file.
# - AC is number of isolated containing variant.
# - Fields beginning with New_ classify SNVs according to our proposed reference gene set.
# - CodAlignView and UCSCView links show a 39-codons neighborhood of the SNV in
#    CodAlignView (color-coded alignment) and UCSC Genome Browser. The second row in 
#    the CodAlignView display shows alternate alleles.
# - KorberMutation indicates Spike protein variants reported by Korber et al. in their
#    bioRxiv preprint or later Cell publication as having greater than 0.3% frequency, 
#    or 0.1% if near certain epitopes. Other fields report additional information about
#    these variants from those publications, including the number of isolates containing
#    the variant reported in either or both of those publications.
# 
POS	ID	REF	ALT	INFO	AC	ORF	CodonStartPos	RefAA	AltAA	VariantType	Is4WaySynonymous	Conserved	NonsynonymousRate	SynonymousRate	PValue	FDR	LocalFDR	InSCE	CodAlignView	UCSCview	New_ORF	New_CodonStartPos	New_RefAA	New_AltAA	New_VariantType	New_Is4WaySynonymous	New_Conserved	New_CodAlignView	KorberMutation	Classification	Larger Phylo Context	Impact	BioRxivCount	Geographic Location	Pattern	CellJournalCount
140	C140T	C	T	AC=3;AN=2544	3					Noncoding									=hyperlink("https://data.broadinstitute.org/compbio1/cav.php?a=wuhCor1_c&i=NC_045512.2;139;1;0&p=57&e=59&w=0&cp=0&mp=Alt+Alleles:""+++++++++++++++++++++++++++++++++++++++++++++++++++++++++T++++++++ACT+G+++++++T+G++++++++++++++++++++++TG++G+++++++A+""@-57&f=C140T", "CodAlignView")	=hyperlink("http://genome.ucsc.edu/cgi-bin/hgTracks?db=wuhCor1&position=NC_045512.2:83-199&complement_wuhCor1=0&hgt.revCmplDisp_wuhCor1=0", "UCSCview")					Noncoding			=hyperlink("https://data.broadinstitute.org/compbio1/cav.php?a=wuhCor1_c&i=NC_045512.2;139;1;0&p=57&e=59&w=0&cp=0&mp=Alt+Alleles:""+++++++++++++++++++++++++++++++++++++++++++++++++++++++++T++++++++ACT+G+++++++T+G++++++++++++++++++++++TG++G+++++++A+""@-57&f=C140T", "CodAlignView")								
149	G149A	G	A	AC=1;AN=2544	1					Noncoding		Conserved							=hyperlink("https://data.broadinstitute.org/compbio1/cav.php?a=wuhCor1_c&i=NC_045512.2;148;1;0&p=57&e=59&w=0&cp=0&mp=Alt+Alleles:""++++++++++++++++++++++++++++++++++++++++++++++++T++++++++ACT+G+++++++T+G++++++++++++++++++++++TG++G+++++++A++++T+++T+""@-57&f=G149A", "CodAlignView")	=hyperlink("http://genome.ucsc.edu/cgi-bin/hgTracks?db=wuhCor1&position=NC_045512.2:92-208&complement_wuhCor1=0&hgt.revCmplDisp_wuhCor1=0", "UCSCview")					Noncoding		Conserved	=hyperlink("https://data.broadinstitute.org/compbio1/cav.php?a=wuhCor1_c&i=NC_045512.2;148;1;0&p=57&e=59&w=0&cp=0&mp=Alt+Alleles:""++++++++++++++++++++++++++++++++++++++++++++++++T++++++++ACT+G+++++++T+G++++++++++++++++++++++TG++G+++++++A++++T+++T+""@-57&f=G149A", "CodAlignView")								
150	T150C	T	C	AC=4;AN=2544	4					Noncoding		Conserved							=hyperlink("https://data.broadinstitute.org/compbio1/cav.php?a=wuhCor1_c&i=NC_045512.2;149;1;0&p=57&e=59&w=0&cp=0&mp=Alt+Alleles:""+++++++++++++++++++++++++++++++++++++++++++++++T++++++++ACT+G+++++++T+G++++++++++++++++++++++TG++G+++++++A++++T+++T++""@-57&f=T150C", "CodAlignView")	=hyperlink("http://genome.ucsc.edu/cgi-bin/hgTracks?db=wuhCor1&position=NC_045512.2:93-209&complement_wuhCor1=0&hgt.revCmplDisp_wuhCor1=0", "UCSCview")					Noncoding		Conserved	=hyperlink("https://data.broadinstitute.org/compbio1/cav.php?a=wuhCor1_c&i=NC_045512.2;149;1;0&p=57&e=59&w=0&cp=0&mp=Alt+Alleles:""+++++++++++++++++++++++++++++++++++++++++++++++T++++++++ACT+G+++++++T+G++++++++++++++++++++++TG++G+++++++A++++T+++T++""@-57&f=T150C", "CodAlignView")								
151	C151T	C	T	AC=1;AN=2544	1					Noncoding		Conserved							=hyperlink("https://data.broadinstitute.org/compbio1/cav.php?a=wuhCor1_c&i=NC_045512.2;150;1;0&p=57&e=59&w=0&cp=0&mp=Alt+Alleles:""++++++++++++++++++++++++++++++++++++++++++++++T++++++++ACT+G+++++++T+G++++++++++++++++++++++TG++G+++++++A++++T+++T++T""@-57&f=C151T", "CodAlignView")	=hyperlink("http://genome.ucsc.edu/cgi-bin/hgTracks?db=wuhCor1&position=NC_045512.2:94-210&complement_wuhCor1=0&hgt.revCmplDisp_wuhCor1=0", "UCSCview")					Noncoding		Conserved	=hyperlink("https://data.broadinstitute.org/compbio1/cav.php?a=wuhCor1_c&i=NC_045512.2;150;1;0&p=57&e=59&w=0&cp=0&mp=Alt+Alleles:""++++++++++++++++++++++++++++++++++++++++++++++T++++++++ACT+G+++++++T+G++++++++++++++++++++++TG++G+++++++A++++T+++T++T""@-57&f=C151T", "CodAlignView")								
153	T153G	T	G	AC=4;AN=2544	4					Noncoding									=hyperlink("https://data.broadinstitute.org/compbio1/cav.php?a=wuhCor1_c&i=NC_045512.2;152;1;0&p=57&e=59&w=0&cp=0&mp=Alt+Alleles:""++++++++++++++++++++++++++++++++++++++++++++T++++++++ACT+G+++++++T+G++++++++++++++++++++++TG++G+++++++A++++T+++T++T++""@-57&f=T153G", "CodAlignView")	=hyperlink("http://genome.ucsc.edu/cgi-bin/hgTracks?db=wuhCor1&position=NC_045512.2:96-212&complement_wuhCor1=0&hgt.revCmplDisp_wuhCor1=0", "UCSCview")					Noncoding			=hyperlink("https://data.broadinstitute.org/compbio1/cav.php?a=wuhCor1_c&i=NC_045512.2;152;1;0&p=57&e=59&w=0&cp=0&mp=Alt+Alleles:""++++++++++++++++++++++++++++++++++++++++++++T++++++++ACT+G+++++++T+G++++++++++++++++++++++TG++G+++++++A++++T+++T++T++""@-57&f=T153G", "CodAlignView")								
161	A161T	A	T	AC=2;AN=2544	2					Noncoding		Conserved							=hyperlink("https://data.broadinstitute.org/compbio1/cav.php?a=wuhCor1_c&i=NC_045512.2;160;1;0&p=57&e=59&w=0&cp=0&mp=Alt+Alleles:""++++++++++++++++++++++++++++++++++++T++++++++ACT+G+++++++T+G++++++++++++++++++++++TG++G+++++++A++++T+++T++T+++++++TT+""@-57&f=A161T", "CodAlignView")	=hyperlink("http://genome.ucsc.edu/cgi-bin/hgTracks?db=wuhCor1&position=NC_045512.2:104-220&complement_wuhCor1=0&hgt.revCmplDisp_wuhCor1=0", "UCSCview")					Noncoding		Conserved	=hyperlink("https://data.broadinstitute.org/compbio1/cav.php?a=wuhCor1_c&i=NC_045512.2;160;1;0&p=57&e=59&w=0&cp=0&mp=Alt+Alleles:""++++++++++++++++++++++++++++++++++++T++++++++ACT+G+++++++T+G++++++++++++++++++++++TG++G+++++++A++++T+++T++T+++++++TT+""@-57&f=A161T", "CodAlignView")								
163	A163G	A	G	AC=1;AN=2544	1					Noncoding		Conserved							=hyperlink("https://data.broadinstitute.org/compbio1/cav.php?a=wuhCor1_c&i=NC_045512.2;162;1;0&p=57&e=59&w=0&cp=0&mp=Alt+Alleles:""++++++++++++++++++++++++++++++++++T++++++++ACT+G+++++++T+G++++++++++++++++++++++TG++G+++++++A++++T+++T++T+++++++TT+++""@-57&f=A163G", "CodAlignView")	=hyperlink("http://genome.ucsc.edu/cgi-bin/hgTracks?db=wuhCor1&position=NC_045512.2:106-222&complement_wuhCor1=0&hgt.revCmplDisp_wuhCor1=0", "UCSCview")					Noncoding		Conserved	=hyperlink("https://data.broadinstitute.org/compbio1/cav.php?a=wuhCor1_c&i=NC_045512.2;162;1;0&p=57&e=59&w=0&cp=0&mp=Alt+Alleles:""++++++++++++++++++++++++++++++++++T++++++++ACT+G+++++++T+G++++++++++++++++++++++TG++G+++++++A++++T+++T++T+++++++TT+++""@-57&f=A163G", "CodAlignView")								
186	C186T	C	T	AC=4;AN=2544	4					Noncoding		Conserved							=hyperlink("https://data.broadinstitute.org/compbio1/cav.php?a=wuhCor1_c&i=NC_045512.2;185;1;0&p=57&e=59&w=0&cp=0&mp=Alt+Alleles:""+++++++++++T++++++++ACT+G+++++++T+G++++++++++++++++++++++TG++G+++++++A++++T+++T++T+++++++TT++++++++T+++++++++++CT++++""@-57&f=C186T", "CodAlignView")	=hyperlink("http://genome.ucsc.edu/cgi-bin/hgTracks?db=wuhCor1&position=NC_045512.2:129-245&complement_wuhCor1=0&hgt.revCmplDisp_wuhCor1=0", "UCSCview")					Noncoding		Conserved	=hyperlink("https://data.broadinstitute.org/compbio1/cav.php?a=wuhCor1_c&i=NC_045512.2;185;1;0&p=57&e=59&w=0&cp=0&mp=Alt+Alleles:""+++++++++++T++++++++ACT+G+++++++T+G++++++++++++++++++++++TG++G+++++++A++++T+++T++T+++++++TT++++++++T+++++++++++CT++++""@-57&f=C186T", "CodAlignView")								
187	A187G	A	G	AC=16;AN=2544	16					Noncoding		Conserved							=hyperlink("https://data.broadinstitute.org/compbio1/cav.php?a=wuhCor1_c&i=NC_045512.2;186;1;0&p=57&e=59&w=0&cp=0&mp=Alt+Alleles:""++++++++++T++++++++ACT+G+++++++T+G++++++++++++++++++++++TG++G+++++++A++++T+++T++T+++++++TT++++++++T+++++++++++CT+++++""@-57&f=A187G", "CodAlignView")	=hyperlink("http://genome.ucsc.edu/cgi-bin/hgTracks?db=wuhCor1&position=NC_045512.2:130-246&complement_wuhCor1=0&hgt.revCmplDisp_wuhCor1=0", "UCSCview")					Noncoding		Conserved	=hyperlink("https://data.broadinstitute.org/compbio1/cav.php?a=wuhCor1_c&i=NC_045512.2;186;1;0&p=57&e=59&w=0&cp=0&mp=Alt+Alleles:""++++++++++T++++++++ACT+G+++++++T+G++++++++++++++++++++++TG++G+++++++A++++T+++T++T+++++++TT++++++++T+++++++++++CT+++++""@-57&f=A187G", "CodAlignView")								
190	C190G	C	G	AC=1;AN=2544	1					Noncoding									=hyperlink("https://data.broadinstitute.org/compbio1/cav.php?a=wuhCor1_c&i=NC_045512.2;189;1;0&p=57&e=59&w=0&cp=0&mp=Alt+Alleles:""+++++++T++++++++ACT+G+++++++T+G++++++++++++++++++++++TG++G+++++++A++++T+++T++T+++++++TT++++++++T+++++++++++CT++++++++""@-57&f=C190G", "CodAlignView")	=hyperlink("http://genome.ucsc.edu/cgi-bin/hgTracks?db=wuhCor1&position=NC_045512.2:133-249&complement_wuhCor1=0&hgt.revCmplDisp_wuhCor1=0", "UCSCview")					Noncoding			=hyperlink("https://data.broadinstitute.org/compbio1/cav.php?a=wuhCor1_c&i=NC_045512.2;189;1;0&p=57&e=59&w=0&cp=0&mp=Alt+Alleles:""+++++++T++++++++ACT+G+++++++T+G++++++++++++++++++++++TG++G+++++++A++++T+++T++T+++++++TT++++++++T+++++++++++CT++++++++""@-57&f=C190G", "CodAlignView")								
198	G198A	G	A	AC=1;AN=2544	1					Noncoding		Conserved							=hyperlink("https://data.broadinstitute.org/compbio1/cav.php?a=wuhCor1_c&i=NC_045512.2;197;1;0&p=57&e=59&w=0&cp=0&mp=Alt+Alleles:""++++++++ACT+G+++++++T+G++++++++++++++++++++++TG++G+++++++A++++T+++T++T+++++++TT++++++++T+++++++++++CT++++++++++++++++""@-57&f=G198A", "CodAlignView")	=hyperlink("http://genome.ucsc.edu/cgi-bin/hgTracks?db=wuhCor1&position=NC_045512.2:141-257&complement_wuhCor1=0&hgt.revCmplDisp_wuhCor1=0", "UCSCview")					Noncoding		Conserved	=hyperlink("https://data.broadinstitute.org/compbio1/cav.php?a=wuhCor1_c&i=NC_045512.2;197;1;0&p=57&e=59&w=0&cp=0&mp=Alt+Alleles:""++++++++ACT+G+++++++T+G++++++++++++++++++++++TG++G+++++++A++++T+++T++T+++++++TT++++++++T+++++++++++CT++++++++++++++++""@-57&f=G198A", "CodAlignView")								
203	C203T	C	T	AC=3;AN=2544	3					Noncoding		Conserved							=hyperlink("https://data.broadinstitute.org/compbio1/cav.php?a=wuhCor1_c&i=NC_045512.2;202;1;0&p=57&e=59&w=0&cp=0&mp=Alt+Alleles:""+++ACT+G+++++++T+G++++++++++++++++++++++TG++G+++++++A++++T+++T++T+++++++TT++++++++T+++++++++++CT++++++++++++++++++CC+""@-57&f=C203T", "CodAlignView")	=hyperlink("http://genome.ucsc.edu/cgi-bin/hgTracks?db=wuhCor1&position=NC_045512.2:146-262&complement_wuhCor1=0&hgt.revCmplDisp_wuhCor1=0", "UCSCview")					Noncoding		Conserved	=hyperlink("https://data.broadinstitute.org/compbio1/cav.php?a=wuhCor1_c&i=NC_045512.2;202;1;0&p=57&e=59&w=0&cp=0&mp=Alt+Alleles:""+++ACT+G+++++++T+G++++++++++++++++++++++TG++G+++++++A++++T+++T++T+++++++TT++++++++T+++++++++++CT++++++++++++++++++CC+""@-57&f=C203T", "CodAlignView")								
207	C207T	C	T	AC=2;AN=2544	2					Noncoding		Conserved							=hyperlink("https://data.broadinstitute.org/compbio1/cav.php?a=wuhCor1_c&i=NC_045512.2;206;1;0&p=57&e=59&w=0&cp=0&mp=Alt+Alleles:""CT+G+++++++T+G++++++++++++++++++++++TG++G+++++++A++++T+++T++T+++++++TT++++++++T+++++++++++CT++++++++++++++++++CC+++++""@-57&f=C207T", "CodAlignView")	=hyperlink("http://genome.ucsc.edu/cgi-bin/hgTracks?db=wuhCor1&position=NC_045512.2:150-266&complement_wuhCor1=0&hgt.revCmplDisp_wuhCor1=0", "UCSCview")					Noncoding		Conserved	=hyperlink("https://data.broadinstitute.org/compbio1/cav.php?a=wuhCor1_c&i=NC_045512.2;206;1;0&p=57&e=59&w=0&cp=0&mp=Alt+Alleles:""CT+G+++++++T+G++++++++++++++++++++++TG++G+++++++A++++T+++T++T+++++++TT++++++++T+++++++++++CT++++++++++++++++++CC+++++""@-57&f=C207T", "CodAlignView")								
210	G210T	G	T	AC=3;AN=2544	3					Noncoding		Conserved							=hyperlink("https://data.broadinstitute.org/compbio1/cav.php?a=wuhCor1_c&i=NC_045512.2;209;1;0&p=57&e=59&w=0&cp=0&mp=Alt+Alleles:""G+++++++T+G++++++++++++++++++++++TG++G+++++++A++++T+++T++T+++++++TT++++++++T+++++++++++CT++++++++++++++++++CC++++++++""@-57&f=G210T", "CodAlignView")	=hyperlink("http://genome.ucsc.edu/cgi-bin/hgTracks?db=wuhCor1&position=NC_045512.2:153-269&complement_wuhCor1=0&hgt.revCmplDisp_wuhCor1=0", "UCSCview")					Noncoding		Conserved	=hyperlink("https://data.broadinstitute.org/compbio1/cav.php?a=wuhCor1_c&i=NC_045512.2;209;1;0&p=57&e=59&w=0&cp=0&mp=Alt+Alleles:""G+++++++T+G++++++++++++++++++++++TG++G+++++++A++++T+++T++T+++++++TT++++++++T+++++++++++CT++++++++++++++++++CC++++++++""@-57&f=G210T", "CodAlignView")								
218	C218T	C	T	AC=1;AN=2544	1					Noncoding									=hyperlink("https://data.broadinstitute.org/compbio1/cav.php?a=wuhCor1_c&i=NC_045512.2;217;1;0&p=57&e=59&w=0&cp=0&mp=Alt+Alleles:""T+G++++++++++++++++++++++TG++G+++++++A++++T+++T++T+++++++TT++++++++T+++++++++++CT++++++++++++++++++CC++++++++++++T+++""@-57&f=C218T", "CodAlignView")	=hyperlink("http://genome.ucsc.edu/cgi-bin/hgTracks?db=wuhCor1&position=NC_045512.2:161-277&complement_wuhCor1=0&hgt.revCmplDisp_wuhCor1=0", "UCSCview")					Noncoding			=hyperlink("https://data.broadinstitute.org/compbio1/cav.php?a=wuhCor1_c&i=NC_045512.2;217;1;0&p=57&e=59&w=0&cp=0&mp=Alt+Alleles:""T+G++++++++++++++++++++++TG++G+++++++A++++T+++T++T+++++++TT++++++++T+++++++++++CT++++++++++++++++++CC++++++++++++T+++""@-57&f=C218T", "CodAlignView")								
219	G219T	G	T	AC=1;AN=2544	1					Noncoding		Conserved							=hyperlink("https://data.broadinstitute.org/compbio1/cav.php?a=wuhCor1_c&i=NC_045512.2;218;1;0&p=57&e=59&w=0&cp=0&mp=Alt+Alleles:""+G++++++++++++++++++++++TG++G+++++++A++++T+++T++T+++++++TT++++++++T+++++++++++CT++++++++++++++++++CC++++++++++++T++++""@-57&f=G219T", "CodAlignView")	=hyperlink("http://genome.ucsc.edu/cgi-bin/hgTracks?db=wuhCor1&position=NC_045512.2:162-278&complement_wuhCor1=0&hgt.revCmplDisp_wuhCor1=0", "UCSCview")					Noncoding		Conserved	=hyperlink("https://data.broadinstitute.org/compbio1/cav.php?a=wuhCor1_c&i=NC_045512.2;218;1;0&p=57&e=59&w=0&cp=0&mp=Alt+Alleles:""+G++++++++++++++++++++++TG++G+++++++A++++T+++T++T+++++++TT++++++++T+++++++++++CT++++++++++++++++++CC++++++++++++T++++""@-57&f=G219T", "CodAlignView")								
228	C228T	C	T	AC=2;AN=2544	2					Noncoding		Conserved							=hyperlink("https://data.broadinstitute.org/compbio1/cav.php?a=wuhCor1_c&i=NC_045512.2;227;1;0&p=57&e=59&w=0&cp=0&mp=Alt+Alleles:""+++++++++++++++TG++G+++++++A++++T+++T++T+++++++TT++++++++T+++++++++++CT++++++++++++++++++CC++++++++++++T++++++T++TY++""@-57&f=C228T", "CodAlignView")	=hyperlink("http://genome.ucsc.edu/cgi-bin/hgTracks?db=wuhCor1&position=NC_045512.2:171-287&complement_wuhCor1=0&hgt.revCmplDisp_wuhCor1=0", "UCSCview")					Noncoding		Conserved	=hyperlink("https://data.broadinstitute.org/compbio1/cav.php?a=wuhCor1_c&i=NC_045512.2;227;1;0&p=57&e=59&w=0&cp=0&mp=Alt+Alleles:""+++++++++++++++TG++G+++++++A++++T+++T++T+++++++TT++++++++T+++++++++++CT++++++++++++++++++CC++++++++++++T++++++T++TY++""@-57&f=C228T", "CodAlignView")								
240	T240C	T	C	AC=1;AN=2544	1					Noncoding									=hyperlink("https://data.broadinstitute.org/compbio1/cav.php?a=wuhCor1_c&i=NC_045512.2;239;1;0&p=57&e=59&w=0&cp=0&mp=Alt+Alleles:""+++TG++G+++++++A++++T+++T++T+++++++TT++++++++T+++++++++++CT++++++++++++++++++CC++++++++++++T++++++T++TY+++T++++++++++""@-57&f=T240C", "CodAlignView")	=hyperlink("http://genome.ucsc.edu/cgi-bin/hgTracks?db=wuhCor1&position=NC_045512.2:183-299&complement_wuhCor1=0&hgt.revCmplDisp_wuhCor1=0", "UCSCview")					Noncoding			=hyperlink("https://data.broadinstitute.org/compbio1/cav.php?a=wuhCor1_c&i=NC_045512.2;239;1;0&p=57&e=59&w=0&cp=0&mp=Alt+Alleles:""+++TG++G+++++++A++++T+++T++T+++++++TT++++++++T+++++++++++CT++++++++++++++++++CC++++++++++++T++++++T++TY+++T++++++++++""@-57&f=T240C", "CodAlignView")								
241	C241T	C	T	AC=1229;AN=2544	1229					Noncoding		Conserved							=hyperlink("https://data.broadinstitute.org/compbio1/cav.php?a=wuhCor1_c&i=NC_045512.2;240;1;0&p=57&e=59&w=0&cp=0&mp=Alt+Alleles:""++TG++G+++++++A++++T+++T++T+++++++TT++++++++T+++++++++++CT++++++++++++++++++CC++++++++++++T++++++T++TY+++T+++++++++++""@-57&f=C241T", "CodAlignView")	=hyperlink("http://genome.ucsc.edu/cgi-bin/hgTracks?db=wuhCor1&position=NC_045512.2:184-300&complement_wuhCor1=0&hgt.revCmplDisp_wuhCor1=0", "UCSCview")					Noncoding		Conserved	=hyperlink("https://data.broadinstitute.org/compbio1/cav.php?a=wuhCor1_c&i=NC_045512.2;240;1;0&p=57&e=59&w=0&cp=0&mp=Alt+Alleles:""++TG++G+++++++A++++T+++T++T+++++++TT++++++++T+++++++++++CT++++++++++++++++++CC++++++++++++T++++++T++TY+++T+++++++++++""@-57&f=C241T", "CodAlignView")								
260	G260C	G	C	AC=1;AN=2544	1					Noncoding		Conserved							=hyperlink("https://data.broadinstitute.org/compbio1/cav.php?a=wuhCor1_c&i=NC_045512.2;259;1;0&p=57&e=59&w=0&cp=0&mp=Alt+Alleles:""T+++T++T+++++++TT++++++++T+++++++++++CT++++++++++++++++++CC++++++++++++T++++++T++TY+++T+++++++++++++++++++++++T++++++""@-57&f=G260C", "CodAlignView")	=hyperlink("http://genome.ucsc.edu/cgi-bin/hgTracks?db=wuhCor1&position=NC_045512.2:203-319&complement_wuhCor1=0&hgt.revCmplDisp_wuhCor1=0", "UCSCview")					Noncoding		Conserved	=hyperlink("https://data.broadinstitute.org/compbio1/cav.php?a=wuhCor1_c&i=NC_045512.2;259;1;0&p=57&e=59&w=0&cp=0&mp=Alt+Alleles:""T+++T++T+++++++TT++++++++T+++++++++++CT++++++++++++++++++CC++++++++++++T++++++T++TY+++T+++++++++++++++++++++++T++++++""@-57&f=G260C", "CodAlignView")								
261	G261C	G	C	AC=1;AN=2544	1					Noncoding		Conserved							=hyperlink("https://data.broadinstitute.org/compbio1/cav.php?a=wuhCor1_c&i=NC_045512.2;260;1;0&p=57&e=59&w=0&cp=0&mp=Alt+Alleles:""+++T++T+++++++TT++++++++T+++++++++++CT++++++++++++++++++CC++++++++++++T++++++T++TY+++T+++++++++++++++++++++++T+++++++""@-57&f=G261C", "CodAlignView")	=hyperlink("http://genome.ucsc.edu/cgi-bin/hgTracks?db=wuhCor1&position=NC_045512.2:204-320&complement_wuhCor1=0&hgt.revCmplDisp_wuhCor1=0", "UCSCview")					Noncoding		Conserved	=hyperlink("https://data.broadinstitute.org/compbio1/cav.php?a=wuhCor1_c&i=NC_045512.2;260;1;0&p=57&e=59&w=0&cp=0&mp=Alt+Alleles:""+++T++T+++++++TT++++++++T+++++++++++CT++++++++++++++++++CC++++++++++++T++++++T++TY+++T+++++++++++++++++++++++T+++++++""@-57&f=G261C", "CodAlignView")								
274	C274T	C	T	AC=1;AN=2544	1	orf1ab	272	S	S	Synonymous		Conserved		0.0	0.000343371119851	0.00634885616556	0.00483726957461	InSCE	=hyperlink("https://data.broadinstitute.org/compbio1/cav.php?a=wuhCor1_c&i=NC_045512.2;273;1;0&p=59&e=57&w=0&cp=2&mp=Alt+Alleles:""+++TT++++++++T+++++++++++CT++++++++++++++++++CC++++++++++++T++++++T++TY+++T+++++++++++++++++++++++T++++++++++++++++++""@-59&f=C274T", "CodAlignView")	=hyperlink("http://genome.ucsc.edu/cgi-bin/hgTracks?db=wuhCor1&position=NC_045512.2:215-331&complement_wuhCor1=0&hgt.revCmplDisp_wuhCor1=0", "UCSCview")	orf1ab	272	S	S	Synonymous		Conserved	=hyperlink("https://data.broadinstitute.org/compbio1/cav.php?a=wuhCor1_c&i=NC_045512.2;273;1;0&p=59&e=57&w=0&cp=2&mp=Alt+Alleles:""+++TT++++++++T+++++++++++CT++++++++++++++++++CC++++++++++++T++++++T++TY+++T+++++++++++++++++++++++T++++++++++++++++++""@-59&f=C274T", "CodAlignView")								
281	C281T	C	T	AC=1;AN=2544;AACHANGE=ORF1a:P6S	1	orf1ab	281	P	S	Nonsynonymous			1.38463880823						=hyperlink("https://data.broadinstitute.org/compbio1/cav.php?a=wuhCor1_c&i=NC_045512.2;280;1;0&p=57&e=59&w=0&cp=0&mp=Alt+Alleles:""++++T+++++++++++CT++++++++++++++++++CC++++++++++++T++++++T++TY+++T+++++++++++++++++++++++T+++++++++++++++++++++T+T+++""@-57&f=C281T", "CodAlignView")	=hyperlink("http://genome.ucsc.edu/cgi-bin/hgTracks?db=wuhCor1&position=NC_045512.2:224-340&complement_wuhCor1=0&hgt.revCmplDisp_wuhCor1=0", "UCSCview")	orf1ab	281	P	S	Nonsynonymous			=hyperlink("https://data.broadinstitute.org/compbio1/cav.php?a=wuhCor1_c&i=NC_045512.2;280;1;0&p=57&e=59&w=0&cp=0&mp=Alt+Alleles:""++++T+++++++++++CT++++++++++++++++++CC++++++++++++T++++++T++TY+++T+++++++++++++++++++++++T+++++++++++++++++++++T+T+++""@-57&f=C281T", "CodAlignView")								
284	G284T	G	T	AC=1;AN=2544;AACHANGE=ORF1a:G7C	1	orf1ab	284	G	C	Nonsynonymous		Conserved	0.0						=hyperlink("https://data.broadinstitute.org/compbio1/cav.php?a=wuhCor1_c&i=NC_045512.2;283;1;0&p=57&e=59&w=0&cp=0&mp=Alt+Alleles:""+T+++++++++++CT++++++++++++++++++CC++++++++++++T++++++T++TY+++T+++++++++++++++++++++++T+++++++++++++++++++++T+T++++++""@-57&f=G284T", "CodAlignView")	=hyperlink("http://genome.ucsc.edu/cgi-bin/hgTracks?db=wuhCor1&position=NC_045512.2:227-343&complement_wuhCor1=0&hgt.revCmplDisp_wuhCor1=0", "UCSCview")	orf1ab	284	G	C	Nonsynonymous		Conserved	=hyperlink("https://data.broadinstitute.org/compbio1/cav.php?a=wuhCor1_c&i=NC_045512.2;283;1;0&p=57&e=59&w=0&cp=0&mp=Alt+Alleles:""+T+++++++++++CT++++++++++++++++++CC++++++++++++T++++++T++TY+++T+++++++++++++++++++++++T+++++++++++++++++++++T+T++++++""@-57&f=G284T", "CodAlignView")								
285	G285T	G	T	AC=1;AN=2544;AACHANGE=ORF1a:G7V	1	orf1ab	284	G	V	Nonsynonymous		Conserved	0.0						=hyperlink("https://data.broadinstitute.org/compbio1/cav.php?a=wuhCor1_c&i=NC_045512.2;284;1;0&p=58&e=58&w=0&cp=1&mp=Alt+Alleles:""+T+++++++++++CT++++++++++++++++++CC++++++++++++T++++++T++TY+++T+++++++++++++++++++++++T+++++++++++++++++++++T+T++++++""@-58&f=G285T", "CodAlignView")	=hyperlink("http://genome.ucsc.edu/cgi-bin/hgTracks?db=wuhCor1&position=NC_045512.2:227-343&complement_wuhCor1=0&hgt.revCmplDisp_wuhCor1=0", "UCSCview")	orf1ab	284	G	V	Nonsynonymous		Conserved	=hyperlink("https://data.broadinstitute.org/compbio1/cav.php?a=wuhCor1_c&i=NC_045512.2;284;1;0&p=58&e=58&w=0&cp=1&mp=Alt+Alleles:""+T+++++++++++CT++++++++++++++++++CC++++++++++++T++++++T++TY+++T+++++++++++++++++++++++T+++++++++++++++++++++T+T++++++""@-58&f=G285T", "CodAlignView")								
285	G285C	G	C	AC=1;AN=2544;AACHANGE=ORF1a:G7A	1	orf1ab	284	G	A	Nonsynonymous		Conserved	0.0						=hyperlink("https://data.broadinstitute.org/compbio1/cav.php?a=wuhCor1_c&i=NC_045512.2;284;1;0&p=58&e=58&w=0&cp=1&mp=Alt+Alleles:""+T+++++++++++CT++++++++++++++++++CC++++++++++++T++++++T++TY+++T+++++++++++++++++++++++T+++++++++++++++++++++T+T++++++""@-58&f=G285C", "CodAlignView")	=hyperlink("http://genome.ucsc.edu/cgi-bin/hgTracks?db=wuhCor1&position=NC_045512.2:227-343&complement_wuhCor1=0&hgt.revCmplDisp_wuhCor1=0", "UCSCview")	orf1ab	284	G	A	Nonsynonymous		Conserved	=hyperlink("https://data.broadinstitute.org/compbio1/cav.php?a=wuhCor1_c&i=NC_045512.2;284;1;0&p=58&e=58&w=0&cp=1&mp=Alt+Alleles:""+T+++++++++++CT++++++++++++++++++CC++++++++++++T++++++T++TY+++T+++++++++++++++++++++++T+++++++++++++++++++++T+T++++++""@-58&f=G285C", "CodAlignView")								
289	C289T	C	T	AC=1;AN=2544	1	orf1ab	287	F	F	Synonymous		Conserved		0.0	0.000177352046406	0.00634885616556	0.00483726957461	InSCE	=hyperlink("https://data.broadinstitute.org/compbio1/cav.php?a=wuhCor1_c&i=NC_045512.2;288;1;0&p=59&e=57&w=0&cp=2&mp=Alt+Alleles:""++++++++++CT++++++++++++++++++CC++++++++++++T++++++T++TY+++T+++++++++++++++++++++++T+++++++++++++++++++++T+T+++++++++""@-59&f=C289T", "CodAlignView")	=hyperlink("http://genome.ucsc.edu/cgi-bin/hgTracks?db=wuhCor1&position=NC_045512.2:230-346&complement_wuhCor1=0&hgt.revCmplDisp_wuhCor1=0", "UCSCview")	orf1ab	287	F	F	Synonymous		Conserved	=hyperlink("https://data.broadinstitute.org/compbio1/cav.php?a=wuhCor1_c&i=NC_045512.2;288;1;0&p=59&e=57&w=0&cp=2&mp=Alt+Alleles:""++++++++++CT++++++++++++++++++CC++++++++++++T++++++T++TY+++T+++++++++++++++++++++++T+++++++++++++++++++++T+T+++++++++""@-59&f=C289T", "CodAlignView")								
313	C313T	C	T	AC=19;AN=2544	19	orf1ab	311	L	L	Synonymous	4way	Conserved		0.0	8.87266641995e-05	0.00625948721806	0.00483726957461	InSCE	=hyperlink("https://data.broadinstitute.org/compbio1/cav.php?a=wuhCor1_c&i=NC_045512.2;312;1;0&p=59&e=57&w=0&cp=2&mp=Alt+Alleles:""++++++CC++++++++++++T++++++T++TY+++T+++++++++++++++++++++++T+++++++++++++++++++++T+T++++++++++++++++A++++++G+++++++++""@-59&f=C313T", "CodAlignView")	=hyperlink("http://genome.ucsc.edu/cgi-bin/hgTracks?db=wuhCor1&position=NC_045512.2:254-370&complement_wuhCor1=0&hgt.revCmplDisp_wuhCor1=0", "UCSCview")	orf1ab	311	L	L	Synonymous	4way	Conserved	=hyperlink("https://data.broadinstitute.org/compbio1/cav.php?a=wuhCor1_c&i=NC_045512.2;312;1;0&p=59&e=57&w=0&cp=2&mp=Alt+Alleles:""++++++CC++++++++++++T++++++T++TY+++T+++++++++++++++++++++++T+++++++++++++++++++++T+T++++++++++++++++A++++++G+++++++++""@-59&f=C313T", "CodAlignView")								
335	C335T	C	T	AC=2;AN=2544;AACHANGE=ORF1a:R24C	2	orf1ab	335	R	C	Nonsynonymous			6.74159173567						=hyperlink("https://data.broadinstitute.org/compbio1/cav.php?a=wuhCor1_c&i=NC_045512.2;334;1;0&p=57&e=59&w=0&cp=0&mp=Alt+Alleles:""+++T++TY+++T+++++++++++++++++++++++T+++++++++++++++++++++T+T++++++++++++++++A++++++G+++++++++++A+++++A+++++++++++++++""@-57&f=C335T", "CodAlignView")	=hyperlink("http://genome.ucsc.edu/cgi-bin/hgTracks?db=wuhCor1&position=NC_045512.2:278-394&complement_wuhCor1=0&hgt.revCmplDisp_wuhCor1=0", "UCSCview")	orf1ab	335	R	C	Nonsynonymous			=hyperlink("https://data.broadinstitute.org/compbio1/cav.php?a=wuhCor1_c&i=NC_045512.2;334;1;0&p=57&e=59&w=0&cp=0&mp=Alt+Alleles:""+++T++TY+++T+++++++++++++++++++++++T+++++++++++++++++++++T+T++++++++++++++++A++++++G+++++++++++A+++++A+++++++++++++++""@-57&f=C335T", "CodAlignView")								
337	C337T	C	T	AC=1;AN=2544	1	orf1ab	335	R	R	Synonymous	4way			2.0148067836	0.299120625872				=hyperlink("https://data.broadinstitute.org/compbio1/cav.php?a=wuhCor1_c&i=NC_045512.2;336;1;0&p=59&e=57&w=0&cp=2&mp=Alt+Alleles:""+++T++TY+++T+++++++++++++++++++++++T+++++++++++++++++++++T+T++++++++++++++++A++++++G+++++++++++A+++++A+++++++++++++++""@-59&f=C337T", "CodAlignView")	=hyperlink("http://genome.ucsc.edu/cgi-bin/hgTracks?db=wuhCor1&position=NC_045512.2:278-394&complement_wuhCor1=0&hgt.revCmplDisp_wuhCor1=0", "UCSCview")	orf1ab	335	R	R	Synonymous	4way		=hyperlink("https://data.broadinstitute.org/compbio1/cav.php?a=wuhCor1_c&i=NC_045512.2;336;1;0&p=59&e=57&w=0&cp=2&mp=Alt+Alleles:""+++T++TY+++T+++++++++++++++++++++++T+++++++++++++++++++++T+T++++++++++++++++A++++++G+++++++++++A+++++A+++++++++++++++""@-59&f=C337T", "CodAlignView")								
354	G354A	G	A	AC=2;AN=2544;AACHANGE=ORF1a:G30D	2	orf1ab	353	G	D	Nonsynonymous		Conserved	0.0						=hyperlink("https://data.broadinstitute.org/compbio1/cav.php?a=wuhCor1_c&i=NC_045512.2;353;1;0&p=58&e=58&w=0&cp=1&mp=Alt+Alleles:""+++++++++++++++++T+++++++++++++++++++++T+T++++++++++++++++A++++++G+++++++++++A+++++A++++++++++++++++++T++++++++++++++""@-58&f=G354A", "CodAlignView")	=hyperlink("http://genome.ucsc.edu/cgi-bin/hgTracks?db=wuhCor1&position=NC_045512.2:296-412&complement_wuhCor1=0&hgt.revCmplDisp_wuhCor1=0", "UCSCview")	orf1ab	353	G	D	Nonsynonymous		Conserved	=hyperlink("https://data.broadinstitute.org/compbio1/cav.php?a=wuhCor1_c&i=NC_045512.2;353;1;0&p=58&e=58&w=0&cp=1&mp=Alt+Alleles:""+++++++++++++++++T+++++++++++++++++++++T+T++++++++++++++++A++++++G+++++++++++A+++++A++++++++++++++++++T++++++++++++++""@-58&f=G354A", "CodAlignView")								
361	A361G	A	G	AC=1;AN=2544	1	orf1ab	359	G	G	Synonymous	4way			0.443248222047	0.212739160112	0.49816419993	1.0		=hyperlink("https://data.broadinstitute.org/compbio1/cav.php?a=wuhCor1_c&i=NC_045512.2;360;1;0&p=59&e=57&w=0&cp=2&mp=Alt+Alleles:""+++++++++++T+++++++++++++++++++++T+T++++++++++++++++A++++++G+++++++++++A+++++A++++++++++++++++++T++++++++++++++++++++""@-59&f=A361G", "CodAlignView")	=hyperlink("http://genome.ucsc.edu/cgi-bin/hgTracks?db=wuhCor1&position=NC_045512.2:302-418&complement_wuhCor1=0&hgt.revCmplDisp_wuhCor1=0", "UCSCview")	orf1ab	359	G	G	Synonymous	4way		=hyperlink("https://data.broadinstitute.org/compbio1/cav.php?a=wuhCor1_c&i=NC_045512.2;360;1;0&p=59&e=57&w=0&cp=2&mp=Alt+Alleles:""+++++++++++T+++++++++++++++++++++T+T++++++++++++++++A++++++G+++++++++++A+++++A++++++++++++++++++T++++++++++++++++++++""@-59&f=A361G", "CodAlignView")								
373	G373A	G	A	AC=1;AN=2544	1	orf1ab	371	E	E	Synonymous				0.378667536996	0.289949856939	0.599087572058	1.0		=hyperlink("https://data.broadinstitute.org/compbio1/cav.php?a=wuhCor1_c&i=NC_045512.2;372;1;0&p=59&e=57&w=0&cp=2&mp=Alt+Alleles:""+++++++++++++++++++++T+T++++++++++++++++A++++++G+++++++++++A+++++A++++++++++++++++++T++++++++++++++++++++++++++++++++""@-59&f=G373A", "CodAlignView")	=hyperlink("http://genome.ucsc.edu/cgi-bin/hgTracks?db=wuhCor1&position=NC_045512.2:314-430&complement_wuhCor1=0&hgt.revCmplDisp_wuhCor1=0", "UCSCview")	orf1ab	371	E	E	Synonymous			=hyperlink("https://data.broadinstitute.org/compbio1/cav.php?a=wuhCor1_c&i=NC_045512.2;372;1;0&p=59&e=57&w=0&cp=2&mp=Alt+Alleles:""+++++++++++++++++++++T+T++++++++++++++++A++++++G+++++++++++A+++++A++++++++++++++++++T++++++++++++++++++++++++++++++++""@-59&f=G373A", "CodAlignView")								
379	C379A	C	A	AC=2;AN=2544	2	orf1ab	377	V	V	Synonymous	4way			0.422773317691	0.145885270936	0.37737822309	1.0		=hyperlink("https://data.broadinstitute.org/compbio1/cav.php?a=wuhCor1_c&i=NC_045512.2;378;1;0&p=59&e=57&w=0&cp=2&mp=Alt+Alleles:""+++++++++++++++T+T++++++++++++++++A++++++G+++++++++++A+++++A++++++++++++++++++T++++++++++++++++++++++++++++++++A+++++""@-59&f=C379A", "CodAlignView")	=hyperlink("http://genome.ucsc.edu/cgi-bin/hgTracks?db=wuhCor1&position=NC_045512.2:320-436&complement_wuhCor1=0&hgt.revCmplDisp_wuhCor1=0", "UCSCview")	orf1ab	377	V	V	Synonymous	4way		=hyperlink("https://data.broadinstitute.org/compbio1/cav.php?a=wuhCor1_c&i=NC_045512.2;378;1;0&p=59&e=57&w=0&cp=2&mp=Alt+Alleles:""+++++++++++++++T+T++++++++++++++++A++++++G+++++++++++A+++++A++++++++++++++++++T++++++++++++++++++++++++++++++++A+++++""@-59&f=C379A", "CodAlignView")								
398	C398T	C	T	AC=1;AN=2544;AACHANGE=ORF1a:H45Y	1	orf1ab	398	H	Y	Nonsynonymous		Conserved	0.0						=hyperlink("https://data.broadinstitute.org/compbio1/cav.php?a=wuhCor1_c&i=NC_045512.2;397;1;0&p=57&e=59&w=0&cp=0&mp=Alt+Alleles:""+++++++++++++A++++++G+++++++++++A+++++A++++++++++++++++++T++++++++++++++++++++++++++++++++A++++++++++++++++++++++++++""@-57&f=C398T", "CodAlignView")	=hyperlink("http://genome.ucsc.edu/cgi-bin/hgTracks?db=wuhCor1&position=NC_045512.2:341-457&complement_wuhCor1=0&hgt.revCmplDisp_wuhCor1=0", "UCSCview")	orf1ab	398	H	Y	Nonsynonymous		Conserved	=hyperlink("https://data.broadinstitute.org/compbio1/cav.php?a=wuhCor1_c&i=NC_045512.2;397;1;0&p=57&e=59&w=0&cp=0&mp=Alt+Alleles:""+++++++++++++A++++++G+++++++++++A+++++A++++++++++++++++++T++++++++++++++++++++++++++++++++A++++++++++++++++++++++++++""@-57&f=C398T", "CodAlignView")								
431	G431A	G	A	AC=7;AN=2544;AACHANGE=ORF1a:V56I	7	orf1ab	431	V	I	Nonsynonymous			1.73835007446						=hyperlink("https://data.broadinstitute.org/compbio1/cav.php?a=wuhCor1_c&i=NC_045512.2;430;1;0&p=57&e=59&w=0&cp=0&mp=Alt+Alleles:""+++++A++++++++++++++++++T++++++++++++++++++++++++++++++++A++++++++++++++++++++++++++++G+++++++++++++++++++++++++++++A""@-57&f=G431A", "CodAlignView")	=hyperlink("http://genome.ucsc.edu/cgi-bin/hgTracks?db=wuhCor1&position=NC_045512.2:374-490&complement_wuhCor1=0&hgt.revCmplDisp_wuhCor1=0", "UCSCview")	orf1ab	431	V	I	Nonsynonymous			=hyperlink("https://data.broadinstitute.org/compbio1/cav.php?a=wuhCor1_c&i=NC_045512.2;430;1;0&p=57&e=59&w=0&cp=0&mp=Alt+Alleles:""+++++A++++++++++++++++++T++++++++++++++++++++++++++++++++A++++++++++++++++++++++++++++G+++++++++++++++++++++++++++++A""@-57&f=G431A", "CodAlignView")								
460	A460G	A	G	AC=1;AN=2544	1	orf1ab	458	E	E	Synonymous		Conserved		0.0	0.0253749670842	0.112101391422	0.145563446425	InSCE	=hyperlink("https://data.broadinstitute.org/compbio1/cav.php?a=wuhCor1_c&i=NC_045512.2;459;1;0&p=59&e=57&w=0&cp=2&mp=Alt+Alleles:""++++++++++++++++++++++++++++++A++++++++++++++++++++++++++++G+++++++++++++++++++++++++++++A+++++++++++++++++++++++C+++""@-59&f=A460G", "CodAlignView")	=hyperlink("http://genome.ucsc.edu/cgi-bin/hgTracks?db=wuhCor1&position=NC_045512.2:401-517&complement_wuhCor1=0&hgt.revCmplDisp_wuhCor1=0", "UCSCview")	orf1ab	458	E	E	Synonymous		Conserved	=hyperlink("https://data.broadinstitute.org/compbio1/cav.php?a=wuhCor1_c&i=NC_045512.2;459;1;0&p=59&e=57&w=0&cp=2&mp=Alt+Alleles:""++++++++++++++++++++++++++++++A++++++++++++++++++++++++++++G+++++++++++++++++++++++++++++A+++++++++++++++++++++++C+++""@-59&f=A460G", "CodAlignView")								
490	T490A	T	A	AC=5;AN=2544;AACHANGE=ORF1a:D75E	5	orf1ab	488	D	E	Nonsynonymous			4.00944853633						=hyperlink("https://data.broadinstitute.org/compbio1/cav.php?a=wuhCor1_c&i=NC_045512.2;489;1;0&p=59&e=57&w=0&cp=2&mp=Alt+Alleles:""A++++++++++++++++++++++++++++G+++++++++++++++++++++++++++++A+++++++++++++++++++++++C+++++++++++T+++++++++++++ATA+G+++""@-59&f=T490A", "CodAlignView")	=hyperlink("http://genome.ucsc.edu/cgi-bin/hgTracks?db=wuhCor1&position=NC_045512.2:431-547&complement_wuhCor1=0&hgt.revCmplDisp_wuhCor1=0", "UCSCview")	orf1ab	488	D	E	Nonsynonymous			=hyperlink("https://data.broadinstitute.org/compbio1/cav.php?a=wuhCor1_c&i=NC_045512.2;489;1;0&p=59&e=57&w=0&cp=2&mp=Alt+Alleles:""A++++++++++++++++++++++++++++G+++++++++++++++++++++++++++++A+++++++++++++++++++++++C+++++++++++T+++++++++++++ATA+G+++""@-59&f=T490A", "CodAlignView")								
514	T514C	T	C	AC=56;AN=2544	56	orf1ab	512	H	H	Synonymous				3.05756931502	0.0179776659924				=hyperlink("https://data.broadinstitute.org/compbio1/cav.php?a=wuhCor1_c&i=NC_045512.2;513;1;0&p=59&e=57&w=0&cp=2&mp=Alt+Alleles:""+++++G+++++++++++++++++++++++++++++A+++++++++++++++++++++++C+++++++++++T+++++++++++++ATA+G+++++++++++T+++++++++++++++""@-59&f=T514C", "CodAlignView")	=hyperlink("http://genome.ucsc.edu/cgi-bin/hgTracks?db=wuhCor1&position=NC_045512.2:455-571&complement_wuhCor1=0&hgt.revCmplDisp_wuhCor1=0", "UCSCview")	orf1ab	512	H	H	Synonymous			=hyperlink("https://data.broadinstitute.org/compbio1/cav.php?a=wuhCor1_c&i=NC_045512.2;513;1;0&p=59&e=57&w=0&cp=2&mp=Alt+Alleles:""+++++G+++++++++++++++++++++++++++++A+++++++++++++++++++++++C+++++++++++T+++++++++++++ATA+G+++++++++++T+++++++++++++++""@-59&f=T514C", "CodAlignView")								
526	G526T	G	T	AC=2;AN=2544;AACHANGE=ORF1a:E87D	2	orf1ab	524	E	D	Nonsynonymous		Conserved	0.0						=hyperlink("https://data.broadinstitute.org/compbio1/cav.php?a=wuhCor1_c&i=NC_045512.2;525;1;0&p=59&e=57&w=0&cp=2&mp=Alt+Alleles:""+++++++++++++++++++++++A+++++++++++++++++++++++C+++++++++++T+++++++++++++ATA+G+++++++++++T++++++++++++++++++T+++++++T""@-59&f=G526T", "CodAlignView")	=hyperlink("http://genome.ucsc.edu/cgi-bin/hgTracks?db=wuhCor1&position=NC_045512.2:467-583&complement_wuhCor1=0&hgt.revCmplDisp_wuhCor1=0", "UCSCview")	orf1ab	524	E	D	Nonsynonymous		Conserved	=hyperlink("https://data.broadinstitute.org/compbio1/cav.php?a=wuhCor1_c&i=NC_045512.2;525;1;0&p=59&e=57&w=0&cp=2&mp=Alt+Alleles:""+++++++++++++++++++++++A+++++++++++++++++++++++C+++++++++++T+++++++++++++ATA+G+++++++++++T++++++++++++++++++T+++++++T""@-59&f=G526T", "CodAlignView")								
540	T540A	T	A	AC=1;AN=2544;AACHANGE=ORF1a:L92H	1	orf1ab	539	L	H	Nonsynonymous			14.8547715396						=hyperlink("https://data.broadinstitute.org/compbio1/cav.php?a=wuhCor1_c&i=NC_045512.2;539;1;0&p=58&e=58&w=0&cp=1&mp=Alt+Alleles:""++++++++A+++++++++++++++++++++++C+++++++++++T+++++++++++++ATA+G+++++++++++T++++++++++++++++++T+++++++T++C++++++++++++""@-58&f=T540A", "CodAlignView")	=hyperlink("http://genome.ucsc.edu/cgi-bin/hgTracks?db=wuhCor1&position=NC_045512.2:482-598&complement_wuhCor1=0&hgt.revCmplDisp_wuhCor1=0", "UCSCview")	orf1ab	539	L	H	Nonsynonymous			=hyperlink("https://data.broadinstitute.org/compbio1/cav.php?a=wuhCor1_c&i=NC_045512.2;539;1;0&p=58&e=58&w=0&cp=1&mp=Alt+Alleles:""++++++++A+++++++++++++++++++++++C+++++++++++T+++++++++++++ATA+G+++++++++++T++++++++++++++++++T+++++++T++C++++++++++++""@-58&f=T540A", "CodAlignView")								
541	C541T	C	T	AC=1;AN=2544	1	orf1ab	539	L	L	Synonymous	4way			1.71763391432	0.377796532818				=hyperlink("https://data.broadinstitute.org/compbio1/cav.php?a=wuhCor1_c&i=NC_045512.2;540;1;0&p=59&e=57&w=0&cp=2&mp=Alt+Alleles:""++++++++A+++++++++++++++++++++++C+++++++++++T+++++++++++++ATA+G+++++++++++T++++++++++++++++++T+++++++T++C++++++++++++""@-59&f=C541T", "CodAlignView")	=hyperlink("http://genome.ucsc.edu/cgi-bin/hgTracks?db=wuhCor1&position=NC_045512.2:482-598&complement_wuhCor1=0&hgt.revCmplDisp_wuhCor1=0", "UCSCview")	orf1ab	539	L	L	Synonymous	4way		=hyperlink("https://data.broadinstitute.org/compbio1/cav.php?a=wuhCor1_c&i=NC_045512.2;540;1;0&p=59&e=57&w=0&cp=2&mp=Alt+Alleles:""++++++++A+++++++++++++++++++++++C+++++++++++T+++++++++++++ATA+G+++++++++++T++++++++++++++++++T+++++++T++C++++++++++++""@-59&f=C541T", "CodAlignView")								
542	G542A	G	A	AC=1;AN=2544;AACHANGE=ORF1a:E93K	1	orf1ab	542	E	K	Nonsynonymous			11.7046859391						=hyperlink("https://data.broadinstitute.org/compbio1/cav.php?a=wuhCor1_c&i=NC_045512.2;541;1;0&p=57&e=59&w=0&cp=0&mp=Alt+Alleles:""+++++A+++++++++++++++++++++++C+++++++++++T+++++++++++++ATA+G+++++++++++T++++++++++++++++++T+++++++T++C+++++++++++++++""@-57&f=G542A", "CodAlignView")	=hyperlink("http://genome.ucsc.edu/cgi-bin/hgTracks?db=wuhCor1&position=NC_045512.2:485-601&complement_wuhCor1=0&hgt.revCmplDisp_wuhCor1=0", "UCSCview")	orf1ab	542	E	K	Nonsynonymous			=hyperlink("https://data.broadinstitute.org/compbio1/cav.php?a=wuhCor1_c&i=NC_045512.2;541;1;0&p=57&e=59&w=0&cp=0&mp=Alt+Alleles:""+++++A+++++++++++++++++++++++C+++++++++++T+++++++++++++ATA+G+++++++++++T++++++++++++++++++T+++++++T++C+++++++++++++++""@-57&f=G542A", "CodAlignView")								
544	A544G	A	G	AC=1;AN=2544;AACHANGE=ORF1a:E93K	1	orf1ab	542	E	E	Synonymous				7.32006446343	0.000349874240965				=hyperlink("https://data.broadinstitute.org/compbio1/cav.php?a=wuhCor1_c&i=NC_045512.2;543;1;0&p=59&e=57&w=0&cp=2&mp=Alt+Alleles:""+++++A+++++++++++++++++++++++C+++++++++++T+++++++++++++ATA+G+++++++++++T++++++++++++++++++T+++++++T++C+++++++++++++++""@-59&f=A544G", "CodAlignView")	=hyperlink("http://genome.ucsc.edu/cgi-bin/hgTracks?db=wuhCor1&position=NC_045512.2:485-601&complement_wuhCor1=0&hgt.revCmplDisp_wuhCor1=0", "UCSCview")	orf1ab	542	E	E	Synonymous			=hyperlink("https://data.broadinstitute.org/compbio1/cav.php?a=wuhCor1_c&i=NC_045512.2;543;1;0&p=59&e=57&w=0&cp=2&mp=Alt+Alleles:""+++++A+++++++++++++++++++++++C+++++++++++T+++++++++++++ATA+G+++++++++++T++++++++++++++++++T+++++++T++C+++++++++++++++""@-59&f=A544G", "CodAlignView")								
556	C556T	C	T	AC=1;AN=2544	1	orf1ab	554	Y	Y	Synonymous				0.837023969623	0.753113677728	0.902819640174	1.0	InSCE	=hyperlink("https://data.broadinstitute.org/compbio1/cav.php?a=wuhCor1_c&i=NC_045512.2;555;1;0&p=59&e=57&w=0&cp=2&mp=Alt+Alleles:""+++++++++++++++++C+++++++++++T+++++++++++++ATA+G+++++++++++T++++++++++++++++++T+++++++T++C+++++++++++++++++++++++++++""@-59&f=C556T", "CodAlignView")	=hyperlink("http://genome.ucsc.edu/cgi-bin/hgTracks?db=wuhCor1&position=NC_045512.2:497-613&complement_wuhCor1=0&hgt.revCmplDisp_wuhCor1=0", "UCSCview")	orf1ab	554	Y	Y	Synonymous			=hyperlink("https://data.broadinstitute.org/compbio1/cav.php?a=wuhCor1_c&i=NC_045512.2;555;1;0&p=59&e=57&w=0&cp=2&mp=Alt+Alleles:""+++++++++++++++++C+++++++++++T+++++++++++++ATA+G+++++++++++T++++++++++++++++++T+++++++T++C+++++++++++++++++++++++++++""@-59&f=C556T", "CodAlignView")								
575	C575T	C	T	AC=2;AN=2544;AACHANGE=ORF1a:L104F	2	orf1ab	575	L	F	Nonsynonymous		Conserved	0.0						=hyperlink("https://data.broadinstitute.org/compbio1/cav.php?a=wuhCor1_c&i=NC_045512.2;574;1;0&p=57&e=59&w=0&cp=0&mp=Alt+Alleles:""++++++++T+++++++++++++ATA+G+++++++++++T++++++++++++++++++T+++++++T++C+++++++++++++++++++++++++++A+++GT+++++++++++++++""@-57&f=C575T", "CodAlignView")	=hyperlink("http://genome.ucsc.edu/cgi-bin/hgTracks?db=wuhCor1&position=NC_045512.2:518-634&complement_wuhCor1=0&hgt.revCmplDisp_wuhCor1=0", "UCSCview")	orf1ab	575	L	F	Nonsynonymous		Conserved	=hyperlink("https://data.broadinstitute.org/compbio1/cav.php?a=wuhCor1_c&i=NC_045512.2;574;1;0&p=57&e=59&w=0&cp=0&mp=Alt+Alleles:""++++++++T+++++++++++++ATA+G+++++++++++T++++++++++++++++++T+++++++T++C+++++++++++++++++++++++++++A+++GT+++++++++++++++""@-57&f=C575T", "CodAlignView")								
583	C583T	C	T	AC=1;AN=2544	1	orf1ab	581	V	V	Synonymous	4way			9.50150027168	3.09800103127e-07				=hyperlink("https://data.broadinstitute.org/compbio1/cav.php?a=wuhCor1_c&i=NC_045512.2;582;1;0&p=59&e=57&w=0&cp=2&mp=Alt+Alleles:""++T+++++++++++++ATA+G+++++++++++T++++++++++++++++++T+++++++T++C+++++++++++++++++++++++++++A+++GT+++++++++++++++++++++""@-59&f=C583T", "CodAlignView")	=hyperlink("http://genome.ucsc.edu/cgi-bin/hgTracks?db=wuhCor1&position=NC_045512.2:524-640&complement_wuhCor1=0&hgt.revCmplDisp_wuhCor1=0", "UCSCview")	orf1ab	581	V	V	Synonymous	4way		=hyperlink("https://data.broadinstitute.org/compbio1/cav.php?a=wuhCor1_c&i=NC_045512.2;582;1;0&p=59&e=57&w=0&cp=2&mp=Alt+Alleles:""++T+++++++++++++ATA+G+++++++++++T++++++++++++++++++T+++++++T++C+++++++++++++++++++++++++++A+++GT+++++++++++++++++++++""@-59&f=C583T", "CodAlignView")								
586	T586C	T	C	AC=1;AN=2544	1	orf1ab	584	L	L	Synonymous	4way			0.528580845909	0.234711177403	0.536210088213	1.0		=hyperlink("https://data.broadinstitute.org/compbio1/cav.php?a=wuhCor1_c&i=NC_045512.2;585;1;0&p=59&e=57&w=0&cp=2&mp=Alt+Alleles:""+++++++++++++ATA+G+++++++++++T++++++++++++++++++T+++++++T++C+++++++++++++++++++++++++++A+++GT++++++++++++++++++++++++""@-59&f=T586C", "CodAlignView")	=hyperlink("http://genome.ucsc.edu/cgi-bin/hgTracks?db=wuhCor1&position=NC_045512.2:527-643&complement_wuhCor1=0&hgt.revCmplDisp_wuhCor1=0", "UCSCview")	orf1ab	584	L	L	Synonymous	4way		=hyperlink("https://data.broadinstitute.org/compbio1/cav.php?a=wuhCor1_c&i=NC_045512.2;585;1;0&p=59&e=57&w=0&cp=2&mp=Alt+Alleles:""+++++++++++++ATA+G+++++++++++T++++++++++++++++++T+++++++T++C+++++++++++++++++++++++++++A+++GT++++++++++++++++++++++++""@-59&f=T586C", "CodAlignView")								
614	G614A	G	A	AC=2;AN=2544;AACHANGE=ORF1a:A117T	2	orf1ab	614	A	T	Nonsynonymous			2.55500114566						=hyperlink("https://data.broadinstitute.org/compbio1/cav.php?a=wuhCor1_c&i=NC_045512.2;613;1;0&p=57&e=59&w=0&cp=0&mp=Alt+Alleles:""++++++++++++++++++T+++++++T++C+++++++++++++++++++++++++++A+++GT++++++++++++++++++++++++++++++++++++++C+++++++++++++++""@-57&f=G614A", "CodAlignView")	=hyperlink("http://genome.ucsc.edu/cgi-bin/hgTracks?db=wuhCor1&position=NC_045512.2:557-673&complement_wuhCor1=0&hgt.revCmplDisp_wuhCor1=0", "UCSCview")	orf1ab	614	A	T	Nonsynonymous			=hyperlink("https://data.broadinstitute.org/compbio1/cav.php?a=wuhCor1_c&i=NC_045512.2;613;1;0&p=57&e=59&w=0&cp=0&mp=Alt+Alleles:""++++++++++++++++++T+++++++T++C+++++++++++++++++++++++++++A+++GT++++++++++++++++++++++++++++++++++++++C+++++++++++++++""@-57&f=G614A", "CodAlignView")								
618	A618G	A	G	AC=5;AN=2544;AACHANGE=ORF1a:Y118C	5	orf1ab	617	Y	C	Nonsynonymous		Conserved	0.0						=hyperlink("https://data.broadinstitute.org/compbio1/cav.php?a=wuhCor1_c&i=NC_045512.2;617;1;0&p=58&e=58&w=0&cp=1&mp=Alt+Alleles:""+++++++++++++++T+++++++T++C+++++++++++++++++++++++++++A+++GT++++++++++++++++++++++++++++++++++++++C++++++++++++++++++""@-58&f=A618G", "CodAlignView")	=hyperlink("http://genome.ucsc.edu/cgi-bin/hgTracks?db=wuhCor1&position=NC_045512.2:560-676&complement_wuhCor1=0&hgt.revCmplDisp_wuhCor1=0", "UCSCview")	orf1ab	617	Y	C	Nonsynonymous		Conserved	=hyperlink("https://data.broadinstitute.org/compbio1/cav.php?a=wuhCor1_c&i=NC_045512.2;617;1;0&p=58&e=58&w=0&cp=1&mp=Alt+Alleles:""+++++++++++++++T+++++++T++C+++++++++++++++++++++++++++A+++GT++++++++++++++++++++++++++++++++++++++C++++++++++++++++++""@-58&f=A618G", "CodAlignView")								
619	C619T	C	T	AC=1;AN=2544	1	orf1ab	617	Y	Y	Synonymous		Conserved		0.0	0.000343371119851	0.00634885616556	0.00483726957461	InSCE	=hyperlink("https://data.broadinstitute.org/compbio1/cav.php?a=wuhCor1_c&i=NC_045512.2;618;1;0&p=59&e=57&w=0&cp=2&mp=Alt+Alleles:""+++++++++++++++T+++++++T++C+++++++++++++++++++++++++++A+++GT++++++++++++++++++++++++++++++++++++++C++++++++++++++++++""@-59&f=C619T", "CodAlignView")	=hyperlink("http://genome.ucsc.edu/cgi-bin/hgTracks?db=wuhCor1&position=NC_045512.2:560-676&complement_wuhCor1=0&hgt.revCmplDisp_wuhCor1=0", "UCSCview")	orf1ab	617	Y	Y	Synonymous		Conserved	=hyperlink("https://data.broadinstitute.org/compbio1/cav.php?a=wuhCor1_c&i=NC_045512.2;618;1;0&p=59&e=57&w=0&cp=2&mp=Alt+Alleles:""+++++++++++++++T+++++++T++C+++++++++++++++++++++++++++A+++GT++++++++++++++++++++++++++++++++++++++C++++++++++++++++++""@-59&f=C619T", "CodAlignView")								
658	T658C	T	C	AC=8;AN=2544	8	orf1ab	656	A	A	Synonymous	4way			1.23447194406	0.66850650436				=hyperlink("https://data.broadinstitute.org/compbio1/cav.php?a=wuhCor1_c&i=NC_045512.2;657;1;0&p=59&e=57&w=0&cp=2&mp=Alt+Alleles:""+++++++++++++++A+++GT++++++++++++++++++++++++++++++++++++++C++++++++++++++++++++T+++++++++++++++++++++++++++++++C++++""@-59&f=T658C", "CodAlignView")	=hyperlink("http://genome.ucsc.edu/cgi-bin/hgTracks?db=wuhCor1&position=NC_045512.2:599-715&complement_wuhCor1=0&hgt.revCmplDisp_wuhCor1=0", "UCSCview")	orf1ab	656	A	A	Synonymous	4way		=hyperlink("https://data.broadinstitute.org/compbio1/cav.php?a=wuhCor1_c&i=NC_045512.2;657;1;0&p=59&e=57&w=0&cp=2&mp=Alt+Alleles:""+++++++++++++++A+++GT++++++++++++++++++++++++++++++++++++++C++++++++++++++++++++T+++++++++++++++++++++++++++++++C++++""@-59&f=T658C", "CodAlignView")								
679	C679T	C	T	AC=3;AN=2544	3	orf1ab	677	A	A	Synonymous	4way	Conserved		0.127860081922	0.00394781911995	0.043745120481	0.0681894360137	InSCE	=hyperlink("https://data.broadinstitute.org/compbio1/cav.php?a=wuhCor1_c&i=NC_045512.2;678;1;0&p=59&e=57&w=0&cp=2&mp=Alt+Alleles:""++++++++++++++++++++++++++++++++++++++C++++++++++++++++++++T+++++++++++++++++++++++++++++++C+++++++++++++++++++++++++""@-59&f=C679T", "CodAlignView")	=hyperlink("http://genome.ucsc.edu/cgi-bin/hgTracks?db=wuhCor1&position=NC_045512.2:620-736&complement_wuhCor1=0&hgt.revCmplDisp_wuhCor1=0", "UCSCview")	orf1ab	677	A	A	Synonymous	4way	Conserved	=hyperlink("https://data.broadinstitute.org/compbio1/cav.php?a=wuhCor1_c&i=NC_045512.2;678;1;0&p=59&e=57&w=0&cp=2&mp=Alt+Alleles:""++++++++++++++++++++++++++++++++++++++C++++++++++++++++++++T+++++++++++++++++++++++++++++++C+++++++++++++++++++++++++""@-59&f=C679T", "CodAlignView")								
711	T711C	T	C	AC=1;AN=2544;AACHANGE=ORF1a:L149P	1	orf1ab	710	L	P	Nonsynonymous		Conserved	0.0						=hyperlink("https://data.broadinstitute.org/compbio1/cav.php?a=wuhCor1_c&i=NC_045512.2;710;1;0&p=58&e=58&w=0&cp=1&mp=Alt+Alleles:""+++++C++++++++++++++++++++T+++++++++++++++++++++++++++++++C+++++++++++++++++++++++++++++++++T+++++++++++++++G++++++T+""@-58&f=T711C", "CodAlignView")	=hyperlink("http://genome.ucsc.edu/cgi-bin/hgTracks?db=wuhCor1&position=NC_045512.2:653-769&complement_wuhCor1=0&hgt.revCmplDisp_wuhCor1=0", "UCSCview")	orf1ab	710	L	P	Nonsynonymous		Conserved	=hyperlink("https://data.broadinstitute.org/compbio1/cav.php?a=wuhCor1_c&i=NC_045512.2;710;1;0&p=58&e=58&w=0&cp=1&mp=Alt+Alleles:""+++++C++++++++++++++++++++T+++++++++++++++++++++++++++++++C+++++++++++++++++++++++++++++++++T+++++++++++++++G++++++T+""@-58&f=T711C", "CodAlignView")								
745	C745T	C	T	AC=1;AN=2544	1	orf1ab	743	N	N	Synonymous				0.754114115641	0.619201232693	0.816880499469	1.0	InSCE	=hyperlink("https://data.broadinstitute.org/compbio1/cav.php?a=wuhCor1_c&i=NC_045512.2;744;1;0&p=59&e=57&w=0&cp=2&mp=Alt+Alleles:""+++++++++++++++++++++++++C+++++++++++++++++++++++++++++++++T+++++++++++++++G++++++T++++++++++++++++++++++++++++++TA++""@-59&f=C745T", "CodAlignView")	=hyperlink("http://genome.ucsc.edu/cgi-bin/hgTracks?db=wuhCor1&position=NC_045512.2:686-802&complement_wuhCor1=0&hgt.revCmplDisp_wuhCor1=0", "UCSCview")	orf1ab	743	N	N	Synonymous			=hyperlink("https://data.broadinstitute.org/compbio1/cav.php?a=wuhCor1_c&i=NC_045512.2;744;1;0&p=59&e=57&w=0&cp=2&mp=Alt+Alleles:""+++++++++++++++++++++++++C+++++++++++++++++++++++++++++++++T+++++++++++++++G++++++T++++++++++++++++++++++++++++++TA++""@-59&f=C745T", "CodAlignView")								
761	A761G	A	G	AC=1;AN=2544;AACHANGE=ORF1a:S166G	1	orf1ab	761	S	G	Nonsynonymous			1.14067451735						=hyperlink("https://data.broadinstitute.org/compbio1/cav.php?a=wuhCor1_c&i=NC_045512.2;760;1;0&p=57&e=59&w=0&cp=0&mp=Alt+Alleles:""+++++++C+++++++++++++++++++++++++++++++++T+++++++++++++++G++++++T++++++++++++++++++++++++++++++TA++++++++++++++++++++""@-57&f=A761G", "CodAlignView")	=hyperlink("http://genome.ucsc.edu/cgi-bin/hgTracks?db=wuhCor1&position=NC_045512.2:704-820&complement_wuhCor1=0&hgt.revCmplDisp_wuhCor1=0", "UCSCview")	orf1ab	761	S	G	Nonsynonymous			=hyperlink("https://data.broadinstitute.org/compbio1/cav.php?a=wuhCor1_c&i=NC_045512.2;760;1;0&p=57&e=59&w=0&cp=0&mp=Alt+Alleles:""+++++++C+++++++++++++++++++++++++++++++++T+++++++++++++++G++++++T++++++++++++++++++++++++++++++TA++++++++++++++++++++""@-57&f=A761G", "CodAlignView")								
768	G768T	G	T	AC=1;AN=2544;AACHANGE=ORF1a:G168V	1	orf1ab	767	G	V	Nonsynonymous		Conserved	0.0						=hyperlink("https://data.broadinstitute.org/compbio1/cav.php?a=wuhCor1_c&i=NC_045512.2;767;1;0&p=58&e=58&w=0&cp=1&mp=Alt+Alleles:""+C+++++++++++++++++++++++++++++++++T+++++++++++++++G++++++T++++++++++++++++++++++++++++++TA++++++++++++++++++++++++++""@-58&f=G768T", "CodAlignView")	=hyperlink("http://genome.ucsc.edu/cgi-bin/hgTracks?db=wuhCor1&position=NC_045512.2:710-826&complement_wuhCor1=0&hgt.revCmplDisp_wuhCor1=0", "UCSCview")	orf1ab	767	G	V	Nonsynonymous		Conserved	=hyperlink("https://data.broadinstitute.org/compbio1/cav.php?a=wuhCor1_c&i=NC_045512.2;767;1;0&p=58&e=58&w=0&cp=1&mp=Alt+Alleles:""+C+++++++++++++++++++++++++++++++++T+++++++++++++++G++++++T++++++++++++++++++++++++++++++TA++++++++++++++++++++++++++""@-58&f=G768T", "CodAlignView")								
799	C799T	C	T	AC=3;AN=2544	3	orf1ab	797	N	N	Synonymous				3.40866939602	0.0726140491693				=hyperlink("https://data.broadinstitute.org/compbio1/cav.php?a=wuhCor1_c&i=NC_045512.2;798;1;0&p=59&e=57&w=0&cp=2&mp=Alt+Alleles:""+++++T+++++++++++++++G++++++T++++++++++++++++++++++++++++++TA+++++++++++++++++++++++++++++++TC+T++++++T+++++T+++++T++""@-59&f=C799T", "CodAlignView")	=hyperlink("http://genome.ucsc.edu/cgi-bin/hgTracks?db=wuhCor1&position=NC_045512.2:740-856&complement_wuhCor1=0&hgt.revCmplDisp_wuhCor1=0", "UCSCview")	orf1ab	797	N	N	Synonymous			=hyperlink("https://data.broadinstitute.org/compbio1/cav.php?a=wuhCor1_c&i=NC_045512.2;798;1;0&p=59&e=57&w=0&cp=2&mp=Alt+Alleles:""+++++T+++++++++++++++G++++++T++++++++++++++++++++++++++++++TA+++++++++++++++++++++++++++++++TC+T++++++T+++++T+++++T++""@-59&f=C799T", "CodAlignView")								
800	G800A	G	A	AC=1;AN=2544;AACHANGE=ORF1a:G179R	1	orf1ab	800	G	R	Nonsynonymous		Conserved	0.0						=hyperlink("https://data.broadinstitute.org/compbio1/cav.php?a=wuhCor1_c&i=NC_045512.2;799;1;0&p=57&e=59&w=0&cp=0&mp=Alt+Alleles:""++T+++++++++++++++G++++++T++++++++++++++++++++++++++++++TA+++++++++++++++++++++++++++++++TC+T++++++T+++++T+++++T+++++""@-57&f=G800A", "CodAlignView")	=hyperlink("http://genome.ucsc.edu/cgi-bin/hgTracks?db=wuhCor1&position=NC_045512.2:743-859&complement_wuhCor1=0&hgt.revCmplDisp_wuhCor1=0", "UCSCview")	orf1ab	800	G	R	Nonsynonymous		Conserved	=hyperlink("https://data.broadinstitute.org/compbio1/cav.php?a=wuhCor1_c&i=NC_045512.2;799;1;0&p=57&e=59&w=0&cp=0&mp=Alt+Alleles:""++T+++++++++++++++G++++++T++++++++++++++++++++++++++++++TA+++++++++++++++++++++++++++++++TC+T++++++T+++++T+++++T+++++""@-57&f=G800A", "CodAlignView")								
832	C832T	C	T	AC=2;AN=2544	2	orf1ab	830	N	N	Synonymous				0.931763352175	0.900073646557	0.958032934404	1.0		=hyperlink("https://data.broadinstitute.org/compbio1/cav.php?a=wuhCor1_c&i=NC_045512.2;831;1;0&p=59&e=57&w=0&cp=2&mp=Alt+Alleles:""++++++++++++++++++++++++++TA+++++++++++++++++++++++++++++++TC+T++++++T+++++T+++++T++++++++++T+++++G+++T++++++++T+++++""@-59&f=C832T", "CodAlignView")	=hyperlink("http://genome.ucsc.edu/cgi-bin/hgTracks?db=wuhCor1&position=NC_045512.2:773-889&complement_wuhCor1=0&hgt.revCmplDisp_wuhCor1=0", "UCSCview")	orf1ab	830	N	N	Synonymous			=hyperlink("https://data.broadinstitute.org/compbio1/cav.php?a=wuhCor1_c&i=NC_045512.2;831;1;0&p=59&e=57&w=0&cp=2&mp=Alt+Alleles:""++++++++++++++++++++++++++TA+++++++++++++++++++++++++++++++TC+T++++++T+++++T+++++T++++++++++T+++++G+++T++++++++T+++++""@-59&f=C832T", "CodAlignView")								
833	T833C	T	C	AC=4;AN=2544;AACHANGE=ORF1a:F190L	4	orf1ab	833	F	L	Nonsynonymous			1.31523290082						=hyperlink("https://data.broadinstitute.org/compbio1/cav.php?a=wuhCor1_c&i=NC_045512.2;832;1;0&p=57&e=59&w=0&cp=0&mp=Alt+Alleles:""+++++++++++++++++++++++TA+++++++++++++++++++++++++++++++TC+T++++++T+++++T+++++T++++++++++T+++++G+++T++++++++T++++++++""@-57&f=T833C", "CodAlignView")	=hyperlink("http://genome.ucsc.edu/cgi-bin/hgTracks?db=wuhCor1&position=NC_045512.2:776-892&complement_wuhCor1=0&hgt.revCmplDisp_wuhCor1=0", "UCSCview")	orf1ab	833	F	L	Nonsynonymous			=hyperlink("https://data.broadinstitute.org/compbio1/cav.php?a=wuhCor1_c&i=NC_045512.2;832;1;0&p=57&e=59&w=0&cp=0&mp=Alt+Alleles:""+++++++++++++++++++++++TA+++++++++++++++++++++++++++++++TC+T++++++T+++++T+++++T++++++++++T+++++G+++T++++++++T++++++++""@-57&f=T833C", "CodAlignView")								
835	C835T	C	T	AC=2;AN=2544	2	orf1ab	833	F	F	Synonymous				2.43577943604	0.0711876278916				=hyperlink("https://data.broadinstitute.org/compbio1/cav.php?a=wuhCor1_c&i=NC_045512.2;834;1;0&p=59&e=57&w=0&cp=2&mp=Alt+Alleles:""+++++++++++++++++++++++TA+++++++++++++++++++++++++++++++TC+T++++++T+++++T+++++T++++++++++T+++++G+++T++++++++T++++++++""@-59&f=C835T", "CodAlignView")	=hyperlink("http://genome.ucsc.edu/cgi-bin/hgTracks?db=wuhCor1&position=NC_045512.2:776-892&complement_wuhCor1=0&hgt.revCmplDisp_wuhCor1=0", "UCSCview")	orf1ab	833	F	F	Synonymous			=hyperlink("https://data.broadinstitute.org/compbio1/cav.php?a=wuhCor1_c&i=NC_045512.2;834;1;0&p=59&e=57&w=0&cp=2&mp=Alt+Alleles:""+++++++++++++++++++++++TA+++++++++++++++++++++++++++++++TC+T++++++T+++++T+++++T++++++++++T+++++G+++T++++++++T++++++++""@-59&f=C835T", "CodAlignView")								
842	C842T	C	T	AC=4;AN=2544;AACHANGE=ORF1a:P193S	4	orf1ab	842	P	S	Nonsynonymous		Conserved	0.0						=hyperlink("https://data.broadinstitute.org/compbio1/cav.php?a=wuhCor1_c&i=NC_045512.2;841;1;0&p=57&e=59&w=0&cp=0&mp=Alt+Alleles:""++++++++++++++TA+++++++++++++++++++++++++++++++TC+T++++++T+++++T+++++T++++++++++T+++++G+++T++++++++T+++++++++++++++++""@-57&f=C842T", "CodAlignView")	=hyperlink("http://genome.ucsc.edu/cgi-bin/hgTracks?db=wuhCor1&position=NC_045512.2:785-901&complement_wuhCor1=0&hgt.revCmplDisp_wuhCor1=0", "UCSCview")	orf1ab	842	P	S	Nonsynonymous		Conserved	=hyperlink("https://data.broadinstitute.org/compbio1/cav.php?a=wuhCor1_c&i=NC_045512.2;841;1;0&p=57&e=59&w=0&cp=0&mp=Alt+Alleles:""++++++++++++++TA+++++++++++++++++++++++++++++++TC+T++++++T+++++T+++++T++++++++++T+++++G+++T++++++++T+++++++++++++++++""@-57&f=C842T", "CodAlignView")								
848	G848T	G	T	AC=1;AN=2544;AACHANGE=ORF1a:G195C	1	orf1ab	848	G	C	Nonsynonymous		Conserved	0.0						=hyperlink("https://data.broadinstitute.org/compbio1/cav.php?a=wuhCor1_c&i=NC_045512.2;847;1;0&p=57&e=59&w=0&cp=0&mp=Alt+Alleles:""++++++++TA+++++++++++++++++++++++++++++++TC+T++++++T+++++T+++++T++++++++++T+++++G+++T++++++++T+++++++++++++++++++++++""@-57&f=G848T", "CodAlignView")	=hyperlink("http://genome.ucsc.edu/cgi-bin/hgTracks?db=wuhCor1&position=NC_045512.2:791-907&complement_wuhCor1=0&hgt.revCmplDisp_wuhCor1=0", "UCSCview")	orf1ab	848	G	C	Nonsynonymous		Conserved	=hyperlink("https://data.broadinstitute.org/compbio1/cav.php?a=wuhCor1_c&i=NC_045512.2;847;1;0&p=57&e=59&w=0&cp=0&mp=Alt+Alleles:""++++++++TA+++++++++++++++++++++++++++++++TC+T++++++T+++++T+++++T++++++++++T+++++G+++T++++++++T+++++++++++++++++++++++""@-57&f=G848T", "CodAlignView")								
854	C854T	C	T	AC=1;AN=2544;AACHANGE=ORF1a:P197S	1	orf1ab	854	P	S	Nonsynonymous		Conserved	0.0						=hyperlink("https://data.broadinstitute.org/compbio1/cav.php?a=wuhCor1_c&i=NC_045512.2;853;1;0&p=57&e=59&w=0&cp=0&mp=Alt+Alleles:""++TA+++++++++++++++++++++++++++++++TC+T++++++T+++++T+++++T++++++++++T+++++G+++T++++++++T+++++++++++++++++++++++++++++""@-57&f=C854T", "CodAlignView")	=hyperlink("http://genome.ucsc.edu/cgi-bin/hgTracks?db=wuhCor1&position=NC_045512.2:797-913&complement_wuhCor1=0&hgt.revCmplDisp_wuhCor1=0", "UCSCview")	orf1ab	854	P	S	Nonsynonymous		Conserved	=hyperlink("https://data.broadinstitute.org/compbio1/cav.php?a=wuhCor1_c&i=NC_045512.2;853;1;0&p=57&e=59&w=0&cp=0&mp=Alt+Alleles:""++TA+++++++++++++++++++++++++++++++TC+T++++++T+++++T+++++T++++++++++T+++++G+++T++++++++T+++++++++++++++++++++++++++++""@-57&f=C854T", "CodAlignView")								
865	C865T	C	T	AC=3;AN=2544	3	orf1ab	863	C	C	Synonymous		Conserved		0.153301942619	0.0119523390808	0.0699709955455	0.0866063342301		=hyperlink("https://data.broadinstitute.org/compbio1/cav.php?a=wuhCor1_c&i=NC_045512.2;864;1;0&p=59&e=57&w=0&cp=2&mp=Alt+Alleles:""++++++++++++++++++++++++++TC+T++++++T+++++T+++++T++++++++++T+++++G+++T++++++++T++++++++++++++++++++++++++++++G+++++++""@-59&f=C865T", "CodAlignView")	=hyperlink("http://genome.ucsc.edu/cgi-bin/hgTracks?db=wuhCor1&position=NC_045512.2:806-922&complement_wuhCor1=0&hgt.revCmplDisp_wuhCor1=0", "UCSCview")	orf1ab	863	C	C	Synonymous		Conserved	=hyperlink("https://data.broadinstitute.org/compbio1/cav.php?a=wuhCor1_c&i=NC_045512.2;864;1;0&p=59&e=57&w=0&cp=2&mp=Alt+Alleles:""++++++++++++++++++++++++++TC+T++++++T+++++T+++++T++++++++++T+++++G+++T++++++++T++++++++++++++++++++++++++++++G+++++++""@-59&f=C865T", "CodAlignView")								
871	A871G	A	G	AC=2;AN=2544	2	orf1ab	869	K	K	Synonymous				6.29666026243	0.0187968928813				=hyperlink("https://data.broadinstitute.org/compbio1/cav.php?a=wuhCor1_c&i=NC_045512.2;870;1;0&p=59&e=57&w=0&cp=2&mp=Alt+Alleles:""++++++++++++++++++++TC+T++++++T+++++T+++++T++++++++++T+++++G+++T++++++++T++++++++++++++++++++++++++++++G+++++++++++++""@-59&f=A871G", "CodAlignView")	=hyperlink("http://genome.ucsc.edu/cgi-bin/hgTracks?db=wuhCor1&position=NC_045512.2:812-928&complement_wuhCor1=0&hgt.revCmplDisp_wuhCor1=0", "UCSCview")	orf1ab	869	K	K	Synonymous			=hyperlink("https://data.broadinstitute.org/compbio1/cav.php?a=wuhCor1_c&i=NC_045512.2;870;1;0&p=59&e=57&w=0&cp=2&mp=Alt+Alleles:""++++++++++++++++++++TC+T++++++T+++++T+++++T++++++++++T+++++G+++T++++++++T++++++++++++++++++++++++++++++G+++++++++++++""@-59&f=A871G", "CodAlignView")								
875	C875T	C	T	AC=1;AN=2544;AACHANGE=ORF1a:L204F	1	orf1ab	875	L	F	Nonsynonymous			7.18311187364						=hyperlink("https://data.broadinstitute.org/compbio1/cav.php?a=wuhCor1_c&i=NC_045512.2;874;1;0&p=57&e=59&w=0&cp=0&mp=Alt+Alleles:""++++++++++++++TC+T++++++T+++++T+++++T++++++++++T+++++G+++T++++++++T++++++++++++++++++++++++++++++G+++++++++++++++C+++""@-57&f=C875T", "CodAlignView")	=hyperlink("http://genome.ucsc.edu/cgi-bin/hgTracks?db=wuhCor1&position=NC_045512.2:818-934&complement_wuhCor1=0&hgt.revCmplDisp_wuhCor1=0", "UCSCview")	orf1ab	875	L	F	Nonsynonymous			=hyperlink("https://data.broadinstitute.org/compbio1/cav.php?a=wuhCor1_c&i=NC_045512.2;874;1;0&p=57&e=59&w=0&cp=0&mp=Alt+Alleles:""++++++++++++++TC+T++++++T+++++T+++++T++++++++++T+++++G+++T++++++++T++++++++++++++++++++++++++++++G+++++++++++++++C+++""@-57&f=C875T", "CodAlignView")								
884	C884T	C	T	AC=17;AN=2544;AACHANGE=ORF1a:R207C	17	orf1ab	884	R	C	Nonsynonymous		Conserved	0.0						=hyperlink("https://data.broadinstitute.org/compbio1/cav.php?a=wuhCor1_c&i=NC_045512.2;883;1;0&p=57&e=59&w=0&cp=0&mp=Alt+Alleles:""+++++TC+T++++++T+++++T+++++T++++++++++T+++++G+++T++++++++T++++++++++++++++++++++++++++++G+++++++++++++++C++++++++++++""@-57&f=C884T", "CodAlignView")	=hyperlink("http://genome.ucsc.edu/cgi-bin/hgTracks?db=wuhCor1&position=NC_045512.2:827-943&complement_wuhCor1=0&hgt.revCmplDisp_wuhCor1=0", "UCSCview")	orf1ab	884	R	C	Nonsynonymous		Conserved	=hyperlink("https://data.broadinstitute.org/compbio1/cav.php?a=wuhCor1_c&i=NC_045512.2;883;1;0&p=57&e=59&w=0&cp=0&mp=Alt+Alleles:""+++++TC+T++++++T+++++T+++++T++++++++++T+++++G+++T++++++++T++++++++++++++++++++++++++++++G+++++++++++++++C++++++++++++""@-57&f=C884T", "CodAlignView")								
915	A915G	A	G	AC=3;AN=2544;AACHANGE=ORF1a:E217G	3	orf1ab	914	E	G	Nonsynonymous			1.30170880906						=hyperlink("https://data.broadinstitute.org/compbio1/cav.php?a=wuhCor1_c&i=NC_045512.2;914;1;0&p=58&e=58&w=0&cp=1&mp=Alt+Alleles:""++++++++T+++++G+++T++++++++T++++++++++++++++++++++++++++++G+++++++++++++++C++++++++++++++C++++++++++A+T++++++++++++++""@-58&f=A915G", "CodAlignView")	=hyperlink("http://genome.ucsc.edu/cgi-bin/hgTracks?db=wuhCor1&position=NC_045512.2:857-973&complement_wuhCor1=0&hgt.revCmplDisp_wuhCor1=0", "UCSCview")	orf1ab	914	E	G	Nonsynonymous			=hyperlink("https://data.broadinstitute.org/compbio1/cav.php?a=wuhCor1_c&i=NC_045512.2;914;1;0&p=58&e=58&w=0&cp=1&mp=Alt+Alleles:""++++++++T+++++G+++T++++++++T++++++++++++++++++++++++++++++G+++++++++++++++C++++++++++++++C++++++++++A+T++++++++++++++""@-58&f=A915G", "CodAlignView")								
931	T931C	T	C	AC=1;AN=2544	1	orf1ab	929	I	I	Synonymous				3.57195402754	0.0015603410294				=hyperlink("https://data.broadinstitute.org/compbio1/cav.php?a=wuhCor1_c&i=NC_045512.2;930;1;0&p=59&e=57&w=0&cp=2&mp=Alt+Alleles:""+++T++++++++T++++++++++++++++++++++++++++++G+++++++++++++++C++++++++++++++C++++++++++A+T+++++++++++++++++++++++++++++""@-59&f=T931C", "CodAlignView")	=hyperlink("http://genome.ucsc.edu/cgi-bin/hgTracks?db=wuhCor1&position=NC_045512.2:872-988&complement_wuhCor1=0&hgt.revCmplDisp_wuhCor1=0", "UCSCview")	orf1ab	929	I	I	Synonymous			=hyperlink("https://data.broadinstitute.org/compbio1/cav.php?a=wuhCor1_c&i=NC_045512.2;930;1;0&p=59&e=57&w=0&cp=2&mp=Alt+Alleles:""+++T++++++++T++++++++++++++++++++++++++++++G+++++++++++++++C++++++++++++++C++++++++++A+T+++++++++++++++++++++++++++++""@-59&f=T931C", "CodAlignView")								
946	T946C	T	C	AC=2;AN=2544	2	orf1ab	944	G	G	Synonymous	4way			0.54022489716	0.416956991457	0.66318646395	1.0		=hyperlink("https://data.broadinstitute.org/compbio1/cav.php?a=wuhCor1_c&i=NC_045512.2;945;1;0&p=59&e=57&w=0&cp=2&mp=Alt+Alleles:""++++++++++++++++++++++++++++G+++++++++++++++C++++++++++++++C++++++++++A+T++++++++++++++++++++++++++++++++++++++++++++""@-59&f=T946C", "CodAlignView")	=hyperlink("http://genome.ucsc.edu/cgi-bin/hgTracks?db=wuhCor1&position=NC_045512.2:887-1003&complement_wuhCor1=0&hgt.revCmplDisp_wuhCor1=0", "UCSCview")	orf1ab	944	G	G	Synonymous	4way		=hyperlink("https://data.broadinstitute.org/compbio1/cav.php?a=wuhCor1_c&i=NC_045512.2;945;1;0&p=59&e=57&w=0&cp=2&mp=Alt+Alleles:""++++++++++++++++++++++++++++G+++++++++++++++C++++++++++++++C++++++++++A+T++++++++++++++++++++++++++++++++++++++++++++""@-59&f=T946C", "CodAlignView")								
957	G957A	G	A	AC=1;AN=2544;AACHANGE=ORF1a:C231Y	1	orf1ab	956	C	Y	Nonsynonymous		Conserved	0.0						=hyperlink("https://data.broadinstitute.org/compbio1/cav.php?a=wuhCor1_c&i=NC_045512.2;956;1;0&p=58&e=58&w=0&cp=1&mp=Alt+Alleles:""++++++++++++++++G+++++++++++++++C++++++++++++++C++++++++++A+T++++++++++++++++++++++++++++++++++++++++++++++++++++++++""@-58&f=G957A", "CodAlignView")	=hyperlink("http://genome.ucsc.edu/cgi-bin/hgTracks?db=wuhCor1&position=NC_045512.2:899-1015&complement_wuhCor1=0&hgt.revCmplDisp_wuhCor1=0", "UCSCview")	orf1ab	956	C	Y	Nonsynonymous		Conserved	=hyperlink("https://data.broadinstitute.org/compbio1/cav.php?a=wuhCor1_c&i=NC_045512.2;956;1;0&p=58&e=58&w=0&cp=1&mp=Alt+Alleles:""++++++++++++++++G+++++++++++++++C++++++++++++++C++++++++++A+T++++++++++++++++++++++++++++++++++++++++++++++++++++++++""@-58&f=G957A", "CodAlignView")								
959	C959T	C	T	AC=1;AN=2544;AACHANGE=ORF1a:R232C	1	orf1ab	959	R	C	Nonsynonymous		Conserved	0.0						=hyperlink("https://data.broadinstitute.org/compbio1/cav.php?a=wuhCor1_c&i=NC_045512.2;958;1;0&p=57&e=59&w=0&cp=0&mp=Alt+Alleles:""+++++++++++++G+++++++++++++++C++++++++++++++C++++++++++A+T++++++++++++++++++++++++++++++++++++++++++++++++++++++++++A""@-57&f=C959T", "CodAlignView")	=hyperlink("http://genome.ucsc.edu/cgi-bin/hgTracks?db=wuhCor1&position=NC_045512.2:902-1018&complement_wuhCor1=0&hgt.revCmplDisp_wuhCor1=0", "UCSCview")	orf1ab	959	R	C	Nonsynonymous		Conserved	=hyperlink("https://data.broadinstitute.org/compbio1/cav.php?a=wuhCor1_c&i=NC_045512.2;958;1;0&p=57&e=59&w=0&cp=0&mp=Alt+Alleles:""+++++++++++++G+++++++++++++++C++++++++++++++C++++++++++A+T++++++++++++++++++++++++++++++++++++++++++++++++++++++++++A""@-57&f=C959T", "CodAlignView")								
1018	G1018A	G	A	AC=1;AN=2544	1	orf1ab	1016	L	L	Synonymous				2.23467361136	0.107976215751				=hyperlink("https://data.broadinstitute.org/compbio1/cav.php?a=wuhCor1_c&i=NC_045512.2;1017;1;0&p=59&e=57&w=0&cp=2&mp=Alt+Alleles:""T++++++++++++++++++++++++++++++++++++++++++++++++++++++++++A++++++++++++++++++++++++++++++++++++++++T++++++++++++++++""@-59&f=G1018A", "CodAlignView")	=hyperlink("http://genome.ucsc.edu/cgi-bin/hgTracks?db=wuhCor1&position=NC_045512.2:959-1075&complement_wuhCor1=0&hgt.revCmplDisp_wuhCor1=0", "UCSCview")	orf1ab	1016	L	L	Synonymous			=hyperlink("https://data.broadinstitute.org/compbio1/cav.php?a=wuhCor1_c&i=NC_045512.2;1017;1;0&p=59&e=57&w=0&cp=2&mp=Alt+Alleles:""T++++++++++++++++++++++++++++++++++++++++++++++++++++++++++A++++++++++++++++++++++++++++++++++++++++T++++++++++++++++""@-59&f=G1018A", "CodAlignView")								
1059	C1059T	C	T	AC=285;AN=2544;AACHANGE=ORF1a:T265I	285	orf1ab	1058	T	I	Nonsynonymous			1.23337169601						=hyperlink("https://data.broadinstitute.org/compbio1/cav.php?a=wuhCor1_c&i=NC_045512.2;1058;1;0&p=58&e=58&w=0&cp=1&mp=Alt+Alleles:""+++++++++++++++++A++++++++++++++++++++++++++++++++++++++++T+++++++++++++++++++C++++++++++++++++++++++T+++++++++++++++""@-58&f=C1059T", "CodAlignView")	=hyperlink("http://genome.ucsc.edu/cgi-bin/hgTracks?db=wuhCor1&position=NC_045512.2:1001-1117&complement_wuhCor1=0&hgt.revCmplDisp_wuhCor1=0", "UCSCview")	orf1ab	1058	T	I	Nonsynonymous			=hyperlink("https://data.broadinstitute.org/compbio1/cav.php?a=wuhCor1_c&i=NC_045512.2;1058;1;0&p=58&e=58&w=0&cp=1&mp=Alt+Alleles:""+++++++++++++++++A++++++++++++++++++++++++++++++++++++++++T+++++++++++++++++++C++++++++++++++++++++++T+++++++++++++++""@-58&f=C1059T", "CodAlignView")								
1079	A1079C	A	C	AC=1;AN=2544;AACHANGE=ORF1a:N272H	1	orf1ab	1079	N	H	Nonsynonymous			1.26155703977						=hyperlink("https://data.broadinstitute.org/compbio1/cav.php?a=wuhCor1_c&i=NC_045512.2;1078;1;0&p=57&e=59&w=0&cp=0&mp=Alt+Alleles:""+++++++++++++++++++++++++++++++++++++T+++++++++++++++++++C++++++++++++++++++++++T++++++++++++++++++++++A++++++++++G++""@-57&f=A1079C", "CodAlignView")	=hyperlink("http://genome.ucsc.edu/cgi-bin/hgTracks?db=wuhCor1&position=NC_045512.2:1022-1138&complement_wuhCor1=0&hgt.revCmplDisp_wuhCor1=0", "UCSCview")	orf1ab	1079	N	H	Nonsynonymous			=hyperlink("https://data.broadinstitute.org/compbio1/cav.php?a=wuhCor1_c&i=NC_045512.2;1078;1;0&p=57&e=59&w=0&cp=0&mp=Alt+Alleles:""+++++++++++++++++++++++++++++++++++++T+++++++++++++++++++C++++++++++++++++++++++T++++++++++++++++++++++A++++++++++G++""@-57&f=A1079C", "CodAlignView")								
1102	C1102T	C	T	AC=2;AN=2544	2	orf1ab	1100	S	S	Synonymous	4way			3.72146064176	0.0104908698912				=hyperlink("https://data.broadinstitute.org/compbio1/cav.php?a=wuhCor1_c&i=NC_045512.2;1101;1;0&p=59&e=57&w=0&cp=2&mp=Alt+Alleles:""++++++++++++++++T+++++++++++++++++++C++++++++++++++++++++++T++++++++++++++++++++++A++++++++++G++++++++++++T++++++++++""@-59&f=C1102T", "CodAlignView")	=hyperlink("http://genome.ucsc.edu/cgi-bin/hgTracks?db=wuhCor1&position=NC_045512.2:1043-1159&complement_wuhCor1=0&hgt.revCmplDisp_wuhCor1=0", "UCSCview")	orf1ab	1100	S	S	Synonymous	4way		=hyperlink("https://data.broadinstitute.org/compbio1/cav.php?a=wuhCor1_c&i=NC_045512.2;1101;1;0&p=59&e=57&w=0&cp=2&mp=Alt+Alleles:""++++++++++++++++T+++++++++++++++++++C++++++++++++++++++++++T++++++++++++++++++++++A++++++++++G++++++++++++T++++++++++""@-59&f=C1102T", "CodAlignView")								
1125	G1125A	G	A	AC=2;AN=2544;AACHANGE=ORF1a:R287K	2	orf1ab	1124	R	K	Nonsynonymous		Conserved	0.0						=hyperlink("https://data.broadinstitute.org/compbio1/cav.php?a=wuhCor1_c&i=NC_045512.2;1124;1;0&p=58&e=58&w=0&cp=1&mp=Alt+Alleles:""++++++++++++C++++++++++++++++++++++T++++++++++++++++++++++A++++++++++G++++++++++++T++++++++++++++++++++T+++++++++++++""@-58&f=G1125A", "CodAlignView")	=hyperlink("http://genome.ucsc.edu/cgi-bin/hgTracks?db=wuhCor1&position=NC_045512.2:1067-1183&complement_wuhCor1=0&hgt.revCmplDisp_wuhCor1=0", "UCSCview")	orf1ab	1124	R	K	Nonsynonymous		Conserved	=hyperlink("https://data.broadinstitute.org/compbio1/cav.php?a=wuhCor1_c&i=NC_045512.2;1124;1;0&p=58&e=58&w=0&cp=1&mp=Alt+Alleles:""++++++++++++C++++++++++++++++++++++T++++++++++++++++++++++A++++++++++G++++++++++++T++++++++++++++++++++T+++++++++++++""@-58&f=G1125A", "CodAlignView")								
1136	A1136G	A	G	AC=1;AN=2544;AACHANGE=ORF1a:K291E	1	orf1ab	1136	K	E	Nonsynonymous			1.26186428671						=hyperlink("https://data.broadinstitute.org/compbio1/cav.php?a=wuhCor1_c&i=NC_045512.2;1135;1;0&p=57&e=59&w=0&cp=0&mp=Alt+Alleles:""C++++++++++++++++++++++T++++++++++++++++++++++A++++++++++G++++++++++++T++++++++++++++++++++T+++++++++++++++C+T+TT++++""@-57&f=A1136G", "CodAlignView")	=hyperlink("http://genome.ucsc.edu/cgi-bin/hgTracks?db=wuhCor1&position=NC_045512.2:1079-1195&complement_wuhCor1=0&hgt.revCmplDisp_wuhCor1=0", "UCSCview")	orf1ab	1136	K	E	Nonsynonymous			=hyperlink("https://data.broadinstitute.org/compbio1/cav.php?a=wuhCor1_c&i=NC_045512.2;1135;1;0&p=57&e=59&w=0&cp=0&mp=Alt+Alleles:""C++++++++++++++++++++++T++++++++++++++++++++++A++++++++++G++++++++++++T++++++++++++++++++++T+++++++++++++++C+T+TT++++""@-57&f=A1136G", "CodAlignView")								
1149	G1149T	G	T	AC=2;AN=2544;AACHANGE=ORF1a:G295V	2	orf1ab	1148	G	V	Nonsynonymous			1.15775372063						=hyperlink("https://data.broadinstitute.org/compbio1/cav.php?a=wuhCor1_c&i=NC_045512.2;1148;1;0&p=58&e=58&w=0&cp=1&mp=Alt+Alleles:""+++++++++++T++++++++++++++++++++++A++++++++++G++++++++++++T++++++++++++++++++++T+++++++++++++++C+T+TT++++++++++++++++""@-58&f=G1149T", "CodAlignView")	=hyperlink("http://genome.ucsc.edu/cgi-bin/hgTracks?db=wuhCor1&position=NC_045512.2:1091-1207&complement_wuhCor1=0&hgt.revCmplDisp_wuhCor1=0", "UCSCview")	orf1ab	1148	G	V	Nonsynonymous			=hyperlink("https://data.broadinstitute.org/compbio1/cav.php?a=wuhCor1_c&i=NC_045512.2;1148;1;0&p=58&e=58&w=0&cp=1&mp=Alt+Alleles:""+++++++++++T++++++++++++++++++++++A++++++++++G++++++++++++T++++++++++++++++++++T+++++++++++++++C+T+TT++++++++++++++++""@-58&f=G1149T", "CodAlignView")								
1170	C1170T	C	T	AC=1;AN=2544;AACHANGE=ORF1a:S302F	1	orf1ab	1169	S	F	Nonsynonymous			1.33956640862						=hyperlink("https://data.broadinstitute.org/compbio1/cav.php?a=wuhCor1_c&i=NC_045512.2;1169;1;0&p=58&e=58&w=0&cp=1&mp=Alt+Alleles:""+++++++++++++A++++++++++G++++++++++++T++++++++++++++++++++T+++++++++++++++C+T+TT+++++++++++++++++++++T++C+T++++++++++""@-58&f=C1170T", "CodAlignView")	=hyperlink("http://genome.ucsc.edu/cgi-bin/hgTracks?db=wuhCor1&position=NC_045512.2:1112-1228&complement_wuhCor1=0&hgt.revCmplDisp_wuhCor1=0", "UCSCview")	orf1ab	1169	S	F	Nonsynonymous			=hyperlink("https://data.broadinstitute.org/compbio1/cav.php?a=wuhCor1_c&i=NC_045512.2;1169;1;0&p=58&e=58&w=0&cp=1&mp=Alt+Alleles:""+++++++++++++A++++++++++G++++++++++++T++++++++++++++++++++T+++++++++++++++C+T+TT+++++++++++++++++++++T++C+T++++++++++""@-58&f=C1170T", "CodAlignView")								
1186	G1186C	G	C	AC=1;AN=2544	1	orf1ab	1184	A	A	Synonymous	4way			3.3651995255	0.00836596340613				=hyperlink("https://data.broadinstitute.org/compbio1/cav.php?a=wuhCor1_c&i=NC_045512.2;1185;1;0&p=59&e=57&w=0&cp=2&mp=Alt+Alleles:""+++++++++G++++++++++++T++++++++++++++++++++T+++++++++++++++C+T+TT+++++++++++++++++++++T++C+T+++++++++++++++++++T+++++""@-59&f=G1186C", "CodAlignView")	=hyperlink("http://genome.ucsc.edu/cgi-bin/hgTracks?db=wuhCor1&position=NC_045512.2:1127-1243&complement_wuhCor1=0&hgt.revCmplDisp_wuhCor1=0", "UCSCview")	orf1ab	1184	A	A	Synonymous	4way		=hyperlink("https://data.broadinstitute.org/compbio1/cav.php?a=wuhCor1_c&i=NC_045512.2;1185;1;0&p=59&e=57&w=0&cp=2&mp=Alt+Alleles:""+++++++++G++++++++++++T++++++++++++++++++++T+++++++++++++++C+T+TT+++++++++++++++++++++T++C+T+++++++++++++++++++T+++++""@-59&f=G1186C", "CodAlignView")								
1188	C1188T	C	T	AC=1;AN=2544;AACHANGE=ORF1a:S308L	1	orf1ab	1187	S	L	Nonsynonymous			4.41357493142						=hyperlink("https://data.broadinstitute.org/compbio1/cav.php?a=wuhCor1_c&i=NC_045512.2;1187;1;0&p=58&e=58&w=0&cp=1&mp=Alt+Alleles:""++++++G++++++++++++T++++++++++++++++++++T+++++++++++++++C+T+TT+++++++++++++++++++++T++C+T+++++++++++++++++++T++++++++""@-58&f=C1188T", "CodAlignView")	=hyperlink("http://genome.ucsc.edu/cgi-bin/hgTracks?db=wuhCor1&position=NC_045512.2:1130-1246&complement_wuhCor1=0&hgt.revCmplDisp_wuhCor1=0", "UCSCview")	orf1ab	1187	S	L	Nonsynonymous			=hyperlink("https://data.broadinstitute.org/compbio1/cav.php?a=wuhCor1_c&i=NC_045512.2;1187;1;0&p=58&e=58&w=0&cp=1&mp=Alt+Alleles:""++++++G++++++++++++T++++++++++++++++++++T+++++++++++++++C+T+TT+++++++++++++++++++++T++C+T+++++++++++++++++++T++++++++""@-58&f=C1188T", "CodAlignView")								
1190	C1190T	C	T	AC=3;AN=2544;AACHANGE=ORF1a:P309S	3	orf1ab	1190	P	S	Nonsynonymous		Conserved	0.0						=hyperlink("https://data.broadinstitute.org/compbio1/cav.php?a=wuhCor1_c&i=NC_045512.2;1189;1;0&p=57&e=59&w=0&cp=0&mp=Alt+Alleles:""+++G++++++++++++T++++++++++++++++++++T+++++++++++++++C+T+TT+++++++++++++++++++++T++C+T+++++++++++++++++++T+++++++++++""@-57&f=C1190T", "CodAlignView")	=hyperlink("http://genome.ucsc.edu/cgi-bin/hgTracks?db=wuhCor1&position=NC_045512.2:1133-1249&complement_wuhCor1=0&hgt.revCmplDisp_wuhCor1=0", "UCSCview")	orf1ab	1190	P	S	Nonsynonymous		Conserved	=hyperlink("https://data.broadinstitute.org/compbio1/cav.php?a=wuhCor1_c&i=NC_045512.2;1189;1;0&p=57&e=59&w=0&cp=0&mp=Alt+Alleles:""+++G++++++++++++T++++++++++++++++++++T+++++++++++++++C+T+TT+++++++++++++++++++++T++C+T+++++++++++++++++++T+++++++++++""@-57&f=C1190T", "CodAlignView")								
1191	C1191T	C	T	AC=1;AN=2544;AACHANGE=ORF1a:P309L	1	orf1ab	1190	P	L	Nonsynonymous		Conserved	0.0						=hyperlink("https://data.broadinstitute.org/compbio1/cav.php?a=wuhCor1_c&i=NC_045512.2;1190;1;0&p=58&e=58&w=0&cp=1&mp=Alt+Alleles:""+++G++++++++++++T++++++++++++++++++++T+++++++++++++++C+T+TT+++++++++++++++++++++T++C+T+++++++++++++++++++T+++++++++++""@-58&f=C1191T", "CodAlignView")	=hyperlink("http://genome.ucsc.edu/cgi-bin/hgTracks?db=wuhCor1&position=NC_045512.2:1133-1249&complement_wuhCor1=0&hgt.revCmplDisp_wuhCor1=0", "UCSCview")	orf1ab	1190	P	L	Nonsynonymous		Conserved	=hyperlink("https://data.broadinstitute.org/compbio1/cav.php?a=wuhCor1_c&i=NC_045512.2;1190;1;0&p=58&e=58&w=0&cp=1&mp=Alt+Alleles:""+++G++++++++++++T++++++++++++++++++++T+++++++++++++++C+T+TT+++++++++++++++++++++T++C+T+++++++++++++++++++T+++++++++++""@-58&f=C1191T", "CodAlignView")								
1213	C1213T	C	T	AC=2;AN=2544	2	orf1ab	1211	C	C	Synonymous				0.714741565876	0.566238651962	0.780994697618	1.0		=hyperlink("https://data.broadinstitute.org/compbio1/cav.php?a=wuhCor1_c&i=NC_045512.2;1212;1;0&p=59&e=57&w=0&cp=2&mp=Alt+Alleles:""++++++++++++++++T+++++++++++++++C+T+TT+++++++++++++++++++++T++C+T+++++++++++++++++++T++++++++++++++++++++++++++++A++C""@-59&f=C1213T", "CodAlignView")	=hyperlink("http://genome.ucsc.edu/cgi-bin/hgTracks?db=wuhCor1&position=NC_045512.2:1154-1270&complement_wuhCor1=0&hgt.revCmplDisp_wuhCor1=0", "UCSCview")	orf1ab	1211	C	C	Synonymous			=hyperlink("https://data.broadinstitute.org/compbio1/cav.php?a=wuhCor1_c&i=NC_045512.2;1212;1;0&p=59&e=57&w=0&cp=2&mp=Alt+Alleles:""++++++++++++++++T+++++++++++++++C+T+TT+++++++++++++++++++++T++C+T+++++++++++++++++++T++++++++++++++++++++++++++++A++C""@-59&f=C1213T", "CodAlignView")								
1216	T1216C	T	C	AC=1;AN=2544	1	orf1ab	1214	L	L	Synonymous	4way			0.59922469882	0.328811348027	0.634865506812	1.0		=hyperlink("https://data.broadinstitute.org/compbio1/cav.php?a=wuhCor1_c&i=NC_045512.2;1215;1;0&p=59&e=57&w=0&cp=2&mp=Alt+Alleles:""+++++++++++++T+++++++++++++++C+T+TT+++++++++++++++++++++T++C+T+++++++++++++++++++T++++++++++++++++++++++++++++A++C+++""@-59&f=T1216C", "CodAlignView")	=hyperlink("http://genome.ucsc.edu/cgi-bin/hgTracks?db=wuhCor1&position=NC_045512.2:1157-1273&complement_wuhCor1=0&hgt.revCmplDisp_wuhCor1=0", "UCSCview")	orf1ab	1214	L	L	Synonymous	4way		=hyperlink("https://data.broadinstitute.org/compbio1/cav.php?a=wuhCor1_c&i=NC_045512.2;1215;1;0&p=59&e=57&w=0&cp=2&mp=Alt+Alleles:""+++++++++++++T+++++++++++++++C+T+TT+++++++++++++++++++++T++C+T+++++++++++++++++++T++++++++++++++++++++++++++++A++C+++""@-59&f=T1216C", "CodAlignView")								
1218	C1218T	C	T	AC=3;AN=2544;AACHANGE=ORF1a:S318L	3	orf1ab	1217	S	L	Nonsynonymous		Conserved	0.0						=hyperlink("https://data.broadinstitute.org/compbio1/cav.php?a=wuhCor1_c&i=NC_045512.2;1217;1;0&p=58&e=58&w=0&cp=1&mp=Alt+Alleles:""++++++++++T+++++++++++++++C+T+TT+++++++++++++++++++++T++C+T+++++++++++++++++++T++++++++++++++++++++++++++++A++C++++++""@-58&f=C1218T", "CodAlignView")	=hyperlink("http://genome.ucsc.edu/cgi-bin/hgTracks?db=wuhCor1&position=NC_045512.2:1160-1276&complement_wuhCor1=0&hgt.revCmplDisp_wuhCor1=0", "UCSCview")	orf1ab	1217	S	L	Nonsynonymous		Conserved	=hyperlink("https://data.broadinstitute.org/compbio1/cav.php?a=wuhCor1_c&i=NC_045512.2;1217;1;0&p=58&e=58&w=0&cp=1&mp=Alt+Alleles:""++++++++++T+++++++++++++++C+T+TT+++++++++++++++++++++T++C+T+++++++++++++++++++T++++++++++++++++++++++++++++A++C++++++""@-58&f=C1218T", "CodAlignView")								
1238	C1238T	C	T	AC=3;AN=2544;AACHANGE=ORF1a:H325Y	3	orf1ab	1238	H	Y	Nonsynonymous		Conserved	0.0						=hyperlink("https://data.broadinstitute.org/compbio1/cav.php?a=wuhCor1_c&i=NC_045512.2;1237;1;0&p=57&e=59&w=0&cp=0&mp=Alt+Alleles:""+++++C+T+TT+++++++++++++++++++++T++C+T+++++++++++++++++++T++++++++++++++++++++++++++++A++C+++++++++++++++++++++++++++""@-57&f=C1238T", "CodAlignView")	=hyperlink("http://genome.ucsc.edu/cgi-bin/hgTracks?db=wuhCor1&position=NC_045512.2:1181-1297&complement_wuhCor1=0&hgt.revCmplDisp_wuhCor1=0", "UCSCview")	orf1ab	1238	H	Y	Nonsynonymous		Conserved	=hyperlink("https://data.broadinstitute.org/compbio1/cav.php?a=wuhCor1_c&i=NC_045512.2;1237;1;0&p=57&e=59&w=0&cp=0&mp=Alt+Alleles:""+++++C+T+TT+++++++++++++++++++++T++C+T+++++++++++++++++++T++++++++++++++++++++++++++++A++C+++++++++++++++++++++++++++""@-57&f=C1238T", "CodAlignView")								
1267	C1267A	C	A	AC=1;AN=2544	1	orf1ab	1265	G	G	Synonymous	4way			0.922834003049	0.875799660064	0.954456672806	1.0		=hyperlink("https://data.broadinstitute.org/compbio1/cav.php?a=wuhCor1_c&i=NC_045512.2;1266;1;0&p=59&e=57&w=0&cp=2&mp=Alt+Alleles:""+++++T++C+T+++++++++++++++++++T++++++++++++++++++++++++++++A++C+++++++++++++++++++++++++++++++T++++++++++++++++++C+++""@-59&f=C1267A", "CodAlignView")	=hyperlink("http://genome.ucsc.edu/cgi-bin/hgTracks?db=wuhCor1&position=NC_045512.2:1208-1324&complement_wuhCor1=0&hgt.revCmplDisp_wuhCor1=0", "UCSCview")	orf1ab	1265	G	G	Synonymous	4way		=hyperlink("https://data.broadinstitute.org/compbio1/cav.php?a=wuhCor1_c&i=NC_045512.2;1266;1;0&p=59&e=57&w=0&cp=2&mp=Alt+Alleles:""+++++T++C+T+++++++++++++++++++T++++++++++++++++++++++++++++A++C+++++++++++++++++++++++++++++++T++++++++++++++++++C+++""@-59&f=C1267A", "CodAlignView")								
1270	T1270C	T	C	AC=1;AN=2544	1	orf1ab	1268	D	D	Synonymous				2.83324953857	0.0230678872153				=hyperlink("https://data.broadinstitute.org/compbio1/cav.php?a=wuhCor1_c&i=NC_045512.2;1269;1;0&p=59&e=57&w=0&cp=2&mp=Alt+Alleles:""++T++C+T+++++++++++++++++++T++++++++++++++++++++++++++++A++C+++++++++++++++++++++++++++++++T++++++++++++++++++C++++T+""@-59&f=T1270C", "CodAlignView")	=hyperlink("http://genome.ucsc.edu/cgi-bin/hgTracks?db=wuhCor1&position=NC_045512.2:1211-1327&complement_wuhCor1=0&hgt.revCmplDisp_wuhCor1=0", "UCSCview")	orf1ab	1268	D	D	Synonymous			=hyperlink("https://data.broadinstitute.org/compbio1/cav.php?a=wuhCor1_c&i=NC_045512.2;1269;1;0&p=59&e=57&w=0&cp=2&mp=Alt+Alleles:""++T++C+T+++++++++++++++++++T++++++++++++++++++++++++++++A++C+++++++++++++++++++++++++++++++T++++++++++++++++++C++++T+""@-59&f=T1270C", "CodAlignView")								
1302	C1302T	C	T	AC=3;AN=2544;AACHANGE=ORF1a:T346I	3	orf1ab	1301	T	I	Nonsynonymous			2.4222036425						=hyperlink("https://data.broadinstitute.org/compbio1/cav.php?a=wuhCor1_c&i=NC_045512.2;1301;1;0&p=58&e=58&w=0&cp=1&mp=Alt+Alleles:""+++++++++++++++++++++++A++C+++++++++++++++++++++++++++++++T++++++++++++++++++C++++T++++G++++++++++T+++++TTT++++++++++""@-58&f=C1302T", "CodAlignView")	=hyperlink("http://genome.ucsc.edu/cgi-bin/hgTracks?db=wuhCor1&position=NC_045512.2:1244-1360&complement_wuhCor1=0&hgt.revCmplDisp_wuhCor1=0", "UCSCview")	orf1ab	1301	T	I	Nonsynonymous			=hyperlink("https://data.broadinstitute.org/compbio1/cav.php?a=wuhCor1_c&i=NC_045512.2;1301;1;0&p=58&e=58&w=0&cp=1&mp=Alt+Alleles:""+++++++++++++++++++++++A++C+++++++++++++++++++++++++++++++T++++++++++++++++++C++++T++++G++++++++++T+++++TTT++++++++++""@-58&f=C1302T", "CodAlignView")								
1321	A1321C	A	C	AC=10;AN=2544;AACHANGE=ORF1a:E352D	10	orf1ab	1319	E	D	Nonsynonymous			1.29708053174						=hyperlink("https://data.broadinstitute.org/compbio1/cav.php?a=wuhCor1_c&i=NC_045512.2;1320;1;0&p=59&e=57&w=0&cp=2&mp=Alt+Alleles:""+++++A++C+++++++++++++++++++++++++++++++T++++++++++++++++++C++++T++++G++++++++++T+++++TTT+++++++++++++++++C++++++++++""@-59&f=A1321C", "CodAlignView")	=hyperlink("http://genome.ucsc.edu/cgi-bin/hgTracks?db=wuhCor1&position=NC_045512.2:1262-1378&complement_wuhCor1=0&hgt.revCmplDisp_wuhCor1=0", "UCSCview")	orf1ab	1319	E	D	Nonsynonymous			=hyperlink("https://data.broadinstitute.org/compbio1/cav.php?a=wuhCor1_c&i=NC_045512.2;1320;1;0&p=59&e=57&w=0&cp=2&mp=Alt+Alleles:""+++++A++C+++++++++++++++++++++++++++++++T++++++++++++++++++C++++T++++G++++++++++T+++++TTT+++++++++++++++++C++++++++++""@-59&f=A1321C", "CodAlignView")								
1326	C1326T	C	T	AC=4;AN=2544;AACHANGE=ORF1a:A354V	4	orf1ab	1325	A	V	Nonsynonymous			1.2691209071						=hyperlink("https://data.broadinstitute.org/compbio1/cav.php?a=wuhCor1_c&i=NC_045512.2;1325;1;0&p=58&e=58&w=0&cp=1&mp=Alt+Alleles:""++C+++++++++++++++++++++++++++++++T++++++++++++++++++C++++T++++G++++++++++T+++++TTT+++++++++++++++++C++++++++++++++++""@-58&f=C1326T", "CodAlignView")	=hyperlink("http://genome.ucsc.edu/cgi-bin/hgTracks?db=wuhCor1&position=NC_045512.2:1268-1384&complement_wuhCor1=0&hgt.revCmplDisp_wuhCor1=0", "UCSCview")	orf1ab	1325	A	V	Nonsynonymous			=hyperlink("https://data.broadinstitute.org/compbio1/cav.php?a=wuhCor1_c&i=NC_045512.2;1325;1;0&p=58&e=58&w=0&cp=1&mp=Alt+Alleles:""++C+++++++++++++++++++++++++++++++T++++++++++++++++++C++++T++++G++++++++++T+++++TTT+++++++++++++++++C++++++++++++++++""@-58&f=C1326T", "CodAlignView")								
1331	A1331G	A	G	AC=2;AN=2544;AACHANGE=ORF1a:T356A	2	orf1ab	1331	T	A	Nonsynonymous		Conserved	0.0						=hyperlink("https://data.broadinstitute.org/compbio1/cav.php?a=wuhCor1_c&i=NC_045512.2;1330;1;0&p=57&e=59&w=0&cp=0&mp=Alt+Alleles:""++++++++++++++++++++++++++++T++++++++++++++++++C++++T++++G++++++++++T+++++TTT+++++++++++++++++C++++++++++++++++T+++++""@-57&f=A1331G", "CodAlignView")	=hyperlink("http://genome.ucsc.edu/cgi-bin/hgTracks?db=wuhCor1&position=NC_045512.2:1274-1390&complement_wuhCor1=0&hgt.revCmplDisp_wuhCor1=0", "UCSCview")	orf1ab	1331	T	A	Nonsynonymous		Conserved	=hyperlink("https://data.broadinstitute.org/compbio1/cav.php?a=wuhCor1_c&i=NC_045512.2;1330;1;0&p=57&e=59&w=0&cp=0&mp=Alt+Alleles:""++++++++++++++++++++++++++++T++++++++++++++++++C++++T++++G++++++++++T+++++TTT+++++++++++++++++C++++++++++++++++T+++++""@-57&f=A1331G", "CodAlignView")								
1342	C1342T	C	T	AC=1;AN=2544	1	orf1ab	1340	Y	Y	Synonymous				0.805242087788	0.673613595656	0.837546107874	1.0		=hyperlink("https://data.broadinstitute.org/compbio1/cav.php?a=wuhCor1_c&i=NC_045512.2;1341;1;0&p=59&e=57&w=0&cp=2&mp=Alt+Alleles:""+++++++++++++++++++T++++++++++++++++++C++++T++++G++++++++++T+++++TTT+++++++++++++++++C++++++++++++++++T+++++++++++A++""@-59&f=C1342T", "CodAlignView")	=hyperlink("http://genome.ucsc.edu/cgi-bin/hgTracks?db=wuhCor1&position=NC_045512.2:1283-1399&complement_wuhCor1=0&hgt.revCmplDisp_wuhCor1=0", "UCSCview")	orf1ab	1340	Y	Y	Synonymous			=hyperlink("https://data.broadinstitute.org/compbio1/cav.php?a=wuhCor1_c&i=NC_045512.2;1341;1;0&p=59&e=57&w=0&cp=2&mp=Alt+Alleles:""+++++++++++++++++++T++++++++++++++++++C++++T++++G++++++++++T+++++TTT+++++++++++++++++C++++++++++++++++T+++++++++++A++""@-59&f=C1342T", "CodAlignView")								
1348	C1348T	C	T	AC=1;AN=2544	1	orf1ab	1346	P	P	Synonymous	4way			0.230230441681	0.0830951435495	0.257297456911	0.661075394743		=hyperlink("https://data.broadinstitute.org/compbio1/cav.php?a=wuhCor1_c&i=NC_045512.2;1347;1;0&p=59&e=57&w=0&cp=2&mp=Alt+Alleles:""+++++++++++++T++++++++++++++++++C++++T++++G++++++++++T+++++TTT+++++++++++++++++C++++++++++++++++T+++++++++++A+++A++TC""@-59&f=C1348T", "CodAlignView")	=hyperlink("http://genome.ucsc.edu/cgi-bin/hgTracks?db=wuhCor1&position=NC_045512.2:1289-1405&complement_wuhCor1=0&hgt.revCmplDisp_wuhCor1=0", "UCSCview")	orf1ab	1346	P	P	Synonymous	4way		=hyperlink("https://data.broadinstitute.org/compbio1/cav.php?a=wuhCor1_c&i=NC_045512.2;1347;1;0&p=59&e=57&w=0&cp=2&mp=Alt+Alleles:""+++++++++++++T++++++++++++++++++C++++T++++G++++++++++T+++++TTT+++++++++++++++++C++++++++++++++++T+++++++++++A+++A++TC""@-59&f=C1348T", "CodAlignView")								
1349	C1349T	C	T	AC=1;AN=2544;AACHANGE=ORF1a:Q362*	1	orf1ab	1349	Q	*	Nonsynonymous			11.1428423803						=hyperlink("https://data.broadinstitute.org/compbio1/cav.php?a=wuhCor1_c&i=NC_045512.2;1348;1;0&p=57&e=59&w=0&cp=0&mp=Alt+Alleles:""++++++++++T++++++++++++++++++C++++T++++G++++++++++T+++++TTT+++++++++++++++++C++++++++++++++++T+++++++++++A+++A++TC+++""@-57&f=C1349T", "CodAlignView")	=hyperlink("http://genome.ucsc.edu/cgi-bin/hgTracks?db=wuhCor1&position=NC_045512.2:1292-1408&complement_wuhCor1=0&hgt.revCmplDisp_wuhCor1=0", "UCSCview")	orf1ab	1349	Q	*	Nonsynonymous			=hyperlink("https://data.broadinstitute.org/compbio1/cav.php?a=wuhCor1_c&i=NC_045512.2;1348;1;0&p=57&e=59&w=0&cp=0&mp=Alt+Alleles:""++++++++++T++++++++++++++++++C++++T++++G++++++++++T+++++TTT+++++++++++++++++C++++++++++++++++T+++++++++++A+++A++TC+++""@-57&f=C1349T", "CodAlignView")								
1350	A1350T	A	T	AC=1;AN=2544;AACHANGE=ORF1a:Q362L	1	orf1ab	1349	Q	L	Nonsynonymous			11.1428423803						=hyperlink("https://data.broadinstitute.org/compbio1/cav.php?a=wuhCor1_c&i=NC_045512.2;1349;1;0&p=58&e=58&w=0&cp=1&mp=Alt+Alleles:""++++++++++T++++++++++++++++++C++++T++++G++++++++++T+++++TTT+++++++++++++++++C++++++++++++++++T+++++++++++A+++A++TC+++""@-58&f=A1350T", "CodAlignView")	=hyperlink("http://genome.ucsc.edu/cgi-bin/hgTracks?db=wuhCor1&position=NC_045512.2:1292-1408&complement_wuhCor1=0&hgt.revCmplDisp_wuhCor1=0", "UCSCview")	orf1ab	1349	Q	L	Nonsynonymous			=hyperlink("https://data.broadinstitute.org/compbio1/cav.php?a=wuhCor1_c&i=NC_045512.2;1349;1;0&p=58&e=58&w=0&cp=1&mp=Alt+Alleles:""++++++++++T++++++++++++++++++C++++T++++G++++++++++T+++++TTT+++++++++++++++++C++++++++++++++++T+++++++++++A+++A++TC+++""@-58&f=A1350T", "CodAlignView")								
1368	T1368C	T	C	AC=1;AN=2544;AACHANGE=ORF1a:I368T	1	orf1ab	1367	I	T	Nonsynonymous			1.77374568202						=hyperlink("https://data.broadinstitute.org/compbio1/cav.php?a=wuhCor1_c&i=NC_045512.2;1367;1;0&p=58&e=58&w=0&cp=1&mp=Alt+Alleles:""+++++++++++C++++T++++G++++++++++T+++++TTT+++++++++++++++++C++++++++++++++++T+++++++++++A+++A++TC+++++++++++++++++++++""@-58&f=T1368C", "CodAlignView")	=hyperlink("http://genome.ucsc.edu/cgi-bin/hgTracks?db=wuhCor1&position=NC_045512.2:1310-1426&complement_wuhCor1=0&hgt.revCmplDisp_wuhCor1=0", "UCSCview")	orf1ab	1367	I	T	Nonsynonymous			=hyperlink("https://data.broadinstitute.org/compbio1/cav.php?a=wuhCor1_c&i=NC_045512.2;1367;1;0&p=58&e=58&w=0&cp=1&mp=Alt+Alleles:""+++++++++++C++++T++++G++++++++++T+++++TTT+++++++++++++++++C++++++++++++++++T+++++++++++A+++A++TC+++++++++++++++++++++""@-58&f=T1368C", "CodAlignView")								
1385	C1385T	C	T	AC=1;AN=2544;AACHANGE=ORF1a:H374Y	1	orf1ab	1385	H	Y	Nonsynonymous			1.77986629197						=hyperlink("https://data.broadinstitute.org/compbio1/cav.php?a=wuhCor1_c&i=NC_045512.2;1384;1;0&p=57&e=59&w=0&cp=0&mp=Alt+Alleles:""+++G++++++++++T+++++TTT+++++++++++++++++C++++++++++++++++T+++++++++++A+++A++TC++++++++++++++++++++++++G++++++T++A++++""@-57&f=C1385T", "CodAlignView")	=hyperlink("http://genome.ucsc.edu/cgi-bin/hgTracks?db=wuhCor1&position=NC_045512.2:1328-1444&complement_wuhCor1=0&hgt.revCmplDisp_wuhCor1=0", "UCSCview")	orf1ab	1385	H	Y	Nonsynonymous			=hyperlink("https://data.broadinstitute.org/compbio1/cav.php?a=wuhCor1_c&i=NC_045512.2;1384;1;0&p=57&e=59&w=0&cp=0&mp=Alt+Alleles:""+++G++++++++++T+++++TTT+++++++++++++++++C++++++++++++++++T+++++++++++A+++A++TC++++++++++++++++++++++++G++++++T++A++++""@-57&f=C1385T", "CodAlignView")								
1397	G1397A	G	A	AC=70;AN=2544;AACHANGE=ORF1a:V378I	70	orf1ab	1397	V	I	Nonsynonymous			4.38305032258						=hyperlink("https://data.broadinstitute.org/compbio1/cav.php?a=wuhCor1_c&i=NC_045512.2;1396;1;0&p=57&e=59&w=0&cp=0&mp=Alt+Alleles:""++T+++++TTT+++++++++++++++++C++++++++++++++++T+++++++++++A+++A++TC++++++++++++++++++++++++G++++++T++A++++++++++++++++""@-57&f=G1397A", "CodAlignView")	=hyperlink("http://genome.ucsc.edu/cgi-bin/hgTracks?db=wuhCor1&position=NC_045512.2:1340-1456&complement_wuhCor1=0&hgt.revCmplDisp_wuhCor1=0", "UCSCview")	orf1ab	1397	V	I	Nonsynonymous			=hyperlink("https://data.broadinstitute.org/compbio1/cav.php?a=wuhCor1_c&i=NC_045512.2;1396;1;0&p=57&e=59&w=0&cp=0&mp=Alt+Alleles:""++T+++++TTT+++++++++++++++++C++++++++++++++++T+++++++++++A+++A++TC++++++++++++++++++++++++G++++++T++A++++++++++++++++""@-57&f=G1397A", "CodAlignView")								
1401	G1401A	G	A	AC=1;AN=2544;AACHANGE=ORF1a:G379E	1	orf1ab	1400	G	E	Nonsynonymous		Conserved	0.0						=hyperlink("https://data.broadinstitute.org/compbio1/cav.php?a=wuhCor1_c&i=NC_045512.2;1400;1;0&p=58&e=58&w=0&cp=1&mp=Alt+Alleles:""+++++TTT+++++++++++++++++C++++++++++++++++T+++++++++++A+++A++TC++++++++++++++++++++++++G++++++T++A++++++++++++++++T++""@-58&f=G1401A", "CodAlignView")	=hyperlink("http://genome.ucsc.edu/cgi-bin/hgTracks?db=wuhCor1&position=NC_045512.2:1343-1459&complement_wuhCor1=0&hgt.revCmplDisp_wuhCor1=0", "UCSCview")	orf1ab	1400	G	E	Nonsynonymous		Conserved	=hyperlink("https://data.broadinstitute.org/compbio1/cav.php?a=wuhCor1_c&i=NC_045512.2;1400;1;0&p=58&e=58&w=0&cp=1&mp=Alt+Alleles:""+++++TTT+++++++++++++++++C++++++++++++++++T+++++++++++A+++A++TC++++++++++++++++++++++++G++++++T++A++++++++++++++++T++""@-58&f=G1401A", "CodAlignView")								
1404	C1404T	C	T	AC=1;AN=2544;AACHANGE=ORF1a:P380L	1	orf1ab	1403	P	L	Nonsynonymous		Conserved	0.0						=hyperlink("https://data.broadinstitute.org/compbio1/cav.php?a=wuhCor1_c&i=NC_045512.2;1403;1;0&p=58&e=58&w=0&cp=1&mp=Alt+Alleles:""++TTT+++++++++++++++++C++++++++++++++++T+++++++++++A+++A++TC++++++++++++++++++++++++G++++++T++A++++++++++++++++T+++++""@-58&f=C1404T", "CodAlignView")	=hyperlink("http://genome.ucsc.edu/cgi-bin/hgTracks?db=wuhCor1&position=NC_045512.2:1346-1462&complement_wuhCor1=0&hgt.revCmplDisp_wuhCor1=0", "UCSCview")	orf1ab	1403	P	L	Nonsynonymous		Conserved	=hyperlink("https://data.broadinstitute.org/compbio1/cav.php?a=wuhCor1_c&i=NC_045512.2;1403;1;0&p=58&e=58&w=0&cp=1&mp=Alt+Alleles:""++TTT+++++++++++++++++C++++++++++++++++T+++++++++++A+++A++TC++++++++++++++++++++++++G++++++T++A++++++++++++++++T+++++""@-58&f=C1404T", "CodAlignView")								
1405	T1405C	T	C	AC=1;AN=2544	1	orf1ab	1403	P	P	Synonymous	4way			1.85620385351	0.288924252753				=hyperlink("https://data.broadinstitute.org/compbio1/cav.php?a=wuhCor1_c&i=NC_045512.2;1404;1;0&p=59&e=57&w=0&cp=2&mp=Alt+Alleles:""++TTT+++++++++++++++++C++++++++++++++++T+++++++++++A+++A++TC++++++++++++++++++++++++G++++++T++A++++++++++++++++T+++++""@-59&f=T1405C", "CodAlignView")	=hyperlink("http://genome.ucsc.edu/cgi-bin/hgTracks?db=wuhCor1&position=NC_045512.2:1346-1462&complement_wuhCor1=0&hgt.revCmplDisp_wuhCor1=0", "UCSCview")	orf1ab	1403	P	P	Synonymous	4way		=hyperlink("https://data.broadinstitute.org/compbio1/cav.php?a=wuhCor1_c&i=NC_045512.2;1404;1;0&p=59&e=57&w=0&cp=2&mp=Alt+Alleles:""++TTT+++++++++++++++++C++++++++++++++++T+++++++++++A+++A++TC++++++++++++++++++++++++G++++++T++A++++++++++++++++T+++++""@-59&f=T1405C", "CodAlignView")								
1430	A1430G	A	G	AC=4;AN=2544;AACHANGE=ORF1a:N389D	4	orf1ab	1430	N	D	Nonsynonymous		Conserved	0.0						=hyperlink("https://data.broadinstitute.org/compbio1/cav.php?a=wuhCor1_c&i=NC_045512.2;1429;1;0&p=57&e=59&w=0&cp=0&mp=Alt+Alleles:""++++++++++++T+++++++++++A+++A++TC++++++++++++++++++++++++G++++++T++A++++++++++++++++T+++++++++++T+++T+++A+++++++++A++""@-57&f=A1430G", "CodAlignView")	=hyperlink("http://genome.ucsc.edu/cgi-bin/hgTracks?db=wuhCor1&position=NC_045512.2:1373-1489&complement_wuhCor1=0&hgt.revCmplDisp_wuhCor1=0", "UCSCview")	orf1ab	1430	N	D	Nonsynonymous		Conserved	=hyperlink("https://data.broadinstitute.org/compbio1/cav.php?a=wuhCor1_c&i=NC_045512.2;1429;1;0&p=57&e=59&w=0&cp=0&mp=Alt+Alleles:""++++++++++++T+++++++++++A+++A++TC++++++++++++++++++++++++G++++++T++A++++++++++++++++T+++++++++++T+++T+++A+++++++++A++""@-57&f=A1430G", "CodAlignView")								
1437	C1437T	C	T	AC=1;AN=2544;AACHANGE=ORF1a:S391F	1	orf1ab	1436	S	F	Nonsynonymous		Conserved	0.0						=hyperlink("https://data.broadinstitute.org/compbio1/cav.php?a=wuhCor1_c&i=NC_045512.2;1436;1;0&p=58&e=58&w=0&cp=1&mp=Alt+Alleles:""++++++T+++++++++++A+++A++TC++++++++++++++++++++++++G++++++T++A++++++++++++++++T+++++++++++T+++T+++A+++++++++A++++++++""@-58&f=C1437T", "CodAlignView")	=hyperlink("http://genome.ucsc.edu/cgi-bin/hgTracks?db=wuhCor1&position=NC_045512.2:1379-1495&complement_wuhCor1=0&hgt.revCmplDisp_wuhCor1=0", "UCSCview")	orf1ab	1436	S	F	Nonsynonymous		Conserved	=hyperlink("https://data.broadinstitute.org/compbio1/cav.php?a=wuhCor1_c&i=NC_045512.2;1436;1;0&p=58&e=58&w=0&cp=1&mp=Alt+Alleles:""++++++T+++++++++++A+++A++TC++++++++++++++++++++++++G++++++T++A++++++++++++++++T+++++++++++T+++T+++A+++++++++A++++++++""@-58&f=C1437T", "CodAlignView")								
1440	G1440A	G	A	AC=88;AN=2544;AACHANGE=ORF1a:G392D	88	orf1ab	1439	G	D	Nonsynonymous			6.55130206728						=hyperlink("https://data.broadinstitute.org/compbio1/cav.php?a=wuhCor1_c&i=NC_045512.2;1439;1;0&p=58&e=58&w=0&cp=1&mp=Alt+Alleles:""+++T+++++++++++A+++A++TC++++++++++++++++++++++++G++++++T++A++++++++++++++++T+++++++++++T+++T+++A+++++++++A+++++++++++""@-58&f=G1440A", "CodAlignView")	=hyperlink("http://genome.ucsc.edu/cgi-bin/hgTracks?db=wuhCor1&position=NC_045512.2:1382-1498&complement_wuhCor1=0&hgt.revCmplDisp_wuhCor1=0", "UCSCview")	orf1ab	1439	G	D	Nonsynonymous			=hyperlink("https://data.broadinstitute.org/compbio1/cav.php?a=wuhCor1_c&i=NC_045512.2;1439;1;0&p=58&e=58&w=0&cp=1&mp=Alt+Alleles:""+++T+++++++++++A+++A++TC++++++++++++++++++++++++G++++++T++A++++++++++++++++T+++++++++++T+++T+++A+++++++++A+++++++++++""@-58&f=G1440A", "CodAlignView")								
1457	C1457T	C	T	AC=2;AN=2544;AACHANGE=ORF1a:R398C	2	orf1ab	1457	R	C	Nonsynonymous		Conserved	0.0						=hyperlink("https://data.broadinstitute.org/compbio1/cav.php?a=wuhCor1_c&i=NC_045512.2;1456;1;0&p=57&e=59&w=0&cp=0&mp=Alt+Alleles:""+A++TC++++++++++++++++++++++++G++++++T++A++++++++++++++++T+++++++++++T+++T+++A+++++++++A++++++++++++++++++++++++++TG+""@-57&f=C1457T", "CodAlignView")	=hyperlink("http://genome.ucsc.edu/cgi-bin/hgTracks?db=wuhCor1&position=NC_045512.2:1400-1516&complement_wuhCor1=0&hgt.revCmplDisp_wuhCor1=0", "UCSCview")	orf1ab	1457	R	C	Nonsynonymous		Conserved	=hyperlink("https://data.broadinstitute.org/compbio1/cav.php?a=wuhCor1_c&i=NC_045512.2;1456;1;0&p=57&e=59&w=0&cp=0&mp=Alt+Alleles:""+A++TC++++++++++++++++++++++++G++++++T++A++++++++++++++++T+++++++++++T+++T+++A+++++++++A++++++++++++++++++++++++++TG+""@-57&f=C1457T", "CodAlignView")								
1469	C1469T	C	T	AC=1;AN=2544;AACHANGE=ORF1a:R402C	1	orf1ab	1469	R	C	Nonsynonymous		Conserved	0.0						=hyperlink("https://data.broadinstitute.org/compbio1/cav.php?a=wuhCor1_c&i=NC_045512.2;1468;1;0&p=57&e=59&w=0&cp=0&mp=Alt+Alleles:""++++++++++++++++++G++++++T++A++++++++++++++++T+++++++++++T+++T+++A+++++++++A++++++++++++++++++++++++++TG+++++++++++++""@-57&f=C1469T", "CodAlignView")	=hyperlink("http://genome.ucsc.edu/cgi-bin/hgTracks?db=wuhCor1&position=NC_045512.2:1412-1528&complement_wuhCor1=0&hgt.revCmplDisp_wuhCor1=0", "UCSCview")	orf1ab	1469	R	C	Nonsynonymous		Conserved	=hyperlink("https://data.broadinstitute.org/compbio1/cav.php?a=wuhCor1_c&i=NC_045512.2;1468;1;0&p=57&e=59&w=0&cp=0&mp=Alt+Alleles:""++++++++++++++++++G++++++T++A++++++++++++++++T+++++++++++T+++T+++A+++++++++A++++++++++++++++++++++++++TG+++++++++++++""@-57&f=C1469T", "CodAlignView")								
1473	C1473T	C	T	AC=1;AN=2544;AACHANGE=ORF1a:T403I	1	orf1ab	1472	T	I	Nonsynonymous			4.28197044865						=hyperlink("https://data.broadinstitute.org/compbio1/cav.php?a=wuhCor1_c&i=NC_045512.2;1472;1;0&p=58&e=58&w=0&cp=1&mp=Alt+Alleles:""+++++++++++++++G++++++T++A++++++++++++++++T+++++++++++T+++T+++A+++++++++A++++++++++++++++++++++++++TG++++++++++++++++""@-58&f=C1473T", "CodAlignView")	=hyperlink("http://genome.ucsc.edu/cgi-bin/hgTracks?db=wuhCor1&position=NC_045512.2:1415-1531&complement_wuhCor1=0&hgt.revCmplDisp_wuhCor1=0", "UCSCview")	orf1ab	1472	T	I	Nonsynonymous			=hyperlink("https://data.broadinstitute.org/compbio1/cav.php?a=wuhCor1_c&i=NC_045512.2;1472;1;0&p=58&e=58&w=0&cp=1&mp=Alt+Alleles:""+++++++++++++++G++++++T++A++++++++++++++++T+++++++++++T+++T+++A+++++++++A++++++++++++++++++++++++++TG++++++++++++++++""@-58&f=C1473T", "CodAlignView")								
1477	T1477A	T	A	AC=1;AN=2544	1	orf1ab	1475	I	I	Synonymous				1.70192922949	0.425322403205			InSCE	=hyperlink("https://data.broadinstitute.org/compbio1/cav.php?a=wuhCor1_c&i=NC_045512.2;1476;1;0&p=59&e=57&w=0&cp=2&mp=Alt+Alleles:""++++++++++++G++++++T++A++++++++++++++++T+++++++++++T+++T+++A+++++++++A++++++++++++++++++++++++++TG+++++++++++++++++++""@-59&f=T1477A", "CodAlignView")	=hyperlink("http://genome.ucsc.edu/cgi-bin/hgTracks?db=wuhCor1&position=NC_045512.2:1418-1534&complement_wuhCor1=0&hgt.revCmplDisp_wuhCor1=0", "UCSCview")	orf1ab	1475	I	I	Synonymous			=hyperlink("https://data.broadinstitute.org/compbio1/cav.php?a=wuhCor1_c&i=NC_045512.2;1476;1;0&p=59&e=57&w=0&cp=2&mp=Alt+Alleles:""++++++++++++G++++++T++A++++++++++++++++T+++++++++++T+++T+++A+++++++++A++++++++++++++++++++++++++TG+++++++++++++++++++""@-59&f=T1477A", "CodAlignView")								
1487	G1487A	G	A	AC=2;AN=2544;AACHANGE=ORF1a:G408S	2	orf1ab	1487	G	S	Nonsynonymous		Conserved	0.0						=hyperlink("https://data.broadinstitute.org/compbio1/cav.php?a=wuhCor1_c&i=NC_045512.2;1486;1;0&p=57&e=59&w=0&cp=0&mp=Alt+Alleles:""G++++++T++A++++++++++++++++T+++++++++++T+++T+++A+++++++++A++++++++++++++++++++++++++TG+++++++++++++++++++++++++++++++""@-57&f=G1487A", "CodAlignView")	=hyperlink("http://genome.ucsc.edu/cgi-bin/hgTracks?db=wuhCor1&position=NC_045512.2:1430-1546&complement_wuhCor1=0&hgt.revCmplDisp_wuhCor1=0", "UCSCview")	orf1ab	1487	G	S	Nonsynonymous		Conserved	=hyperlink("https://data.broadinstitute.org/compbio1/cav.php?a=wuhCor1_c&i=NC_045512.2;1486;1;0&p=57&e=59&w=0&cp=0&mp=Alt+Alleles:""G++++++T++A++++++++++++++++T+++++++++++T+++T+++A+++++++++A++++++++++++++++++++++++++TG+++++++++++++++++++++++++++++++""@-57&f=G1487A", "CodAlignView")								
1514	C1514T	C	T	AC=1;AN=2544;AACHANGE=ORF1a:H417Y	1	orf1ab	1514	H	Y	Nonsynonymous			1.69961016669						=hyperlink("https://data.broadinstitute.org/compbio1/cav.php?a=wuhCor1_c&i=NC_045512.2;1513;1;0&p=57&e=59&w=0&cp=0&mp=Alt+Alleles:""T+++++++++++T+++T+++A+++++++++A++++++++++++++++++++++++++TG+++++++++++++++++++++++++++++++GA++++++A++++++++++C+++C+++""@-57&f=C1514T", "CodAlignView")	=hyperlink("http://genome.ucsc.edu/cgi-bin/hgTracks?db=wuhCor1&position=NC_045512.2:1457-1573&complement_wuhCor1=0&hgt.revCmplDisp_wuhCor1=0", "UCSCview")	orf1ab	1514	H	Y	Nonsynonymous			=hyperlink("https://data.broadinstitute.org/compbio1/cav.php?a=wuhCor1_c&i=NC_045512.2;1513;1;0&p=57&e=59&w=0&cp=0&mp=Alt+Alleles:""T+++++++++++T+++T+++A+++++++++A++++++++++++++++++++++++++TG+++++++++++++++++++++++++++++++GA++++++A++++++++++C+++C+++""@-57&f=C1514T", "CodAlignView")								
1515	A1515G	A	G	AC=21;AN=2544;AACHANGE=ORF1a:H417R	21	orf1ab	1514	H	R	Nonsynonymous			1.69961016669						=hyperlink("https://data.broadinstitute.org/compbio1/cav.php?a=wuhCor1_c&i=NC_045512.2;1514;1;0&p=58&e=58&w=0&cp=1&mp=Alt+Alleles:""T+++++++++++T+++T+++A+++++++++A++++++++++++++++++++++++++TG+++++++++++++++++++++++++++++++GA++++++A++++++++++C+++C+++""@-58&f=A1515G", "CodAlignView")	=hyperlink("http://genome.ucsc.edu/cgi-bin/hgTracks?db=wuhCor1&position=NC_045512.2:1457-1573&complement_wuhCor1=0&hgt.revCmplDisp_wuhCor1=0", "UCSCview")	orf1ab	1514	H	R	Nonsynonymous			=hyperlink("https://data.broadinstitute.org/compbio1/cav.php?a=wuhCor1_c&i=NC_045512.2;1514;1;0&p=58&e=58&w=0&cp=1&mp=Alt+Alleles:""T+++++++++++T+++T+++A+++++++++A++++++++++++++++++++++++++TG+++++++++++++++++++++++++++++++GA++++++A++++++++++C+++C+++""@-58&f=A1515G", "CodAlignView")								
1547	A1547G	A	G	AC=1;AN=2544;AACHANGE=ORF1a:S428G	1	orf1ab	1547	S	G	Nonsynonymous			2.37212978469						=hyperlink("https://data.broadinstitute.org/compbio1/cav.php?a=wuhCor1_c&i=NC_045512.2;1546;1;0&p=57&e=59&w=0&cp=0&mp=Alt+Alleles:""++++++++++++++++++++++++TG+++++++++++++++++++++++++++++++GA++++++A++++++++++C+++C+++++++++++++++++++++++TA+++++++++++""@-57&f=A1547G", "CodAlignView")	=hyperlink("http://genome.ucsc.edu/cgi-bin/hgTracks?db=wuhCor1&position=NC_045512.2:1490-1606&complement_wuhCor1=0&hgt.revCmplDisp_wuhCor1=0", "UCSCview")	orf1ab	1547	S	G	Nonsynonymous			=hyperlink("https://data.broadinstitute.org/compbio1/cav.php?a=wuhCor1_c&i=NC_045512.2;1546;1;0&p=57&e=59&w=0&cp=0&mp=Alt+Alleles:""++++++++++++++++++++++++TG+++++++++++++++++++++++++++++++GA++++++A++++++++++C+++C+++++++++++++++++++++++TA+++++++++++""@-57&f=A1547G", "CodAlignView")								
1548	G1548A	G	A	AC=1;AN=2544;AACHANGE=ORF1a:S428N	1	orf1ab	1547	S	N	Nonsynonymous			2.37212978469						=hyperlink("https://data.broadinstitute.org/compbio1/cav.php?a=wuhCor1_c&i=NC_045512.2;1547;1;0&p=58&e=58&w=0&cp=1&mp=Alt+Alleles:""++++++++++++++++++++++++TG+++++++++++++++++++++++++++++++GA++++++A++++++++++C+++C+++++++++++++++++++++++TA+++++++++++""@-58&f=G1548A", "CodAlignView")	=hyperlink("http://genome.ucsc.edu/cgi-bin/hgTracks?db=wuhCor1&position=NC_045512.2:1490-1606&complement_wuhCor1=0&hgt.revCmplDisp_wuhCor1=0", "UCSCview")	orf1ab	1547	S	N	Nonsynonymous			=hyperlink("https://data.broadinstitute.org/compbio1/cav.php?a=wuhCor1_c&i=NC_045512.2;1547;1;0&p=58&e=58&w=0&cp=1&mp=Alt+Alleles:""++++++++++++++++++++++++TG+++++++++++++++++++++++++++++++GA++++++A++++++++++C+++C+++++++++++++++++++++++TA+++++++++++""@-58&f=G1548A", "CodAlignView")								
1555	C1555A	C	A	AC=1;AN=2544;AACHANGE=ORF1a:N430K	1	orf1ab	1553	N	K	Nonsynonymous			5.61378231619						=hyperlink("https://data.broadinstitute.org/compbio1/cav.php?a=wuhCor1_c&i=NC_045512.2;1554;1;0&p=59&e=57&w=0&cp=2&mp=Alt+Alleles:""++++++++++++++++++TG+++++++++++++++++++++++++++++++GA++++++A++++++++++C+++C+++++++++++++++++++++++TA++++++++++++++++T""@-59&f=C1555A", "CodAlignView")	=hyperlink("http://genome.ucsc.edu/cgi-bin/hgTracks?db=wuhCor1&position=NC_045512.2:1496-1612&complement_wuhCor1=0&hgt.revCmplDisp_wuhCor1=0", "UCSCview")	orf1ab	1553	N	K	Nonsynonymous			=hyperlink("https://data.broadinstitute.org/compbio1/cav.php?a=wuhCor1_c&i=NC_045512.2;1554;1;0&p=59&e=57&w=0&cp=2&mp=Alt+Alleles:""++++++++++++++++++TG+++++++++++++++++++++++++++++++GA++++++A++++++++++C+++C+++++++++++++++++++++++TA++++++++++++++++T""@-59&f=C1555A", "CodAlignView")								
1566	A1566C	A	C	AC=1;AN=2544;AACHANGE=ORF1a:N434T	1	orf1ab	1565	N	T	Nonsynonymous			8.79155387604						=hyperlink("https://data.broadinstitute.org/compbio1/cav.php?a=wuhCor1_c&i=NC_045512.2;1565;1;0&p=58&e=58&w=0&cp=1&mp=Alt+Alleles:""++++++TG+++++++++++++++++++++++++++++++GA++++++A++++++++++C+++C+++++++++++++++++++++++TA++++++++++++++++T++++++++++++""@-58&f=A1566C", "CodAlignView")	=hyperlink("http://genome.ucsc.edu/cgi-bin/hgTracks?db=wuhCor1&position=NC_045512.2:1508-1624&complement_wuhCor1=0&hgt.revCmplDisp_wuhCor1=0", "UCSCview")	orf1ab	1565	N	T	Nonsynonymous			=hyperlink("https://data.broadinstitute.org/compbio1/cav.php?a=wuhCor1_c&i=NC_045512.2;1565;1;0&p=58&e=58&w=0&cp=1&mp=Alt+Alleles:""++++++TG+++++++++++++++++++++++++++++++GA++++++A++++++++++C+++C+++++++++++++++++++++++TA++++++++++++++++T++++++++++++""@-58&f=A1566C", "CodAlignView")								
1570	T1570C	T	C	AC=4;AN=2544	4	orf1ab	1568	H	H	Synonymous				0.640983885143	0.598950443479	0.81177575307	1.0		=hyperlink("https://data.broadinstitute.org/compbio1/cav.php?a=wuhCor1_c&i=NC_045512.2;1569;1;0&p=59&e=57&w=0&cp=2&mp=Alt+Alleles:""+++TG+++++++++++++++++++++++++++++++GA++++++A++++++++++C+++C+++++++++++++++++++++++TA++++++++++++++++T++++++++++++++T""@-59&f=T1570C", "CodAlignView")	=hyperlink("http://genome.ucsc.edu/cgi-bin/hgTracks?db=wuhCor1&position=NC_045512.2:1511-1627&complement_wuhCor1=0&hgt.revCmplDisp_wuhCor1=0", "UCSCview")	orf1ab	1568	H	H	Synonymous			=hyperlink("https://data.broadinstitute.org/compbio1/cav.php?a=wuhCor1_c&i=NC_045512.2;1569;1;0&p=59&e=57&w=0&cp=2&mp=Alt+Alleles:""+++TG+++++++++++++++++++++++++++++++GA++++++A++++++++++C+++C+++++++++++++++++++++++TA++++++++++++++++T++++++++++++++T""@-59&f=T1570C", "CodAlignView")								
1594	C1594T	C	T	AC=3;AN=2544	3	orf1ab	1592	S	S	Synonymous	4way			0.869231578411	0.831573267912	0.948950652155	1.0		=hyperlink("https://data.broadinstitute.org/compbio1/cav.php?a=wuhCor1_c&i=NC_045512.2;1593;1;0&p=59&e=57&w=0&cp=2&mp=Alt+Alleles:""++++++++++++GA++++++A++++++++++C+++C+++++++++++++++++++++++TA++++++++++++++++T++++++++++++++T++++++++++++++++++++++++""@-59&f=C1594T", "CodAlignView")	=hyperlink("http://genome.ucsc.edu/cgi-bin/hgTracks?db=wuhCor1&position=NC_045512.2:1535-1651&complement_wuhCor1=0&hgt.revCmplDisp_wuhCor1=0", "UCSCview")	orf1ab	1592	S	S	Synonymous	4way		=hyperlink("https://data.broadinstitute.org/compbio1/cav.php?a=wuhCor1_c&i=NC_045512.2;1593;1;0&p=59&e=57&w=0&cp=2&mp=Alt+Alleles:""++++++++++++GA++++++A++++++++++C+++C+++++++++++++++++++++++TA++++++++++++++++T++++++++++++++T++++++++++++++++++++++++""@-59&f=C1594T", "CodAlignView")								
1595	G1595A	G	A	AC=3;AN=2544;AACHANGE=ORF1a:E444K	3	orf1ab	1595	E	K	Nonsynonymous		Conserved	0.0						=hyperlink("https://data.broadinstitute.org/compbio1/cav.php?a=wuhCor1_c&i=NC_045512.2;1594;1;0&p=57&e=59&w=0&cp=0&mp=Alt+Alleles:""+++++++++GA++++++A++++++++++C+++C+++++++++++++++++++++++TA++++++++++++++++T++++++++++++++T+++++++++++++++++++++++++++""@-57&f=G1595A", "CodAlignView")	=hyperlink("http://genome.ucsc.edu/cgi-bin/hgTracks?db=wuhCor1&position=NC_045512.2:1538-1654&complement_wuhCor1=0&hgt.revCmplDisp_wuhCor1=0", "UCSCview")	orf1ab	1595	E	K	Nonsynonymous		Conserved	=hyperlink("https://data.broadinstitute.org/compbio1/cav.php?a=wuhCor1_c&i=NC_045512.2;1594;1;0&p=57&e=59&w=0&cp=0&mp=Alt+Alleles:""+++++++++GA++++++A++++++++++C+++C+++++++++++++++++++++++TA++++++++++++++++T++++++++++++++T+++++++++++++++++++++++++++""@-57&f=G1595A", "CodAlignView")								
1612	C1612T	C	T	AC=2;AN=2544	2	orf1ab	1610	N	N	Synonymous				0.968902089447	0.966206253263	0.993518944492	1.0		=hyperlink("https://data.broadinstitute.org/compbio1/cav.php?a=wuhCor1_c&i=NC_045512.2;1611;1;0&p=59&e=57&w=0&cp=2&mp=Alt+Alleles:""++A++++++++++C+++C+++++++++++++++++++++++TA++++++++++++++++T++++++++++++++T+++++++++++++++++++++++++++++++++++T++C+++""@-59&f=C1612T", "CodAlignView")	=hyperlink("http://genome.ucsc.edu/cgi-bin/hgTracks?db=wuhCor1&position=NC_045512.2:1553-1669&complement_wuhCor1=0&hgt.revCmplDisp_wuhCor1=0", "UCSCview")	orf1ab	1610	N	N	Synonymous			=hyperlink("https://data.broadinstitute.org/compbio1/cav.php?a=wuhCor1_c&i=NC_045512.2;1611;1;0&p=59&e=57&w=0&cp=2&mp=Alt+Alleles:""++A++++++++++C+++C+++++++++++++++++++++++TA++++++++++++++++T++++++++++++++T+++++++++++++++++++++++++++++++++++T++C+++""@-59&f=C1612T", "CodAlignView")								
1627	C1627T	C	T	AC=1;AN=2544	1	orf1ab	1625	L	L	Synonymous	4way			0.87737568208	0.758239982495	0.902819640174	1.0		=hyperlink("https://data.broadinstitute.org/compbio1/cav.php?a=wuhCor1_c&i=NC_045512.2;1626;1;0&p=59&e=57&w=0&cp=2&mp=Alt+Alleles:""++C+++++++++++++++++++++++TA++++++++++++++++T++++++++++++++T+++++++++++++++++++++++++++++++++++T++C+++++++++++++++++T""@-59&f=C1627T", "CodAlignView")	=hyperlink("http://genome.ucsc.edu/cgi-bin/hgTracks?db=wuhCor1&position=NC_045512.2:1568-1684&complement_wuhCor1=0&hgt.revCmplDisp_wuhCor1=0", "UCSCview")	orf1ab	1625	L	L	Synonymous	4way		=hyperlink("https://data.broadinstitute.org/compbio1/cav.php?a=wuhCor1_c&i=NC_045512.2;1626;1;0&p=59&e=57&w=0&cp=2&mp=Alt+Alleles:""++C+++++++++++++++++++++++TA++++++++++++++++T++++++++++++++T+++++++++++++++++++++++++++++++++++T++C+++++++++++++++++T""@-59&f=C1627T", "CodAlignView")								
1663	C1663T	C	T	AC=1;AN=2544	1	orf1ab	1661	D	D	Synonymous				1.26231689869	0.726346049229				=hyperlink("https://data.broadinstitute.org/compbio1/cav.php?a=wuhCor1_c&i=NC_045512.2;1662;1;0&p=59&e=57&w=0&cp=2&mp=Alt+Alleles:""++++++++T++++++++++++++T+++++++++++++++++++++++++++++++++++T++C+++++++++++++++++T++++++G+++++++++++++++++++++++++++++""@-59&f=C1663T", "CodAlignView")	=hyperlink("http://genome.ucsc.edu/cgi-bin/hgTracks?db=wuhCor1&position=NC_045512.2:1604-1720&complement_wuhCor1=0&hgt.revCmplDisp_wuhCor1=0", "UCSCview")	orf1ab	1661	D	D	Synonymous			=hyperlink("https://data.broadinstitute.org/compbio1/cav.php?a=wuhCor1_c&i=NC_045512.2;1662;1;0&p=59&e=57&w=0&cp=2&mp=Alt+Alleles:""++++++++T++++++++++++++T+++++++++++++++++++++++++++++++++++T++C+++++++++++++++++T++++++G+++++++++++++++++++++++++++++""@-59&f=C1663T", "CodAlignView")								
1666	T1666C	T	C	AC=3;AN=2544	3	orf1ab	1664	F	F	Synonymous				0.382086111051	0.373428559905	0.657390371111	1.0		=hyperlink("https://data.broadinstitute.org/compbio1/cav.php?a=wuhCor1_c&i=NC_045512.2;1665;1;0&p=59&e=57&w=0&cp=2&mp=Alt+Alleles:""+++++T++++++++++++++T+++++++++++++++++++++++++++++++++++T++C+++++++++++++++++T++++++G++++++++++++++++++++++++++++++++""@-59&f=T1666C", "CodAlignView")	=hyperlink("http://genome.ucsc.edu/cgi-bin/hgTracks?db=wuhCor1&position=NC_045512.2:1607-1723&complement_wuhCor1=0&hgt.revCmplDisp_wuhCor1=0", "UCSCview")	orf1ab	1664	F	F	Synonymous			=hyperlink("https://data.broadinstitute.org/compbio1/cav.php?a=wuhCor1_c&i=NC_045512.2;1665;1;0&p=59&e=57&w=0&cp=2&mp=Alt+Alleles:""+++++T++++++++++++++T+++++++++++++++++++++++++++++++++++T++C+++++++++++++++++T++++++G++++++++++++++++++++++++++++++++""@-59&f=T1666C", "CodAlignView")								
1684	C1684T	C	T	AC=2;AN=2544	2	orf1ab	1682	I	I	Synonymous				2.5158246865	0.0834521660921				=hyperlink("https://data.broadinstitute.org/compbio1/cav.php?a=wuhCor1_c&i=NC_045512.2;1683;1;0&p=59&e=57&w=0&cp=2&mp=Alt+Alleles:""++T+++++++++++++++++++++++++++++++++++T++C+++++++++++++++++T++++++G++++++++++++++++++++++++++++++++++++++++++T+++++C+""@-59&f=C1684T", "CodAlignView")	=hyperlink("http://genome.ucsc.edu/cgi-bin/hgTracks?db=wuhCor1&position=NC_045512.2:1625-1741&complement_wuhCor1=0&hgt.revCmplDisp_wuhCor1=0", "UCSCview")	orf1ab	1682	I	I	Synonymous			=hyperlink("https://data.broadinstitute.org/compbio1/cav.php?a=wuhCor1_c&i=NC_045512.2;1683;1;0&p=59&e=57&w=0&cp=2&mp=Alt+Alleles:""++T+++++++++++++++++++++++++++++++++++T++C+++++++++++++++++T++++++G++++++++++++++++++++++++++++++++++++++++++T+++++C+""@-59&f=C1684T", "CodAlignView")								
1691	A1691G	A	G	AC=2;AN=2544;AACHANGE=ORF1a:I476V	2	orf1ab	1691	I	V	Nonsynonymous			1.26774397684						=hyperlink("https://data.broadinstitute.org/compbio1/cav.php?a=wuhCor1_c&i=NC_045512.2;1690;1;0&p=57&e=59&w=0&cp=0&mp=Alt+Alleles:""+++++++++++++++++++++++++++++T++C+++++++++++++++++T++++++G++++++++++++++++++++++++++++++++++++++++++T+++++C++++++++++""@-57&f=A1691G", "CodAlignView")	=hyperlink("http://genome.ucsc.edu/cgi-bin/hgTracks?db=wuhCor1&position=NC_045512.2:1634-1750&complement_wuhCor1=0&hgt.revCmplDisp_wuhCor1=0", "UCSCview")	orf1ab	1691	I	V	Nonsynonymous			=hyperlink("https://data.broadinstitute.org/compbio1/cav.php?a=wuhCor1_c&i=NC_045512.2;1690;1;0&p=57&e=59&w=0&cp=0&mp=Alt+Alleles:""+++++++++++++++++++++++++++++T++C+++++++++++++++++T++++++G++++++++++++++++++++++++++++++++++++++++++T+++++C++++++++++""@-57&f=A1691G", "CodAlignView")								
1734	C1734T	C	T	AC=1;AN=2544;AACHANGE=ORF1a:T490I	1	orf1ab	1733	T	I	Nonsynonymous		Conserved	0.0						=hyperlink("https://data.broadinstitute.org/compbio1/cav.php?a=wuhCor1_c&i=NC_045512.2;1733;1;0&p=58&e=58&w=0&cp=1&mp=Alt+Alleles:""++++++++T++++++G++++++++++++++++++++++++++++++++++++++++++T+++++C+++++++++++++++++T++++++++++++++++++++T+++++++++++++""@-58&f=C1734T", "CodAlignView")	=hyperlink("http://genome.ucsc.edu/cgi-bin/hgTracks?db=wuhCor1&position=NC_045512.2:1676-1792&complement_wuhCor1=0&hgt.revCmplDisp_wuhCor1=0", "UCSCview")	orf1ab	1733	T	I	Nonsynonymous		Conserved	=hyperlink("https://data.broadinstitute.org/compbio1/cav.php?a=wuhCor1_c&i=NC_045512.2;1733;1;0&p=58&e=58&w=0&cp=1&mp=Alt+Alleles:""++++++++T++++++G++++++++++++++++++++++++++++++++++++++++++T+++++C+++++++++++++++++T++++++++++++++++++++T+++++++++++++""@-58&f=C1734T", "CodAlignView")								
1740	A1740C	A	C	AC=1;AN=2544;AACHANGE=ORF1a:K492T	1	orf1ab	1739	K	T	Nonsynonymous			6.79909728859						=hyperlink("https://data.broadinstitute.org/compbio1/cav.php?a=wuhCor1_c&i=NC_045512.2;1739;1;0&p=58&e=58&w=0&cp=1&mp=Alt+Alleles:""++T++++++G++++++++++++++++++++++++++++++++++++++++++T+++++C+++++++++++++++++T++++++++++++++++++++T+++++++++++++++++++""@-58&f=A1740C", "CodAlignView")	=hyperlink("http://genome.ucsc.edu/cgi-bin/hgTracks?db=wuhCor1&position=NC_045512.2:1682-1798&complement_wuhCor1=0&hgt.revCmplDisp_wuhCor1=0", "UCSCview")	orf1ab	1739	K	T	Nonsynonymous			=hyperlink("https://data.broadinstitute.org/compbio1/cav.php?a=wuhCor1_c&i=NC_045512.2;1739;1;0&p=58&e=58&w=0&cp=1&mp=Alt+Alleles:""++T++++++G++++++++++++++++++++++++++++++++++++++++++T+++++C+++++++++++++++++T++++++++++++++++++++T+++++++++++++++++++""@-58&f=A1740C", "CodAlignView")								
1758	C1758T	C	T	AC=1;AN=2544;AACHANGE=ORF1a:A498V	1	orf1ab	1757	A	V	Nonsynonymous			9.80359497975						=hyperlink("https://data.broadinstitute.org/compbio1/cav.php?a=wuhCor1_c&i=NC_045512.2;1757;1;0&p=58&e=58&w=0&cp=1&mp=Alt+Alleles:""++++++++++++++++++++++++++++++++++T+++++C+++++++++++++++++T++++++++++++++++++++T+++++++++++++++++++++++++A+++++++++++""@-58&f=C1758T", "CodAlignView")	=hyperlink("http://genome.ucsc.edu/cgi-bin/hgTracks?db=wuhCor1&position=NC_045512.2:1700-1816&complement_wuhCor1=0&hgt.revCmplDisp_wuhCor1=0", "UCSCview")	orf1ab	1757	A	V	Nonsynonymous			=hyperlink("https://data.broadinstitute.org/compbio1/cav.php?a=wuhCor1_c&i=NC_045512.2;1757;1;0&p=58&e=58&w=0&cp=1&mp=Alt+Alleles:""++++++++++++++++++++++++++++++++++T+++++C+++++++++++++++++T++++++++++++++++++++T+++++++++++++++++++++++++A+++++++++++""@-58&f=C1758T", "CodAlignView")								
1779	C1779T	C	T	AC=1;AN=2544;AACHANGE=ORF1a:S505F	1	orf1ab	1778	S	F	Nonsynonymous		Conserved	0.0						=hyperlink("https://data.broadinstitute.org/compbio1/cav.php?a=wuhCor1_c&i=NC_045512.2;1778;1;0&p=58&e=58&w=0&cp=1&mp=Alt+Alleles:""+++++++++++++T+++++C+++++++++++++++++T++++++++++++++++++++T+++++++++++++++++++++++++A++++++++++++++A++++T++++++++++++""@-58&f=C1779T", "CodAlignView")	=hyperlink("http://genome.ucsc.edu/cgi-bin/hgTracks?db=wuhCor1&position=NC_045512.2:1721-1837&complement_wuhCor1=0&hgt.revCmplDisp_wuhCor1=0", "UCSCview")	orf1ab	1778	S	F	Nonsynonymous		Conserved	=hyperlink("https://data.broadinstitute.org/compbio1/cav.php?a=wuhCor1_c&i=NC_045512.2;1778;1;0&p=58&e=58&w=0&cp=1&mp=Alt+Alleles:""+++++++++++++T+++++C+++++++++++++++++T++++++++++++++++++++T+++++++++++++++++++++++++A++++++++++++++A++++T++++++++++++""@-58&f=C1779T", "CodAlignView")								
1805	G1805A	G	A	AC=1;AN=2544;AACHANGE=ORF1a:G514R	1	orf1ab	1805	G	R	Nonsynonymous		Conserved	0.0						=hyperlink("https://data.broadinstitute.org/compbio1/cav.php?a=wuhCor1_c&i=NC_045512.2;1804;1;0&p=57&e=59&w=0&cp=0&mp=Alt+Alleles:""++++++++++T++++++++++++++++++++T+++++++++++++++++++++++++A++++++++++++++A++++T++++++++++++++++C+TGTGT++G+++++++++GA++""@-57&f=G1805A", "CodAlignView")	=hyperlink("http://genome.ucsc.edu/cgi-bin/hgTracks?db=wuhCor1&position=NC_045512.2:1748-1864&complement_wuhCor1=0&hgt.revCmplDisp_wuhCor1=0", "UCSCview")	orf1ab	1805	G	R	Nonsynonymous		Conserved	=hyperlink("https://data.broadinstitute.org/compbio1/cav.php?a=wuhCor1_c&i=NC_045512.2;1804;1;0&p=57&e=59&w=0&cp=0&mp=Alt+Alleles:""++++++++++T++++++++++++++++++++T+++++++++++++++++++++++++A++++++++++++++A++++T++++++++++++++++C+TGTGT++G+++++++++GA++""@-57&f=G1805A", "CodAlignView")								
1820	G1820A	G	A	AC=4;AN=2544;AACHANGE=ORF1a:G519S	4	orf1ab	1820	G	S	Nonsynonymous		Conserved	0.0						=hyperlink("https://data.broadinstitute.org/compbio1/cav.php?a=wuhCor1_c&i=NC_045512.2;1819;1;0&p=57&e=59&w=0&cp=0&mp=Alt+Alleles:""++++++++++++++++T+++++++++++++++++++++++++A++++++++++++++A++++T++++++++++++++++C+TGTGT++G+++++++++GA+++G+++++++A+++T+""@-57&f=G1820A", "CodAlignView")	=hyperlink("http://genome.ucsc.edu/cgi-bin/hgTracks?db=wuhCor1&position=NC_045512.2:1763-1879&complement_wuhCor1=0&hgt.revCmplDisp_wuhCor1=0", "UCSCview")	orf1ab	1820	G	S	Nonsynonymous		Conserved	=hyperlink("https://data.broadinstitute.org/compbio1/cav.php?a=wuhCor1_c&i=NC_045512.2;1819;1;0&p=57&e=59&w=0&cp=0&mp=Alt+Alleles:""++++++++++++++++T+++++++++++++++++++++++++A++++++++++++++A++++T++++++++++++++++C+TGTGT++G+++++++++GA+++G+++++++A+++T+""@-57&f=G1820A", "CodAlignView")								
1825	C1825T	C	T	AC=1;AN=2544	1	orf1ab	1823	A	A	Synonymous	4way			0.662974052305	0.48768297576	0.70638616592	1.0		=hyperlink("https://data.broadinstitute.org/compbio1/cav.php?a=wuhCor1_c&i=NC_045512.2;1824;1;0&p=59&e=57&w=0&cp=2&mp=Alt+Alleles:""+++++++++++++T+++++++++++++++++++++++++A++++++++++++++A++++T++++++++++++++++C+TGTGT++G+++++++++GA+++G+++++++A+++T++++""@-59&f=C1825T", "CodAlignView")	=hyperlink("http://genome.ucsc.edu/cgi-bin/hgTracks?db=wuhCor1&position=NC_045512.2:1766-1882&complement_wuhCor1=0&hgt.revCmplDisp_wuhCor1=0", "UCSCview")	orf1ab	1823	A	A	Synonymous	4way		=hyperlink("https://data.broadinstitute.org/compbio1/cav.php?a=wuhCor1_c&i=NC_045512.2;1824;1;0&p=59&e=57&w=0&cp=2&mp=Alt+Alleles:""+++++++++++++T+++++++++++++++++++++++++A++++++++++++++A++++T++++++++++++++++C+TGTGT++G+++++++++GA+++G+++++++A+++T++++""@-59&f=C1825T", "CodAlignView")								
1842	A1842C	A	C	AC=1;AN=2544;AACHANGE=ORF1a:Q526P	1	orf1ab	1841	Q	P	Nonsynonymous			12.8051912784						=hyperlink("https://data.broadinstitute.org/compbio1/cav.php?a=wuhCor1_c&i=NC_045512.2;1841;1;0&p=58&e=58&w=0&cp=1&mp=Alt+Alleles:""+++++++++++++++++++++A++++++++++++++A++++T++++++++++++++++C+TGTGT++G+++++++++GA+++G+++++++A+++T++++++++T+++++++++++++""@-58&f=A1842C", "CodAlignView")	=hyperlink("http://genome.ucsc.edu/cgi-bin/hgTracks?db=wuhCor1&position=NC_045512.2:1784-1900&complement_wuhCor1=0&hgt.revCmplDisp_wuhCor1=0", "UCSCview")	orf1ab	1841	Q	P	Nonsynonymous			=hyperlink("https://data.broadinstitute.org/compbio1/cav.php?a=wuhCor1_c&i=NC_045512.2;1841;1;0&p=58&e=58&w=0&cp=1&mp=Alt+Alleles:""+++++++++++++++++++++A++++++++++++++A++++T++++++++++++++++C+TGTGT++G+++++++++GA+++G+++++++A+++T++++++++T+++++++++++++""@-58&f=A1842C", "CodAlignView")								
1844	A1844T	A	T	AC=1;AN=2544;AACHANGE=ORF1a:K527C	1	orf1ab	1844	K	*	Nonsynonymous			10.3817572061						=hyperlink("https://data.broadinstitute.org/compbio1/cav.php?a=wuhCor1_c&i=NC_045512.2;1843;1;0&p=57&e=59&w=0&cp=0&mp=Alt+Alleles:""++++++++++++++++++A++++++++++++++A++++T++++++++++++++++C+TGTGT++G+++++++++GA+++G+++++++A+++T++++++++T++++++++++++++++""@-57&f=A1844T", "CodAlignView")	=hyperlink("http://genome.ucsc.edu/cgi-bin/hgTracks?db=wuhCor1&position=NC_045512.2:1787-1903&complement_wuhCor1=0&hgt.revCmplDisp_wuhCor1=0", "UCSCview")	orf1ab	1844	K	*	Nonsynonymous			=hyperlink("https://data.broadinstitute.org/compbio1/cav.php?a=wuhCor1_c&i=NC_045512.2;1843;1;0&p=57&e=59&w=0&cp=0&mp=Alt+Alleles:""++++++++++++++++++A++++++++++++++A++++T++++++++++++++++C+TGTGT++G+++++++++GA+++G+++++++A+++T++++++++T++++++++++++++++""@-57&f=A1844T", "CodAlignView")								
1845	A1845G	A	G	AC=1;AN=2544;AACHANGE=ORF1a:K527C	1	orf1ab	1844	K	R	Nonsynonymous			10.3817572061						=hyperlink("https://data.broadinstitute.org/compbio1/cav.php?a=wuhCor1_c&i=NC_045512.2;1844;1;0&p=58&e=58&w=0&cp=1&mp=Alt+Alleles:""++++++++++++++++++A++++++++++++++A++++T++++++++++++++++C+TGTGT++G+++++++++GA+++G+++++++A+++T++++++++T++++++++++++++++""@-58&f=A1845G", "CodAlignView")	=hyperlink("http://genome.ucsc.edu/cgi-bin/hgTracks?db=wuhCor1&position=NC_045512.2:1787-1903&complement_wuhCor1=0&hgt.revCmplDisp_wuhCor1=0", "UCSCview")	orf1ab	1844	K	R	Nonsynonymous			=hyperlink("https://data.broadinstitute.org/compbio1/cav.php?a=wuhCor1_c&i=NC_045512.2;1844;1;0&p=58&e=58&w=0&cp=1&mp=Alt+Alleles:""++++++++++++++++++A++++++++++++++A++++T++++++++++++++++C+TGTGT++G+++++++++GA+++G+++++++A+++T++++++++T++++++++++++++++""@-58&f=A1845G", "CodAlignView")								
1846	A1846T	A	T	AC=1;AN=2544;AACHANGE=ORF1a:K527C	1	orf1ab	1844	K	N	Nonsynonymous			10.3817572061						=hyperlink("https://data.broadinstitute.org/compbio1/cav.php?a=wuhCor1_c&i=NC_045512.2;1845;1;0&p=59&e=57&w=0&cp=2&mp=Alt+Alleles:""++++++++++++++++++A++++++++++++++A++++T++++++++++++++++C+TGTGT++G+++++++++GA+++G+++++++A+++T++++++++T++++++++++++++++""@-59&f=A1846T", "CodAlignView")	=hyperlink("http://genome.ucsc.edu/cgi-bin/hgTracks?db=wuhCor1&position=NC_045512.2:1787-1903&complement_wuhCor1=0&hgt.revCmplDisp_wuhCor1=0", "UCSCview")	orf1ab	1844	K	N	Nonsynonymous			=hyperlink("https://data.broadinstitute.org/compbio1/cav.php?a=wuhCor1_c&i=NC_045512.2;1845;1;0&p=59&e=57&w=0&cp=2&mp=Alt+Alleles:""++++++++++++++++++A++++++++++++++A++++T++++++++++++++++C+TGTGT++G+++++++++GA+++G+++++++A+++T++++++++T++++++++++++++++""@-59&f=A1846T", "CodAlignView")								
1847	T1847G	T	G	AC=1;AN=2544;AACHANGE=ORF1a:S528V	1	orf1ab	1847	S	A	Nonsynonymous			1.48059610516						=hyperlink("https://data.broadinstitute.org/compbio1/cav.php?a=wuhCor1_c&i=NC_045512.2;1846;1;0&p=57&e=59&w=0&cp=0&mp=Alt+Alleles:""+++++++++++++++A++++++++++++++A++++T++++++++++++++++C+TGTGT++G+++++++++GA+++G+++++++A+++T++++++++T+++++++++++++++++++""@-57&f=T1847G", "CodAlignView")	=hyperlink("http://genome.ucsc.edu/cgi-bin/hgTracks?db=wuhCor1&position=NC_045512.2:1790-1906&complement_wuhCor1=0&hgt.revCmplDisp_wuhCor1=0", "UCSCview")	orf1ab	1847	S	A	Nonsynonymous			=hyperlink("https://data.broadinstitute.org/compbio1/cav.php?a=wuhCor1_c&i=NC_045512.2;1846;1;0&p=57&e=59&w=0&cp=0&mp=Alt+Alleles:""+++++++++++++++A++++++++++++++A++++T++++++++++++++++C+TGTGT++G+++++++++GA+++G+++++++A+++T++++++++T+++++++++++++++++++""@-57&f=T1847G", "CodAlignView")								
1848	C1848T	C	T	AC=1;AN=2544;AACHANGE=ORF1a:S528V	1	orf1ab	1847	S	L	Nonsynonymous			1.48059610516						=hyperlink("https://data.broadinstitute.org/compbio1/cav.php?a=wuhCor1_c&i=NC_045512.2;1847;1;0&p=58&e=58&w=0&cp=1&mp=Alt+Alleles:""+++++++++++++++A++++++++++++++A++++T++++++++++++++++C+TGTGT++G+++++++++GA+++G+++++++A+++T++++++++T+++++++++++++++++++""@-58&f=C1848T", "CodAlignView")	=hyperlink("http://genome.ucsc.edu/cgi-bin/hgTracks?db=wuhCor1&position=NC_045512.2:1790-1906&complement_wuhCor1=0&hgt.revCmplDisp_wuhCor1=0", "UCSCview")	orf1ab	1847	S	L	Nonsynonymous			=hyperlink("https://data.broadinstitute.org/compbio1/cav.php?a=wuhCor1_c&i=NC_045512.2;1847;1;0&p=58&e=58&w=0&cp=1&mp=Alt+Alleles:""+++++++++++++++A++++++++++++++A++++T++++++++++++++++C+TGTGT++G+++++++++GA+++G+++++++A+++T++++++++T+++++++++++++++++++""@-58&f=C1848T", "CodAlignView")								
1851	T1851G	T	G	AC=1;AN=2544;AACHANGE=ORF1a:I529R	1	orf1ab	1850	I	R	Nonsynonymous			4.41206959876						=hyperlink("https://data.broadinstitute.org/compbio1/cav.php?a=wuhCor1_c&i=NC_045512.2;1850;1;0&p=58&e=58&w=0&cp=1&mp=Alt+Alleles:""++++++++++++A++++++++++++++A++++T++++++++++++++++C+TGTGT++G+++++++++GA+++G+++++++A+++T++++++++T++++++++++++++++++++++""@-58&f=T1851G", "CodAlignView")	=hyperlink("http://genome.ucsc.edu/cgi-bin/hgTracks?db=wuhCor1&position=NC_045512.2:1793-1909&complement_wuhCor1=0&hgt.revCmplDisp_wuhCor1=0", "UCSCview")	orf1ab	1850	I	R	Nonsynonymous			=hyperlink("https://data.broadinstitute.org/compbio1/cav.php?a=wuhCor1_c&i=NC_045512.2;1850;1;0&p=58&e=58&w=0&cp=1&mp=Alt+Alleles:""++++++++++++A++++++++++++++A++++T++++++++++++++++C+TGTGT++G+++++++++GA+++G+++++++A+++T++++++++T++++++++++++++++++++++""@-58&f=T1851G", "CodAlignView")								
1861	T1861G	T	G	AC=1;AN=2544	1	orf1ab	1859	P	P	Synonymous	4way			1.20571509553	0.782173721641				=hyperlink("https://data.broadinstitute.org/compbio1/cav.php?a=wuhCor1_c&i=NC_045512.2;1860;1;0&p=59&e=57&w=0&cp=2&mp=Alt+Alleles:""+++A++++++++++++++A++++T++++++++++++++++C+TGTGT++G+++++++++GA+++G+++++++A+++T++++++++T++++++++++++++++++++++++T++++T+""@-59&f=T1861G", "CodAlignView")	=hyperlink("http://genome.ucsc.edu/cgi-bin/hgTracks?db=wuhCor1&position=NC_045512.2:1802-1918&complement_wuhCor1=0&hgt.revCmplDisp_wuhCor1=0", "UCSCview")	orf1ab	1859	P	P	Synonymous	4way		=hyperlink("https://data.broadinstitute.org/compbio1/cav.php?a=wuhCor1_c&i=NC_045512.2;1860;1;0&p=59&e=57&w=0&cp=2&mp=Alt+Alleles:""+++A++++++++++++++A++++T++++++++++++++++C+TGTGT++G+++++++++GA+++G+++++++A+++T++++++++T++++++++++++++++++++++++T++++T+""@-59&f=T1861G", "CodAlignView")								
1862	C1862A	C	A	AC=1;AN=2544;AACHANGE=ORF1a:L533I	1	orf1ab	1862	L	I	Nonsynonymous		Conserved	0.0						=hyperlink("https://data.broadinstitute.org/compbio1/cav.php?a=wuhCor1_c&i=NC_045512.2;1861;1;0&p=57&e=59&w=0&cp=0&mp=Alt+Alleles:""A++++++++++++++A++++T++++++++++++++++C+TGTGT++G+++++++++GA+++G+++++++A+++T++++++++T++++++++++++++++++++++++T++++T++++""@-57&f=C1862A", "CodAlignView")	=hyperlink("http://genome.ucsc.edu/cgi-bin/hgTracks?db=wuhCor1&position=NC_045512.2:1805-1921&complement_wuhCor1=0&hgt.revCmplDisp_wuhCor1=0", "UCSCview")	orf1ab	1862	L	I	Nonsynonymous		Conserved	=hyperlink("https://data.broadinstitute.org/compbio1/cav.php?a=wuhCor1_c&i=NC_045512.2;1861;1;0&p=57&e=59&w=0&cp=0&mp=Alt+Alleles:""A++++++++++++++A++++T++++++++++++++++C+TGTGT++G+++++++++GA+++G+++++++A+++T++++++++T++++++++++++++++++++++++T++++T++++""@-57&f=C1862A", "CodAlignView")								
1866	A1866G	A	G	AC=1;AN=2544;AACHANGE=ORF1a:Y534C	1	orf1ab	1865	Y	C	Nonsynonymous			7.23853774211						=hyperlink("https://data.broadinstitute.org/compbio1/cav.php?a=wuhCor1_c&i=NC_045512.2;1865;1;0&p=58&e=58&w=0&cp=1&mp=Alt+Alleles:""++++++++++++A++++T++++++++++++++++C+TGTGT++G+++++++++GA+++G+++++++A+++T++++++++T++++++++++++++++++++++++T++++T+++++++""@-58&f=A1866G", "CodAlignView")	=hyperlink("http://genome.ucsc.edu/cgi-bin/hgTracks?db=wuhCor1&position=NC_045512.2:1808-1924&complement_wuhCor1=0&hgt.revCmplDisp_wuhCor1=0", "UCSCview")	orf1ab	1865	Y	C	Nonsynonymous			=hyperlink("https://data.broadinstitute.org/compbio1/cav.php?a=wuhCor1_c&i=NC_045512.2;1865;1;0&p=58&e=58&w=0&cp=1&mp=Alt+Alleles:""++++++++++++A++++T++++++++++++++++C+TGTGT++G+++++++++GA+++G+++++++A+++T++++++++T++++++++++++++++++++++++T++++T+++++++""@-58&f=A1866G", "CodAlignView")								
1874	G1874A	G	A	AC=1;AN=2544;AACHANGE=ORF1a:A537T	1	orf1ab	1874	A	T	Nonsynonymous			4.20663293494						=hyperlink("https://data.broadinstitute.org/compbio1/cav.php?a=wuhCor1_c&i=NC_045512.2;1873;1;0&p=57&e=59&w=0&cp=0&mp=Alt+Alleles:""+++A++++T++++++++++++++++C+TGTGT++G+++++++++GA+++G+++++++A+++T++++++++T++++++++++++++++++++++++T++++T+++++++++++T++++""@-57&f=G1874A", "CodAlignView")	=hyperlink("http://genome.ucsc.edu/cgi-bin/hgTracks?db=wuhCor1&position=NC_045512.2:1817-1933&complement_wuhCor1=0&hgt.revCmplDisp_wuhCor1=0", "UCSCview")	orf1ab	1874	A	T	Nonsynonymous			=hyperlink("https://data.broadinstitute.org/compbio1/cav.php?a=wuhCor1_c&i=NC_045512.2;1873;1;0&p=57&e=59&w=0&cp=0&mp=Alt+Alleles:""+++A++++T++++++++++++++++C+TGTGT++G+++++++++GA+++G+++++++A+++T++++++++T++++++++++++++++++++++++T++++T+++++++++++T++++""@-57&f=G1874A", "CodAlignView")								
1878	C1878T	C	T	AC=1;AN=2544;AACHANGE=ORF1a:S538L	1	orf1ab	1877	S	L	Nonsynonymous		Conserved	0.0						=hyperlink("https://data.broadinstitute.org/compbio1/cav.php?a=wuhCor1_c&i=NC_045512.2;1877;1;0&p=58&e=58&w=0&cp=1&mp=Alt+Alleles:""A++++T++++++++++++++++C+TGTGT++G+++++++++GA+++G+++++++A+++T++++++++T++++++++++++++++++++++++T++++T+++++++++++T+++++++""@-58&f=C1878T", "CodAlignView")	=hyperlink("http://genome.ucsc.edu/cgi-bin/hgTracks?db=wuhCor1&position=NC_045512.2:1820-1936&complement_wuhCor1=0&hgt.revCmplDisp_wuhCor1=0", "UCSCview")	orf1ab	1877	S	L	Nonsynonymous		Conserved	=hyperlink("https://data.broadinstitute.org/compbio1/cav.php?a=wuhCor1_c&i=NC_045512.2;1877;1;0&p=58&e=58&w=0&cp=1&mp=Alt+Alleles:""A++++T++++++++++++++++C+TGTGT++G+++++++++GA+++G+++++++A+++T++++++++T++++++++++++++++++++++++T++++T+++++++++++T+++++++""@-58&f=C1878T", "CodAlignView")								
1887	C1887T	C	T	AC=2;AN=2544;AACHANGE=ORF1a:A541V	2	orf1ab	1886	A	V	Nonsynonymous		Conserved	0.0						=hyperlink("https://data.broadinstitute.org/compbio1/cav.php?a=wuhCor1_c&i=NC_045512.2;1886;1;0&p=58&e=58&w=0&cp=1&mp=Alt+Alleles:""+++++++++++++C+TGTGT++G+++++++++GA+++G+++++++A+++T++++++++T++++++++++++++++++++++++T++++T+++++++++++T++++++++++++++A+""@-58&f=C1887T", "CodAlignView")	=hyperlink("http://genome.ucsc.edu/cgi-bin/hgTracks?db=wuhCor1&position=NC_045512.2:1829-1945&complement_wuhCor1=0&hgt.revCmplDisp_wuhCor1=0", "UCSCview")	orf1ab	1886	A	V	Nonsynonymous		Conserved	=hyperlink("https://data.broadinstitute.org/compbio1/cav.php?a=wuhCor1_c&i=NC_045512.2;1886;1;0&p=58&e=58&w=0&cp=1&mp=Alt+Alleles:""+++++++++++++C+TGTGT++G+++++++++GA+++G+++++++A+++T++++++++T++++++++++++++++++++++++T++++T+++++++++++T++++++++++++++A+""@-58&f=C1887T", "CodAlignView")								
1912	C1912T	C	T	AC=2;AN=2544	2	orf1ab	1910	S	S	Synonymous	4way			1.98312717751	0.222483301074				=hyperlink("https://data.broadinstitute.org/compbio1/cav.php?a=wuhCor1_c&i=NC_045512.2;1911;1;0&p=59&e=57&w=0&cp=2&mp=Alt+Alleles:""++++++++GA+++G+++++++A+++T++++++++T++++++++++++++++++++++++T++++T+++++++++++T++++++++++++++A++++++++++++T++++++++++T+""@-59&f=C1912T", "CodAlignView")	=hyperlink("http://genome.ucsc.edu/cgi-bin/hgTracks?db=wuhCor1&position=NC_045512.2:1853-1969&complement_wuhCor1=0&hgt.revCmplDisp_wuhCor1=0", "UCSCview")	orf1ab	1910	S	S	Synonymous	4way		=hyperlink("https://data.broadinstitute.org/compbio1/cav.php?a=wuhCor1_c&i=NC_045512.2;1911;1;0&p=59&e=57&w=0&cp=2&mp=Alt+Alleles:""++++++++GA+++G+++++++A+++T++++++++T++++++++++++++++++++++++T++++T+++++++++++T++++++++++++++A++++++++++++T++++++++++T+""@-59&f=C1912T", "CodAlignView")								
1917	C1917T	C	T	AC=1;AN=2544;AACHANGE=ORF1a:T551I	1	orf1ab	1916	T	I	Nonsynonymous			1.14486517295						=hyperlink("https://data.broadinstitute.org/compbio1/cav.php?a=wuhCor1_c&i=NC_045512.2;1916;1;0&p=58&e=58&w=0&cp=1&mp=Alt+Alleles:""++GA+++G+++++++A+++T++++++++T++++++++++++++++++++++++T++++T+++++++++++T++++++++++++++A++++++++++++T++++++++++T+++++++""@-58&f=C1917T", "CodAlignView")	=hyperlink("http://genome.ucsc.edu/cgi-bin/hgTracks?db=wuhCor1&position=NC_045512.2:1859-1975&complement_wuhCor1=0&hgt.revCmplDisp_wuhCor1=0", "UCSCview")	orf1ab	1916	T	I	Nonsynonymous			=hyperlink("https://data.broadinstitute.org/compbio1/cav.php?a=wuhCor1_c&i=NC_045512.2;1916;1;0&p=58&e=58&w=0&cp=1&mp=Alt+Alleles:""++GA+++G+++++++A+++T++++++++T++++++++++++++++++++++++T++++T+++++++++++T++++++++++++++A++++++++++++T++++++++++T+++++++""@-58&f=C1917T", "CodAlignView")								
1929	C1929T	C	T	AC=3;AN=2544;AACHANGE=ORF1a:A555V	3	orf1ab	1928	A	V	Nonsynonymous		Conserved	0.0						=hyperlink("https://data.broadinstitute.org/compbio1/cav.php?a=wuhCor1_c&i=NC_045512.2;1928;1;0&p=58&e=58&w=0&cp=1&mp=Alt+Alleles:""+++A+++T++++++++T++++++++++++++++++++++++T++++T+++++++++++T++++++++++++++A++++++++++++T++++++++++T++++++++++++G++++++""@-58&f=C1929T", "CodAlignView")	=hyperlink("http://genome.ucsc.edu/cgi-bin/hgTracks?db=wuhCor1&position=NC_045512.2:1871-1987&complement_wuhCor1=0&hgt.revCmplDisp_wuhCor1=0", "UCSCview")	orf1ab	1928	A	V	Nonsynonymous		Conserved	=hyperlink("https://data.broadinstitute.org/compbio1/cav.php?a=wuhCor1_c&i=NC_045512.2;1928;1;0&p=58&e=58&w=0&cp=1&mp=Alt+Alleles:""+++A+++T++++++++T++++++++++++++++++++++++T++++T+++++++++++T++++++++++++++A++++++++++++T++++++++++T++++++++++++G++++++""@-58&f=C1929T", "CodAlignView")								
1944	G1944A	G	A	AC=1;AN=2544;AACHANGE=ORF1a:R560H	1	orf1ab	1943	R	H	Nonsynonymous			10.0166763141						=hyperlink("https://data.broadinstitute.org/compbio1/cav.php?a=wuhCor1_c&i=NC_045512.2;1943;1;0&p=58&e=58&w=0&cp=1&mp=Alt+Alleles:""+T++++++++++++++++++++++++T++++T+++++++++++T++++++++++++++A++++++++++++T++++++++++T++++++++++++G+++++++++++++++++++++""@-58&f=G1944A", "CodAlignView")	=hyperlink("http://genome.ucsc.edu/cgi-bin/hgTracks?db=wuhCor1&position=NC_045512.2:1886-2002&complement_wuhCor1=0&hgt.revCmplDisp_wuhCor1=0", "UCSCview")	orf1ab	1943	R	H	Nonsynonymous			=hyperlink("https://data.broadinstitute.org/compbio1/cav.php?a=wuhCor1_c&i=NC_045512.2;1943;1;0&p=58&e=58&w=0&cp=1&mp=Alt+Alleles:""+T++++++++++++++++++++++++T++++T+++++++++++T++++++++++++++A++++++++++++T++++++++++T++++++++++++G+++++++++++++++++++++""@-58&f=G1944A", "CodAlignView")								
1957	G1957T	G	T	AC=1;AN=2544;AACHANGE=ORF1a:K564N	1	orf1ab	1955	K	N	Nonsynonymous			6.40050826909						=hyperlink("https://data.broadinstitute.org/compbio1/cav.php?a=wuhCor1_c&i=NC_045512.2;1956;1;0&p=59&e=57&w=0&cp=2&mp=Alt+Alleles:""++++++++++++++T++++T+++++++++++T++++++++++++++A++++++++++++T++++++++++T++++++++++++G+++++++++++++++++++++T+++++++++++""@-59&f=G1957T", "CodAlignView")	=hyperlink("http://genome.ucsc.edu/cgi-bin/hgTracks?db=wuhCor1&position=NC_045512.2:1898-2014&complement_wuhCor1=0&hgt.revCmplDisp_wuhCor1=0", "UCSCview")	orf1ab	1955	K	N	Nonsynonymous			=hyperlink("https://data.broadinstitute.org/compbio1/cav.php?a=wuhCor1_c&i=NC_045512.2;1956;1;0&p=59&e=57&w=0&cp=2&mp=Alt+Alleles:""++++++++++++++T++++T+++++++++++T++++++++++++++A++++++++++++T++++++++++T++++++++++++G+++++++++++++++++++++T+++++++++++""@-59&f=G1957T", "CodAlignView")								
1968	C1968T	C	T	AC=1;AN=2544;AACHANGE=ORF1a:T568I	1	orf1ab	1967	T	I	Nonsynonymous			2.43158093793						=hyperlink("https://data.broadinstitute.org/compbio1/cav.php?a=wuhCor1_c&i=NC_045512.2;1967;1;0&p=58&e=58&w=0&cp=1&mp=Alt+Alleles:""++T++++T+++++++++++T++++++++++++++A++++++++++++T++++++++++T++++++++++++G+++++++++++++++++++++T++++++++++++++G++++++++""@-58&f=C1968T", "CodAlignView")	=hyperlink("http://genome.ucsc.edu/cgi-bin/hgTracks?db=wuhCor1&position=NC_045512.2:1910-2026&complement_wuhCor1=0&hgt.revCmplDisp_wuhCor1=0", "UCSCview")	orf1ab	1967	T	I	Nonsynonymous			=hyperlink("https://data.broadinstitute.org/compbio1/cav.php?a=wuhCor1_c&i=NC_045512.2;1967;1;0&p=58&e=58&w=0&cp=1&mp=Alt+Alleles:""++T++++T+++++++++++T++++++++++++++A++++++++++++T++++++++++T++++++++++++G+++++++++++++++++++++T++++++++++++++G++++++++""@-58&f=C1968T", "CodAlignView")								
1981	A1981G	A	G	AC=1;AN=2544	1	orf1ab	1979	G	G	Synonymous	4way			0.895158055737	0.856534791972	0.94924624591	1.0		=hyperlink("https://data.broadinstitute.org/compbio1/cav.php?a=wuhCor1_c&i=NC_045512.2;1980;1;0&p=59&e=57&w=0&cp=2&mp=Alt+Alleles:""+++++++T++++++++++++++A++++++++++++T++++++++++T++++++++++++G+++++++++++++++++++++T++++++++++++++G++++++++++++++++++++""@-59&f=A1981G", "CodAlignView")	=hyperlink("http://genome.ucsc.edu/cgi-bin/hgTracks?db=wuhCor1&position=NC_045512.2:1922-2038&complement_wuhCor1=0&hgt.revCmplDisp_wuhCor1=0", "UCSCview")	orf1ab	1979	G	G	Synonymous	4way		=hyperlink("https://data.broadinstitute.org/compbio1/cav.php?a=wuhCor1_c&i=NC_045512.2;1980;1;0&p=59&e=57&w=0&cp=2&mp=Alt+Alleles:""+++++++T++++++++++++++A++++++++++++T++++++++++T++++++++++++G+++++++++++++++++++++T++++++++++++++G++++++++++++++++++++""@-59&f=A1981G", "CodAlignView")								
2003	C2003T	C	T	AC=2;AN=2544;AACHANGE=ORF1a:L580F	2	orf1ab	2003	L	F	Nonsynonymous			1.56369118423						=hyperlink("https://data.broadinstitute.org/compbio1/cav.php?a=wuhCor1_c&i=NC_045512.2;2002;1;0&p=57&e=59&w=0&cp=0&mp=Alt+Alleles:""+++++++++++T++++++++++T++++++++++++G+++++++++++++++++++++T++++++++++++++G++++++++++++++++++++++C+++++++++++++++++++T+""@-57&f=C2003T", "CodAlignView")	=hyperlink("http://genome.ucsc.edu/cgi-bin/hgTracks?db=wuhCor1&position=NC_045512.2:1946-2062&complement_wuhCor1=0&hgt.revCmplDisp_wuhCor1=0", "UCSCview")	orf1ab	2003	L	F	Nonsynonymous			=hyperlink("https://data.broadinstitute.org/compbio1/cav.php?a=wuhCor1_c&i=NC_045512.2;2002;1;0&p=57&e=59&w=0&cp=0&mp=Alt+Alleles:""+++++++++++T++++++++++T++++++++++++G+++++++++++++++++++++T++++++++++++++G++++++++++++++++++++++C+++++++++++++++++++T+""@-57&f=C2003T", "CodAlignView")								
2018	A2018G	A	G	AC=4;AN=2544;AACHANGE=ORF1a:M585V	4	orf1ab	2018	M	V	Nonsynonymous			5.83362912017						=hyperlink("https://data.broadinstitute.org/compbio1/cav.php?a=wuhCor1_c&i=NC_045512.2;2017;1;0&p=57&e=59&w=0&cp=0&mp=Alt+Alleles:""+++++++T++++++++++++G+++++++++++++++++++++T++++++++++++++G++++++++++++++++++++++C+++++++++++++++++++T++++++++T+++++++""@-57&f=A2018G", "CodAlignView")	=hyperlink("http://genome.ucsc.edu/cgi-bin/hgTracks?db=wuhCor1&position=NC_045512.2:1961-2077&complement_wuhCor1=0&hgt.revCmplDisp_wuhCor1=0", "UCSCview")	orf1ab	2018	M	V	Nonsynonymous			=hyperlink("https://data.broadinstitute.org/compbio1/cav.php?a=wuhCor1_c&i=NC_045512.2;2017;1;0&p=57&e=59&w=0&cp=0&mp=Alt+Alleles:""+++++++T++++++++++++G+++++++++++++++++++++T++++++++++++++G++++++++++++++++++++++C+++++++++++++++++++T++++++++T+++++++""@-57&f=A2018G", "CodAlignView")								
2041	T2041C	T	C	AC=1;AN=2544	1	orf1ab	2039	T	T	Synonymous	4way			1.2198375008	0.649581847043				=hyperlink("https://data.broadinstitute.org/compbio1/cav.php?a=wuhCor1_c&i=NC_045512.2;2040;1;0&p=59&e=57&w=0&cp=2&mp=Alt+Alleles:""+++++++++++++++++++++T++++++++++++++G++++++++++++++++++++++C+++++++++++++++++++T++++++++T++++++++++++++++++++T+++++++""@-59&f=T2041C", "CodAlignView")	=hyperlink("http://genome.ucsc.edu/cgi-bin/hgTracks?db=wuhCor1&position=NC_045512.2:1982-2098&complement_wuhCor1=0&hgt.revCmplDisp_wuhCor1=0", "UCSCview")	orf1ab	2039	T	T	Synonymous	4way		=hyperlink("https://data.broadinstitute.org/compbio1/cav.php?a=wuhCor1_c&i=NC_045512.2;2040;1;0&p=59&e=57&w=0&cp=2&mp=Alt+Alleles:""+++++++++++++++++++++T++++++++++++++G++++++++++++++++++++++C+++++++++++++++++++T++++++++T++++++++++++++++++++T+++++++""@-59&f=T2041C", "CodAlignView")								
2061	C2061T	C	T	AC=1;AN=2544;AACHANGE=ORF1a:A599V	1	orf1ab	2060	A	V	Nonsynonymous		Conserved	0.0						=hyperlink("https://data.broadinstitute.org/compbio1/cav.php?a=wuhCor1_c&i=NC_045512.2;2060;1;0&p=58&e=58&w=0&cp=1&mp=Alt+Alleles:""T++++++++++++++G++++++++++++++++++++++C+++++++++++++++++++T++++++++T++++++++++++++++++++T++++++++++++++T+++T++T++++++""@-58&f=C2061T", "CodAlignView")	=hyperlink("http://genome.ucsc.edu/cgi-bin/hgTracks?db=wuhCor1&position=NC_045512.2:2003-2119&complement_wuhCor1=0&hgt.revCmplDisp_wuhCor1=0", "UCSCview")	orf1ab	2060	A	V	Nonsynonymous		Conserved	=hyperlink("https://data.broadinstitute.org/compbio1/cav.php?a=wuhCor1_c&i=NC_045512.2;2060;1;0&p=58&e=58&w=0&cp=1&mp=Alt+Alleles:""T++++++++++++++G++++++++++++++++++++++C+++++++++++++++++++T++++++++T++++++++++++++++++++T++++++++++++++T+++T++T++++++""@-58&f=C2061T", "CodAlignView")								
2070	C2070T	C	T	AC=1;AN=2544;AACHANGE=ORF1a:T602I	1	orf1ab	2069	T	I	Nonsynonymous		Conserved	0.0						=hyperlink("https://data.broadinstitute.org/compbio1/cav.php?a=wuhCor1_c&i=NC_045512.2;2069;1;0&p=58&e=58&w=0&cp=1&mp=Alt+Alleles:""++++++G++++++++++++++++++++++C+++++++++++++++++++T++++++++T++++++++++++++++++++T++++++++++++++T+++T++T+++++++++++++++""@-58&f=C2070T", "CodAlignView")	=hyperlink("http://genome.ucsc.edu/cgi-bin/hgTracks?db=wuhCor1&position=NC_045512.2:2012-2128&complement_wuhCor1=0&hgt.revCmplDisp_wuhCor1=0", "UCSCview")	orf1ab	2069	T	I	Nonsynonymous		Conserved	=hyperlink("https://data.broadinstitute.org/compbio1/cav.php?a=wuhCor1_c&i=NC_045512.2;2069;1;0&p=58&e=58&w=0&cp=1&mp=Alt+Alleles:""++++++G++++++++++++++++++++++C+++++++++++++++++++T++++++++T++++++++++++++++++++T++++++++++++++T+++T++T+++++++++++++++""@-58&f=C2070T", "CodAlignView")								
2091	C2091T	C	T	AC=3;AN=2544;AACHANGE=ORF1a:T609I	3	orf1ab	2090	T	I	Nonsynonymous			14.0169425266						=hyperlink("https://data.broadinstitute.org/compbio1/cav.php?a=wuhCor1_c&i=NC_045512.2;2090;1;0&p=58&e=58&w=0&cp=1&mp=Alt+Alleles:""++++++++C+++++++++++++++++++T++++++++T++++++++++++++++++++T++++++++++++++T+++T++T+++++++++++++++++++++++++++++A++++++""@-58&f=C2091T", "CodAlignView")	=hyperlink("http://genome.ucsc.edu/cgi-bin/hgTracks?db=wuhCor1&position=NC_045512.2:2033-2149&complement_wuhCor1=0&hgt.revCmplDisp_wuhCor1=0", "UCSCview")	orf1ab	2090	T	I	Nonsynonymous			=hyperlink("https://data.broadinstitute.org/compbio1/cav.php?a=wuhCor1_c&i=NC_045512.2;2090;1;0&p=58&e=58&w=0&cp=1&mp=Alt+Alleles:""++++++++C+++++++++++++++++++T++++++++T++++++++++++++++++++T++++++++++++++T+++T++T+++++++++++++++++++++++++++++A++++++""@-58&f=C2091T", "CodAlignView")								
2106	C2106T	C	T	AC=1;AN=2544;AACHANGE=ORF1a:T614I	1	orf1ab	2105	T	I	Nonsynonymous			6.92576120213						=hyperlink("https://data.broadinstitute.org/compbio1/cav.php?a=wuhCor1_c&i=NC_045512.2;2105;1;0&p=58&e=58&w=0&cp=1&mp=Alt+Alleles:""+++++++++++++T++++++++T++++++++++++++++++++T++++++++++++++T+++T++T+++++++++++++++++++++++++++++A++++++++++++++++++++A""@-58&f=C2106T", "CodAlignView")	=hyperlink("http://genome.ucsc.edu/cgi-bin/hgTracks?db=wuhCor1&position=NC_045512.2:2048-2164&complement_wuhCor1=0&hgt.revCmplDisp_wuhCor1=0", "UCSCview")	orf1ab	2105	T	I	Nonsynonymous			=hyperlink("https://data.broadinstitute.org/compbio1/cav.php?a=wuhCor1_c&i=NC_045512.2;2105;1;0&p=58&e=58&w=0&cp=1&mp=Alt+Alleles:""+++++++++++++T++++++++T++++++++++++++++++++T++++++++++++++T+++T++T+++++++++++++++++++++++++++++A++++++++++++++++++++A""@-58&f=C2106T", "CodAlignView")								
2110	C2110T	C	T	AC=2;AN=2544	2	orf1ab	2108	N	N	Synonymous				2.51470920843	0.0638949705955				=hyperlink("https://data.broadinstitute.org/compbio1/cav.php?a=wuhCor1_c&i=NC_045512.2;2109;1;0&p=59&e=57&w=0&cp=2&mp=Alt+Alleles:""++++++++++T++++++++T++++++++++++++++++++T++++++++++++++T+++T++T+++++++++++++++++++++++++++++A++++++++++++++++++++A+++""@-59&f=C2110T", "CodAlignView")	=hyperlink("http://genome.ucsc.edu/cgi-bin/hgTracks?db=wuhCor1&position=NC_045512.2:2051-2167&complement_wuhCor1=0&hgt.revCmplDisp_wuhCor1=0", "UCSCview")	orf1ab	2108	N	N	Synonymous			=hyperlink("https://data.broadinstitute.org/compbio1/cav.php?a=wuhCor1_c&i=NC_045512.2;2109;1;0&p=59&e=57&w=0&cp=2&mp=Alt+Alleles:""++++++++++T++++++++T++++++++++++++++++++T++++++++++++++T+++T++T+++++++++++++++++++++++++++++A++++++++++++++++++++A+++""@-59&f=C2110T", "CodAlignView")								
2113	C2113T	C	T	AC=13;AN=2544	13	orf1ab	2111	I	I	Synonymous				13.765753928	4.76090278312e-11				=hyperlink("https://data.broadinstitute.org/compbio1/cav.php?a=wuhCor1_c&i=NC_045512.2;2112;1;0&p=59&e=57&w=0&cp=2&mp=Alt+Alleles:""+++++++T++++++++T++++++++++++++++++++T++++++++++++++T+++T++T+++++++++++++++++++++++++++++A++++++++++++++++++++A++++++""@-59&f=C2113T", "CodAlignView")	=hyperlink("http://genome.ucsc.edu/cgi-bin/hgTracks?db=wuhCor1&position=NC_045512.2:2054-2170&complement_wuhCor1=0&hgt.revCmplDisp_wuhCor1=0", "UCSCview")	orf1ab	2111	I	I	Synonymous			=hyperlink("https://data.broadinstitute.org/compbio1/cav.php?a=wuhCor1_c&i=NC_045512.2;2112;1;0&p=59&e=57&w=0&cp=2&mp=Alt+Alleles:""+++++++T++++++++T++++++++++++++++++++T++++++++++++++T+++T++T+++++++++++++++++++++++++++++A++++++++++++++++++++A++++++""@-59&f=C2113T", "CodAlignView")								
2143	C2143A	C	A	AC=1;AN=2544	1	orf1ab	2141	P	P	Synonymous	4way			1.93804189145	0.113589756848				=hyperlink("https://data.broadinstitute.org/compbio1/cav.php?a=wuhCor1_c&i=NC_045512.2;2142;1;0&p=59&e=57&w=0&cp=2&mp=Alt+Alleles:""+++++++T++++++++++++++T+++T++T+++++++++++++++++++++++++++++A++++++++++++++++++++A++++++++++++++++++++++++T++++++++A++""@-59&f=C2143A", "CodAlignView")	=hyperlink("http://genome.ucsc.edu/cgi-bin/hgTracks?db=wuhCor1&position=NC_045512.2:2084-2200&complement_wuhCor1=0&hgt.revCmplDisp_wuhCor1=0", "UCSCview")	orf1ab	2141	P	P	Synonymous	4way		=hyperlink("https://data.broadinstitute.org/compbio1/cav.php?a=wuhCor1_c&i=NC_045512.2;2142;1;0&p=59&e=57&w=0&cp=2&mp=Alt+Alleles:""+++++++T++++++++++++++T+++T++T+++++++++++++++++++++++++++++A++++++++++++++++++++A++++++++++++++++++++++++T++++++++A++""@-59&f=C2143A", "CodAlignView")								
2164	G2164A	G	A	AC=1;AN=2544	1	orf1ab	2162	E	E	Synonymous				5.95347508137	0.00132403300455				=hyperlink("https://data.broadinstitute.org/compbio1/cav.php?a=wuhCor1_c&i=NC_045512.2;2163;1;0&p=59&e=57&w=0&cp=2&mp=Alt+Alleles:""+T+++T++T+++++++++++++++++++++++++++++A++++++++++++++++++++A++++++++++++++++++++++++T++++++++A+++++++++++++++++++++++""@-59&f=G2164A", "CodAlignView")	=hyperlink("http://genome.ucsc.edu/cgi-bin/hgTracks?db=wuhCor1&position=NC_045512.2:2105-2221&complement_wuhCor1=0&hgt.revCmplDisp_wuhCor1=0", "UCSCview")	orf1ab	2162	E	E	Synonymous			=hyperlink("https://data.broadinstitute.org/compbio1/cav.php?a=wuhCor1_c&i=NC_045512.2;2163;1;0&p=59&e=57&w=0&cp=2&mp=Alt+Alleles:""+T+++T++T+++++++++++++++++++++++++++++A++++++++++++++++++++A++++++++++++++++++++++++T++++++++A+++++++++++++++++++++++""@-59&f=G2164A", "CodAlignView")								
2189	C2189T	C	T	AC=1;AN=2544;AACHANGE=ORF1a:L642F	1	orf1ab	2189	L	F	Nonsynonymous		Conserved	0.0						=hyperlink("https://data.broadinstitute.org/compbio1/cav.php?a=wuhCor1_c&i=NC_045512.2;2188;1;0&p=57&e=59&w=0&cp=0&mp=Alt+Alleles:""+++++++++++A++++++++++++++++++++A++++++++++++++++++++++++T++++++++A+++++++++++++++++++++++++++++++++T++++++C+++++++++""@-57&f=C2189T", "CodAlignView")	=hyperlink("http://genome.ucsc.edu/cgi-bin/hgTracks?db=wuhCor1&position=NC_045512.2:2132-2248&complement_wuhCor1=0&hgt.revCmplDisp_wuhCor1=0", "UCSCview")	orf1ab	2189	L	F	Nonsynonymous		Conserved	=hyperlink("https://data.broadinstitute.org/compbio1/cav.php?a=wuhCor1_c&i=NC_045512.2;2188;1;0&p=57&e=59&w=0&cp=0&mp=Alt+Alleles:""+++++++++++A++++++++++++++++++++A++++++++++++++++++++++++T++++++++A+++++++++++++++++++++++++++++++++T++++++C+++++++++""@-57&f=C2189T", "CodAlignView")								
2198	G2198A	G	A	AC=4;AN=2544;AACHANGE=ORF1a:G645S	4	orf1ab	2198	G	S	Nonsynonymous			1.22798233322						=hyperlink("https://data.broadinstitute.org/compbio1/cav.php?a=wuhCor1_c&i=NC_045512.2;2197;1;0&p=57&e=59&w=0&cp=0&mp=Alt+Alleles:""++A++++++++++++++++++++A++++++++++++++++++++++++T++++++++A+++++++++++++++++++++++++++++++++T++++++C++++++++++++++++A+""@-57&f=G2198A", "CodAlignView")	=hyperlink("http://genome.ucsc.edu/cgi-bin/hgTracks?db=wuhCor1&position=NC_045512.2:2141-2257&complement_wuhCor1=0&hgt.revCmplDisp_wuhCor1=0", "UCSCview")	orf1ab	2198	G	S	Nonsynonymous			=hyperlink("https://data.broadinstitute.org/compbio1/cav.php?a=wuhCor1_c&i=NC_045512.2;2197;1;0&p=57&e=59&w=0&cp=0&mp=Alt+Alleles:""++A++++++++++++++++++++A++++++++++++++++++++++++T++++++++A+++++++++++++++++++++++++++++++++T++++++C++++++++++++++++A+""@-57&f=G2198A", "CodAlignView")								
2232	C2232T	C	T	AC=1;AN=2544;AACHANGE=ORF1a:A656V	1	orf1ab	2231	A	V	Nonsynonymous			2.7356581586						=hyperlink("https://data.broadinstitute.org/compbio1/cav.php?a=wuhCor1_c&i=NC_045512.2;2231;1;0&p=58&e=58&w=0&cp=1&mp=Alt+Alleles:""+++++++++++++++T++++++++A+++++++++++++++++++++++++++++++++T++++++C++++++++++++++++A+++++++++++++++++G++C+++++++++++G+""@-58&f=C2232T", "CodAlignView")	=hyperlink("http://genome.ucsc.edu/cgi-bin/hgTracks?db=wuhCor1&position=NC_045512.2:2174-2290&complement_wuhCor1=0&hgt.revCmplDisp_wuhCor1=0", "UCSCview")	orf1ab	2231	A	V	Nonsynonymous			=hyperlink("https://data.broadinstitute.org/compbio1/cav.php?a=wuhCor1_c&i=NC_045512.2;2231;1;0&p=58&e=58&w=0&cp=1&mp=Alt+Alleles:""+++++++++++++++T++++++++A+++++++++++++++++++++++++++++++++T++++++C++++++++++++++++A+++++++++++++++++G++C+++++++++++G+""@-58&f=C2232T", "CodAlignView")								
2239	A2239C	A	C	AC=1;AN=2544;AACHANGE=ORF1a:E658D	1	orf1ab	2237	E	D	Nonsynonymous			5.90620477319						=hyperlink("https://data.broadinstitute.org/compbio1/cav.php?a=wuhCor1_c&i=NC_045512.2;2238;1;0&p=59&e=57&w=0&cp=2&mp=Alt+Alleles:""+++++++++T++++++++A+++++++++++++++++++++++++++++++++T++++++C++++++++++++++++A+++++++++++++++++G++C+++++++++++G+++T+++""@-59&f=A2239C", "CodAlignView")	=hyperlink("http://genome.ucsc.edu/cgi-bin/hgTracks?db=wuhCor1&position=NC_045512.2:2180-2296&complement_wuhCor1=0&hgt.revCmplDisp_wuhCor1=0", "UCSCview")	orf1ab	2237	E	D	Nonsynonymous			=hyperlink("https://data.broadinstitute.org/compbio1/cav.php?a=wuhCor1_c&i=NC_045512.2;2238;1;0&p=59&e=57&w=0&cp=2&mp=Alt+Alleles:""+++++++++T++++++++A+++++++++++++++++++++++++++++++++T++++++C++++++++++++++++A+++++++++++++++++G++C+++++++++++G+++T+++""@-59&f=A2239C", "CodAlignView")								
2256	T2256A	T	A	AC=1;AN=2544;AACHANGE=ORF1a:I664N	1	orf1ab	2255	I	N	Nonsynonymous		Conserved	0.0						=hyperlink("https://data.broadinstitute.org/compbio1/cav.php?a=wuhCor1_c&i=NC_045512.2;2255;1;0&p=58&e=58&w=0&cp=1&mp=Alt+Alleles:""A+++++++++++++++++++++++++++++++++T++++++C++++++++++++++++A+++++++++++++++++G++C+++++++++++G+++T+++++++++G++T+++C++++""@-58&f=T2256A", "CodAlignView")	=hyperlink("http://genome.ucsc.edu/cgi-bin/hgTracks?db=wuhCor1&position=NC_045512.2:2198-2314&complement_wuhCor1=0&hgt.revCmplDisp_wuhCor1=0", "UCSCview")	orf1ab	2255	I	N	Nonsynonymous		Conserved	=hyperlink("https://data.broadinstitute.org/compbio1/cav.php?a=wuhCor1_c&i=NC_045512.2;2255;1;0&p=58&e=58&w=0&cp=1&mp=Alt+Alleles:""A+++++++++++++++++++++++++++++++++T++++++C++++++++++++++++A+++++++++++++++++G++C+++++++++++G+++T+++++++++G++T+++C++++""@-58&f=T2256A", "CodAlignView")								
2274	A2274G	A	G	AC=1;AN=2544;AACHANGE=ORF1a:E670G	1	orf1ab	2273	E	G	Nonsynonymous			5.40083493024						=hyperlink("https://data.broadinstitute.org/compbio1/cav.php?a=wuhCor1_c&i=NC_045512.2;2273;1;0&p=58&e=58&w=0&cp=1&mp=Alt+Alleles:""++++++++++++++++T++++++C++++++++++++++++A+++++++++++++++++G++C+++++++++++G+++T+++++++++G++T+++C++++++++++++++++++++++""@-58&f=A2274G", "CodAlignView")	=hyperlink("http://genome.ucsc.edu/cgi-bin/hgTracks?db=wuhCor1&position=NC_045512.2:2216-2332&complement_wuhCor1=0&hgt.revCmplDisp_wuhCor1=0", "UCSCview")	orf1ab	2273	E	G	Nonsynonymous			=hyperlink("https://data.broadinstitute.org/compbio1/cav.php?a=wuhCor1_c&i=NC_045512.2;2273;1;0&p=58&e=58&w=0&cp=1&mp=Alt+Alleles:""++++++++++++++++T++++++C++++++++++++++++A+++++++++++++++++G++C+++++++++++G+++T+++++++++G++T+++C++++++++++++++++++++++""@-58&f=A2274G", "CodAlignView")								
2277	T2277C	T	C	AC=1;AN=2544;AACHANGE=ORF1a:I671T	1	orf1ab	2276	I	T	Nonsynonymous			12.9736459966						=hyperlink("https://data.broadinstitute.org/compbio1/cav.php?a=wuhCor1_c&i=NC_045512.2;2276;1;0&p=58&e=58&w=0&cp=1&mp=Alt+Alleles:""+++++++++++++T++++++C++++++++++++++++A+++++++++++++++++G++C+++++++++++G+++T+++++++++G++T+++C+++++++++++++++++++++++++""@-58&f=T2277C", "CodAlignView")	=hyperlink("http://genome.ucsc.edu/cgi-bin/hgTracks?db=wuhCor1&position=NC_045512.2:2219-2335&complement_wuhCor1=0&hgt.revCmplDisp_wuhCor1=0", "UCSCview")	orf1ab	2276	I	T	Nonsynonymous			=hyperlink("https://data.broadinstitute.org/compbio1/cav.php?a=wuhCor1_c&i=NC_045512.2;2276;1;0&p=58&e=58&w=0&cp=1&mp=Alt+Alleles:""+++++++++++++T++++++C++++++++++++++++A+++++++++++++++++G++C+++++++++++G+++T+++++++++G++T+++C+++++++++++++++++++++++++""@-58&f=T2277C", "CodAlignView")								
2289	T2289G	T	G	AC=1;AN=2544;AACHANGE=ORF1a:V675G	1	orf1ab	2288	V	G	Nonsynonymous		Conserved	0.0						=hyperlink("https://data.broadinstitute.org/compbio1/cav.php?a=wuhCor1_c&i=NC_045512.2;2288;1;0&p=58&e=58&w=0&cp=1&mp=Alt+Alleles:""+T++++++C++++++++++++++++A+++++++++++++++++G++C+++++++++++G+++T+++++++++G++T+++C+++++++++++++++++++++++++++++++++++++""@-58&f=T2289G", "CodAlignView")	=hyperlink("http://genome.ucsc.edu/cgi-bin/hgTracks?db=wuhCor1&position=NC_045512.2:2231-2347&complement_wuhCor1=0&hgt.revCmplDisp_wuhCor1=0", "UCSCview")	orf1ab	2288	V	G	Nonsynonymous		Conserved	=hyperlink("https://data.broadinstitute.org/compbio1/cav.php?a=wuhCor1_c&i=NC_045512.2;2288;1;0&p=58&e=58&w=0&cp=1&mp=Alt+Alleles:""+T++++++C++++++++++++++++A+++++++++++++++++G++C+++++++++++G+++T+++++++++G++T+++C+++++++++++++++++++++++++++++++++++++""@-58&f=T2289G", "CodAlignView")								
2293	G2293T	G	T	AC=6;AN=2544;AACHANGE=ORF1a:Q676H	6	orf1ab	2291	Q	H	Nonsynonymous			4.27105552947						=hyperlink("https://data.broadinstitute.org/compbio1/cav.php?a=wuhCor1_c&i=NC_045512.2;2292;1;0&p=59&e=57&w=0&cp=2&mp=Alt+Alleles:""+++++C++++++++++++++++A+++++++++++++++++G++C+++++++++++G+++T+++++++++G++T+++C++++++++++++++++++++++++++++++++++++++++""@-59&f=G2293T", "CodAlignView")	=hyperlink("http://genome.ucsc.edu/cgi-bin/hgTracks?db=wuhCor1&position=NC_045512.2:2234-2350&complement_wuhCor1=0&hgt.revCmplDisp_wuhCor1=0", "UCSCview")	orf1ab	2291	Q	H	Nonsynonymous			=hyperlink("https://data.broadinstitute.org/compbio1/cav.php?a=wuhCor1_c&i=NC_045512.2;2292;1;0&p=59&e=57&w=0&cp=2&mp=Alt+Alleles:""+++++C++++++++++++++++A+++++++++++++++++G++C+++++++++++G+++T+++++++++G++T+++C++++++++++++++++++++++++++++++++++++++++""@-59&f=G2293T", "CodAlignView")								
2303	A2303G	A	G	AC=1;AN=2544;AACHANGE=ORF1a:K680E	1	orf1ab	2303	K	E	Nonsynonymous			8.82659134245						=hyperlink("https://data.broadinstitute.org/compbio1/cav.php?a=wuhCor1_c&i=NC_045512.2;2302;1;0&p=57&e=59&w=0&cp=0&mp=Alt+Alleles:""++++++++++A+++++++++++++++++G++C+++++++++++G+++T+++++++++G++T+++C++++++++++++++++++++++++++++++++++++++++++++++++++++""@-57&f=A2303G", "CodAlignView")	=hyperlink("http://genome.ucsc.edu/cgi-bin/hgTracks?db=wuhCor1&position=NC_045512.2:2246-2362&complement_wuhCor1=0&hgt.revCmplDisp_wuhCor1=0", "UCSCview")	orf1ab	2303	K	E	Nonsynonymous			=hyperlink("https://data.broadinstitute.org/compbio1/cav.php?a=wuhCor1_c&i=NC_045512.2;2302;1;0&p=57&e=59&w=0&cp=0&mp=Alt+Alleles:""++++++++++A+++++++++++++++++G++C+++++++++++G+++T+++++++++G++T+++C++++++++++++++++++++++++++++++++++++++++++++++++++++""@-57&f=A2303G", "CodAlignView")								
2306	C2306T	C	T	AC=1;AN=2544;AACHANGE=ORF1a:L681F	1	orf1ab	2306	L	F	Nonsynonymous			4.52429888166						=hyperlink("https://data.broadinstitute.org/compbio1/cav.php?a=wuhCor1_c&i=NC_045512.2;2305;1;0&p=57&e=59&w=0&cp=0&mp=Alt+Alleles:""+++++++A+++++++++++++++++G++C+++++++++++G+++T+++++++++G++T+++C+++++++++++++++++++++++++++++++++++++++++++++++++++++++""@-57&f=C2306T", "CodAlignView")	=hyperlink("http://genome.ucsc.edu/cgi-bin/hgTracks?db=wuhCor1&position=NC_045512.2:2249-2365&complement_wuhCor1=0&hgt.revCmplDisp_wuhCor1=0", "UCSCview")	orf1ab	2306	L	F	Nonsynonymous			=hyperlink("https://data.broadinstitute.org/compbio1/cav.php?a=wuhCor1_c&i=NC_045512.2;2305;1;0&p=57&e=59&w=0&cp=0&mp=Alt+Alleles:""+++++++A+++++++++++++++++G++C+++++++++++G+++T+++++++++G++T+++C+++++++++++++++++++++++++++++++++++++++++++++++++++++++""@-57&f=C2306T", "CodAlignView")								
2310	T2310C	T	C	AC=1;AN=2544;AACHANGE=ORF1a:V682A	1	orf1ab	2309	V	A	Nonsynonymous			8.37545789256						=hyperlink("https://data.broadinstitute.org/compbio1/cav.php?a=wuhCor1_c&i=NC_045512.2;2309;1;0&p=58&e=58&w=0&cp=1&mp=Alt+Alleles:""++++A+++++++++++++++++G++C+++++++++++G+++T+++++++++G++T+++C++++++++++++++++++++++++++++++++++++++++++++++++++++++++++""@-58&f=T2310C", "CodAlignView")	=hyperlink("http://genome.ucsc.edu/cgi-bin/hgTracks?db=wuhCor1&position=NC_045512.2:2252-2368&complement_wuhCor1=0&hgt.revCmplDisp_wuhCor1=0", "UCSCview")	orf1ab	2309	V	A	Nonsynonymous			=hyperlink("https://data.broadinstitute.org/compbio1/cav.php?a=wuhCor1_c&i=NC_045512.2;2309;1;0&p=58&e=58&w=0&cp=1&mp=Alt+Alleles:""++++A+++++++++++++++++G++C+++++++++++G+++T+++++++++G++T+++C++++++++++++++++++++++++++++++++++++++++++++++++++++++++++""@-58&f=T2310C", "CodAlignView")								
2388	C2388T	C	T	AC=1;AN=2544;AACHANGE=ORF1a:T708I	1	orf1ab	2387	T	I	Nonsynonymous			13.3108819915						=hyperlink("https://data.broadinstitute.org/compbio1/cav.php?a=wuhCor1_c&i=NC_045512.2;2387;1;0&p=58&e=58&w=0&cp=1&mp=Alt+Alleles:""++++++++++++++++++++++++++++++++++++++++++++++++++++++++++T+++++++++++++++++++++++++++T+++++A++++++++++++++++++A+++TC""@-58&f=C2388T", "CodAlignView")	=hyperlink("http://genome.ucsc.edu/cgi-bin/hgTracks?db=wuhCor1&position=NC_045512.2:2330-2446&complement_wuhCor1=0&hgt.revCmplDisp_wuhCor1=0", "UCSCview")	orf1ab	2387	T	I	Nonsynonymous			=hyperlink("https://data.broadinstitute.org/compbio1/cav.php?a=wuhCor1_c&i=NC_045512.2;2387;1;0&p=58&e=58&w=0&cp=1&mp=Alt+Alleles:""++++++++++++++++++++++++++++++++++++++++++++++++++++++++++T+++++++++++++++++++++++++++T+++++A++++++++++++++++++A+++TC""@-58&f=C2388T", "CodAlignView")								
2416	C2416T	C	T	AC=36;AN=2544	36	orf1ab	2414	Y	Y	Synonymous				2.10625684139	0.2751375756				=hyperlink("https://data.broadinstitute.org/compbio1/cav.php?a=wuhCor1_c&i=NC_045512.2;2415;1;0&p=59&e=57&w=0&cp=2&mp=Alt+Alleles:""+++++++++++++++++++++++++++++++T+++++++++++++++++++++++++++T+++++A++++++++++++++++++A+++TCA+++++++T+++++++++++++TT+++""@-59&f=C2416T", "CodAlignView")	=hyperlink("http://genome.ucsc.edu/cgi-bin/hgTracks?db=wuhCor1&position=NC_045512.2:2357-2473&complement_wuhCor1=0&hgt.revCmplDisp_wuhCor1=0", "UCSCview")	orf1ab	2414	Y	Y	Synonymous			=hyperlink("https://data.broadinstitute.org/compbio1/cav.php?a=wuhCor1_c&i=NC_045512.2;2415;1;0&p=59&e=57&w=0&cp=2&mp=Alt+Alleles:""+++++++++++++++++++++++++++++++T+++++++++++++++++++++++++++T+++++A++++++++++++++++++A+++TCA+++++++T+++++++++++++TT+++""@-59&f=C2416T", "CodAlignView")								
2422	G2422A	G	A	AC=1;AN=2544	1	orf1ab	2420	K	K	Synonymous				0.548550151786	0.385990059162	0.66318646395	1.0		=hyperlink("https://data.broadinstitute.org/compbio1/cav.php?a=wuhCor1_c&i=NC_045512.2;2421;1;0&p=59&e=57&w=0&cp=2&mp=Alt+Alleles:""+++++++++++++++++++++++++T+++++++++++++++++++++++++++T+++++A++++++++++++++++++A+++TCA+++++++T+++++++++++++TT+++++++++""@-59&f=G2422A", "CodAlignView")	=hyperlink("http://genome.ucsc.edu/cgi-bin/hgTracks?db=wuhCor1&position=NC_045512.2:2363-2479&complement_wuhCor1=0&hgt.revCmplDisp_wuhCor1=0", "UCSCview")	orf1ab	2420	K	K	Synonymous			=hyperlink("https://data.broadinstitute.org/compbio1/cav.php?a=wuhCor1_c&i=NC_045512.2;2421;1;0&p=59&e=57&w=0&cp=2&mp=Alt+Alleles:""+++++++++++++++++++++++++T+++++++++++++++++++++++++++T+++++A++++++++++++++++++A+++TCA+++++++T+++++++++++++TT+++++++++""@-59&f=G2422A", "CodAlignView")								
2441	G2441A	G	A	AC=1;AN=2544;AACHANGE=ORF1a:E726K	1	orf1ab	2441	E	K	Nonsynonymous			1.80250817654						=hyperlink("https://data.broadinstitute.org/compbio1/cav.php?a=wuhCor1_c&i=NC_045512.2;2440;1;0&p=57&e=59&w=0&cp=0&mp=Alt+Alleles:""++++T+++++++++++++++++++++++++++T+++++A++++++++++++++++++A+++TCA+++++++T+++++++++++++TT+++++++++G++++++A+++++++A++++G""@-57&f=G2441A", "CodAlignView")	=hyperlink("http://genome.ucsc.edu/cgi-bin/hgTracks?db=wuhCor1&position=NC_045512.2:2384-2500&complement_wuhCor1=0&hgt.revCmplDisp_wuhCor1=0", "UCSCview")	orf1ab	2441	E	K	Nonsynonymous			=hyperlink("https://data.broadinstitute.org/compbio1/cav.php?a=wuhCor1_c&i=NC_045512.2;2440;1;0&p=57&e=59&w=0&cp=0&mp=Alt+Alleles:""++++T+++++++++++++++++++++++++++T+++++A++++++++++++++++++A+++TCA+++++++T+++++++++++++TT+++++++++G++++++A+++++++A++++G""@-57&f=G2441A", "CodAlignView")								
2445	C2445T	C	T	AC=1;AN=2544;AACHANGE=ORF1a:T727I	1	orf1ab	2444	T	I	Nonsynonymous			4.29210254407						=hyperlink("https://data.broadinstitute.org/compbio1/cav.php?a=wuhCor1_c&i=NC_045512.2;2444;1;0&p=58&e=58&w=0&cp=1&mp=Alt+Alleles:""+T+++++++++++++++++++++++++++T+++++A++++++++++++++++++A+++TCA+++++++T+++++++++++++TT+++++++++G++++++A+++++++A++++G+++""@-58&f=C2445T", "CodAlignView")	=hyperlink("http://genome.ucsc.edu/cgi-bin/hgTracks?db=wuhCor1&position=NC_045512.2:2387-2503&complement_wuhCor1=0&hgt.revCmplDisp_wuhCor1=0", "UCSCview")	orf1ab	2444	T	I	Nonsynonymous			=hyperlink("https://data.broadinstitute.org/compbio1/cav.php?a=wuhCor1_c&i=NC_045512.2;2444;1;0&p=58&e=58&w=0&cp=1&mp=Alt+Alleles:""+T+++++++++++++++++++++++++++T+++++A++++++++++++++++++A+++TCA+++++++T+++++++++++++TT+++++++++G++++++A+++++++A++++G+++""@-58&f=C2445T", "CodAlignView")								
2446	T2446C	T	C	AC=1;AN=2544	1	orf1ab	2444	T	T	Synonymous	4way			0.684036613585	0.431450789927	0.667269599706	1.0		=hyperlink("https://data.broadinstitute.org/compbio1/cav.php?a=wuhCor1_c&i=NC_045512.2;2445;1;0&p=59&e=57&w=0&cp=2&mp=Alt+Alleles:""+T+++++++++++++++++++++++++++T+++++A++++++++++++++++++A+++TCA+++++++T+++++++++++++TT+++++++++G++++++A+++++++A++++G+++""@-59&f=T2446C", "CodAlignView")	=hyperlink("http://genome.ucsc.edu/cgi-bin/hgTracks?db=wuhCor1&position=NC_045512.2:2387-2503&complement_wuhCor1=0&hgt.revCmplDisp_wuhCor1=0", "UCSCview")	orf1ab	2444	T	T	Synonymous	4way		=hyperlink("https://data.broadinstitute.org/compbio1/cav.php?a=wuhCor1_c&i=NC_045512.2;2445;1;0&p=59&e=57&w=0&cp=2&mp=Alt+Alleles:""+T+++++++++++++++++++++++++++T+++++A++++++++++++++++++A+++TCA+++++++T+++++++++++++TT+++++++++G++++++A+++++++A++++G+++""@-59&f=T2446C", "CodAlignView")								
2447	G2447A	G	A	AC=1;AN=2544;AACHANGE=ORF1a:G728S	1	orf1ab	2447	G	S	Nonsynonymous			4.40104269527						=hyperlink("https://data.broadinstitute.org/compbio1/cav.php?a=wuhCor1_c&i=NC_045512.2;2446;1;0&p=57&e=59&w=0&cp=0&mp=Alt+Alleles:""++++++++++++++++++++++++++T+++++A++++++++++++++++++A+++TCA+++++++T+++++++++++++TT+++++++++G++++++A+++++++A++++G++++++""@-57&f=G2447A", "CodAlignView")	=hyperlink("http://genome.ucsc.edu/cgi-bin/hgTracks?db=wuhCor1&position=NC_045512.2:2390-2506&complement_wuhCor1=0&hgt.revCmplDisp_wuhCor1=0", "UCSCview")	orf1ab	2447	G	S	Nonsynonymous			=hyperlink("https://data.broadinstitute.org/compbio1/cav.php?a=wuhCor1_c&i=NC_045512.2;2446;1;0&p=57&e=59&w=0&cp=0&mp=Alt+Alleles:""++++++++++++++++++++++++++T+++++A++++++++++++++++++A+++TCA+++++++T+++++++++++++TT+++++++++G++++++A+++++++A++++G++++++""@-57&f=G2447A", "CodAlignView")								
2455	C2455T	C	T	AC=5;AN=2544	5	orf1ab	2453	L	L	Synonymous	4way			1.68946937572	0.250121794903				=hyperlink("https://data.broadinstitute.org/compbio1/cav.php?a=wuhCor1_c&i=NC_045512.2;2454;1;0&p=59&e=57&w=0&cp=2&mp=Alt+Alleles:""++++++++++++++++++++T+++++A++++++++++++++++++A+++TCA+++++++T+++++++++++++TT+++++++++G++++++A+++++++A++++G++++++T+++++""@-59&f=C2455T", "CodAlignView")	=hyperlink("http://genome.ucsc.edu/cgi-bin/hgTracks?db=wuhCor1&position=NC_045512.2:2396-2512&complement_wuhCor1=0&hgt.revCmplDisp_wuhCor1=0", "UCSCview")	orf1ab	2453	L	L	Synonymous	4way		=hyperlink("https://data.broadinstitute.org/compbio1/cav.php?a=wuhCor1_c&i=NC_045512.2;2454;1;0&p=59&e=57&w=0&cp=2&mp=Alt+Alleles:""++++++++++++++++++++T+++++A++++++++++++++++++A+++TCA+++++++T+++++++++++++TT+++++++++G++++++A+++++++A++++G++++++T+++++""@-59&f=C2455T", "CodAlignView")								
2469	C2469T	C	T	AC=2;AN=2544;AACHANGE=ORF1a:A735V	2	orf1ab	2468	A	V	Nonsynonymous			1.24727986934						=hyperlink("https://data.broadinstitute.org/compbio1/cav.php?a=wuhCor1_c&i=NC_045512.2;2468;1;0&p=58&e=58&w=0&cp=1&mp=Alt+Alleles:""+++++T+++++A++++++++++++++++++A+++TCA+++++++T+++++++++++++TT+++++++++G++++++A+++++++A++++G++++++T++++++++++A++++++++T""@-58&f=C2469T", "CodAlignView")	=hyperlink("http://genome.ucsc.edu/cgi-bin/hgTracks?db=wuhCor1&position=NC_045512.2:2411-2527&complement_wuhCor1=0&hgt.revCmplDisp_wuhCor1=0", "UCSCview")	orf1ab	2468	A	V	Nonsynonymous			=hyperlink("https://data.broadinstitute.org/compbio1/cav.php?a=wuhCor1_c&i=NC_045512.2;2468;1;0&p=58&e=58&w=0&cp=1&mp=Alt+Alleles:""+++++T+++++A++++++++++++++++++A+++TCA+++++++T+++++++++++++TT+++++++++G++++++A+++++++A++++G++++++T++++++++++A++++++++T""@-58&f=C2469T", "CodAlignView")								
2470	C2470T	C	T	AC=1;AN=2544	1	orf1ab	2468	A	A	Synonymous	4way			1.94261595416	0.173962957509				=hyperlink("https://data.broadinstitute.org/compbio1/cav.php?a=wuhCor1_c&i=NC_045512.2;2469;1;0&p=59&e=57&w=0&cp=2&mp=Alt+Alleles:""+++++T+++++A++++++++++++++++++A+++TCA+++++++T+++++++++++++TT+++++++++G++++++A+++++++A++++G++++++T++++++++++A++++++++T""@-59&f=C2470T", "CodAlignView")	=hyperlink("http://genome.ucsc.edu/cgi-bin/hgTracks?db=wuhCor1&position=NC_045512.2:2411-2527&complement_wuhCor1=0&hgt.revCmplDisp_wuhCor1=0", "UCSCview")	orf1ab	2468	A	A	Synonymous	4way		=hyperlink("https://data.broadinstitute.org/compbio1/cav.php?a=wuhCor1_c&i=NC_045512.2;2469;1;0&p=59&e=57&w=0&cp=2&mp=Alt+Alleles:""+++++T+++++A++++++++++++++++++A+++TCA+++++++T+++++++++++++TT+++++++++G++++++A+++++++A++++G++++++T++++++++++A++++++++T""@-59&f=C2470T", "CodAlignView")								
2480	A2480G	A	G	AC=90;AN=2544;AACHANGE=ORF1a:I739V	90	orf1ab	2480	I	V	Nonsynonymous			4.13200224065						=hyperlink("https://data.broadinstitute.org/compbio1/cav.php?a=wuhCor1_c&i=NC_045512.2;2479;1;0&p=57&e=59&w=0&cp=0&mp=Alt+Alleles:""++++++++++++++++++A+++TCA+++++++T+++++++++++++TT+++++++++G++++++A+++++++A++++G++++++T++++++++++A++++++++T++++++++++++""@-57&f=A2480G", "CodAlignView")	=hyperlink("http://genome.ucsc.edu/cgi-bin/hgTracks?db=wuhCor1&position=NC_045512.2:2423-2539&complement_wuhCor1=0&hgt.revCmplDisp_wuhCor1=0", "UCSCview")	orf1ab	2480	I	V	Nonsynonymous			=hyperlink("https://data.broadinstitute.org/compbio1/cav.php?a=wuhCor1_c&i=NC_045512.2;2479;1;0&p=57&e=59&w=0&cp=0&mp=Alt+Alleles:""++++++++++++++++++A+++TCA+++++++T+++++++++++++TT+++++++++G++++++A+++++++A++++G++++++T++++++++++A++++++++T++++++++++++""@-57&f=A2480G", "CodAlignView")								
2487	T2487A	T	A	AC=1;AN=2544;AACHANGE=ORF1a:F741Y	1	orf1ab	2486	F	Y	Nonsynonymous		Conserved	0.0						=hyperlink("https://data.broadinstitute.org/compbio1/cav.php?a=wuhCor1_c&i=NC_045512.2;2486;1;0&p=58&e=58&w=0&cp=1&mp=Alt+Alleles:""++++++++++++A+++TCA+++++++T+++++++++++++TT+++++++++G++++++A+++++++A++++G++++++T++++++++++A++++++++T++++++++++++++++++""@-58&f=T2487A", "CodAlignView")	=hyperlink("http://genome.ucsc.edu/cgi-bin/hgTracks?db=wuhCor1&position=NC_045512.2:2429-2545&complement_wuhCor1=0&hgt.revCmplDisp_wuhCor1=0", "UCSCview")	orf1ab	2486	F	Y	Nonsynonymous		Conserved	=hyperlink("https://data.broadinstitute.org/compbio1/cav.php?a=wuhCor1_c&i=NC_045512.2;2486;1;0&p=58&e=58&w=0&cp=1&mp=Alt+Alleles:""++++++++++++A+++TCA+++++++T+++++++++++++TT+++++++++G++++++A+++++++A++++G++++++T++++++++++A++++++++T++++++++++++++++++""@-58&f=T2487A", "CodAlignView")								
2495	G2495A	G	A	AC=1;AN=2544;AACHANGE=ORF1a:G744R	1	orf1ab	2495	G	R	Nonsynonymous		Conserved	0.0						=hyperlink("https://data.broadinstitute.org/compbio1/cav.php?a=wuhCor1_c&i=NC_045512.2;2494;1;0&p=57&e=59&w=0&cp=0&mp=Alt+Alleles:""+++A+++TCA+++++++T+++++++++++++TT+++++++++G++++++A+++++++A++++G++++++T++++++++++A++++++++T+++++++++++++++++++++++++++""@-57&f=G2495A", "CodAlignView")	=hyperlink("http://genome.ucsc.edu/cgi-bin/hgTracks?db=wuhCor1&position=NC_045512.2:2438-2554&complement_wuhCor1=0&hgt.revCmplDisp_wuhCor1=0", "UCSCview")	orf1ab	2495	G	R	Nonsynonymous		Conserved	=hyperlink("https://data.broadinstitute.org/compbio1/cav.php?a=wuhCor1_c&i=NC_045512.2;2494;1;0&p=57&e=59&w=0&cp=0&mp=Alt+Alleles:""+++A+++TCA+++++++T+++++++++++++TT+++++++++G++++++A+++++++A++++G++++++T++++++++++A++++++++T+++++++++++++++++++++++++++""@-57&f=G2495A", "CodAlignView")								
2500	A2500G	A	G	AC=1;AN=2544	1	orf1ab	2498	E	E	Synonymous				1.46733759073	0.552667516637				=hyperlink("https://data.broadinstitute.org/compbio1/cav.php?a=wuhCor1_c&i=NC_045512.2;2499;1;0&p=59&e=57&w=0&cp=2&mp=Alt+Alleles:""A+++TCA+++++++T+++++++++++++TT+++++++++G++++++A+++++++A++++G++++++T++++++++++A++++++++T++++++++++++++++++++++++++++++""@-59&f=A2500G", "CodAlignView")	=hyperlink("http://genome.ucsc.edu/cgi-bin/hgTracks?db=wuhCor1&position=NC_045512.2:2441-2557&complement_wuhCor1=0&hgt.revCmplDisp_wuhCor1=0", "UCSCview")	orf1ab	2498	E	E	Synonymous			=hyperlink("https://data.broadinstitute.org/compbio1/cav.php?a=wuhCor1_c&i=NC_045512.2;2499;1;0&p=59&e=57&w=0&cp=2&mp=Alt+Alleles:""A+++TCA+++++++T+++++++++++++TT+++++++++G++++++A+++++++A++++G++++++T++++++++++A++++++++T++++++++++++++++++++++++++++++""@-59&f=A2500G", "CodAlignView")								
2507	C2507T	C	T	AC=1;AN=2544;AACHANGE=ORF1a:P748S	1	orf1ab	2507	P	S	Nonsynonymous			2.7999159716						=hyperlink("https://data.broadinstitute.org/compbio1/cav.php?a=wuhCor1_c&i=NC_045512.2;2506;1;0&p=57&e=59&w=0&cp=0&mp=Alt+Alleles:""+++++T+++++++++++++TT+++++++++G++++++A+++++++A++++G++++++T++++++++++A++++++++T++++++++++++++++++++++++++++++T++++++++""@-57&f=C2507T", "CodAlignView")	=hyperlink("http://genome.ucsc.edu/cgi-bin/hgTracks?db=wuhCor1&position=NC_045512.2:2450-2566&complement_wuhCor1=0&hgt.revCmplDisp_wuhCor1=0", "UCSCview")	orf1ab	2507	P	S	Nonsynonymous			=hyperlink("https://data.broadinstitute.org/compbio1/cav.php?a=wuhCor1_c&i=NC_045512.2;2506;1;0&p=57&e=59&w=0&cp=0&mp=Alt+Alleles:""+++++T+++++++++++++TT+++++++++G++++++A+++++++A++++G++++++T++++++++++A++++++++T++++++++++++++++++++++++++++++T++++++++""@-57&f=C2507T", "CodAlignView")								
2518	G2518A	G	A	AC=1;AN=2544	1	orf1ab	2516	V	V	Synonymous	4way			3.35951316061	0.00444233295564				=hyperlink("https://data.broadinstitute.org/compbio1/cav.php?a=wuhCor1_c&i=NC_045512.2;2517;1;0&p=59&e=57&w=0&cp=2&mp=Alt+Alleles:""++++++++++TT+++++++++G++++++A+++++++A++++G++++++T++++++++++A++++++++T++++++++++++++++++++++++++++++T+++++++++++T+++++""@-59&f=G2518A", "CodAlignView")	=hyperlink("http://genome.ucsc.edu/cgi-bin/hgTracks?db=wuhCor1&position=NC_045512.2:2459-2575&complement_wuhCor1=0&hgt.revCmplDisp_wuhCor1=0", "UCSCview")	orf1ab	2516	V	V	Synonymous	4way		=hyperlink("https://data.broadinstitute.org/compbio1/cav.php?a=wuhCor1_c&i=NC_045512.2;2517;1;0&p=59&e=57&w=0&cp=2&mp=Alt+Alleles:""++++++++++TT+++++++++G++++++A+++++++A++++G++++++T++++++++++A++++++++T++++++++++++++++++++++++++++++T+++++++++++T+++++""@-59&f=G2518A", "CodAlignView")								
2527	G2527T	G	T	AC=3;AN=2544;AACHANGE=ORF1a:E754D	3	orf1ab	2525	E	D	Nonsynonymous		Conserved	0.0						=hyperlink("https://data.broadinstitute.org/compbio1/cav.php?a=wuhCor1_c&i=NC_045512.2;2526;1;0&p=59&e=57&w=0&cp=2&mp=Alt+Alleles:""+TT+++++++++G++++++A+++++++A++++G++++++T++++++++++A++++++++T++++++++++++++++++++++++++++++T+++++++++++T++++++++++++++""@-59&f=G2527T", "CodAlignView")	=hyperlink("http://genome.ucsc.edu/cgi-bin/hgTracks?db=wuhCor1&position=NC_045512.2:2468-2584&complement_wuhCor1=0&hgt.revCmplDisp_wuhCor1=0", "UCSCview")	orf1ab	2525	E	D	Nonsynonymous		Conserved	=hyperlink("https://data.broadinstitute.org/compbio1/cav.php?a=wuhCor1_c&i=NC_045512.2;2526;1;0&p=59&e=57&w=0&cp=2&mp=Alt+Alleles:""+TT+++++++++G++++++A+++++++A++++G++++++T++++++++++A++++++++T++++++++++++++++++++++++++++++T+++++++++++T++++++++++++++""@-59&f=G2527T", "CodAlignView")								
2558	C2558T	C	T	AC=96;AN=2544;AACHANGE=ORF1a:P765S	96	orf1ab	2558	P	S	Nonsynonymous			3.88158923677						=hyperlink("https://data.broadinstitute.org/compbio1/cav.php?a=wuhCor1_c&i=NC_045512.2;2557;1;0&p=57&e=59&w=0&cp=0&mp=Alt+Alleles:""++++++T++++++++++A++++++++T++++++++++++++++++++++++++++++T+++++++++++T+++++++++++++++++++++++++++++++++++++++++++++++""@-57&f=C2558T", "CodAlignView")	=hyperlink("http://genome.ucsc.edu/cgi-bin/hgTracks?db=wuhCor1&position=NC_045512.2:2501-2617&complement_wuhCor1=0&hgt.revCmplDisp_wuhCor1=0", "UCSCview")	orf1ab	2558	P	S	Nonsynonymous			=hyperlink("https://data.broadinstitute.org/compbio1/cav.php?a=wuhCor1_c&i=NC_045512.2;2557;1;0&p=57&e=59&w=0&cp=0&mp=Alt+Alleles:""++++++T++++++++++A++++++++T++++++++++++++++++++++++++++++T+++++++++++T+++++++++++++++++++++++++++++++++++++++++++++++""@-57&f=C2558T", "CodAlignView")								
2570	C2570T	C	T	AC=1;AN=2544;AACHANGE=ORF1a:P769S	1	orf1ab	2570	P	S	Nonsynonymous			5.82637896624						=hyperlink("https://data.broadinstitute.org/compbio1/cav.php?a=wuhCor1_c&i=NC_045512.2;2569;1;0&p=57&e=59&w=0&cp=0&mp=Alt+Alleles:""+++++A++++++++T++++++++++++++++++++++++++++++T+++++++++++T+++++++++++++++++++++++++++++++++++++++++++++++++++++++++++""@-57&f=C2570T", "CodAlignView")	=hyperlink("http://genome.ucsc.edu/cgi-bin/hgTracks?db=wuhCor1&position=NC_045512.2:2513-2629&complement_wuhCor1=0&hgt.revCmplDisp_wuhCor1=0", "UCSCview")	orf1ab	2570	P	S	Nonsynonymous			=hyperlink("https://data.broadinstitute.org/compbio1/cav.php?a=wuhCor1_c&i=NC_045512.2;2569;1;0&p=57&e=59&w=0&cp=0&mp=Alt+Alleles:""+++++A++++++++T++++++++++++++++++++++++++++++T+++++++++++T+++++++++++++++++++++++++++++++++++++++++++++++++++++++++++""@-57&f=C2570T", "CodAlignView")								
2632	G2632T	G	T	AC=1;AN=2544;AACHANGE=ORF1a:M789I	1	orf1ab	2630	M	I	Nonsynonymous		Conserved	0.0						=hyperlink("https://data.broadinstitute.org/compbio1/cav.php?a=wuhCor1_c&i=NC_045512.2;2631;1;0&p=59&e=57&w=0&cp=2&mp=Alt+Alleles:""+++++++++++++++++++++++++++++++++++++++++++++++++++++++++++T+++++++++++T+++++++++++++++++T+++++T+++++++T+++++++++++++""@-59&f=G2632T", "CodAlignView")	=hyperlink("http://genome.ucsc.edu/cgi-bin/hgTracks?db=wuhCor1&position=NC_045512.2:2573-2689&complement_wuhCor1=0&hgt.revCmplDisp_wuhCor1=0", "UCSCview")	orf1ab	2630	M	I	Nonsynonymous		Conserved	=hyperlink("https://data.broadinstitute.org/compbio1/cav.php?a=wuhCor1_c&i=NC_045512.2;2631;1;0&p=59&e=57&w=0&cp=2&mp=Alt+Alleles:""+++++++++++++++++++++++++++++++++++++++++++++++++++++++++++T+++++++++++T+++++++++++++++++T+++++T+++++++T+++++++++++++""@-59&f=G2632T", "CodAlignView")								
2644	C2644T	C	T	AC=1;AN=2544	1	orf1ab	2642	I	I	Synonymous				2.83206955199	0.0095544950917				=hyperlink("https://data.broadinstitute.org/compbio1/cav.php?a=wuhCor1_c&i=NC_045512.2;2643;1;0&p=59&e=57&w=0&cp=2&mp=Alt+Alleles:""+++++++++++++++++++++++++++++++++++++++++++++++T+++++++++++T+++++++++++++++++T+++++T+++++++T+++++++++++++++++++++++++""@-59&f=C2644T", "CodAlignView")	=hyperlink("http://genome.ucsc.edu/cgi-bin/hgTracks?db=wuhCor1&position=NC_045512.2:2585-2701&complement_wuhCor1=0&hgt.revCmplDisp_wuhCor1=0", "UCSCview")	orf1ab	2642	I	I	Synonymous			=hyperlink("https://data.broadinstitute.org/compbio1/cav.php?a=wuhCor1_c&i=NC_045512.2;2643;1;0&p=59&e=57&w=0&cp=2&mp=Alt+Alleles:""+++++++++++++++++++++++++++++++++++++++++++++++T+++++++++++T+++++++++++++++++T+++++T+++++++T+++++++++++++++++++++++++""@-59&f=C2644T", "CodAlignView")								
2662	C2662T	C	T	AC=5;AN=2544	5	orf1ab	2660	Y	Y	Synonymous				11.016133306	4.33263180222e-07				=hyperlink("https://data.broadinstitute.org/compbio1/cav.php?a=wuhCor1_c&i=NC_045512.2;2661;1;0&p=59&e=57&w=0&cp=2&mp=Alt+Alleles:""+++++++++++++++++++++++++++++T+++++++++++T+++++++++++++++++T+++++T+++++++T++++++++++++++++++++++++++++++G+++++++++A++""@-59&f=C2662T", "CodAlignView")	=hyperlink("http://genome.ucsc.edu/cgi-bin/hgTracks?db=wuhCor1&position=NC_045512.2:2603-2719&complement_wuhCor1=0&hgt.revCmplDisp_wuhCor1=0", "UCSCview")	orf1ab	2660	Y	Y	Synonymous			=hyperlink("https://data.broadinstitute.org/compbio1/cav.php?a=wuhCor1_c&i=NC_045512.2;2661;1;0&p=59&e=57&w=0&cp=2&mp=Alt+Alleles:""+++++++++++++++++++++++++++++T+++++++++++T+++++++++++++++++T+++++T+++++++T++++++++++++++++++++++++++++++G+++++++++A++""@-59&f=C2662T", "CodAlignView")								
2668	C2668T	C	T	AC=1;AN=2544	1	orf1ab	2666	A	A	Synonymous	4way			4.09026293066	0.00508526360792				=hyperlink("https://data.broadinstitute.org/compbio1/cav.php?a=wuhCor1_c&i=NC_045512.2;2667;1;0&p=59&e=57&w=0&cp=2&mp=Alt+Alleles:""+++++++++++++++++++++++T+++++++++++T+++++++++++++++++T+++++T+++++++T++++++++++++++++++++++++++++++G+++++++++A++++++++""@-59&f=C2668T", "CodAlignView")	=hyperlink("http://genome.ucsc.edu/cgi-bin/hgTracks?db=wuhCor1&position=NC_045512.2:2609-2725&complement_wuhCor1=0&hgt.revCmplDisp_wuhCor1=0", "UCSCview")	orf1ab	2666	A	A	Synonymous	4way		=hyperlink("https://data.broadinstitute.org/compbio1/cav.php?a=wuhCor1_c&i=NC_045512.2;2667;1;0&p=59&e=57&w=0&cp=2&mp=Alt+Alleles:""+++++++++++++++++++++++T+++++++++++T+++++++++++++++++T+++++T+++++++T++++++++++++++++++++++++++++++G+++++++++A++++++++""@-59&f=C2668T", "CodAlignView")								
2676	C2676T	C	T	AC=1;AN=2544;AACHANGE=ORF1a:P804L	1	orf1ab	2675	P	L	Nonsynonymous		Conserved	0.0						=hyperlink("https://data.broadinstitute.org/compbio1/cav.php?a=wuhCor1_c&i=NC_045512.2;2675;1;0&p=58&e=58&w=0&cp=1&mp=Alt+Alleles:""++++++++++++++T+++++++++++T+++++++++++++++++T+++++T+++++++T++++++++++++++++++++++++++++++G+++++++++A+++++++++++++++++""@-58&f=C2676T", "CodAlignView")	=hyperlink("http://genome.ucsc.edu/cgi-bin/hgTracks?db=wuhCor1&position=NC_045512.2:2618-2734&complement_wuhCor1=0&hgt.revCmplDisp_wuhCor1=0", "UCSCview")	orf1ab	2675	P	L	Nonsynonymous		Conserved	=hyperlink("https://data.broadinstitute.org/compbio1/cav.php?a=wuhCor1_c&i=NC_045512.2;2675;1;0&p=58&e=58&w=0&cp=1&mp=Alt+Alleles:""++++++++++++++T+++++++++++T+++++++++++++++++T+++++T+++++++T++++++++++++++++++++++++++++++G+++++++++A+++++++++++++++++""@-58&f=C2676T", "CodAlignView")								
2707	A2707G	A	G	AC=1;AN=2544	1	orf1ab	2705	T	T	Synonymous	4way			1.40594571628	0.561678254698				=hyperlink("https://data.broadinstitute.org/compbio1/cav.php?a=wuhCor1_c&i=NC_045512.2;2706;1;0&p=59&e=57&w=0&cp=2&mp=Alt+Alleles:""++++++++++++++T+++++T+++++++T++++++++++++++++++++++++++++++G+++++++++A+++++++++++++++++++A++++++++++++++++++++++++++T""@-59&f=A2707G", "CodAlignView")	=hyperlink("http://genome.ucsc.edu/cgi-bin/hgTracks?db=wuhCor1&position=NC_045512.2:2648-2764&complement_wuhCor1=0&hgt.revCmplDisp_wuhCor1=0", "UCSCview")	orf1ab	2705	T	T	Synonymous	4way		=hyperlink("https://data.broadinstitute.org/compbio1/cav.php?a=wuhCor1_c&i=NC_045512.2;2706;1;0&p=59&e=57&w=0&cp=2&mp=Alt+Alleles:""++++++++++++++T+++++T+++++++T++++++++++++++++++++++++++++++G+++++++++A+++++++++++++++++++A++++++++++++++++++++++++++T""@-59&f=A2707G", "CodAlignView")								
2717	G2717A	G	A	AC=1;AN=2544;AACHANGE=ORF1a:G818S	1	orf1ab	2717	G	S	Nonsynonymous		Conserved	0.0						=hyperlink("https://data.broadinstitute.org/compbio1/cav.php?a=wuhCor1_c&i=NC_045512.2;2716;1;0&p=57&e=59&w=0&cp=0&mp=Alt+Alleles:""++T+++++T+++++++T++++++++++++++++++++++++++++++G+++++++++A+++++++++++++++++++A++++++++++++++++++++++++++T++++++++T+++""@-57&f=G2717A", "CodAlignView")	=hyperlink("http://genome.ucsc.edu/cgi-bin/hgTracks?db=wuhCor1&position=NC_045512.2:2660-2776&complement_wuhCor1=0&hgt.revCmplDisp_wuhCor1=0", "UCSCview")	orf1ab	2717	G	S	Nonsynonymous		Conserved	=hyperlink("https://data.broadinstitute.org/compbio1/cav.php?a=wuhCor1_c&i=NC_045512.2;2716;1;0&p=57&e=59&w=0&cp=0&mp=Alt+Alleles:""++T+++++T+++++++T++++++++++++++++++++++++++++++G+++++++++A+++++++++++++++++++A++++++++++++++++++++++++++T++++++++T+++""@-57&f=G2717A", "CodAlignView")								
2737	T2737A	T	A	AC=1;AN=2544	1	orf1ab	2735	T	T	Synonymous	4way			1.03392274934	0.946459347656				=hyperlink("https://data.broadinstitute.org/compbio1/cav.php?a=wuhCor1_c&i=NC_045512.2;2736;1;0&p=59&e=57&w=0&cp=2&mp=Alt+Alleles:""+++++++++++++++++++++++++++++G+++++++++A+++++++++++++++++++A++++++++++++++++++++++++++T++++++++T++++++T+T+++G++++++++""@-59&f=T2737A", "CodAlignView")	=hyperlink("http://genome.ucsc.edu/cgi-bin/hgTracks?db=wuhCor1&position=NC_045512.2:2678-2794&complement_wuhCor1=0&hgt.revCmplDisp_wuhCor1=0", "UCSCview")	orf1ab	2735	T	T	Synonymous	4way		=hyperlink("https://data.broadinstitute.org/compbio1/cav.php?a=wuhCor1_c&i=NC_045512.2;2736;1;0&p=59&e=57&w=0&cp=2&mp=Alt+Alleles:""+++++++++++++++++++++++++++++G+++++++++A+++++++++++++++++++A++++++++++++++++++++++++++T++++++++T++++++T+T+++G++++++++""@-59&f=T2737A", "CodAlignView")								
2764	G2764T	G	T	AC=1;AN=2544	1	orf1ab	2762	V	V	Synonymous	4way			1.37809070447	0.567985686066				=hyperlink("https://data.broadinstitute.org/compbio1/cav.php?a=wuhCor1_c&i=NC_045512.2;2763;1;0&p=59&e=57&w=0&cp=2&mp=Alt+Alleles:""++G+++++++++A+++++++++++++++++++A++++++++++++++++++++++++++T++++++++T++++++T+T+++G++++++++++++++A++++++++++++C+++++++""@-59&f=G2764T", "CodAlignView")	=hyperlink("http://genome.ucsc.edu/cgi-bin/hgTracks?db=wuhCor1&position=NC_045512.2:2705-2821&complement_wuhCor1=0&hgt.revCmplDisp_wuhCor1=0", "UCSCview")	orf1ab	2762	V	V	Synonymous	4way		=hyperlink("https://data.broadinstitute.org/compbio1/cav.php?a=wuhCor1_c&i=NC_045512.2;2763;1;0&p=59&e=57&w=0&cp=2&mp=Alt+Alleles:""++G+++++++++A+++++++++++++++++++A++++++++++++++++++++++++++T++++++++T++++++T+T+++G++++++++++++++A++++++++++++C+++++++""@-59&f=G2764T", "CodAlignView")								
2773	C2773T	C	T	AC=1;AN=2544	1	orf1ab	2771	Y	Y	Synonymous				1.74696908424	0.284868192288				=hyperlink("https://data.broadinstitute.org/compbio1/cav.php?a=wuhCor1_c&i=NC_045512.2;2772;1;0&p=59&e=57&w=0&cp=2&mp=Alt+Alleles:""+++A+++++++++++++++++++A++++++++++++++++++++++++++T++++++++T++++++T+T+++G++++++++++++++A++++++++++++C++++++++++++++++""@-59&f=C2773T", "CodAlignView")	=hyperlink("http://genome.ucsc.edu/cgi-bin/hgTracks?db=wuhCor1&position=NC_045512.2:2714-2830&complement_wuhCor1=0&hgt.revCmplDisp_wuhCor1=0", "UCSCview")	orf1ab	2771	Y	Y	Synonymous			=hyperlink("https://data.broadinstitute.org/compbio1/cav.php?a=wuhCor1_c&i=NC_045512.2;2772;1;0&p=59&e=57&w=0&cp=2&mp=Alt+Alleles:""+++A+++++++++++++++++++A++++++++++++++++++++++++++T++++++++T++++++T+T+++G++++++++++++++A++++++++++++C++++++++++++++++""@-59&f=C2773T", "CodAlignView")								
2780	G2780T	G	T	AC=2;AN=2544;AACHANGE=ORF1a:V839L	2	orf1ab	2780	V	L	Nonsynonymous		Conserved	0.0						=hyperlink("https://data.broadinstitute.org/compbio1/cav.php?a=wuhCor1_c&i=NC_045512.2;2779;1;0&p=57&e=59&w=0&cp=0&mp=Alt+Alleles:""++++++++++++++A++++++++++++++++++++++++++T++++++++T++++++T+T+++G++++++++++++++A++++++++++++C++++++++++++++++CG+++++++""@-57&f=G2780T", "CodAlignView")	=hyperlink("http://genome.ucsc.edu/cgi-bin/hgTracks?db=wuhCor1&position=NC_045512.2:2723-2839&complement_wuhCor1=0&hgt.revCmplDisp_wuhCor1=0", "UCSCview")	orf1ab	2780	V	L	Nonsynonymous		Conserved	=hyperlink("https://data.broadinstitute.org/compbio1/cav.php?a=wuhCor1_c&i=NC_045512.2;2779;1;0&p=57&e=59&w=0&cp=0&mp=Alt+Alleles:""++++++++++++++A++++++++++++++++++++++++++T++++++++T++++++T+T+++G++++++++++++++A++++++++++++C++++++++++++++++CG+++++++""@-57&f=G2780T", "CodAlignView")								
2782	G2782T	G	T	AC=2;AN=2544	2	orf1ab	2780	V	V	Synonymous	4way			1.13293747578	0.815611281699				=hyperlink("https://data.broadinstitute.org/compbio1/cav.php?a=wuhCor1_c&i=NC_045512.2;2781;1;0&p=59&e=57&w=0&cp=2&mp=Alt+Alleles:""++++++++++++++A++++++++++++++++++++++++++T++++++++T++++++T+T+++G++++++++++++++A++++++++++++C++++++++++++++++CG+++++++""@-59&f=G2782T", "CodAlignView")	=hyperlink("http://genome.ucsc.edu/cgi-bin/hgTracks?db=wuhCor1&position=NC_045512.2:2723-2839&complement_wuhCor1=0&hgt.revCmplDisp_wuhCor1=0", "UCSCview")	orf1ab	2780	V	V	Synonymous	4way		=hyperlink("https://data.broadinstitute.org/compbio1/cav.php?a=wuhCor1_c&i=NC_045512.2;2781;1;0&p=59&e=57&w=0&cp=2&mp=Alt+Alleles:""++++++++++++++A++++++++++++++++++++++++++T++++++++T++++++T+T+++G++++++++++++++A++++++++++++C++++++++++++++++CG+++++++""@-59&f=G2782T", "CodAlignView")								
2786	A2786G	A	G	AC=1;AN=2544;AACHANGE=ORF1a:I841V	1	orf1ab	2786	I	V	Nonsynonymous		Conserved	0.0						=hyperlink("https://data.broadinstitute.org/compbio1/cav.php?a=wuhCor1_c&i=NC_045512.2;2785;1;0&p=57&e=59&w=0&cp=0&mp=Alt+Alleles:""++++++++A++++++++++++++++++++++++++T++++++++T++++++T+T+++G++++++++++++++A++++++++++++C++++++++++++++++CG+++++++++++++""@-57&f=A2786G", "CodAlignView")	=hyperlink("http://genome.ucsc.edu/cgi-bin/hgTracks?db=wuhCor1&position=NC_045512.2:2729-2845&complement_wuhCor1=0&hgt.revCmplDisp_wuhCor1=0", "UCSCview")	orf1ab	2786	I	V	Nonsynonymous		Conserved	=hyperlink("https://data.broadinstitute.org/compbio1/cav.php?a=wuhCor1_c&i=NC_045512.2;2785;1;0&p=57&e=59&w=0&cp=0&mp=Alt+Alleles:""++++++++A++++++++++++++++++++++++++T++++++++T++++++T+T+++G++++++++++++++A++++++++++++C++++++++++++++++CG+++++++++++++""@-57&f=A2786G", "CodAlignView")								
2801	G2801A	G	A	AC=1;AN=2544;AACHANGE=ORF1a:D846N	1	orf1ab	2801	D	N	Nonsynonymous		Conserved	0.0						=hyperlink("https://data.broadinstitute.org/compbio1/cav.php?a=wuhCor1_c&i=NC_045512.2;2800;1;0&p=57&e=59&w=0&cp=0&mp=Alt+Alleles:""++++++++++++++++++++T++++++++T++++++T+T+++G++++++++++++++A++++++++++++C++++++++++++++++CG++++++++++++++++++++++++++++""@-57&f=G2801A", "CodAlignView")	=hyperlink("http://genome.ucsc.edu/cgi-bin/hgTracks?db=wuhCor1&position=NC_045512.2:2744-2860&complement_wuhCor1=0&hgt.revCmplDisp_wuhCor1=0", "UCSCview")	orf1ab	2801	D	N	Nonsynonymous		Conserved	=hyperlink("https://data.broadinstitute.org/compbio1/cav.php?a=wuhCor1_c&i=NC_045512.2;2800;1;0&p=57&e=59&w=0&cp=0&mp=Alt+Alleles:""++++++++++++++++++++T++++++++T++++++T+T+++G++++++++++++++A++++++++++++C++++++++++++++++CG++++++++++++++++++++++++++++""@-57&f=G2801A", "CodAlignView")								
2814	A2814C	A	C	AC=1;AN=2544;AACHANGE=ORF1a:D850A	1	orf1ab	2813	D	A	Nonsynonymous		Conserved	0.0						=hyperlink("https://data.broadinstitute.org/compbio1/cav.php?a=wuhCor1_c&i=NC_045512.2;2813;1;0&p=58&e=58&w=0&cp=1&mp=Alt+Alleles:""++++++++T++++++++T++++++T+T+++G++++++++++++++A++++++++++++C++++++++++++++++CG++++++++++++++++++++++++++++++++++++++++""@-58&f=A2814C", "CodAlignView")	=hyperlink("http://genome.ucsc.edu/cgi-bin/hgTracks?db=wuhCor1&position=NC_045512.2:2756-2872&complement_wuhCor1=0&hgt.revCmplDisp_wuhCor1=0", "UCSCview")	orf1ab	2813	D	A	Nonsynonymous		Conserved	=hyperlink("https://data.broadinstitute.org/compbio1/cav.php?a=wuhCor1_c&i=NC_045512.2;2813;1;0&p=58&e=58&w=0&cp=1&mp=Alt+Alleles:""++++++++T++++++++T++++++T+T+++G++++++++++++++A++++++++++++C++++++++++++++++CG++++++++++++++++++++++++++++++++++++++++""@-58&f=A2814C", "CodAlignView")								
2831	A2831C	A	C	AC=1;AN=2544;AACHANGE=ORF1a:K856Q	1	orf1ab	2831	K	Q	Nonsynonymous			1.25414357669						=hyperlink("https://data.broadinstitute.org/compbio1/cav.php?a=wuhCor1_c&i=NC_045512.2;2830;1;0&p=57&e=59&w=0&cp=0&mp=Alt+Alleles:""++++++T+T+++G++++++++++++++A++++++++++++C++++++++++++++++CG+++++++++++++++++++++++++++++++++++++++++++++++++++C++++++""@-57&f=A2831C", "CodAlignView")	=hyperlink("http://genome.ucsc.edu/cgi-bin/hgTracks?db=wuhCor1&position=NC_045512.2:2774-2890&complement_wuhCor1=0&hgt.revCmplDisp_wuhCor1=0", "UCSCview")	orf1ab	2831	K	Q	Nonsynonymous			=hyperlink("https://data.broadinstitute.org/compbio1/cav.php?a=wuhCor1_c&i=NC_045512.2;2830;1;0&p=57&e=59&w=0&cp=0&mp=Alt+Alleles:""++++++T+T+++G++++++++++++++A++++++++++++C++++++++++++++++CG+++++++++++++++++++++++++++++++++++++++++++++++++++C++++++""@-57&f=A2831C", "CodAlignView")								
2832	A2832G	A	G	AC=2;AN=2544;AACHANGE=ORF1a:K856R	2	orf1ab	2831	K	R	Nonsynonymous			1.25414357669						=hyperlink("https://data.broadinstitute.org/compbio1/cav.php?a=wuhCor1_c&i=NC_045512.2;2831;1;0&p=58&e=58&w=0&cp=1&mp=Alt+Alleles:""++++++T+T+++G++++++++++++++A++++++++++++C++++++++++++++++CG+++++++++++++++++++++++++++++++++++++++++++++++++++C++++++""@-58&f=A2832G", "CodAlignView")	=hyperlink("http://genome.ucsc.edu/cgi-bin/hgTracks?db=wuhCor1&position=NC_045512.2:2774-2890&complement_wuhCor1=0&hgt.revCmplDisp_wuhCor1=0", "UCSCview")	orf1ab	2831	K	R	Nonsynonymous			=hyperlink("https://data.broadinstitute.org/compbio1/cav.php?a=wuhCor1_c&i=NC_045512.2;2831;1;0&p=58&e=58&w=0&cp=1&mp=Alt+Alleles:""++++++T+T+++G++++++++++++++A++++++++++++C++++++++++++++++CG+++++++++++++++++++++++++++++++++++++++++++++++++++C++++++""@-58&f=A2832G", "CodAlignView")								
2884	T2884C	T	C	AC=2;AN=2544	2	orf1ab	2882	C	C	Synonymous		Conserved		0.0	0.0221106282158	0.100211073042	0.145563446425		=hyperlink("https://data.broadinstitute.org/compbio1/cav.php?a=wuhCor1_c&i=NC_045512.2;2883;1;0&p=59&e=57&w=0&cp=2&mp=Alt+Alleles:""++++++CG+++++++++++++++++++++++++++++++++++++++++++++++++++C++++++A++++++++++++++++++++++++++T++++++++++++++++++++T++""@-59&f=T2884C", "CodAlignView")	=hyperlink("http://genome.ucsc.edu/cgi-bin/hgTracks?db=wuhCor1&position=NC_045512.2:2825-2941&complement_wuhCor1=0&hgt.revCmplDisp_wuhCor1=0", "UCSCview")	orf1ab	2882	C	C	Synonymous		Conserved	=hyperlink("https://data.broadinstitute.org/compbio1/cav.php?a=wuhCor1_c&i=NC_045512.2;2883;1;0&p=59&e=57&w=0&cp=2&mp=Alt+Alleles:""++++++CG+++++++++++++++++++++++++++++++++++++++++++++++++++C++++++A++++++++++++++++++++++++++T++++++++++++++++++++T++""@-59&f=T2884C", "CodAlignView")								
2891	G2891A	G	A	AC=88;AN=2544;AACHANGE=ORF1a:A876T	88	orf1ab	2891	A	T	Nonsynonymous			1.25160661403						=hyperlink("https://data.broadinstitute.org/compbio1/cav.php?a=wuhCor1_c&i=NC_045512.2;2890;1;0&p=57&e=59&w=0&cp=0&mp=Alt+Alleles:""++++++++++++++++++++++++++++++++++++++++++++++++++C++++++A++++++++++++++++++++++++++T++++++++++++++++++++T+++++++++++""@-57&f=G2891A", "CodAlignView")	=hyperlink("http://genome.ucsc.edu/cgi-bin/hgTracks?db=wuhCor1&position=NC_045512.2:2834-2950&complement_wuhCor1=0&hgt.revCmplDisp_wuhCor1=0", "UCSCview")	orf1ab	2891	A	T	Nonsynonymous			=hyperlink("https://data.broadinstitute.org/compbio1/cav.php?a=wuhCor1_c&i=NC_045512.2;2890;1;0&p=57&e=59&w=0&cp=0&mp=Alt+Alleles:""++++++++++++++++++++++++++++++++++++++++++++++++++C++++++A++++++++++++++++++++++++++T++++++++++++++++++++T+++++++++++""@-57&f=G2891A", "CodAlignView")								
2918	C2918T	C	T	AC=1;AN=2544;AACHANGE=ORF1a:P885S	1	orf1ab	2918	P	S	Nonsynonymous		Conserved	0.0						=hyperlink("https://data.broadinstitute.org/compbio1/cav.php?a=wuhCor1_c&i=NC_045512.2;2917;1;0&p=57&e=59&w=0&cp=0&mp=Alt+Alleles:""+++++++++++++++++++++++C++++++A++++++++++++++++++++++++++T++++++++++++++++++++T+++++++++++++++++++++++++++++++++T++++""@-57&f=C2918T", "CodAlignView")	=hyperlink("http://genome.ucsc.edu/cgi-bin/hgTracks?db=wuhCor1&position=NC_045512.2:2861-2977&complement_wuhCor1=0&hgt.revCmplDisp_wuhCor1=0", "UCSCview")	orf1ab	2918	P	S	Nonsynonymous		Conserved	=hyperlink("https://data.broadinstitute.org/compbio1/cav.php?a=wuhCor1_c&i=NC_045512.2;2917;1;0&p=57&e=59&w=0&cp=0&mp=Alt+Alleles:""+++++++++++++++++++++++C++++++A++++++++++++++++++++++++++T++++++++++++++++++++T+++++++++++++++++++++++++++++++++T++++""@-57&f=C2918T", "CodAlignView")								
2939	C2939T	C	T	AC=1;AN=2544;AACHANGE=ORF1a:P892S	1	orf1ab	2939	P	S	Nonsynonymous			6.70902879182						=hyperlink("https://data.broadinstitute.org/compbio1/cav.php?a=wuhCor1_c&i=NC_045512.2;2938;1;0&p=57&e=59&w=0&cp=0&mp=Alt+Alleles:""++C++++++A++++++++++++++++++++++++++T++++++++++++++++++++T+++++++++++++++++++++++++++++++++T++++++++++++++++++C++++++""@-57&f=C2939T", "CodAlignView")	=hyperlink("http://genome.ucsc.edu/cgi-bin/hgTracks?db=wuhCor1&position=NC_045512.2:2882-2998&complement_wuhCor1=0&hgt.revCmplDisp_wuhCor1=0", "UCSCview")	orf1ab	2939	P	S	Nonsynonymous			=hyperlink("https://data.broadinstitute.org/compbio1/cav.php?a=wuhCor1_c&i=NC_045512.2;2938;1;0&p=57&e=59&w=0&cp=0&mp=Alt+Alleles:""++C++++++A++++++++++++++++++++++++++T++++++++++++++++++++T+++++++++++++++++++++++++++++++++T++++++++++++++++++C++++++""@-57&f=C2939T", "CodAlignView")								
2973	C2973T	C	T	AC=1;AN=2544;AACHANGE=ORF1a:A903V	1	orf1ab	2972	A	V	Nonsynonymous			1.2515928597						=hyperlink("https://data.broadinstitute.org/compbio1/cav.php?a=wuhCor1_c&i=NC_045512.2;2972;1;0&p=58&e=58&w=0&cp=1&mp=Alt+Alleles:""+++T++++++++++++++++++++T+++++++++++++++++++++++++++++++++T++++++++++++++++++C++++++++++++++++++C+++++++++++++++G++++""@-58&f=C2973T", "CodAlignView")	=hyperlink("http://genome.ucsc.edu/cgi-bin/hgTracks?db=wuhCor1&position=NC_045512.2:2915-3031&complement_wuhCor1=0&hgt.revCmplDisp_wuhCor1=0", "UCSCview")	orf1ab	2972	A	V	Nonsynonymous			=hyperlink("https://data.broadinstitute.org/compbio1/cav.php?a=wuhCor1_c&i=NC_045512.2;2972;1;0&p=58&e=58&w=0&cp=1&mp=Alt+Alleles:""+++T++++++++++++++++++++T+++++++++++++++++++++++++++++++++T++++++++++++++++++C++++++++++++++++++C+++++++++++++++G++++""@-58&f=C2973T", "CodAlignView")								
2992	T2992C	T	C	AC=1;AN=2544	1	orf1ab	2990	D	D	Synonymous				1.03230218032	0.970906108888				=hyperlink("https://data.broadinstitute.org/compbio1/cav.php?a=wuhCor1_c&i=NC_045512.2;2991;1;0&p=59&e=57&w=0&cp=2&mp=Alt+Alleles:""++++++T+++++++++++++++++++++++++++++++++T++++++++++++++++++C++++++++++++++++++C+++++++++++++++G++++++C++T++T+++++G+++""@-59&f=T2992C", "CodAlignView")	=hyperlink("http://genome.ucsc.edu/cgi-bin/hgTracks?db=wuhCor1&position=NC_045512.2:2933-3049&complement_wuhCor1=0&hgt.revCmplDisp_wuhCor1=0", "UCSCview")	orf1ab	2990	D	D	Synonymous			=hyperlink("https://data.broadinstitute.org/compbio1/cav.php?a=wuhCor1_c&i=NC_045512.2;2991;1;0&p=59&e=57&w=0&cp=2&mp=Alt+Alleles:""++++++T+++++++++++++++++++++++++++++++++T++++++++++++++++++C++++++++++++++++++C+++++++++++++++G++++++C++T++T+++++G+++""@-59&f=T2992C", "CodAlignView")								
3011	T3011C	T	C	AC=3;AN=2544	3	orf1ab	3011	L	L	Synonymous				1.55258921862	0.45256363683				=hyperlink("https://data.broadinstitute.org/compbio1/cav.php?a=wuhCor1_c&i=NC_045512.2;3010;1;0&p=57&e=59&w=0&cp=0&mp=Alt+Alleles:""+++++++++++++++++++T++++++++++++++++++C++++++++++++++++++C+++++++++++++++G++++++C++T++T+++++G++++++++++++++++++++++++""@-57&f=T3011C", "CodAlignView")	=hyperlink("http://genome.ucsc.edu/cgi-bin/hgTracks?db=wuhCor1&position=NC_045512.2:2954-3070&complement_wuhCor1=0&hgt.revCmplDisp_wuhCor1=0", "UCSCview")	orf1ab	3011	L	L	Synonymous			=hyperlink("https://data.broadinstitute.org/compbio1/cav.php?a=wuhCor1_c&i=NC_045512.2;3010;1;0&p=57&e=59&w=0&cp=0&mp=Alt+Alleles:""+++++++++++++++++++T++++++++++++++++++C++++++++++++++++++C+++++++++++++++G++++++C++T++T+++++G++++++++++++++++++++++++""@-57&f=T3011C", "CodAlignView")								
3027	A3027G	A	G	AC=2;AN=2544;AACHANGE=ORF1a:Y921C	2	orf1ab	3026	Y	C	Nonsynonymous		Conserved	0.0						=hyperlink("https://data.broadinstitute.org/compbio1/cav.php?a=wuhCor1_c&i=NC_045512.2;3026;1;0&p=58&e=58&w=0&cp=1&mp=Alt+Alleles:""++++T++++++++++++++++++C++++++++++++++++++C+++++++++++++++G++++++C++T++T+++++G+++++++++++++++++++++++++++++T+++++++++""@-58&f=A3027G", "CodAlignView")	=hyperlink("http://genome.ucsc.edu/cgi-bin/hgTracks?db=wuhCor1&position=NC_045512.2:2969-3085&complement_wuhCor1=0&hgt.revCmplDisp_wuhCor1=0", "UCSCview")	orf1ab	3026	Y	C	Nonsynonymous		Conserved	=hyperlink("https://data.broadinstitute.org/compbio1/cav.php?a=wuhCor1_c&i=NC_045512.2;3026;1;0&p=58&e=58&w=0&cp=1&mp=Alt+Alleles:""++++T++++++++++++++++++C++++++++++++++++++C+++++++++++++++G++++++C++T++T+++++G+++++++++++++++++++++++++++++T+++++++++""@-58&f=A3027G", "CodAlignView")								
3034	T3034C	T	C	AC=6;AN=2544	6	orf1ab	3032	S	S	Synonymous	4way			0.645747019638	0.41021076946	0.66318646395	1.0		=hyperlink("https://data.broadinstitute.org/compbio1/cav.php?a=wuhCor1_c&i=NC_045512.2;3033;1;0&p=59&e=57&w=0&cp=2&mp=Alt+Alleles:""+++++++++++++++++C++++++++++++++++++C+++++++++++++++G++++++C++T++T+++++G+++++++++++++++++++++++++++++T+++++++++C+++++""@-59&f=T3034C", "CodAlignView")	=hyperlink("http://genome.ucsc.edu/cgi-bin/hgTracks?db=wuhCor1&position=NC_045512.2:2975-3091&complement_wuhCor1=0&hgt.revCmplDisp_wuhCor1=0", "UCSCview")	orf1ab	3032	S	S	Synonymous	4way		=hyperlink("https://data.broadinstitute.org/compbio1/cav.php?a=wuhCor1_c&i=NC_045512.2;3033;1;0&p=59&e=57&w=0&cp=2&mp=Alt+Alleles:""+++++++++++++++++C++++++++++++++++++C+++++++++++++++G++++++C++T++T+++++G+++++++++++++++++++++++++++++T+++++++++C+++++""@-59&f=T3034C", "CodAlignView")								
3037	C3037T	C	T	AC=1228;AN=2544	1228	orf1ab	3035	F	F	Synonymous				5.09824083789	0.000908100786021				=hyperlink("https://data.broadinstitute.org/compbio1/cav.php?a=wuhCor1_c&i=NC_045512.2;3036;1;0&p=59&e=57&w=0&cp=2&mp=Alt+Alleles:""++++++++++++++C++++++++++++++++++C+++++++++++++++G++++++C++T++T+++++G+++++++++++++++++++++++++++++T+++++++++C++++++++""@-59&f=C3037T", "CodAlignView")	=hyperlink("http://genome.ucsc.edu/cgi-bin/hgTracks?db=wuhCor1&position=NC_045512.2:2978-3094&complement_wuhCor1=0&hgt.revCmplDisp_wuhCor1=0", "UCSCview")	orf1ab	3035	F	F	Synonymous			=hyperlink("https://data.broadinstitute.org/compbio1/cav.php?a=wuhCor1_c&i=NC_045512.2;3036;1;0&p=59&e=57&w=0&cp=2&mp=Alt+Alleles:""++++++++++++++C++++++++++++++++++C+++++++++++++++G++++++C++T++T+++++G+++++++++++++++++++++++++++++T+++++++++C++++++++""@-59&f=C3037T", "CodAlignView")								
3040	C3040T	C	T	AC=1;AN=2544	1	orf1ab	3038	Y	Y	Synonymous				7.41013790417	0.000196165386482				=hyperlink("https://data.broadinstitute.org/compbio1/cav.php?a=wuhCor1_c&i=NC_045512.2;3039;1;0&p=59&e=57&w=0&cp=2&mp=Alt+Alleles:""+++++++++++C++++++++++++++++++C+++++++++++++++G++++++C++T++T+++++G+++++++++++++++++++++++++++++T+++++++++C+++++++++++""@-59&f=C3040T", "CodAlignView")	=hyperlink("http://genome.ucsc.edu/cgi-bin/hgTracks?db=wuhCor1&position=NC_045512.2:2981-3097&complement_wuhCor1=0&hgt.revCmplDisp_wuhCor1=0", "UCSCview")	orf1ab	3038	Y	Y	Synonymous			=hyperlink("https://data.broadinstitute.org/compbio1/cav.php?a=wuhCor1_c&i=NC_045512.2;3039;1;0&p=59&e=57&w=0&cp=2&mp=Alt+Alleles:""+++++++++++C++++++++++++++++++C+++++++++++++++G++++++C++T++T+++++G+++++++++++++++++++++++++++++T+++++++++C+++++++++++""@-59&f=C3040T", "CodAlignView")								
3046	A3046G	A	G	AC=5;AN=2544	5	orf1ab	3044	P	P	Synonymous	4way			4.28952328106	0.0063331968705				=hyperlink("https://data.broadinstitute.org/compbio1/cav.php?a=wuhCor1_c&i=NC_045512.2;3045;1;0&p=59&e=57&w=0&cp=2&mp=Alt+Alleles:""+++++C++++++++++++++++++C+++++++++++++++G++++++C++T++T+++++G+++++++++++++++++++++++++++++T+++++++++C+++++++++++++++++""@-59&f=A3046G", "CodAlignView")	=hyperlink("http://genome.ucsc.edu/cgi-bin/hgTracks?db=wuhCor1&position=NC_045512.2:2987-3103&complement_wuhCor1=0&hgt.revCmplDisp_wuhCor1=0", "UCSCview")	orf1ab	3044	P	P	Synonymous	4way		=hyperlink("https://data.broadinstitute.org/compbio1/cav.php?a=wuhCor1_c&i=NC_045512.2;3045;1;0&p=59&e=57&w=0&cp=2&mp=Alt+Alleles:""+++++C++++++++++++++++++C+++++++++++++++G++++++C++T++T+++++G+++++++++++++++++++++++++++++T+++++++++C+++++++++++++++++""@-59&f=A3046G", "CodAlignView")								
3076	A3076T	A	T	AC=1;AN=2544;AACHANGE=ORF1a:E937D	1	orf1ab	3074	E	D	Nonsynonymous			3.69719380152						=hyperlink("https://data.broadinstitute.org/compbio1/cav.php?a=wuhCor1_c&i=NC_045512.2;3075;1;0&p=59&e=57&w=0&cp=2&mp=Alt+Alleles:""++++++++++G++++++C++T++T+++++G+++++++++++++++++++++++++++++T+++++++++C+++++++++++++++++++++++++++++++++++++++++++T+++""@-59&f=A3076T", "CodAlignView")	=hyperlink("http://genome.ucsc.edu/cgi-bin/hgTracks?db=wuhCor1&position=NC_045512.2:3017-3133&complement_wuhCor1=0&hgt.revCmplDisp_wuhCor1=0", "UCSCview")	orf1ab	3074	E	D	Nonsynonymous			=hyperlink("https://data.broadinstitute.org/compbio1/cav.php?a=wuhCor1_c&i=NC_045512.2;3075;1;0&p=59&e=57&w=0&cp=2&mp=Alt+Alleles:""++++++++++G++++++C++T++T+++++G+++++++++++++++++++++++++++++T+++++++++C+++++++++++++++++++++++++++++++++++++++++++T+++""@-59&f=A3076T", "CodAlignView")								
3086	T3086C	T	C	AC=2;AN=2544;AACHANGE=ORF1a:F941L	2	orf1ab	3086	F	L	Nonsynonymous			36.3530248805						=hyperlink("https://data.broadinstitute.org/compbio1/cav.php?a=wuhCor1_c&i=NC_045512.2;3085;1;0&p=57&e=59&w=0&cp=0&mp=Alt+Alleles:""+++++C++T++T+++++G+++++++++++++++++++++++++++++T+++++++++C+++++++++++++++++++++++++++++++++++++++++++T++++++++++++++T""@-57&f=T3086C", "CodAlignView")	=hyperlink("http://genome.ucsc.edu/cgi-bin/hgTracks?db=wuhCor1&position=NC_045512.2:3029-3145&complement_wuhCor1=0&hgt.revCmplDisp_wuhCor1=0", "UCSCview")	orf1ab	3086	F	L	Nonsynonymous			=hyperlink("https://data.broadinstitute.org/compbio1/cav.php?a=wuhCor1_c&i=NC_045512.2;3085;1;0&p=57&e=59&w=0&cp=0&mp=Alt+Alleles:""+++++C++T++T+++++G+++++++++++++++++++++++++++++T+++++++++C+++++++++++++++++++++++++++++++++++++++++++T++++++++++++++T""@-57&f=T3086C", "CodAlignView")								
3130	C3130T	C	T	AC=2;AN=2544	2	orf1ab	3128	Y	Y	Synonymous				2.00200975112	0.265801889626				=hyperlink("https://data.broadinstitute.org/compbio1/cav.php?a=wuhCor1_c&i=NC_045512.2;3129;1;0&p=59&e=57&w=0&cp=2&mp=Alt+Alleles:""+++++T+++++++++C+++++++++++++++++++++++++++++++++++++++++++T++++++++++++++T+++++++++++++++++++T+++++C+++GTT+A++++++++""@-59&f=C3130T", "CodAlignView")	=hyperlink("http://genome.ucsc.edu/cgi-bin/hgTracks?db=wuhCor1&position=NC_045512.2:3071-3187&complement_wuhCor1=0&hgt.revCmplDisp_wuhCor1=0", "UCSCview")	orf1ab	3128	Y	Y	Synonymous			=hyperlink("https://data.broadinstitute.org/compbio1/cav.php?a=wuhCor1_c&i=NC_045512.2;3129;1;0&p=59&e=57&w=0&cp=2&mp=Alt+Alleles:""+++++T+++++++++C+++++++++++++++++++++++++++++++++++++++++++T++++++++++++++T+++++++++++++++++++T+++++C+++GTT+A++++++++""@-59&f=C3130T", "CodAlignView")								
3145	G3145T	G	T	AC=9;AN=2544;AACHANGE=ORF1a:L960F	9	orf1ab	3143	L	F	Nonsynonymous			1.6938322336						=hyperlink("https://data.broadinstitute.org/compbio1/cav.php?a=wuhCor1_c&i=NC_045512.2;3144;1;0&p=59&e=57&w=0&cp=2&mp=Alt+Alleles:""C+++++++++++++++++++++++++++++++++++++++++++T++++++++++++++T+++++++++++++++++++T+++++C+++GTT+A+++++++++++++++++++++++""@-59&f=G3145T", "CodAlignView")	=hyperlink("http://genome.ucsc.edu/cgi-bin/hgTracks?db=wuhCor1&position=NC_045512.2:3086-3202&complement_wuhCor1=0&hgt.revCmplDisp_wuhCor1=0", "UCSCview")	orf1ab	3143	L	F	Nonsynonymous			=hyperlink("https://data.broadinstitute.org/compbio1/cav.php?a=wuhCor1_c&i=NC_045512.2;3144;1;0&p=59&e=57&w=0&cp=2&mp=Alt+Alleles:""C+++++++++++++++++++++++++++++++++++++++++++T++++++++++++++T+++++++++++++++++++T+++++C+++GTT+A+++++++++++++++++++++++""@-59&f=G3145T", "CodAlignView")								
3165	C3165T	C	T	AC=1;AN=2544;AACHANGE=ORF1a:A967V	1	orf1ab	3164	A	V	Nonsynonymous			24.708869428						=hyperlink("https://data.broadinstitute.org/compbio1/cav.php?a=wuhCor1_c&i=NC_045512.2;3164;1;0&p=58&e=58&w=0&cp=1&mp=Alt+Alleles:""+++++++++++++++++++++++T++++++++++++++T+++++++++++++++++++T+++++C+++GTT+A+++++++++++++++++++++++++++++++++G+++++++A++""@-58&f=C3165T", "CodAlignView")	=hyperlink("http://genome.ucsc.edu/cgi-bin/hgTracks?db=wuhCor1&position=NC_045512.2:3107-3223&complement_wuhCor1=0&hgt.revCmplDisp_wuhCor1=0", "UCSCview")	orf1ab	3164	A	V	Nonsynonymous			=hyperlink("https://data.broadinstitute.org/compbio1/cav.php?a=wuhCor1_c&i=NC_045512.2;3164;1;0&p=58&e=58&w=0&cp=1&mp=Alt+Alleles:""+++++++++++++++++++++++T++++++++++++++T+++++++++++++++++++T+++++C+++GTT+A+++++++++++++++++++++++++++++++++G+++++++A++""@-58&f=C3165T", "CodAlignView")								
3171	T3171C	T	C	AC=5;AN=2544;AACHANGE=ORF1a:L969P	5	orf1ab	3170	L	P	Nonsynonymous			40.6294252658						=hyperlink("https://data.broadinstitute.org/compbio1/cav.php?a=wuhCor1_c&i=NC_045512.2;3170;1;0&p=58&e=58&w=0&cp=1&mp=Alt+Alleles:""+++++++++++++++++T++++++++++++++T+++++++++++++++++++T+++++C+++GTT+A+++++++++++++++++++++++++++++++++G+++++++A++++++++""@-58&f=T3171C", "CodAlignView")	=hyperlink("http://genome.ucsc.edu/cgi-bin/hgTracks?db=wuhCor1&position=NC_045512.2:3113-3229&complement_wuhCor1=0&hgt.revCmplDisp_wuhCor1=0", "UCSCview")	orf1ab	3170	L	P	Nonsynonymous			=hyperlink("https://data.broadinstitute.org/compbio1/cav.php?a=wuhCor1_c&i=NC_045512.2;3170;1;0&p=58&e=58&w=0&cp=1&mp=Alt+Alleles:""+++++++++++++++++T++++++++++++++T+++++++++++++++++++T+++++C+++GTT+A+++++++++++++++++++++++++++++++++G+++++++A++++++++""@-58&f=T3171C", "CodAlignView")								
3175	A3175G	A	G	AC=1;AN=2544	1	orf1ab	3173	Q	Q	Synonymous				1.58242167218	0.513955388314				=hyperlink("https://data.broadinstitute.org/compbio1/cav.php?a=wuhCor1_c&i=NC_045512.2;3174;1;0&p=59&e=57&w=0&cp=2&mp=Alt+Alleles:""++++++++++++++T++++++++++++++T+++++++++++++++++++T+++++C+++GTT+A+++++++++++++++++++++++++++++++++G+++++++A+++++++++++""@-59&f=A3175G", "CodAlignView")	=hyperlink("http://genome.ucsc.edu/cgi-bin/hgTracks?db=wuhCor1&position=NC_045512.2:3116-3232&complement_wuhCor1=0&hgt.revCmplDisp_wuhCor1=0", "UCSCview")	orf1ab	3173	Q	Q	Synonymous			=hyperlink("https://data.broadinstitute.org/compbio1/cav.php?a=wuhCor1_c&i=NC_045512.2;3174;1;0&p=59&e=57&w=0&cp=2&mp=Alt+Alleles:""++++++++++++++T++++++++++++++T+++++++++++++++++++T+++++C+++GTT+A+++++++++++++++++++++++++++++++++G+++++++A+++++++++++""@-59&f=A3175G", "CodAlignView")								
3176	C3176T	C	T	AC=2;AN=2544;AACHANGE=ORF1a:P971S	2	orf1ab	3176	P	S	Nonsynonymous			22.5890215897						=hyperlink("https://data.broadinstitute.org/compbio1/cav.php?a=wuhCor1_c&i=NC_045512.2;3175;1;0&p=57&e=59&w=0&cp=0&mp=Alt+Alleles:""+++++++++++T++++++++++++++T+++++++++++++++++++T+++++C+++GTT+A+++++++++++++++++++++++++++++++++G+++++++A++++++++++++++""@-57&f=C3176T", "CodAlignView")	=hyperlink("http://genome.ucsc.edu/cgi-bin/hgTracks?db=wuhCor1&position=NC_045512.2:3119-3235&complement_wuhCor1=0&hgt.revCmplDisp_wuhCor1=0", "UCSCview")	orf1ab	3176	P	S	Nonsynonymous			=hyperlink("https://data.broadinstitute.org/compbio1/cav.php?a=wuhCor1_c&i=NC_045512.2;3175;1;0&p=57&e=59&w=0&cp=0&mp=Alt+Alleles:""+++++++++++T++++++++++++++T+++++++++++++++++++T+++++C+++GTT+A+++++++++++++++++++++++++++++++++G+++++++A++++++++++++++""@-57&f=C3176T", "CodAlignView")								
3177	C3177T	C	T	AC=5;AN=2544;AACHANGE=ORF1a:P971L	5	orf1ab	3176	P	L	Nonsynonymous			22.5890215897						=hyperlink("https://data.broadinstitute.org/compbio1/cav.php?a=wuhCor1_c&i=NC_045512.2;3176;1;0&p=58&e=58&w=0&cp=1&mp=Alt+Alleles:""+++++++++++T++++++++++++++T+++++++++++++++++++T+++++C+++GTT+A+++++++++++++++++++++++++++++++++G+++++++A++++++++++++++""@-58&f=C3177T", "CodAlignView")	=hyperlink("http://genome.ucsc.edu/cgi-bin/hgTracks?db=wuhCor1&position=NC_045512.2:3119-3235&complement_wuhCor1=0&hgt.revCmplDisp_wuhCor1=0", "UCSCview")	orf1ab	3176	P	L	Nonsynonymous			=hyperlink("https://data.broadinstitute.org/compbio1/cav.php?a=wuhCor1_c&i=NC_045512.2;3176;1;0&p=58&e=58&w=0&cp=1&mp=Alt+Alleles:""+++++++++++T++++++++++++++T+++++++++++++++++++T+++++C+++GTT+A+++++++++++++++++++++++++++++++++G+++++++A++++++++++++++""@-58&f=C3177T", "CodAlignView")								
3179	G3179A	G	A	AC=1;AN=2544;AACHANGE=ORF1a:E972K	1	orf1ab	3179	E	K	Nonsynonymous			9.85734904869						=hyperlink("https://data.broadinstitute.org/compbio1/cav.php?a=wuhCor1_c&i=NC_045512.2;3178;1;0&p=57&e=59&w=0&cp=0&mp=Alt+Alleles:""++++++++T++++++++++++++T+++++++++++++++++++T+++++C+++GTT+A+++++++++++++++++++++++++++++++++G+++++++A+++++++++++++++++""@-57&f=G3179A", "CodAlignView")	=hyperlink("http://genome.ucsc.edu/cgi-bin/hgTracks?db=wuhCor1&position=NC_045512.2:3122-3238&complement_wuhCor1=0&hgt.revCmplDisp_wuhCor1=0", "UCSCview")	orf1ab	3179	E	K	Nonsynonymous			=hyperlink("https://data.broadinstitute.org/compbio1/cav.php?a=wuhCor1_c&i=NC_045512.2;3178;1;0&p=57&e=59&w=0&cp=0&mp=Alt+Alleles:""++++++++T++++++++++++++T+++++++++++++++++++T+++++C+++GTT+A+++++++++++++++++++++++++++++++++G+++++++A+++++++++++++++++""@-57&f=G3179A", "CodAlignView")								
3213	A3213G	A	G	AC=1;AN=2544;AACHANGE=ORF1a:D983G	1	orf1ab	3212	D	G	Nonsynonymous			8.13123671135						=hyperlink("https://data.broadinstitute.org/compbio1/cav.php?a=wuhCor1_c&i=NC_045512.2;3212;1;0&p=58&e=58&w=0&cp=1&mp=Alt+Alleles:""++++++++++T+++++C+++GTT+A+++++++++++++++++++++++++++++++++G+++++++A+++++++++++++++++A++A++++++++++T+++++++++G++++++++""@-58&f=A3213G", "CodAlignView")	=hyperlink("http://genome.ucsc.edu/cgi-bin/hgTracks?db=wuhCor1&position=NC_045512.2:3155-3271&complement_wuhCor1=0&hgt.revCmplDisp_wuhCor1=0", "UCSCview")	orf1ab	3212	D	G	Nonsynonymous			=hyperlink("https://data.broadinstitute.org/compbio1/cav.php?a=wuhCor1_c&i=NC_045512.2;3212;1;0&p=58&e=58&w=0&cp=1&mp=Alt+Alleles:""++++++++++T+++++C+++GTT+A+++++++++++++++++++++++++++++++++G+++++++A+++++++++++++++++A++A++++++++++T+++++++++G++++++++""@-58&f=A3213G", "CodAlignView")								
3221	C3221A	C	A	AC=1;AN=2544;AACHANGE=ORF1a:Q986K	1	orf1ab	3221	Q	K	Nonsynonymous		Conserved	0.0						=hyperlink("https://data.broadinstitute.org/compbio1/cav.php?a=wuhCor1_c&i=NC_045512.2;3220;1;0&p=57&e=59&w=0&cp=0&mp=Alt+Alleles:""+T+++++C+++GTT+A+++++++++++++++++++++++++++++++++G+++++++A+++++++++++++++++A++A++++++++++T+++++++++G+++++++++++++++++""@-57&f=C3221A", "CodAlignView")	=hyperlink("http://genome.ucsc.edu/cgi-bin/hgTracks?db=wuhCor1&position=NC_045512.2:3164-3280&complement_wuhCor1=0&hgt.revCmplDisp_wuhCor1=0", "UCSCview")	orf1ab	3221	Q	K	Nonsynonymous		Conserved	=hyperlink("https://data.broadinstitute.org/compbio1/cav.php?a=wuhCor1_c&i=NC_045512.2;3220;1;0&p=57&e=59&w=0&cp=0&mp=Alt+Alleles:""+T+++++C+++GTT+A+++++++++++++++++++++++++++++++++G+++++++A+++++++++++++++++A++A++++++++++T+++++++++G+++++++++++++++++""@-57&f=C3221A", "CodAlignView")								
3239	G3239A	G	A	AC=1;AN=2544;AACHANGE=ORF1a:D992N	1	orf1ab	3239	D	N	Nonsynonymous		Conserved	0.0						=hyperlink("https://data.broadinstitute.org/compbio1/cav.php?a=wuhCor1_c&i=NC_045512.2;3238;1;0&p=57&e=59&w=0&cp=0&mp=Alt+Alleles:""+++++++++++++++++++++++++++++++G+++++++A+++++++++++++++++A++A++++++++++T+++++++++G+++++++++++++++++++++++T+++++++++++""@-57&f=G3239A", "CodAlignView")	=hyperlink("http://genome.ucsc.edu/cgi-bin/hgTracks?db=wuhCor1&position=NC_045512.2:3182-3298&complement_wuhCor1=0&hgt.revCmplDisp_wuhCor1=0", "UCSCview")	orf1ab	3239	D	N	Nonsynonymous		Conserved	=hyperlink("https://data.broadinstitute.org/compbio1/cav.php?a=wuhCor1_c&i=NC_045512.2;3238;1;0&p=57&e=59&w=0&cp=0&mp=Alt+Alleles:""+++++++++++++++++++++++++++++++G+++++++A+++++++++++++++++A++A++++++++++T+++++++++G+++++++++++++++++++++++T+++++++++++""@-57&f=G3239A", "CodAlignView")								
3242	G3242A	G	A	AC=1;AN=2544;AACHANGE=ORF1a:G993S	1	orf1ab	3242	G	S	Nonsynonymous			18.3188277003						=hyperlink("https://data.broadinstitute.org/compbio1/cav.php?a=wuhCor1_c&i=NC_045512.2;3241;1;0&p=57&e=59&w=0&cp=0&mp=Alt+Alleles:""++++++++++++++++++++++++++++G+++++++A+++++++++++++++++A++A++++++++++T+++++++++G+++++++++++++++++++++++T++++++++++++++""@-57&f=G3242A", "CodAlignView")	=hyperlink("http://genome.ucsc.edu/cgi-bin/hgTracks?db=wuhCor1&position=NC_045512.2:3185-3301&complement_wuhCor1=0&hgt.revCmplDisp_wuhCor1=0", "UCSCview")	orf1ab	3242	G	S	Nonsynonymous			=hyperlink("https://data.broadinstitute.org/compbio1/cav.php?a=wuhCor1_c&i=NC_045512.2;3241;1;0&p=57&e=59&w=0&cp=0&mp=Alt+Alleles:""++++++++++++++++++++++++++++G+++++++A+++++++++++++++++A++A++++++++++T+++++++++G+++++++++++++++++++++++T++++++++++++++""@-57&f=G3242A", "CodAlignView")								
3253	C3253T	C	T	AC=1;AN=2544	1	orf1ab	3251	D	D	Synonymous				16.6474013297	0.755121956365				=hyperlink("https://data.broadinstitute.org/compbio1/cav.php?a=wuhCor1_c&i=NC_045512.2;3252;1;0&p=59&e=57&w=0&cp=2&mp=Alt+Alleles:""+++++++++++++++++++G+++++++A+++++++++++++++++A++A++++++++++T+++++++++G+++++++++++++++++++++++T+++++++++++++++++++++++""@-59&f=C3253T", "CodAlignView")	=hyperlink("http://genome.ucsc.edu/cgi-bin/hgTracks?db=wuhCor1&position=NC_045512.2:3194-3310&complement_wuhCor1=0&hgt.revCmplDisp_wuhCor1=0", "UCSCview")	orf1ab	3251	D	D	Synonymous			=hyperlink("https://data.broadinstitute.org/compbio1/cav.php?a=wuhCor1_c&i=NC_045512.2;3252;1;0&p=59&e=57&w=0&cp=2&mp=Alt+Alleles:""+++++++++++++++++++G+++++++A+++++++++++++++++A++A++++++++++T+++++++++G+++++++++++++++++++++++T+++++++++++++++++++++++""@-59&f=C3253T", "CodAlignView")								
3263	A3263G	A	G	AC=1;AN=2544;AACHANGE=ORF1a:T1000A	1	orf1ab	3263	T	A	Nonsynonymous			56.919772165						=hyperlink("https://data.broadinstitute.org/compbio1/cav.php?a=wuhCor1_c&i=NC_045512.2;3262;1;0&p=57&e=59&w=0&cp=0&mp=Alt+Alleles:""+++++++G+++++++A+++++++++++++++++A++A++++++++++T+++++++++G+++++++++++++++++++++++T+++++++++++++++++++++++++++++++++++""@-57&f=A3263G", "CodAlignView")	=hyperlink("http://genome.ucsc.edu/cgi-bin/hgTracks?db=wuhCor1&position=NC_045512.2:3206-3322&complement_wuhCor1=0&hgt.revCmplDisp_wuhCor1=0", "UCSCview")	orf1ab	3263	T	A	Nonsynonymous			=hyperlink("https://data.broadinstitute.org/compbio1/cav.php?a=wuhCor1_c&i=NC_045512.2;3262;1;0&p=57&e=59&w=0&cp=0&mp=Alt+Alleles:""+++++++G+++++++A+++++++++++++++++A++A++++++++++T+++++++++G+++++++++++++++++++++++T+++++++++++++++++++++++++++++++++++""@-57&f=A3263G", "CodAlignView")								
3287	G3287T	G	T	AC=1;AN=2544;AACHANGE=ORF1a:V1008F	1	orf1ab	3287	V	F	Nonsynonymous		Conserved	0.0						=hyperlink("https://data.broadinstitute.org/compbio1/cav.php?a=wuhCor1_c&i=NC_045512.2;3286;1;0&p=57&e=59&w=0&cp=0&mp=Alt+Alleles:""+++++++++A++A++++++++++T+++++++++G+++++++++++++++++++++++T++++++++++++++++++++++++++++++++++++++++++T++++++G+++++++++""@-57&f=G3287T", "CodAlignView")	=hyperlink("http://genome.ucsc.edu/cgi-bin/hgTracks?db=wuhCor1&position=NC_045512.2:3230-3346&complement_wuhCor1=0&hgt.revCmplDisp_wuhCor1=0", "UCSCview")	orf1ab	3287	V	F	Nonsynonymous		Conserved	=hyperlink("https://data.broadinstitute.org/compbio1/cav.php?a=wuhCor1_c&i=NC_045512.2;3286;1;0&p=57&e=59&w=0&cp=0&mp=Alt+Alleles:""+++++++++A++A++++++++++T+++++++++G+++++++++++++++++++++++T++++++++++++++++++++++++++++++++++++++++++T++++++G+++++++++""@-57&f=G3287T", "CodAlignView")								
3330	C3330T	C	T	AC=1;AN=2544;AACHANGE=ORF1a:T1022I	1	orf1ab	3329	T	I	Nonsynonymous			6.98197027969						=hyperlink("https://data.broadinstitute.org/compbio1/cav.php?a=wuhCor1_c&i=NC_045512.2;3329;1;0&p=58&e=58&w=0&cp=1&mp=Alt+Alleles:""+++++++++++++++T++++++++++++++++++++++++++++++++++++++++++T++++++G+++++++++++++++++++++++++++++++++++A++C++++++++++++""@-58&f=C3330T", "CodAlignView")	=hyperlink("http://genome.ucsc.edu/cgi-bin/hgTracks?db=wuhCor1&position=NC_045512.2:3272-3388&complement_wuhCor1=0&hgt.revCmplDisp_wuhCor1=0", "UCSCview")	orf1ab	3329	T	I	Nonsynonymous			=hyperlink("https://data.broadinstitute.org/compbio1/cav.php?a=wuhCor1_c&i=NC_045512.2;3329;1;0&p=58&e=58&w=0&cp=1&mp=Alt+Alleles:""+++++++++++++++T++++++++++++++++++++++++++++++++++++++++++T++++++G+++++++++++++++++++++++++++++++++++A++C++++++++++++""@-58&f=C3330T", "CodAlignView")								
3337	A3337G	A	G	AC=1;AN=2544	1	orf1ab	3335	E	E	Synonymous		Conserved		0.103358173726	0.0314811134962	0.121180724554	0.293479565138		=hyperlink("https://data.broadinstitute.org/compbio1/cav.php?a=wuhCor1_c&i=NC_045512.2;3336;1;0&p=59&e=57&w=0&cp=2&mp=Alt+Alleles:""+++++++++T++++++++++++++++++++++++++++++++++++++++++T++++++G+++++++++++++++++++++++++++++++++++A++C++++++++++++++++T+""@-59&f=A3337G", "CodAlignView")	=hyperlink("http://genome.ucsc.edu/cgi-bin/hgTracks?db=wuhCor1&position=NC_045512.2:3278-3394&complement_wuhCor1=0&hgt.revCmplDisp_wuhCor1=0", "UCSCview")	orf1ab	3335	E	E	Synonymous		Conserved	=hyperlink("https://data.broadinstitute.org/compbio1/cav.php?a=wuhCor1_c&i=NC_045512.2;3336;1;0&p=59&e=57&w=0&cp=2&mp=Alt+Alleles:""+++++++++T++++++++++++++++++++++++++++++++++++++++++T++++++G+++++++++++++++++++++++++++++++++++A++C++++++++++++++++T+""@-59&f=A3337G", "CodAlignView")								
3373	C3373A	C	A	AC=16;AN=2544;AACHANGE=ORF1a:D1036E	16	orf1ab	3371	D	E	Nonsynonymous		Conserved	0.0						=hyperlink("https://data.broadinstitute.org/compbio1/cav.php?a=wuhCor1_c&i=NC_045512.2;3372;1;0&p=59&e=57&w=0&cp=2&mp=Alt+Alleles:""++++++++++++++++T++++++G+++++++++++++++++++++++++++++++++++A++C++++++++++++++++T+++++++++A+++++++T++++++++++++++T++++""@-59&f=C3373A", "CodAlignView")	=hyperlink("http://genome.ucsc.edu/cgi-bin/hgTracks?db=wuhCor1&position=NC_045512.2:3314-3430&complement_wuhCor1=0&hgt.revCmplDisp_wuhCor1=0", "UCSCview")	orf1ab	3371	D	E	Nonsynonymous		Conserved	=hyperlink("https://data.broadinstitute.org/compbio1/cav.php?a=wuhCor1_c&i=NC_045512.2;3372;1;0&p=59&e=57&w=0&cp=2&mp=Alt+Alleles:""++++++++++++++++T++++++G+++++++++++++++++++++++++++++++++++A++C++++++++++++++++T+++++++++A+++++++T++++++++++++++T++++""@-59&f=C3373A", "CodAlignView")								
3376	T3376C	T	C	AC=1;AN=2544	1	orf1ab	3374	N	N	Synonymous				3.0752763341	0.132153179739				=hyperlink("https://data.broadinstitute.org/compbio1/cav.php?a=wuhCor1_c&i=NC_045512.2;3375;1;0&p=59&e=57&w=0&cp=2&mp=Alt+Alleles:""+++++++++++++T++++++G+++++++++++++++++++++++++++++++++++A++C++++++++++++++++T+++++++++A+++++++T++++++++++++++T++++T++""@-59&f=T3376C", "CodAlignView")	=hyperlink("http://genome.ucsc.edu/cgi-bin/hgTracks?db=wuhCor1&position=NC_045512.2:3317-3433&complement_wuhCor1=0&hgt.revCmplDisp_wuhCor1=0", "UCSCview")	orf1ab	3374	N	N	Synonymous			=hyperlink("https://data.broadinstitute.org/compbio1/cav.php?a=wuhCor1_c&i=NC_045512.2;3375;1;0&p=59&e=57&w=0&cp=2&mp=Alt+Alleles:""+++++++++++++T++++++G+++++++++++++++++++++++++++++++++++A++C++++++++++++++++T+++++++++A+++++++T++++++++++++++T++++T++""@-59&f=T3376C", "CodAlignView")								
3393	C3393T	C	T	AC=1;AN=2544;AACHANGE=ORF1a:A1043V	1	orf1ab	3392	A	V	Nonsynonymous			2.75045022877						=hyperlink("https://data.broadinstitute.org/compbio1/cav.php?a=wuhCor1_c&i=NC_045512.2;3392;1;0&p=58&e=58&w=0&cp=1&mp=Alt+Alleles:""++G+++++++++++++++++++++++++++++++++++A++C++++++++++++++++T+++++++++A+++++++T++++++++++++++T++++T++++++++++++++++++++""@-58&f=C3393T", "CodAlignView")	=hyperlink("http://genome.ucsc.edu/cgi-bin/hgTracks?db=wuhCor1&position=NC_045512.2:3335-3451&complement_wuhCor1=0&hgt.revCmplDisp_wuhCor1=0", "UCSCview")	orf1ab	3392	A	V	Nonsynonymous			=hyperlink("https://data.broadinstitute.org/compbio1/cav.php?a=wuhCor1_c&i=NC_045512.2;3392;1;0&p=58&e=58&w=0&cp=1&mp=Alt+Alleles:""++G+++++++++++++++++++++++++++++++++++A++C++++++++++++++++T+++++++++A+++++++T++++++++++++++T++++T++++++++++++++++++++""@-58&f=C3393T", "CodAlignView")								
3403	G3403A	G	A	AC=1;AN=2544	1	orf1ab	3401	V	V	Synonymous	4way			2.41142159214	0.0945054348114				=hyperlink("https://data.broadinstitute.org/compbio1/cav.php?a=wuhCor1_c&i=NC_045512.2;3402;1;0&p=59&e=57&w=0&cp=2&mp=Alt+Alleles:""+++++++++++++++++++++++++++++A++C++++++++++++++++T+++++++++A+++++++T++++++++++++++T++++T+++++++++++++++++++++++++++++""@-59&f=G3403A", "CodAlignView")	=hyperlink("http://genome.ucsc.edu/cgi-bin/hgTracks?db=wuhCor1&position=NC_045512.2:3344-3460&complement_wuhCor1=0&hgt.revCmplDisp_wuhCor1=0", "UCSCview")	orf1ab	3401	V	V	Synonymous	4way		=hyperlink("https://data.broadinstitute.org/compbio1/cav.php?a=wuhCor1_c&i=NC_045512.2;3402;1;0&p=59&e=57&w=0&cp=2&mp=Alt+Alleles:""+++++++++++++++++++++++++++++A++C++++++++++++++++T+++++++++A+++++++T++++++++++++++T++++T+++++++++++++++++++++++++++++""@-59&f=G3403A", "CodAlignView")								
3411	C3411T	C	T	AC=1;AN=2544;AACHANGE=ORF1a:A1049V	1	orf1ab	3410	A	V	Nonsynonymous			1.2412925419						=hyperlink("https://data.broadinstitute.org/compbio1/cav.php?a=wuhCor1_c&i=NC_045512.2;3410;1;0&p=58&e=58&w=0&cp=1&mp=Alt+Alleles:""++++++++++++++++++++A++C++++++++++++++++T+++++++++A+++++++T++++++++++++++T++++T++++++++++++++++++++++++++++++++++++++""@-58&f=C3411T", "CodAlignView")	=hyperlink("http://genome.ucsc.edu/cgi-bin/hgTracks?db=wuhCor1&position=NC_045512.2:3353-3469&complement_wuhCor1=0&hgt.revCmplDisp_wuhCor1=0", "UCSCview")	orf1ab	3410	A	V	Nonsynonymous			=hyperlink("https://data.broadinstitute.org/compbio1/cav.php?a=wuhCor1_c&i=NC_045512.2;3410;1;0&p=58&e=58&w=0&cp=1&mp=Alt+Alleles:""++++++++++++++++++++A++C++++++++++++++++T+++++++++A+++++++T++++++++++++++T++++T++++++++++++++++++++++++++++++++++++++""@-58&f=C3411T", "CodAlignView")								
3426	C3426T	C	T	AC=1;AN=2544;AACHANGE=ORF1a:P1054L	1	orf1ab	3425	P	L	Nonsynonymous		Conserved	0.0						=hyperlink("https://data.broadinstitute.org/compbio1/cav.php?a=wuhCor1_c&i=NC_045512.2;3425;1;0&p=58&e=58&w=0&cp=1&mp=Alt+Alleles:""+++++A++C++++++++++++++++T+++++++++A+++++++T++++++++++++++T++++T++++++++++++++++++++++++++++++++++++++++G++++++++++++""@-58&f=C3426T", "CodAlignView")	=hyperlink("http://genome.ucsc.edu/cgi-bin/hgTracks?db=wuhCor1&position=NC_045512.2:3368-3484&complement_wuhCor1=0&hgt.revCmplDisp_wuhCor1=0", "UCSCview")	orf1ab	3425	P	L	Nonsynonymous		Conserved	=hyperlink("https://data.broadinstitute.org/compbio1/cav.php?a=wuhCor1_c&i=NC_045512.2;3425;1;0&p=58&e=58&w=0&cp=1&mp=Alt+Alleles:""+++++A++C++++++++++++++++T+++++++++A+++++++T++++++++++++++T++++T++++++++++++++++++++++++++++++++++++++++G++++++++++++""@-58&f=C3426T", "CodAlignView")								
3431	G3431T	G	T	AC=1;AN=2544;AACHANGE=ORF1a:V1056L	1	orf1ab	3431	V	L	Nonsynonymous			1.35137120881						=hyperlink("https://data.broadinstitute.org/compbio1/cav.php?a=wuhCor1_c&i=NC_045512.2;3430;1;0&p=57&e=59&w=0&cp=0&mp=Alt+Alleles:""++C++++++++++++++++T+++++++++A+++++++T++++++++++++++T++++T++++++++++++++++++++++++++++++++++++++++G++++++++++++++++++""@-57&f=G3431T", "CodAlignView")	=hyperlink("http://genome.ucsc.edu/cgi-bin/hgTracks?db=wuhCor1&position=NC_045512.2:3374-3490&complement_wuhCor1=0&hgt.revCmplDisp_wuhCor1=0", "UCSCview")	orf1ab	3431	V	L	Nonsynonymous			=hyperlink("https://data.broadinstitute.org/compbio1/cav.php?a=wuhCor1_c&i=NC_045512.2;3430;1;0&p=57&e=59&w=0&cp=0&mp=Alt+Alleles:""++C++++++++++++++++T+++++++++A+++++++T++++++++++++++T++++T++++++++++++++++++++++++++++++++++++++++G++++++++++++++++++""@-57&f=G3431T", "CodAlignView")								
3472	A3472G	A	G	AC=1;AN=2544	1	orf1ab	3470	G	G	Synonymous	4way			0.567325280964	0.446856224686	0.678738373712	1.0		=hyperlink("https://data.broadinstitute.org/compbio1/cav.php?a=wuhCor1_c&i=NC_045512.2;3471;1;0&p=59&e=57&w=0&cp=2&mp=Alt+Alleles:""+++++++++++++T++++T++++++++++++++++++++++++++++++++++++++++G+++++++++++++++++++++++++++++++++++++++++++++T+++++++++++""@-59&f=A3472G", "CodAlignView")	=hyperlink("http://genome.ucsc.edu/cgi-bin/hgTracks?db=wuhCor1&position=NC_045512.2:3413-3529&complement_wuhCor1=0&hgt.revCmplDisp_wuhCor1=0", "UCSCview")	orf1ab	3470	G	G	Synonymous	4way		=hyperlink("https://data.broadinstitute.org/compbio1/cav.php?a=wuhCor1_c&i=NC_045512.2;3471;1;0&p=59&e=57&w=0&cp=2&mp=Alt+Alleles:""+++++++++++++T++++T++++++++++++++++++++++++++++++++++++++++G+++++++++++++++++++++++++++++++++++++++++++++T+++++++++++""@-59&f=A3472G", "CodAlignView")								
3518	G3518T	G	T	AC=1;AN=2544;AACHANGE=ORF1a:V1085F	1	orf1ab	3518	V	F	Nonsynonymous			18.13012173						=hyperlink("https://data.broadinstitute.org/compbio1/cav.php?a=wuhCor1_c&i=NC_045512.2;3517;1;0&p=57&e=59&w=0&cp=0&mp=Alt+Alleles:""+++++++++++G+++++++++++++++++++++++++++++++++++++++++++++T++++++++++++++++++++T+C++++++++++++++++G++++A++++++++++++++""@-57&f=G3518T", "CodAlignView")	=hyperlink("http://genome.ucsc.edu/cgi-bin/hgTracks?db=wuhCor1&position=NC_045512.2:3461-3577&complement_wuhCor1=0&hgt.revCmplDisp_wuhCor1=0", "UCSCview")	orf1ab	3518	V	F	Nonsynonymous			=hyperlink("https://data.broadinstitute.org/compbio1/cav.php?a=wuhCor1_c&i=NC_045512.2;3517;1;0&p=57&e=59&w=0&cp=0&mp=Alt+Alleles:""+++++++++++G+++++++++++++++++++++++++++++++++++++++++++++T++++++++++++++++++++T+C++++++++++++++++G++++A++++++++++++++""@-57&f=G3518T", "CodAlignView")								
3539	G3539T	G	T	AC=2;AN=2544;AACHANGE=ORF1a:A1092S	2	orf1ab	3539	A	S	Nonsynonymous			5.8146673623						=hyperlink("https://data.broadinstitute.org/compbio1/cav.php?a=wuhCor1_c&i=NC_045512.2;3538;1;0&p=57&e=59&w=0&cp=0&mp=Alt+Alleles:""++++++++++++++++++++++++++++++++++++T++++++++++++++++++++T+C++++++++++++++++G++++A+++++++++++++++++++++++++++++T+++++""@-57&f=G3539T", "CodAlignView")	=hyperlink("http://genome.ucsc.edu/cgi-bin/hgTracks?db=wuhCor1&position=NC_045512.2:3482-3598&complement_wuhCor1=0&hgt.revCmplDisp_wuhCor1=0", "UCSCview")	orf1ab	3539	A	S	Nonsynonymous			=hyperlink("https://data.broadinstitute.org/compbio1/cav.php?a=wuhCor1_c&i=NC_045512.2;3538;1;0&p=57&e=59&w=0&cp=0&mp=Alt+Alleles:""++++++++++++++++++++++++++++++++++++T++++++++++++++++++++T+C++++++++++++++++G++++A+++++++++++++++++++++++++++++T+++++""@-57&f=G3539T", "CodAlignView")								
3541	T3541C	T	C	AC=1;AN=2544	1	orf1ab	3539	A	A	Synonymous	4way			1.26976611032	0.742457982019				=hyperlink("https://data.broadinstitute.org/compbio1/cav.php?a=wuhCor1_c&i=NC_045512.2;3540;1;0&p=59&e=57&w=0&cp=2&mp=Alt+Alleles:""++++++++++++++++++++++++++++++++++++T++++++++++++++++++++T+C++++++++++++++++G++++A+++++++++++++++++++++++++++++T+++++""@-59&f=T3541C", "CodAlignView")	=hyperlink("http://genome.ucsc.edu/cgi-bin/hgTracks?db=wuhCor1&position=NC_045512.2:3482-3598&complement_wuhCor1=0&hgt.revCmplDisp_wuhCor1=0", "UCSCview")	orf1ab	3539	A	A	Synonymous	4way		=hyperlink("https://data.broadinstitute.org/compbio1/cav.php?a=wuhCor1_c&i=NC_045512.2;3540;1;0&p=59&e=57&w=0&cp=2&mp=Alt+Alleles:""++++++++++++++++++++++++++++++++++++T++++++++++++++++++++T+C++++++++++++++++G++++A+++++++++++++++++++++++++++++T+++++""@-59&f=T3541C", "CodAlignView")								
3558	A3558G	A	G	AC=1;AN=2544;AACHANGE=ORF1a:K1098R	1	orf1ab	3557	K	R	Nonsynonymous			26.8789267014						=hyperlink("https://data.broadinstitute.org/compbio1/cav.php?a=wuhCor1_c&i=NC_045512.2;3557;1;0&p=58&e=58&w=0&cp=1&mp=Alt+Alleles:""++++++++++++++++++T++++++++++++++++++++T+C++++++++++++++++G++++A+++++++++++++++++++++++++++++T+++++++++++++++++++++++""@-58&f=A3558G", "CodAlignView")	=hyperlink("http://genome.ucsc.edu/cgi-bin/hgTracks?db=wuhCor1&position=NC_045512.2:3500-3616&complement_wuhCor1=0&hgt.revCmplDisp_wuhCor1=0", "UCSCview")	orf1ab	3557	K	R	Nonsynonymous			=hyperlink("https://data.broadinstitute.org/compbio1/cav.php?a=wuhCor1_c&i=NC_045512.2;3557;1;0&p=58&e=58&w=0&cp=1&mp=Alt+Alleles:""++++++++++++++++++T++++++++++++++++++++T+C++++++++++++++++G++++A+++++++++++++++++++++++++++++T+++++++++++++++++++++++""@-58&f=A3558G", "CodAlignView")								
3563	G3563A	G	A	AC=1;AN=2544;AACHANGE=ORF1a:G1100S	1	orf1ab	3563	G	S	Nonsynonymous		Conserved	0.0						=hyperlink("https://data.broadinstitute.org/compbio1/cav.php?a=wuhCor1_c&i=NC_045512.2;3562;1;0&p=57&e=59&w=0&cp=0&mp=Alt+Alleles:""++++++++++++T++++++++++++++++++++T+C++++++++++++++++G++++A+++++++++++++++++++++++++++++T+++++++++++++++++++++++++T+++""@-57&f=G3563A", "CodAlignView")	=hyperlink("http://genome.ucsc.edu/cgi-bin/hgTracks?db=wuhCor1&position=NC_045512.2:3506-3622&complement_wuhCor1=0&hgt.revCmplDisp_wuhCor1=0", "UCSCview")	orf1ab	3563	G	S	Nonsynonymous		Conserved	=hyperlink("https://data.broadinstitute.org/compbio1/cav.php?a=wuhCor1_c&i=NC_045512.2;3562;1;0&p=57&e=59&w=0&cp=0&mp=Alt+Alleles:""++++++++++++T++++++++++++++++++++T+C++++++++++++++++G++++A+++++++++++++++++++++++++++++T+++++++++++++++++++++++++T+++""@-57&f=G3563A", "CodAlignView")								
3593	C3593T	C	T	AC=1;AN=2544;AACHANGE=ORF1a:L1110F	1	orf1ab	3593	L	F	Nonsynonymous		Conserved	0.0						=hyperlink("https://data.broadinstitute.org/compbio1/cav.php?a=wuhCor1_c&i=NC_045512.2;3592;1;0&p=57&e=59&w=0&cp=0&mp=Alt+Alleles:""+++T+C++++++++++++++++G++++A+++++++++++++++++++++++++++++T+++++++++++++++++++++++++T+++++++++++++++++++++++++T+++++++""@-57&f=C3593T", "CodAlignView")	=hyperlink("http://genome.ucsc.edu/cgi-bin/hgTracks?db=wuhCor1&position=NC_045512.2:3536-3652&complement_wuhCor1=0&hgt.revCmplDisp_wuhCor1=0", "UCSCview")	orf1ab	3593	L	F	Nonsynonymous		Conserved	=hyperlink("https://data.broadinstitute.org/compbio1/cav.php?a=wuhCor1_c&i=NC_045512.2;3592;1;0&p=57&e=59&w=0&cp=0&mp=Alt+Alleles:""+++T+C++++++++++++++++G++++A+++++++++++++++++++++++++++++T+++++++++++++++++++++++++T+++++++++++++++++++++++++T+++++++""@-57&f=C3593T", "CodAlignView")								
3619	C3619T	C	T	AC=1;AN=2544	1	orf1ab	3617	V	V	Synonymous	4way			0.265878503666	0.13134307281	0.352066807038	0.756027065013		=hyperlink("https://data.broadinstitute.org/compbio1/cav.php?a=wuhCor1_c&i=NC_045512.2;3618;1;0&p=59&e=57&w=0&cp=2&mp=Alt+Alleles:""+++A+++++++++++++++++++++++++++++T+++++++++++++++++++++++++T+++++++++++++++++++++++++T+++++++++++++++++++++++++++++++""@-59&f=C3619T", "CodAlignView")	=hyperlink("http://genome.ucsc.edu/cgi-bin/hgTracks?db=wuhCor1&position=NC_045512.2:3560-3676&complement_wuhCor1=0&hgt.revCmplDisp_wuhCor1=0", "UCSCview")	orf1ab	3617	V	V	Synonymous	4way		=hyperlink("https://data.broadinstitute.org/compbio1/cav.php?a=wuhCor1_c&i=NC_045512.2;3618;1;0&p=59&e=57&w=0&cp=2&mp=Alt+Alleles:""+++A+++++++++++++++++++++++++++++T+++++++++++++++++++++++++T+++++++++++++++++++++++++T+++++++++++++++++++++++++++++++""@-59&f=C3619T", "CodAlignView")								
3645	A3645T	A	T	AC=1;AN=2544;AACHANGE=ORF1a:D1127V	1	orf1ab	3644	D	V	Nonsynonymous		Conserved	0.0						=hyperlink("https://data.broadinstitute.org/compbio1/cav.php?a=wuhCor1_c&i=NC_045512.2;3644;1;0&p=58&e=58&w=0&cp=1&mp=Alt+Alleles:""++++++T+++++++++++++++++++++++++T+++++++++++++++++++++++++T++++++++++++++++++++++++++++++++++++++++++++++++++++++++++""@-58&f=A3645T", "CodAlignView")	=hyperlink("http://genome.ucsc.edu/cgi-bin/hgTracks?db=wuhCor1&position=NC_045512.2:3587-3703&complement_wuhCor1=0&hgt.revCmplDisp_wuhCor1=0", "UCSCview")	orf1ab	3644	D	V	Nonsynonymous		Conserved	=hyperlink("https://data.broadinstitute.org/compbio1/cav.php?a=wuhCor1_c&i=NC_045512.2;3644;1;0&p=58&e=58&w=0&cp=1&mp=Alt+Alleles:""++++++T+++++++++++++++++++++++++T+++++++++++++++++++++++++T++++++++++++++++++++++++++++++++++++++++++++++++++++++++++""@-58&f=A3645T", "CodAlignView")								
3719	G3719T	G	T	AC=1;AN=2544;AACHANGE=ORF1a:G1152C	1	orf1ab	3719	G	C	Nonsynonymous		Conserved	0.0						=hyperlink("https://data.broadinstitute.org/compbio1/cav.php?a=wuhCor1_c&i=NC_045512.2;3718;1;0&p=57&e=59&w=0&cp=0&mp=Alt+Alleles:""+++++++++++++++++++++++++++++++++++++++++++++++++++++++++T++++++++T+++T+++++T++C++++++++++++++++++++A+++++T+++++++++G""@-57&f=G3719T", "CodAlignView")	=hyperlink("http://genome.ucsc.edu/cgi-bin/hgTracks?db=wuhCor1&position=NC_045512.2:3662-3778&complement_wuhCor1=0&hgt.revCmplDisp_wuhCor1=0", "UCSCview")	orf1ab	3719	G	C	Nonsynonymous		Conserved	=hyperlink("https://data.broadinstitute.org/compbio1/cav.php?a=wuhCor1_c&i=NC_045512.2;3718;1;0&p=57&e=59&w=0&cp=0&mp=Alt+Alleles:""+++++++++++++++++++++++++++++++++++++++++++++++++++++++++T++++++++T+++T+++++T++C++++++++++++++++++++A+++++T+++++++++G""@-57&f=G3719T", "CodAlignView")								
3728	G3728T	G	T	AC=1;AN=2544;AACHANGE=ORF1a:G1155C	1	orf1ab	3728	G	C	Nonsynonymous		Conserved	0.0						=hyperlink("https://data.broadinstitute.org/compbio1/cav.php?a=wuhCor1_c&i=NC_045512.2;3727;1;0&p=57&e=59&w=0&cp=0&mp=Alt+Alleles:""++++++++++++++++++++++++++++++++++++++++++++++++T++++++++T+++T+++++T++C++++++++++++++++++++A+++++T+++++++++G+++++T++T""@-57&f=G3728T", "CodAlignView")	=hyperlink("http://genome.ucsc.edu/cgi-bin/hgTracks?db=wuhCor1&position=NC_045512.2:3671-3787&complement_wuhCor1=0&hgt.revCmplDisp_wuhCor1=0", "UCSCview")	orf1ab	3728	G	C	Nonsynonymous		Conserved	=hyperlink("https://data.broadinstitute.org/compbio1/cav.php?a=wuhCor1_c&i=NC_045512.2;3727;1;0&p=57&e=59&w=0&cp=0&mp=Alt+Alleles:""++++++++++++++++++++++++++++++++++++++++++++++++T++++++++T+++T+++++T++C++++++++++++++++++++A+++++T+++++++++G+++++T++T""@-57&f=G3728T", "CodAlignView")								
3732	C3732T	C	T	AC=1;AN=2544;AACHANGE=ORF1a:A1156V	1	orf1ab	3731	A	V	Nonsynonymous			2.66253810825						=hyperlink("https://data.broadinstitute.org/compbio1/cav.php?a=wuhCor1_c&i=NC_045512.2;3731;1;0&p=58&e=58&w=0&cp=1&mp=Alt+Alleles:""+++++++++++++++++++++++++++++++++++++++++++++T++++++++T+++T+++++T++C++++++++++++++++++++A+++++T+++++++++G+++++T++T++G""@-58&f=C3732T", "CodAlignView")	=hyperlink("http://genome.ucsc.edu/cgi-bin/hgTracks?db=wuhCor1&position=NC_045512.2:3674-3790&complement_wuhCor1=0&hgt.revCmplDisp_wuhCor1=0", "UCSCview")	orf1ab	3731	A	V	Nonsynonymous			=hyperlink("https://data.broadinstitute.org/compbio1/cav.php?a=wuhCor1_c&i=NC_045512.2;3731;1;0&p=58&e=58&w=0&cp=1&mp=Alt+Alleles:""+++++++++++++++++++++++++++++++++++++++++++++T++++++++T+++T+++++T++C++++++++++++++++++++A+++++T+++++++++G+++++T++T++G""@-58&f=C3732T", "CodAlignView")								
3738	C3738T	C	T	AC=1;AN=2544;AACHANGE=ORF1a:P1158L	1	orf1ab	3737	P	L	Nonsynonymous		Conserved	0.0						=hyperlink("https://data.broadinstitute.org/compbio1/cav.php?a=wuhCor1_c&i=NC_045512.2;3737;1;0&p=58&e=58&w=0&cp=1&mp=Alt+Alleles:""+++++++++++++++++++++++++++++++++++++++T++++++++T+++T+++++T++C++++++++++++++++++++A+++++T+++++++++G+++++T++T++G+TC+++""@-58&f=C3738T", "CodAlignView")	=hyperlink("http://genome.ucsc.edu/cgi-bin/hgTracks?db=wuhCor1&position=NC_045512.2:3680-3796&complement_wuhCor1=0&hgt.revCmplDisp_wuhCor1=0", "UCSCview")	orf1ab	3737	P	L	Nonsynonymous		Conserved	=hyperlink("https://data.broadinstitute.org/compbio1/cav.php?a=wuhCor1_c&i=NC_045512.2;3737;1;0&p=58&e=58&w=0&cp=1&mp=Alt+Alleles:""+++++++++++++++++++++++++++++++++++++++T++++++++T+++T+++++T++C++++++++++++++++++++A+++++T+++++++++G+++++T++T++G+TC+++""@-58&f=C3738T", "CodAlignView")								
3741	T3741C	T	C	AC=1;AN=2544;AACHANGE=ORF1a:I1159T	1	orf1ab	3740	I	T	Nonsynonymous			7.7485974878						=hyperlink("https://data.broadinstitute.org/compbio1/cav.php?a=wuhCor1_c&i=NC_045512.2;3740;1;0&p=58&e=58&w=0&cp=1&mp=Alt+Alleles:""++++++++++++++++++++++++++++++++++++T++++++++T+++T+++++T++C++++++++++++++++++++A+++++T+++++++++G+++++T++T++G+TC++++++""@-58&f=T3741C", "CodAlignView")	=hyperlink("http://genome.ucsc.edu/cgi-bin/hgTracks?db=wuhCor1&position=NC_045512.2:3683-3799&complement_wuhCor1=0&hgt.revCmplDisp_wuhCor1=0", "UCSCview")	orf1ab	3740	I	T	Nonsynonymous			=hyperlink("https://data.broadinstitute.org/compbio1/cav.php?a=wuhCor1_c&i=NC_045512.2;3740;1;0&p=58&e=58&w=0&cp=1&mp=Alt+Alleles:""++++++++++++++++++++++++++++++++++++T++++++++T+++T+++++T++C++++++++++++++++++++A+++++T+++++++++G+++++T++T++G+TC++++++""@-58&f=T3741C", "CodAlignView")								
3762	T3762A	T	A	AC=1;AN=2544;AACHANGE=ORF1a:V1166E	1	orf1ab	3761	V	E	Nonsynonymous			3.01164448537						=hyperlink("https://data.broadinstitute.org/compbio1/cav.php?a=wuhCor1_c&i=NC_045512.2;3761;1;0&p=58&e=58&w=0&cp=1&mp=Alt+Alleles:""+++++++++++++++T++++++++T+++T+++++T++C++++++++++++++++++++A+++++T+++++++++G+++++T++T++G+TC+++++++++++++++++++++++++++""@-58&f=T3762A", "CodAlignView")	=hyperlink("http://genome.ucsc.edu/cgi-bin/hgTracks?db=wuhCor1&position=NC_045512.2:3704-3820&complement_wuhCor1=0&hgt.revCmplDisp_wuhCor1=0", "UCSCview")	orf1ab	3761	V	E	Nonsynonymous			=hyperlink("https://data.broadinstitute.org/compbio1/cav.php?a=wuhCor1_c&i=NC_045512.2;3761;1;0&p=58&e=58&w=0&cp=1&mp=Alt+Alleles:""+++++++++++++++T++++++++T+++T+++++T++C++++++++++++++++++++A+++++T+++++++++G+++++T++T++G+TC+++++++++++++++++++++++++++""@-58&f=T3762A", "CodAlignView")								
3768	C3768T	C	T	AC=3;AN=2544;AACHANGE=ORF1a:T1168I	3	orf1ab	3767	T	I	Nonsynonymous			7.71701992358						=hyperlink("https://data.broadinstitute.org/compbio1/cav.php?a=wuhCor1_c&i=NC_045512.2;3767;1;0&p=58&e=58&w=0&cp=1&mp=Alt+Alleles:""+++++++++T++++++++T+++T+++++T++C++++++++++++++++++++A+++++T+++++++++G+++++T++T++G+TC+++++++++++++++++++++++++++++++++""@-58&f=C3768T", "CodAlignView")	=hyperlink("http://genome.ucsc.edu/cgi-bin/hgTracks?db=wuhCor1&position=NC_045512.2:3710-3826&complement_wuhCor1=0&hgt.revCmplDisp_wuhCor1=0", "UCSCview")	orf1ab	3767	T	I	Nonsynonymous			=hyperlink("https://data.broadinstitute.org/compbio1/cav.php?a=wuhCor1_c&i=NC_045512.2;3767;1;0&p=58&e=58&w=0&cp=1&mp=Alt+Alleles:""+++++++++T++++++++T+++T+++++T++C++++++++++++++++++++A+++++T+++++++++G+++++T++T++G+TC+++++++++++++++++++++++++++++++++""@-58&f=C3768T", "CodAlignView")								
3778	A3778G	A	G	AC=7;AN=2544	7	orf1ab	3776	T	T	Synonymous	4way			1.57241797086	0.423719702827				=hyperlink("https://data.broadinstitute.org/compbio1/cav.php?a=wuhCor1_c&i=NC_045512.2;3777;1;0&p=59&e=57&w=0&cp=2&mp=Alt+Alleles:""T++++++++T+++T+++++T++C++++++++++++++++++++A+++++T+++++++++G+++++T++T++G+TC++++++++++++++++++++++++++++++++++++G+++++""@-59&f=A3778G", "CodAlignView")	=hyperlink("http://genome.ucsc.edu/cgi-bin/hgTracks?db=wuhCor1&position=NC_045512.2:3719-3835&complement_wuhCor1=0&hgt.revCmplDisp_wuhCor1=0", "UCSCview")	orf1ab	3776	T	T	Synonymous	4way		=hyperlink("https://data.broadinstitute.org/compbio1/cav.php?a=wuhCor1_c&i=NC_045512.2;3777;1;0&p=59&e=57&w=0&cp=2&mp=Alt+Alleles:""T++++++++T+++T+++++T++C++++++++++++++++++++A+++++T+++++++++G+++++T++T++G+TC++++++++++++++++++++++++++++++++++++G+++++""@-59&f=A3778G", "CodAlignView")								
3784	C3784T	C	T	AC=1;AN=2544	1	orf1ab	3782	V	V	Synonymous	4way			1.15147067911	0.790240875084				=hyperlink("https://data.broadinstitute.org/compbio1/cav.php?a=wuhCor1_c&i=NC_045512.2;3783;1;0&p=59&e=57&w=0&cp=2&mp=Alt+Alleles:""+++T+++T+++++T++C++++++++++++++++++++A+++++T+++++++++G+++++T++T++G+TC++++++++++++++++++++++++++++++++++++G+++++++++++""@-59&f=C3784T", "CodAlignView")	=hyperlink("http://genome.ucsc.edu/cgi-bin/hgTracks?db=wuhCor1&position=NC_045512.2:3725-3841&complement_wuhCor1=0&hgt.revCmplDisp_wuhCor1=0", "UCSCview")	orf1ab	3782	V	V	Synonymous	4way		=hyperlink("https://data.broadinstitute.org/compbio1/cav.php?a=wuhCor1_c&i=NC_045512.2;3783;1;0&p=59&e=57&w=0&cp=2&mp=Alt+Alleles:""+++T+++T+++++T++C++++++++++++++++++++A+++++T+++++++++G+++++T++T++G+TC++++++++++++++++++++++++++++++++++++G+++++++++++""@-59&f=C3784T", "CodAlignView")								
3787	C3787T	C	T	AC=5;AN=2544	5	orf1ab	3785	Y	Y	Synonymous				5.61983742061	0.000394294118541				=hyperlink("https://data.broadinstitute.org/compbio1/cav.php?a=wuhCor1_c&i=NC_045512.2;3786;1;0&p=59&e=57&w=0&cp=2&mp=Alt+Alleles:""T+++T+++++T++C++++++++++++++++++++A+++++T+++++++++G+++++T++T++G+TC++++++++++++++++++++++++++++++++++++G++++++++++++++""@-59&f=C3787T", "CodAlignView")	=hyperlink("http://genome.ucsc.edu/cgi-bin/hgTracks?db=wuhCor1&position=NC_045512.2:3728-3844&complement_wuhCor1=0&hgt.revCmplDisp_wuhCor1=0", "UCSCview")	orf1ab	3785	Y	Y	Synonymous			=hyperlink("https://data.broadinstitute.org/compbio1/cav.php?a=wuhCor1_c&i=NC_045512.2;3786;1;0&p=59&e=57&w=0&cp=2&mp=Alt+Alleles:""T+++T+++++T++C++++++++++++++++++++A+++++T+++++++++G+++++T++T++G+TC++++++++++++++++++++++++++++++++++++G++++++++++++++""@-59&f=C3787T", "CodAlignView")								
3790	A3790G	A	G	AC=1;AN=2544	1	orf1ab	3788	L	L	Synonymous				1.23818316435	0.692223265046				=hyperlink("https://data.broadinstitute.org/compbio1/cav.php?a=wuhCor1_c&i=NC_045512.2;3789;1;0&p=59&e=57&w=0&cp=2&mp=Alt+Alleles:""+T+++++T++C++++++++++++++++++++A+++++T+++++++++G+++++T++T++G+TC++++++++++++++++++++++++++++++++++++G+++++++++++++++++""@-59&f=A3790G", "CodAlignView")	=hyperlink("http://genome.ucsc.edu/cgi-bin/hgTracks?db=wuhCor1&position=NC_045512.2:3731-3847&complement_wuhCor1=0&hgt.revCmplDisp_wuhCor1=0", "UCSCview")	orf1ab	3788	L	L	Synonymous			=hyperlink("https://data.broadinstitute.org/compbio1/cav.php?a=wuhCor1_c&i=NC_045512.2;3789;1;0&p=59&e=57&w=0&cp=2&mp=Alt+Alleles:""+T+++++T++C++++++++++++++++++++A+++++T+++++++++G+++++T++T++G+TC++++++++++++++++++++++++++++++++++++G+++++++++++++++++""@-59&f=A3790G", "CodAlignView")								
3792	C3792T	C	T	AC=2;AN=2544;AACHANGE=ORF1a:A1176V	2	orf1ab	3791	A	V	Nonsynonymous			4.17497603674						=hyperlink("https://data.broadinstitute.org/compbio1/cav.php?a=wuhCor1_c&i=NC_045512.2;3791;1;0&p=58&e=58&w=0&cp=1&mp=Alt+Alleles:""++++T++C++++++++++++++++++++A+++++T+++++++++G+++++T++T++G+TC++++++++++++++++++++++++++++++++++++G++++++++++++++++++++""@-58&f=C3792T", "CodAlignView")	=hyperlink("http://genome.ucsc.edu/cgi-bin/hgTracks?db=wuhCor1&position=NC_045512.2:3734-3850&complement_wuhCor1=0&hgt.revCmplDisp_wuhCor1=0", "UCSCview")	orf1ab	3791	A	V	Nonsynonymous			=hyperlink("https://data.broadinstitute.org/compbio1/cav.php?a=wuhCor1_c&i=NC_045512.2;3791;1;0&p=58&e=58&w=0&cp=1&mp=Alt+Alleles:""++++T++C++++++++++++++++++++A+++++T+++++++++G+++++T++T++G+TC++++++++++++++++++++++++++++++++++++G++++++++++++++++++++""@-58&f=C3792T", "CodAlignView")								
3793	T3793C	T	C	AC=3;AN=2544	3	orf1ab	3791	A	A	Synonymous	4way			0.611257897098	0.523015277299	0.746026867619	1.0		=hyperlink("https://data.broadinstitute.org/compbio1/cav.php?a=wuhCor1_c&i=NC_045512.2;3792;1;0&p=59&e=57&w=0&cp=2&mp=Alt+Alleles:""++++T++C++++++++++++++++++++A+++++T+++++++++G+++++T++T++G+TC++++++++++++++++++++++++++++++++++++G++++++++++++++++++++""@-59&f=T3793C", "CodAlignView")	=hyperlink("http://genome.ucsc.edu/cgi-bin/hgTracks?db=wuhCor1&position=NC_045512.2:3734-3850&complement_wuhCor1=0&hgt.revCmplDisp_wuhCor1=0", "UCSCview")	orf1ab	3791	A	A	Synonymous	4way		=hyperlink("https://data.broadinstitute.org/compbio1/cav.php?a=wuhCor1_c&i=NC_045512.2;3792;1;0&p=59&e=57&w=0&cp=2&mp=Alt+Alleles:""++++T++C++++++++++++++++++++A+++++T+++++++++G+++++T++T++G+TC++++++++++++++++++++++++++++++++++++G++++++++++++++++++++""@-59&f=T3793C", "CodAlignView")								
3830	A3830G	A	G	AC=1;AN=2544;AACHANGE=ORF1a:S1189G	1	orf1ab	3830	S	G	Nonsynonymous			7.01249384912						=hyperlink("https://data.broadinstitute.org/compbio1/cav.php?a=wuhCor1_c&i=NC_045512.2;3829;1;0&p=57&e=59&w=0&cp=0&mp=Alt+Alleles:""+++++G+++++T++T++G+TC++++++++++++++++++++++++++++++++++++G++++++++++++++++++++A+++++++GA+A++++++++T+++++++++++++A++++""@-57&f=A3830G", "CodAlignView")	=hyperlink("http://genome.ucsc.edu/cgi-bin/hgTracks?db=wuhCor1&position=NC_045512.2:3773-3889&complement_wuhCor1=0&hgt.revCmplDisp_wuhCor1=0", "UCSCview")	orf1ab	3830	S	G	Nonsynonymous			=hyperlink("https://data.broadinstitute.org/compbio1/cav.php?a=wuhCor1_c&i=NC_045512.2;3829;1;0&p=57&e=59&w=0&cp=0&mp=Alt+Alleles:""+++++G+++++T++T++G+TC++++++++++++++++++++++++++++++++++++G++++++++++++++++++++A+++++++GA+A++++++++T+++++++++++++A++++""@-57&f=A3830G", "CodAlignView")								
3851	G3851A	G	A	AC=1;AN=2544;AACHANGE=ORF1a:E1196K	1	orf1ab	3851	E	K	Nonsynonymous			8.65470444446						=hyperlink("https://data.broadinstitute.org/compbio1/cav.php?a=wuhCor1_c&i=NC_045512.2;3850;1;0&p=57&e=59&w=0&cp=0&mp=Alt+Alleles:""++++++++++++++++++++++++++++++++++++G++++++++++++++++++++A+++++++GA+A++++++++T+++++++++++++A+++++++++++++++++++++++++""@-57&f=G3851A", "CodAlignView")	=hyperlink("http://genome.ucsc.edu/cgi-bin/hgTracks?db=wuhCor1&position=NC_045512.2:3794-3910&complement_wuhCor1=0&hgt.revCmplDisp_wuhCor1=0", "UCSCview")	orf1ab	3851	E	K	Nonsynonymous			=hyperlink("https://data.broadinstitute.org/compbio1/cav.php?a=wuhCor1_c&i=NC_045512.2;3850;1;0&p=57&e=59&w=0&cp=0&mp=Alt+Alleles:""++++++++++++++++++++++++++++++++++++G++++++++++++++++++++A+++++++GA+A++++++++T+++++++++++++A+++++++++++++++++++++++++""@-57&f=G3851A", "CodAlignView")								
3859	A3859G	A	G	AC=3;AN=2544	3	orf1ab	3857	Q	Q	Synonymous				0.0	0.459404429164	0.683029865583	1.0		=hyperlink("https://data.broadinstitute.org/compbio1/cav.php?a=wuhCor1_c&i=NC_045512.2;3858;1;0&p=59&e=57&w=0&cp=2&mp=Alt+Alleles:""++++++++++++++++++++++++++++++G++++++++++++++++++++A+++++++GA+A++++++++T+++++++++++++A+++++++++++++++++++++++++++++++""@-59&f=A3859G", "CodAlignView")	=hyperlink("http://genome.ucsc.edu/cgi-bin/hgTracks?db=wuhCor1&position=NC_045512.2:3800-3916&complement_wuhCor1=0&hgt.revCmplDisp_wuhCor1=0", "UCSCview")	orf1ab	3857	Q	Q	Synonymous			=hyperlink("https://data.broadinstitute.org/compbio1/cav.php?a=wuhCor1_c&i=NC_045512.2;3858;1;0&p=59&e=57&w=0&cp=2&mp=Alt+Alleles:""++++++++++++++++++++++++++++++G++++++++++++++++++++A+++++++GA+A++++++++T+++++++++++++A+++++++++++++++++++++++++++++++""@-59&f=A3859G", "CodAlignView")								
3860	G3860A	G	A	AC=1;AN=2544;AACHANGE=ORF1a:V1199I	1	orf1ab	3860	V	I	Nonsynonymous		Conserved	0.0						=hyperlink("https://data.broadinstitute.org/compbio1/cav.php?a=wuhCor1_c&i=NC_045512.2;3859;1;0&p=57&e=59&w=0&cp=0&mp=Alt+Alleles:""+++++++++++++++++++++++++++G++++++++++++++++++++A+++++++GA+A++++++++T+++++++++++++A++++++++++++++++++++++++++++++++++""@-57&f=G3860A", "CodAlignView")	=hyperlink("http://genome.ucsc.edu/cgi-bin/hgTracks?db=wuhCor1&position=NC_045512.2:3803-3919&complement_wuhCor1=0&hgt.revCmplDisp_wuhCor1=0", "UCSCview")	orf1ab	3860	V	I	Nonsynonymous		Conserved	=hyperlink("https://data.broadinstitute.org/compbio1/cav.php?a=wuhCor1_c&i=NC_045512.2;3859;1;0&p=57&e=59&w=0&cp=0&mp=Alt+Alleles:""+++++++++++++++++++++++++++G++++++++++++++++++++A+++++++GA+A++++++++T+++++++++++++A++++++++++++++++++++++++++++++++++""@-57&f=G3860A", "CodAlignView")								
3862	T3862A	T	A	AC=1;AN=2544	1	orf1ab	3860	V	V	Synonymous	4way			4.88632088542	0.245103585483				=hyperlink("https://data.broadinstitute.org/compbio1/cav.php?a=wuhCor1_c&i=NC_045512.2;3861;1;0&p=59&e=57&w=0&cp=2&mp=Alt+Alleles:""+++++++++++++++++++++++++++G++++++++++++++++++++A+++++++GA+A++++++++T+++++++++++++A++++++++++++++++++++++++++++++++++""@-59&f=T3862A", "CodAlignView")	=hyperlink("http://genome.ucsc.edu/cgi-bin/hgTracks?db=wuhCor1&position=NC_045512.2:3803-3919&complement_wuhCor1=0&hgt.revCmplDisp_wuhCor1=0", "UCSCview")	orf1ab	3860	V	V	Synonymous	4way		=hyperlink("https://data.broadinstitute.org/compbio1/cav.php?a=wuhCor1_c&i=NC_045512.2;3861;1;0&p=59&e=57&w=0&cp=2&mp=Alt+Alleles:""+++++++++++++++++++++++++++G++++++++++++++++++++A+++++++GA+A++++++++T+++++++++++++A++++++++++++++++++++++++++++++++++""@-59&f=T3862A", "CodAlignView")								
3871	G3871T	G	T	AC=2;AN=2544;AACHANGE=ORF1a:K1202N	2	orf1ab	3869	K	N	Nonsynonymous		Conserved	0.0						=hyperlink("https://data.broadinstitute.org/compbio1/cav.php?a=wuhCor1_c&i=NC_045512.2;3870;1;0&p=59&e=57&w=0&cp=2&mp=Alt+Alleles:""++++++++++++++++++G++++++++++++++++++++A+++++++GA+A++++++++T+++++++++++++A++++++++++++++++++++++++++++++++++++++T++++""@-59&f=G3871T", "CodAlignView")	=hyperlink("http://genome.ucsc.edu/cgi-bin/hgTracks?db=wuhCor1&position=NC_045512.2:3812-3928&complement_wuhCor1=0&hgt.revCmplDisp_wuhCor1=0", "UCSCview")	orf1ab	3869	K	N	Nonsynonymous		Conserved	=hyperlink("https://data.broadinstitute.org/compbio1/cav.php?a=wuhCor1_c&i=NC_045512.2;3870;1;0&p=59&e=57&w=0&cp=2&mp=Alt+Alleles:""++++++++++++++++++G++++++++++++++++++++A+++++++GA+A++++++++T+++++++++++++A++++++++++++++++++++++++++++++++++++++T++++""@-59&f=G3871T", "CodAlignView")								
3885	C3885A	C	A	AC=4;AN=2544;AACHANGE=ORF1a:P1207H	4	orf1ab	3884	P	H	Nonsynonymous			5.91672442107						=hyperlink("https://data.broadinstitute.org/compbio1/cav.php?a=wuhCor1_c&i=NC_045512.2;3884;1;0&p=58&e=58&w=0&cp=1&mp=Alt+Alleles:""+++G++++++++++++++++++++A+++++++GA+A++++++++T+++++++++++++A++++++++++++++++++++++++++++++++++++++T++++++C++++++++++++""@-58&f=C3885A", "CodAlignView")	=hyperlink("http://genome.ucsc.edu/cgi-bin/hgTracks?db=wuhCor1&position=NC_045512.2:3827-3943&complement_wuhCor1=0&hgt.revCmplDisp_wuhCor1=0", "UCSCview")	orf1ab	3884	P	H	Nonsynonymous			=hyperlink("https://data.broadinstitute.org/compbio1/cav.php?a=wuhCor1_c&i=NC_045512.2;3884;1;0&p=58&e=58&w=0&cp=1&mp=Alt+Alleles:""+++G++++++++++++++++++++A+++++++GA+A++++++++T+++++++++++++A++++++++++++++++++++++++++++++++++++++T++++++C++++++++++++""@-58&f=C3885A", "CodAlignView")								
3924	C3924T	C	T	AC=2;AN=2544;AACHANGE=ORF1a:P1220L	2	orf1ab	3923	P	L	Nonsynonymous			18.7662247025						=hyperlink("https://data.broadinstitute.org/compbio1/cav.php?a=wuhCor1_c&i=NC_045512.2;3923;1;0&p=58&e=58&w=0&cp=1&mp=Alt+Alleles:""+++++T+++++++++++++A++++++++++++++++++++++++++++++++++++++T++++++C+++++++++++++++++++++++T+++++++++++++++++++++++++++""@-58&f=C3924T", "CodAlignView")	=hyperlink("http://genome.ucsc.edu/cgi-bin/hgTracks?db=wuhCor1&position=NC_045512.2:3866-3982&complement_wuhCor1=0&hgt.revCmplDisp_wuhCor1=0", "UCSCview")	orf1ab	3923	P	L	Nonsynonymous			=hyperlink("https://data.broadinstitute.org/compbio1/cav.php?a=wuhCor1_c&i=NC_045512.2;3923;1;0&p=58&e=58&w=0&cp=1&mp=Alt+Alleles:""+++++T+++++++++++++A++++++++++++++++++++++++++++++++++++++T++++++C+++++++++++++++++++++++T+++++++++++++++++++++++++++""@-58&f=C3924T", "CodAlignView")								
3931	T3931C	T	C	AC=1;AN=2544	1	orf1ab	3929	V	V	Synonymous	4way			1.09269266844	0.875614979141				=hyperlink("https://data.broadinstitute.org/compbio1/cav.php?a=wuhCor1_c&i=NC_045512.2;3930;1;0&p=59&e=57&w=0&cp=2&mp=Alt+Alleles:""+++++++++++++A++++++++++++++++++++++++++++++++++++++T++++++C+++++++++++++++++++++++T+++++++++++++++++++++++++++++++T+""@-59&f=T3931C", "CodAlignView")	=hyperlink("http://genome.ucsc.edu/cgi-bin/hgTracks?db=wuhCor1&position=NC_045512.2:3872-3988&complement_wuhCor1=0&hgt.revCmplDisp_wuhCor1=0", "UCSCview")	orf1ab	3929	V	V	Synonymous	4way		=hyperlink("https://data.broadinstitute.org/compbio1/cav.php?a=wuhCor1_c&i=NC_045512.2;3930;1;0&p=59&e=57&w=0&cp=2&mp=Alt+Alleles:""+++++++++++++A++++++++++++++++++++++++++++++++++++++T++++++C+++++++++++++++++++++++T+++++++++++++++++++++++++++++++T+""@-59&f=T3931C", "CodAlignView")								
3955	G3955T	G	T	AC=2;AN=2544;AACHANGE=ORF1a:K1230N	2	orf1ab	3953	K	N	Nonsynonymous			5.42777147844						=hyperlink("https://data.broadinstitute.org/compbio1/cav.php?a=wuhCor1_c&i=NC_045512.2;3954;1;0&p=59&e=57&w=0&cp=2&mp=Alt+Alleles:""++++++++++++++++++++++++++++T++++++C+++++++++++++++++++++++T+++++++++++++++++++++++++++++++T++++T+T+++++++T++++++++++""@-59&f=G3955T", "CodAlignView")	=hyperlink("http://genome.ucsc.edu/cgi-bin/hgTracks?db=wuhCor1&position=NC_045512.2:3896-4012&complement_wuhCor1=0&hgt.revCmplDisp_wuhCor1=0", "UCSCview")	orf1ab	3953	K	N	Nonsynonymous			=hyperlink("https://data.broadinstitute.org/compbio1/cav.php?a=wuhCor1_c&i=NC_045512.2;3954;1;0&p=59&e=57&w=0&cp=2&mp=Alt+Alleles:""++++++++++++++++++++++++++++T++++++C+++++++++++++++++++++++T+++++++++++++++++++++++++++++++T++++T+T+++++++T++++++++++""@-59&f=G3955T", "CodAlignView")								
3987	C3987T	C	T	AC=2;AN=2544;AACHANGE=ORF1a:T1241I	2	orf1ab	3986	T	I	Nonsynonymous			1.17553018256						=hyperlink("https://data.broadinstitute.org/compbio1/cav.php?a=wuhCor1_c&i=NC_045512.2;3986;1;0&p=58&e=58&w=0&cp=1&mp=Alt+Alleles:""++C+++++++++++++++++++++++T+++++++++++++++++++++++++++++++T++++T+T+++++++T+++++++++++++++++++++++++++++++++++++++++++""@-58&f=C3987T", "CodAlignView")	=hyperlink("http://genome.ucsc.edu/cgi-bin/hgTracks?db=wuhCor1&position=NC_045512.2:3929-4045&complement_wuhCor1=0&hgt.revCmplDisp_wuhCor1=0", "UCSCview")	orf1ab	3986	T	I	Nonsynonymous			=hyperlink("https://data.broadinstitute.org/compbio1/cav.php?a=wuhCor1_c&i=NC_045512.2;3986;1;0&p=58&e=58&w=0&cp=1&mp=Alt+Alleles:""++C+++++++++++++++++++++++T+++++++++++++++++++++++++++++++T++++T+T+++++++T+++++++++++++++++++++++++++++++++++++++++++""@-58&f=C3987T", "CodAlignView")								
3992	C3992T	C	T	AC=1;AN=2544	1	orf1ab	3992	L	L	Synonymous				1.05276888063	0.910339429243				=hyperlink("https://data.broadinstitute.org/compbio1/cav.php?a=wuhCor1_c&i=NC_045512.2;3991;1;0&p=57&e=59&w=0&cp=0&mp=Alt+Alleles:""++++++++++++++++++++T+++++++++++++++++++++++++++++++T++++T+T+++++++T++++++++++++++++++++++++++++++++++++++++++++A++++""@-57&f=C3992T", "CodAlignView")	=hyperlink("http://genome.ucsc.edu/cgi-bin/hgTracks?db=wuhCor1&position=NC_045512.2:3935-4051&complement_wuhCor1=0&hgt.revCmplDisp_wuhCor1=0", "UCSCview")	orf1ab	3992	L	L	Synonymous			=hyperlink("https://data.broadinstitute.org/compbio1/cav.php?a=wuhCor1_c&i=NC_045512.2;3991;1;0&p=57&e=59&w=0&cp=0&mp=Alt+Alleles:""++++++++++++++++++++T+++++++++++++++++++++++++++++++T++++T+T+++++++T++++++++++++++++++++++++++++++++++++++++++++A++++""@-57&f=C3992T", "CodAlignView")								
3994	G3994T	G	T	AC=2;AN=2544	2	orf1ab	3992	L	L	Synonymous	4way			1.05276888063	0.910339429243				=hyperlink("https://data.broadinstitute.org/compbio1/cav.php?a=wuhCor1_c&i=NC_045512.2;3993;1;0&p=59&e=57&w=0&cp=2&mp=Alt+Alleles:""++++++++++++++++++++T+++++++++++++++++++++++++++++++T++++T+T+++++++T++++++++++++++++++++++++++++++++++++++++++++A++++""@-59&f=G3994T", "CodAlignView")	=hyperlink("http://genome.ucsc.edu/cgi-bin/hgTracks?db=wuhCor1&position=NC_045512.2:3935-4051&complement_wuhCor1=0&hgt.revCmplDisp_wuhCor1=0", "UCSCview")	orf1ab	3992	L	L	Synonymous	4way		=hyperlink("https://data.broadinstitute.org/compbio1/cav.php?a=wuhCor1_c&i=NC_045512.2;3993;1;0&p=59&e=57&w=0&cp=2&mp=Alt+Alleles:""++++++++++++++++++++T+++++++++++++++++++++++++++++++T++++T+T+++++++T++++++++++++++++++++++++++++++++++++++++++++A++++""@-59&f=G3994T", "CodAlignView")								
4002	C4002T	C	T	AC=23;AN=2544;AACHANGE=ORF1a:T1246I	23	orf1ab	4001	T	I	Nonsynonymous			1.24141333465						=hyperlink("https://data.broadinstitute.org/compbio1/cav.php?a=wuhCor1_c&i=NC_045512.2;4001;1;0&p=58&e=58&w=0&cp=1&mp=Alt+Alleles:""+++++++++++T+++++++++++++++++++++++++++++++T++++T+T+++++++T++++++++++++++++++++++++++++++++++++++++++++A+++++++++++++""@-58&f=C4002T", "CodAlignView")	=hyperlink("http://genome.ucsc.edu/cgi-bin/hgTracks?db=wuhCor1&position=NC_045512.2:3944-4060&complement_wuhCor1=0&hgt.revCmplDisp_wuhCor1=0", "UCSCview")	orf1ab	4001	T	I	Nonsynonymous			=hyperlink("https://data.broadinstitute.org/compbio1/cav.php?a=wuhCor1_c&i=NC_045512.2;4001;1;0&p=58&e=58&w=0&cp=1&mp=Alt+Alleles:""+++++++++++T+++++++++++++++++++++++++++++++T++++T+T+++++++T++++++++++++++++++++++++++++++++++++++++++++A+++++++++++++""@-58&f=C4002T", "CodAlignView")								
4047	G4047A	G	A	AC=1;AN=2544;AACHANGE=ORF1a:G1261D	1	orf1ab	4046	G	D	Nonsynonymous		Conserved	0.0						=hyperlink("https://data.broadinstitute.org/compbio1/cav.php?a=wuhCor1_c&i=NC_045512.2;4046;1;0&p=58&e=58&w=0&cp=1&mp=Alt+Alleles:""+++T+T+++++++T++++++++++++++++++++++++++++++++++++++++++++A++++++++++++++++++++++++++++++++++++T+++++++++++++++++++++""@-58&f=G4047A", "CodAlignView")	=hyperlink("http://genome.ucsc.edu/cgi-bin/hgTracks?db=wuhCor1&position=NC_045512.2:3989-4105&complement_wuhCor1=0&hgt.revCmplDisp_wuhCor1=0", "UCSCview")	orf1ab	4046	G	D	Nonsynonymous		Conserved	=hyperlink("https://data.broadinstitute.org/compbio1/cav.php?a=wuhCor1_c&i=NC_045512.2;4046;1;0&p=58&e=58&w=0&cp=1&mp=Alt+Alleles:""+++T+T+++++++T++++++++++++++++++++++++++++++++++++++++++++A++++++++++++++++++++++++++++++++++++T+++++++++++++++++++++""@-58&f=G4047A", "CodAlignView")								
4084	C4084T	C	T	AC=1;AN=2544	1	orf1ab	4082	D	D	Synonymous				0.263906690342	0.131555212594	0.352066807038	0.955210288356		=hyperlink("https://data.broadinstitute.org/compbio1/cav.php?a=wuhCor1_c&i=NC_045512.2;4083;1;0&p=59&e=57&w=0&cp=2&mp=Alt+Alleles:""++++++++++++++++++++++A++++++++++++++++++++++++++++++++++++T++++++++++++++++++++++++++++T+++++++++G++++++++++++++++++""@-59&f=C4084T", "CodAlignView")	=hyperlink("http://genome.ucsc.edu/cgi-bin/hgTracks?db=wuhCor1&position=NC_045512.2:4025-4141&complement_wuhCor1=0&hgt.revCmplDisp_wuhCor1=0", "UCSCview")	orf1ab	4082	D	D	Synonymous			=hyperlink("https://data.broadinstitute.org/compbio1/cav.php?a=wuhCor1_c&i=NC_045512.2;4083;1;0&p=59&e=57&w=0&cp=2&mp=Alt+Alleles:""++++++++++++++++++++++A++++++++++++++++++++++++++++++++++++T++++++++++++++++++++++++++++T+++++++++G++++++++++++++++++""@-59&f=C4084T", "CodAlignView")								
4113	C4113T	C	T	AC=2;AN=2544;AACHANGE=ORF1a:A1283V	2	orf1ab	4112	A	V	Nonsynonymous			1.41862636364						=hyperlink("https://data.broadinstitute.org/compbio1/cav.php?a=wuhCor1_c&i=NC_045512.2;4112;1;0&p=58&e=58&w=0&cp=1&mp=Alt+Alleles:""+++++++++++++++++++++++++++++T++++++++++++++++++++++++++++T+++++++++G++++++++++++++++++++++++++C+++++++++++++++++++++""@-58&f=C4113T", "CodAlignView")	=hyperlink("http://genome.ucsc.edu/cgi-bin/hgTracks?db=wuhCor1&position=NC_045512.2:4055-4171&complement_wuhCor1=0&hgt.revCmplDisp_wuhCor1=0", "UCSCview")	orf1ab	4112	A	V	Nonsynonymous			=hyperlink("https://data.broadinstitute.org/compbio1/cav.php?a=wuhCor1_c&i=NC_045512.2;4112;1;0&p=58&e=58&w=0&cp=1&mp=Alt+Alleles:""+++++++++++++++++++++++++++++T++++++++++++++++++++++++++++T+++++++++G++++++++++++++++++++++++++C+++++++++++++++++++++""@-58&f=C4113T", "CodAlignView")								
4123	A4123G	A	G	AC=1;AN=2544;AACHANGE=ORF1a:I1286M	1	orf1ab	4121	I	M	Nonsynonymous			7.05742608811						=hyperlink("https://data.broadinstitute.org/compbio1/cav.php?a=wuhCor1_c&i=NC_045512.2;4122;1;0&p=59&e=57&w=0&cp=2&mp=Alt+Alleles:""++++++++++++++++++++T++++++++++++++++++++++++++++T+++++++++G++++++++++++++++++++++++++C++++++++++++++++++++++++++++++""@-59&f=A4123G", "CodAlignView")	=hyperlink("http://genome.ucsc.edu/cgi-bin/hgTracks?db=wuhCor1&position=NC_045512.2:4064-4180&complement_wuhCor1=0&hgt.revCmplDisp_wuhCor1=0", "UCSCview")	orf1ab	4121	I	M	Nonsynonymous			=hyperlink("https://data.broadinstitute.org/compbio1/cav.php?a=wuhCor1_c&i=NC_045512.2;4122;1;0&p=59&e=57&w=0&cp=2&mp=Alt+Alleles:""++++++++++++++++++++T++++++++++++++++++++++++++++T+++++++++G++++++++++++++++++++++++++C++++++++++++++++++++++++++++++""@-59&f=A4123G", "CodAlignView")								
4150	T4150C	T	C	AC=1;AN=2544	1	orf1ab	4148	V	V	Synonymous	4way			1.69862065644	0.410643441435				=hyperlink("https://data.broadinstitute.org/compbio1/cav.php?a=wuhCor1_c&i=NC_045512.2;4149;1;0&p=59&e=57&w=0&cp=2&mp=Alt+Alleles:""++++++++++++++++++++++T+++++++++G++++++++++++++++++++++++++C++++++++++++++++++++++++++++++++++++++++++++++++++++++A+T""@-59&f=T4150C", "CodAlignView")	=hyperlink("http://genome.ucsc.edu/cgi-bin/hgTracks?db=wuhCor1&position=NC_045512.2:4091-4207&complement_wuhCor1=0&hgt.revCmplDisp_wuhCor1=0", "UCSCview")	orf1ab	4148	V	V	Synonymous	4way		=hyperlink("https://data.broadinstitute.org/compbio1/cav.php?a=wuhCor1_c&i=NC_045512.2;4149;1;0&p=59&e=57&w=0&cp=2&mp=Alt+Alleles:""++++++++++++++++++++++T+++++++++G++++++++++++++++++++++++++C++++++++++++++++++++++++++++++++++++++++++++++++++++++A+T""@-59&f=T4150C", "CodAlignView")								
4205	G4205A	G	A	AC=1;AN=2544;AACHANGE=ORF1a:A1314T	1	orf1ab	4205	A	T	Nonsynonymous			5.75047769719						=hyperlink("https://data.broadinstitute.org/compbio1/cav.php?a=wuhCor1_c&i=NC_045512.2;4204;1;0&p=57&e=59&w=0&cp=0&mp=Alt+Alleles:""++C++++++++++++++++++++++++++++++++++++++++++++++++++++++A+T+++++++++++++++++++++++++++++++++++++++++++++++W+++++++++""@-57&f=G4205A", "CodAlignView")	=hyperlink("http://genome.ucsc.edu/cgi-bin/hgTracks?db=wuhCor1&position=NC_045512.2:4148-4264&complement_wuhCor1=0&hgt.revCmplDisp_wuhCor1=0", "UCSCview")	orf1ab	4205	A	T	Nonsynonymous			=hyperlink("https://data.broadinstitute.org/compbio1/cav.php?a=wuhCor1_c&i=NC_045512.2;4204;1;0&p=57&e=59&w=0&cp=0&mp=Alt+Alleles:""++C++++++++++++++++++++++++++++++++++++++++++++++++++++++A+T+++++++++++++++++++++++++++++++++++++++++++++++W+++++++++""@-57&f=G4205A", "CodAlignView")								
4207	G4207T	G	T	AC=1;AN=2544	1	orf1ab	4205	A	A	Synonymous	4way			1.14820816302	0.828281196305				=hyperlink("https://data.broadinstitute.org/compbio1/cav.php?a=wuhCor1_c&i=NC_045512.2;4206;1;0&p=59&e=57&w=0&cp=2&mp=Alt+Alleles:""++C++++++++++++++++++++++++++++++++++++++++++++++++++++++A+T+++++++++++++++++++++++++++++++++++++++++++++++W+++++++++""@-59&f=G4207T", "CodAlignView")	=hyperlink("http://genome.ucsc.edu/cgi-bin/hgTracks?db=wuhCor1&position=NC_045512.2:4148-4264&complement_wuhCor1=0&hgt.revCmplDisp_wuhCor1=0", "UCSCview")	orf1ab	4205	A	A	Synonymous	4way		=hyperlink("https://data.broadinstitute.org/compbio1/cav.php?a=wuhCor1_c&i=NC_045512.2;4206;1;0&p=59&e=57&w=0&cp=2&mp=Alt+Alleles:""++C++++++++++++++++++++++++++++++++++++++++++++++++++++++A+T+++++++++++++++++++++++++++++++++++++++++++++++W+++++++++""@-59&f=G4207T", "CodAlignView")								
4255	G4255A	G	A	AC=2;AN=2544	2	orf1ab	4253	P	P	Synonymous	4way			3.0867683129	0.0141206764706				=hyperlink("https://data.broadinstitute.org/compbio1/cav.php?a=wuhCor1_c&i=NC_045512.2;4254;1;0&p=59&e=57&w=0&cp=2&mp=Alt+Alleles:""+++++++++A+T+++++++++++++++++++++++++++++++++++++++++++++++W++++++++++++++++++++T++++A+++++++++++++++++++++++++++++++""@-59&f=G4255A", "CodAlignView")	=hyperlink("http://genome.ucsc.edu/cgi-bin/hgTracks?db=wuhCor1&position=NC_045512.2:4196-4312&complement_wuhCor1=0&hgt.revCmplDisp_wuhCor1=0", "UCSCview")	orf1ab	4253	P	P	Synonymous	4way		=hyperlink("https://data.broadinstitute.org/compbio1/cav.php?a=wuhCor1_c&i=NC_045512.2;4254;1;0&p=59&e=57&w=0&cp=2&mp=Alt+Alleles:""+++++++++A+T+++++++++++++++++++++++++++++++++++++++++++++++W++++++++++++++++++++T++++A+++++++++++++++++++++++++++++++""@-59&f=G4255A", "CodAlignView")								
4255	G4255T	G	T	AC=9;AN=2544	9	orf1ab	4253	P	P	Synonymous	4way			3.0867683129	0.0141206764706				=hyperlink("https://data.broadinstitute.org/compbio1/cav.php?a=wuhCor1_c&i=NC_045512.2;4254;1;0&p=59&e=57&w=0&cp=2&mp=Alt+Alleles:""+++++++++A+T+++++++++++++++++++++++++++++++++++++++++++++++W++++++++++++++++++++T++++A+++++++++++++++++++++++++++++++""@-59&f=G4255T", "CodAlignView")	=hyperlink("http://genome.ucsc.edu/cgi-bin/hgTracks?db=wuhCor1&position=NC_045512.2:4196-4312&complement_wuhCor1=0&hgt.revCmplDisp_wuhCor1=0", "UCSCview")	orf1ab	4253	P	P	Synonymous	4way		=hyperlink("https://data.broadinstitute.org/compbio1/cav.php?a=wuhCor1_c&i=NC_045512.2;4254;1;0&p=59&e=57&w=0&cp=2&mp=Alt+Alleles:""+++++++++A+T+++++++++++++++++++++++++++++++++++++++++++++++W++++++++++++++++++++T++++A+++++++++++++++++++++++++++++++""@-59&f=G4255T", "CodAlignView")								
4276	C4276T	C	T	AC=2;AN=2544	2	orf1ab	4274	Y	Y	Synonymous				1.1737497885	0.83942188918				=hyperlink("https://data.broadinstitute.org/compbio1/cav.php?a=wuhCor1_c&i=NC_045512.2;4275;1;0&p=59&e=57&w=0&cp=2&mp=Alt+Alleles:""++++++++++++++++++++++++++++++++++++++W++++++++++++++++++++T++++A++++++++++++++++++++++++++++++++++++++T+++++++++++++""@-59&f=C4276T", "CodAlignView")	=hyperlink("http://genome.ucsc.edu/cgi-bin/hgTracks?db=wuhCor1&position=NC_045512.2:4217-4333&complement_wuhCor1=0&hgt.revCmplDisp_wuhCor1=0", "UCSCview")	orf1ab	4274	Y	Y	Synonymous			=hyperlink("https://data.broadinstitute.org/compbio1/cav.php?a=wuhCor1_c&i=NC_045512.2;4275;1;0&p=59&e=57&w=0&cp=2&mp=Alt+Alleles:""++++++++++++++++++++++++++++++++++++++W++++++++++++++++++++T++++A++++++++++++++++++++++++++++++++++++++T+++++++++++++""@-59&f=C4276T", "CodAlignView")								
4281	T4281A	T	A	AC=1;AN=2544;AACHANGE=ORF1a:V1339E	1	orf1ab	4280	V	E	Nonsynonymous			3.25399819382						=hyperlink("https://data.broadinstitute.org/compbio1/cav.php?a=wuhCor1_c&i=NC_045512.2;4280;1;0&p=58&e=58&w=0&cp=1&mp=Alt+Alleles:""++++++++++++++++++++++++++++++++W++++++++++++++++++++T++++A++++++++++++++++++++++++++++++++++++++T+++++++++++++++++++""@-58&f=T4281A", "CodAlignView")	=hyperlink("http://genome.ucsc.edu/cgi-bin/hgTracks?db=wuhCor1&position=NC_045512.2:4223-4339&complement_wuhCor1=0&hgt.revCmplDisp_wuhCor1=0", "UCSCview")	orf1ab	4280	V	E	Nonsynonymous			=hyperlink("https://data.broadinstitute.org/compbio1/cav.php?a=wuhCor1_c&i=NC_045512.2;4280;1;0&p=58&e=58&w=0&cp=1&mp=Alt+Alleles:""++++++++++++++++++++++++++++++++W++++++++++++++++++++T++++A++++++++++++++++++++++++++++++++++++++T+++++++++++++++++++""@-58&f=T4281A", "CodAlignView")								
4320	C4320T	C	T	AC=9;AN=2544;AACHANGE=ORF1a:A1352V	9	orf1ab	4319	A	V	Nonsynonymous			5.30107040201						=hyperlink("https://data.broadinstitute.org/compbio1/cav.php?a=wuhCor1_c&i=NC_045512.2;4319;1;0&p=58&e=58&w=0&cp=1&mp=Alt+Alleles:""++++++++++++++T++++A++++++++++++++++++++++++++++++++++++++T++++++++++++++++++++++++++++++++++++++++++++++++++++++++++""@-58&f=C4320T", "CodAlignView")	=hyperlink("http://genome.ucsc.edu/cgi-bin/hgTracks?db=wuhCor1&position=NC_045512.2:4262-4378&complement_wuhCor1=0&hgt.revCmplDisp_wuhCor1=0", "UCSCview")	orf1ab	4319	A	V	Nonsynonymous			=hyperlink("https://data.broadinstitute.org/compbio1/cav.php?a=wuhCor1_c&i=NC_045512.2;4319;1;0&p=58&e=58&w=0&cp=1&mp=Alt+Alleles:""++++++++++++++T++++A++++++++++++++++++++++++++++++++++++++T++++++++++++++++++++++++++++++++++++++++++++++++++++++++++""@-58&f=C4320T", "CodAlignView")								
4390	G4390T	G	T	AC=1;AN=2544;AACHANGE=ORF1a:L1375F	1	orf1ab	4388	L	F	Nonsynonymous		Conserved	0.0						=hyperlink("https://data.broadinstitute.org/compbio1/cav.php?a=wuhCor1_c&i=NC_045512.2;4389;1;0&p=59&e=57&w=0&cp=2&mp=Alt+Alleles:""+++++++++++++++++++++++++++++++++++++++++++++++++++++++++++T+++++++++++C++++++++++++++++++++T++G+++++++++++++++++T+++""@-59&f=G4390T", "CodAlignView")	=hyperlink("http://genome.ucsc.edu/cgi-bin/hgTracks?db=wuhCor1&position=NC_045512.2:4331-4447&complement_wuhCor1=0&hgt.revCmplDisp_wuhCor1=0", "UCSCview")	orf1ab	4388	L	F	Nonsynonymous		Conserved	=hyperlink("https://data.broadinstitute.org/compbio1/cav.php?a=wuhCor1_c&i=NC_045512.2;4389;1;0&p=59&e=57&w=0&cp=2&mp=Alt+Alleles:""+++++++++++++++++++++++++++++++++++++++++++++++++++++++++++T+++++++++++C++++++++++++++++++++T++G+++++++++++++++++T+++""@-59&f=G4390T", "CodAlignView")								
4402	T4402C	T	C	AC=12;AN=2544	12	orf1ab	4400	L	L	Synonymous	4way			1.07500992117	0.896295115528				=hyperlink("https://data.broadinstitute.org/compbio1/cav.php?a=wuhCor1_c&i=NC_045512.2;4401;1;0&p=59&e=57&w=0&cp=2&mp=Alt+Alleles:""+++++++++++++++++++++++++++++++++++++++++++++++T+++++++++++C++++++++++++++++++++T++G+++++++++++++++++T+++++++++++++++""@-59&f=T4402C", "CodAlignView")	=hyperlink("http://genome.ucsc.edu/cgi-bin/hgTracks?db=wuhCor1&position=NC_045512.2:4343-4459&complement_wuhCor1=0&hgt.revCmplDisp_wuhCor1=0", "UCSCview")	orf1ab	4400	L	L	Synonymous	4way		=hyperlink("https://data.broadinstitute.org/compbio1/cav.php?a=wuhCor1_c&i=NC_045512.2;4401;1;0&p=59&e=57&w=0&cp=2&mp=Alt+Alleles:""+++++++++++++++++++++++++++++++++++++++++++++++T+++++++++++C++++++++++++++++++++T++G+++++++++++++++++T+++++++++++++++""@-59&f=T4402C", "CodAlignView")								
4423	C4423T	C	T	AC=1;AN=2544	1	orf1ab	4421	R	R	Synonymous	4way			1.65121165454	0.388611087966				=hyperlink("https://data.broadinstitute.org/compbio1/cav.php?a=wuhCor1_c&i=NC_045512.2;4422;1;0&p=59&e=57&w=0&cp=2&mp=Alt+Alleles:""++++++++++++++++++++++++++T+++++++++++C++++++++++++++++++++T++G+++++++++++++++++T++++++++++++++++++C+++++++++++++++++""@-59&f=C4423T", "CodAlignView")	=hyperlink("http://genome.ucsc.edu/cgi-bin/hgTracks?db=wuhCor1&position=NC_045512.2:4364-4480&complement_wuhCor1=0&hgt.revCmplDisp_wuhCor1=0", "UCSCview")	orf1ab	4421	R	R	Synonymous	4way		=hyperlink("https://data.broadinstitute.org/compbio1/cav.php?a=wuhCor1_c&i=NC_045512.2;4422;1;0&p=59&e=57&w=0&cp=2&mp=Alt+Alleles:""++++++++++++++++++++++++++T+++++++++++C++++++++++++++++++++T++G+++++++++++++++++T++++++++++++++++++C+++++++++++++++++""@-59&f=C4423T", "CodAlignView")								
4426	A4426G	A	G	AC=1;AN=2544	1	orf1ab	4424	K	K	Synonymous				1.12841691298	0.857143046558				=hyperlink("https://data.broadinstitute.org/compbio1/cav.php?a=wuhCor1_c&i=NC_045512.2;4425;1;0&p=59&e=57&w=0&cp=2&mp=Alt+Alleles:""+++++++++++++++++++++++T+++++++++++C++++++++++++++++++++T++G+++++++++++++++++T++++++++++++++++++C++++++++++++++++++++""@-59&f=A4426G", "CodAlignView")	=hyperlink("http://genome.ucsc.edu/cgi-bin/hgTracks?db=wuhCor1&position=NC_045512.2:4367-4483&complement_wuhCor1=0&hgt.revCmplDisp_wuhCor1=0", "UCSCview")	orf1ab	4424	K	K	Synonymous			=hyperlink("https://data.broadinstitute.org/compbio1/cav.php?a=wuhCor1_c&i=NC_045512.2;4425;1;0&p=59&e=57&w=0&cp=2&mp=Alt+Alleles:""+++++++++++++++++++++++T+++++++++++C++++++++++++++++++++T++G+++++++++++++++++T++++++++++++++++++C++++++++++++++++++++""@-59&f=A4426G", "CodAlignView")								
4444	G4444T	G	T	AC=1;AN=2544	1	orf1ab	4442	V	V	Synonymous	4way			0.0	0.473811257332	0.693442517242	1.0		=hyperlink("https://data.broadinstitute.org/compbio1/cav.php?a=wuhCor1_c&i=NC_045512.2;4443;1;0&p=59&e=57&w=0&cp=2&mp=Alt+Alleles:""+++++T+++++++++++C++++++++++++++++++++T++G+++++++++++++++++T++++++++++++++++++C++++++++++++++++++++++++++++++G+++++++""@-59&f=G4444T", "CodAlignView")	=hyperlink("http://genome.ucsc.edu/cgi-bin/hgTracks?db=wuhCor1&position=NC_045512.2:4385-4501&complement_wuhCor1=0&hgt.revCmplDisp_wuhCor1=0", "UCSCview")	orf1ab	4442	V	V	Synonymous	4way		=hyperlink("https://data.broadinstitute.org/compbio1/cav.php?a=wuhCor1_c&i=NC_045512.2;4443;1;0&p=59&e=57&w=0&cp=2&mp=Alt+Alleles:""+++++T+++++++++++C++++++++++++++++++++T++G+++++++++++++++++T++++++++++++++++++C++++++++++++++++++++++++++++++G+++++++""@-59&f=G4444T", "CodAlignView")								
4463	T4463C	T	C	AC=1;AN=2544;AACHANGE=ORF1a:S1400P	1	orf1ab	4463	S	P	Nonsynonymous			4.2559187982						=hyperlink("https://data.broadinstitute.org/compbio1/cav.php?a=wuhCor1_c&i=NC_045512.2;4462;1;0&p=57&e=59&w=0&cp=0&mp=Alt+Alleles:""+++++++++++++++++T++G+++++++++++++++++T++++++++++++++++++C++++++++++++++++++++++++++++++G+++++++++++++++T++++++++++++""@-57&f=T4463C", "CodAlignView")	=hyperlink("http://genome.ucsc.edu/cgi-bin/hgTracks?db=wuhCor1&position=NC_045512.2:4406-4522&complement_wuhCor1=0&hgt.revCmplDisp_wuhCor1=0", "UCSCview")	orf1ab	4463	S	P	Nonsynonymous			=hyperlink("https://data.broadinstitute.org/compbio1/cav.php?a=wuhCor1_c&i=NC_045512.2;4462;1;0&p=57&e=59&w=0&cp=0&mp=Alt+Alleles:""+++++++++++++++++T++G+++++++++++++++++T++++++++++++++++++C++++++++++++++++++++++++++++++G+++++++++++++++T++++++++++++""@-57&f=T4463C", "CodAlignView")								
4494	A4494G	A	G	AC=1;AN=2544;AACHANGE=ORF1a:K1410R	1	orf1ab	4493	K	R	Nonsynonymous			5.65812500346						=hyperlink("https://data.broadinstitute.org/compbio1/cav.php?a=wuhCor1_c&i=NC_045512.2;4493;1;0&p=58&e=58&w=0&cp=1&mp=Alt+Alleles:""++++++++T++++++++++++++++++C++++++++++++++++++++++++++++++G+++++++++++++++T++++++++++++A+++++++++++++++++++G++++++G++""@-58&f=A4494G", "CodAlignView")	=hyperlink("http://genome.ucsc.edu/cgi-bin/hgTracks?db=wuhCor1&position=NC_045512.2:4436-4552&complement_wuhCor1=0&hgt.revCmplDisp_wuhCor1=0", "UCSCview")	orf1ab	4493	K	R	Nonsynonymous			=hyperlink("https://data.broadinstitute.org/compbio1/cav.php?a=wuhCor1_c&i=NC_045512.2;4493;1;0&p=58&e=58&w=0&cp=1&mp=Alt+Alleles:""++++++++T++++++++++++++++++C++++++++++++++++++++++++++++++G+++++++++++++++T++++++++++++A+++++++++++++++++++G++++++G++""@-58&f=A4494G", "CodAlignView")								
4510	G4510T	G	T	AC=1;AN=2544	1	orf1ab	4508	V	V	Synonymous	4way			4.95059321196	0.000257040720693				=hyperlink("https://data.broadinstitute.org/compbio1/cav.php?a=wuhCor1_c&i=NC_045512.2;4509;1;0&p=59&e=57&w=0&cp=2&mp=Alt+Alleles:""++++++++++++C++++++++++++++++++++++++++++++G+++++++++++++++T++++++++++++A+++++++++++++++++++G++++++G+++++T+++++++++++""@-59&f=G4510T", "CodAlignView")	=hyperlink("http://genome.ucsc.edu/cgi-bin/hgTracks?db=wuhCor1&position=NC_045512.2:4451-4567&complement_wuhCor1=0&hgt.revCmplDisp_wuhCor1=0", "UCSCview")	orf1ab	4508	V	V	Synonymous	4way		=hyperlink("https://data.broadinstitute.org/compbio1/cav.php?a=wuhCor1_c&i=NC_045512.2;4509;1;0&p=59&e=57&w=0&cp=2&mp=Alt+Alleles:""++++++++++++C++++++++++++++++++++++++++++++G+++++++++++++++T++++++++++++A+++++++++++++++++++G++++++G+++++T+++++++++++""@-59&f=G4510T", "CodAlignView")								
4523	G4523A	G	A	AC=1;AN=2544;AACHANGE=ORF1a:A1420T	1	orf1ab	4523	A	T	Nonsynonymous			1.32102588941						=hyperlink("https://data.broadinstitute.org/compbio1/cav.php?a=wuhCor1_c&i=NC_045512.2;4522;1;0&p=57&e=59&w=0&cp=0&mp=Alt+Alleles:""++++++++++++++++++++++++++++G+++++++++++++++T++++++++++++A+++++++++++++++++++G++++++G+++++T++++++++++++++++++++++++++""@-57&f=G4523A", "CodAlignView")	=hyperlink("http://genome.ucsc.edu/cgi-bin/hgTracks?db=wuhCor1&position=NC_045512.2:4466-4582&complement_wuhCor1=0&hgt.revCmplDisp_wuhCor1=0", "UCSCview")	orf1ab	4523	A	T	Nonsynonymous			=hyperlink("https://data.broadinstitute.org/compbio1/cav.php?a=wuhCor1_c&i=NC_045512.2;4522;1;0&p=57&e=59&w=0&cp=0&mp=Alt+Alleles:""++++++++++++++++++++++++++++G+++++++++++++++T++++++++++++A+++++++++++++++++++G++++++G+++++T++++++++++++++++++++++++++""@-57&f=G4523A", "CodAlignView")								
4543	C4543G	C	G	AC=1;AN=2544	1	orf1ab	4541	T	T	Synonymous	4way			0.562656831073	0.420928738344	0.66318646395	1.0		=hyperlink("https://data.broadinstitute.org/compbio1/cav.php?a=wuhCor1_c&i=NC_045512.2;4542;1;0&p=59&e=57&w=0&cp=2&mp=Alt+Alleles:""++++++++++G+++++++++++++++T++++++++++++A+++++++++++++++++++G++++++G+++++T+++++++++++++++++++++++++++++T+++++++++T++++""@-59&f=C4543G", "CodAlignView")	=hyperlink("http://genome.ucsc.edu/cgi-bin/hgTracks?db=wuhCor1&position=NC_045512.2:4484-4600&complement_wuhCor1=0&hgt.revCmplDisp_wuhCor1=0", "UCSCview")	orf1ab	4541	T	T	Synonymous	4way		=hyperlink("https://data.broadinstitute.org/compbio1/cav.php?a=wuhCor1_c&i=NC_045512.2;4542;1;0&p=59&e=57&w=0&cp=2&mp=Alt+Alleles:""++++++++++G+++++++++++++++T++++++++++++A+++++++++++++++++++G++++++G+++++T+++++++++++++++++++++++++++++T+++++++++T++++""@-59&f=C4543G", "CodAlignView")								
4550	A4550G	A	G	AC=1;AN=2544;AACHANGE=ORF1a:T1429A	1	orf1ab	4550	T	A	Nonsynonymous			6.94543144365						=hyperlink("https://data.broadinstitute.org/compbio1/cav.php?a=wuhCor1_c&i=NC_045512.2;4549;1;0&p=57&e=59&w=0&cp=0&mp=Alt+Alleles:""+G+++++++++++++++T++++++++++++A+++++++++++++++++++G++++++G+++++T+++++++++++++++++++++++++++++T+++++++++T+++++++++++++""@-57&f=A4550G", "CodAlignView")	=hyperlink("http://genome.ucsc.edu/cgi-bin/hgTracks?db=wuhCor1&position=NC_045512.2:4493-4609&complement_wuhCor1=0&hgt.revCmplDisp_wuhCor1=0", "UCSCview")	orf1ab	4550	T	A	Nonsynonymous			=hyperlink("https://data.broadinstitute.org/compbio1/cav.php?a=wuhCor1_c&i=NC_045512.2;4549;1;0&p=57&e=59&w=0&cp=0&mp=Alt+Alleles:""+G+++++++++++++++T++++++++++++A+++++++++++++++++++G++++++G+++++T+++++++++++++++++++++++++++++T+++++++++T+++++++++++++""@-57&f=A4550G", "CodAlignView")								
4556	G4556T	G	T	AC=1;AN=2544;AACHANGE=ORF1a:V1431L	1	orf1ab	4556	V	L	Nonsynonymous			1.37605999439						=hyperlink("https://data.broadinstitute.org/compbio1/cav.php?a=wuhCor1_c&i=NC_045512.2;4555;1;0&p=57&e=59&w=0&cp=0&mp=Alt+Alleles:""+++++++++++T++++++++++++A+++++++++++++++++++G++++++G+++++T+++++++++++++++++++++++++++++T+++++++++T+++++++++++++++++++""@-57&f=G4556T", "CodAlignView")	=hyperlink("http://genome.ucsc.edu/cgi-bin/hgTracks?db=wuhCor1&position=NC_045512.2:4499-4615&complement_wuhCor1=0&hgt.revCmplDisp_wuhCor1=0", "UCSCview")	orf1ab	4556	V	L	Nonsynonymous			=hyperlink("https://data.broadinstitute.org/compbio1/cav.php?a=wuhCor1_c&i=NC_045512.2;4555;1;0&p=57&e=59&w=0&cp=0&mp=Alt+Alleles:""+++++++++++T++++++++++++A+++++++++++++++++++G++++++G+++++T+++++++++++++++++++++++++++++T+++++++++T+++++++++++++++++++""@-57&f=G4556T", "CodAlignView")								
4586	C4586T	C	T	AC=1;AN=2544	1	orf1ab	4586	L	L	Synonymous				1.84807988157	0.164083994602				=hyperlink("https://data.broadinstitute.org/compbio1/cav.php?a=wuhCor1_c&i=NC_045512.2;4585;1;0&p=57&e=59&w=0&cp=0&mp=Alt+Alleles:""++++++++++++++G++++++G+++++T+++++++++++++++++++++++++++++T+++++++++T++++++++++++++++++++++++++++++++++++T+++++A++A+++""@-57&f=C4586T", "CodAlignView")	=hyperlink("http://genome.ucsc.edu/cgi-bin/hgTracks?db=wuhCor1&position=NC_045512.2:4529-4645&complement_wuhCor1=0&hgt.revCmplDisp_wuhCor1=0", "UCSCview")	orf1ab	4586	L	L	Synonymous			=hyperlink("https://data.broadinstitute.org/compbio1/cav.php?a=wuhCor1_c&i=NC_045512.2;4585;1;0&p=57&e=59&w=0&cp=0&mp=Alt+Alleles:""++++++++++++++G++++++G+++++T+++++++++++++++++++++++++++++T+++++++++T++++++++++++++++++++++++++++++++++++T+++++A++A+++""@-57&f=C4586T", "CodAlignView")								
4596	C4596T	C	T	AC=1;AN=2544;AACHANGE=ORF1a:T1444I	1	orf1ab	4595	T	I	Nonsynonymous			1.26372758187						=hyperlink("https://data.broadinstitute.org/compbio1/cav.php?a=wuhCor1_c&i=NC_045512.2;4595;1;0&p=58&e=58&w=0&cp=1&mp=Alt+Alleles:""+++++G++++++G+++++T+++++++++++++++++++++++++++++T+++++++++T++++++++++++++++++++++++++++++++++++T+++++A++A++++++++++++""@-58&f=C4596T", "CodAlignView")	=hyperlink("http://genome.ucsc.edu/cgi-bin/hgTracks?db=wuhCor1&position=NC_045512.2:4538-4654&complement_wuhCor1=0&hgt.revCmplDisp_wuhCor1=0", "UCSCview")	orf1ab	4595	T	I	Nonsynonymous			=hyperlink("https://data.broadinstitute.org/compbio1/cav.php?a=wuhCor1_c&i=NC_045512.2;4595;1;0&p=58&e=58&w=0&cp=1&mp=Alt+Alleles:""+++++G++++++G+++++T+++++++++++++++++++++++++++++T+++++++++T++++++++++++++++++++++++++++++++++++T+++++A++A++++++++++++""@-58&f=C4596T", "CodAlignView")								
4633	C4633T	C	T	AC=2;AN=2544	2	orf1ab	4631	G	G	Synonymous	4way			1.79603178222	0.294788289874				=hyperlink("https://data.broadinstitute.org/compbio1/cav.php?a=wuhCor1_c&i=NC_045512.2;4632;1;0&p=59&e=57&w=0&cp=2&mp=Alt+Alleles:""++++++++++++T+++++++++T++++++++++++++++++++++++++++++++++++T+++++A++A++++++++++++T+++++++++++++++++++++++++++T+++++++""@-59&f=C4633T", "CodAlignView")	=hyperlink("http://genome.ucsc.edu/cgi-bin/hgTracks?db=wuhCor1&position=NC_045512.2:4574-4690&complement_wuhCor1=0&hgt.revCmplDisp_wuhCor1=0", "UCSCview")	orf1ab	4631	G	G	Synonymous	4way		=hyperlink("https://data.broadinstitute.org/compbio1/cav.php?a=wuhCor1_c&i=NC_045512.2;4632;1;0&p=59&e=57&w=0&cp=2&mp=Alt+Alleles:""++++++++++++T+++++++++T++++++++++++++++++++++++++++++++++++T+++++A++A++++++++++++T+++++++++++++++++++++++++++T+++++++""@-59&f=C4633T", "CodAlignView")								
4639	T4639A	T	A	AC=1;AN=2544;AACHANGE=ORF1a:N1458K	1	orf1ab	4637	N	K	Nonsynonymous			2.52926872136						=hyperlink("https://data.broadinstitute.org/compbio1/cav.php?a=wuhCor1_c&i=NC_045512.2;4638;1;0&p=59&e=57&w=0&cp=2&mp=Alt+Alleles:""++++++T+++++++++T++++++++++++++++++++++++++++++++++++T+++++A++A++++++++++++T+++++++++++++++++++++++++++T+++++++++++++""@-59&f=T4639A", "CodAlignView")	=hyperlink("http://genome.ucsc.edu/cgi-bin/hgTracks?db=wuhCor1&position=NC_045512.2:4580-4696&complement_wuhCor1=0&hgt.revCmplDisp_wuhCor1=0", "UCSCview")	orf1ab	4637	N	K	Nonsynonymous			=hyperlink("https://data.broadinstitute.org/compbio1/cav.php?a=wuhCor1_c&i=NC_045512.2;4638;1;0&p=59&e=57&w=0&cp=2&mp=Alt+Alleles:""++++++T+++++++++T++++++++++++++++++++++++++++++++++++T+++++A++A++++++++++++T+++++++++++++++++++++++++++T+++++++++++++""@-59&f=T4639A", "CodAlignView")								
4642	G4642A	G	A	AC=1;AN=2544	1	orf1ab	4640	L	L	Synonymous				2.59571952595	0.0293042192406				=hyperlink("https://data.broadinstitute.org/compbio1/cav.php?a=wuhCor1_c&i=NC_045512.2;4641;1;0&p=59&e=57&w=0&cp=2&mp=Alt+Alleles:""+++T+++++++++T++++++++++++++++++++++++++++++++++++T+++++A++A++++++++++++T+++++++++++++++++++++++++++T++++++++++++++++""@-59&f=G4642A", "CodAlignView")	=hyperlink("http://genome.ucsc.edu/cgi-bin/hgTracks?db=wuhCor1&position=NC_045512.2:4583-4699&complement_wuhCor1=0&hgt.revCmplDisp_wuhCor1=0", "UCSCview")	orf1ab	4640	L	L	Synonymous			=hyperlink("https://data.broadinstitute.org/compbio1/cav.php?a=wuhCor1_c&i=NC_045512.2;4641;1;0&p=59&e=57&w=0&cp=2&mp=Alt+Alleles:""+++T+++++++++T++++++++++++++++++++++++++++++++++++T+++++A++A++++++++++++T+++++++++++++++++++++++++++T++++++++++++++++""@-59&f=G4642A", "CodAlignView")								
4655	C4655T	C	T	AC=6;AN=2544;AACHANGE=ORF1a:R1464W	6	orf1ab	4655	R	W	Nonsynonymous		Conserved	0.0						=hyperlink("https://data.broadinstitute.org/compbio1/cav.php?a=wuhCor1_c&i=NC_045512.2;4654;1;0&p=57&e=59&w=0&cp=0&mp=Alt+Alleles:""+++++++++++++++++++++++++++++++++++T+++++A++A++++++++++++T+++++++++++++++++++++++++++T++++++++++++++++++++T++++++++++""@-57&f=C4655T", "CodAlignView")	=hyperlink("http://genome.ucsc.edu/cgi-bin/hgTracks?db=wuhCor1&position=NC_045512.2:4598-4714&complement_wuhCor1=0&hgt.revCmplDisp_wuhCor1=0", "UCSCview")	orf1ab	4655	R	W	Nonsynonymous		Conserved	=hyperlink("https://data.broadinstitute.org/compbio1/cav.php?a=wuhCor1_c&i=NC_045512.2;4654;1;0&p=57&e=59&w=0&cp=0&mp=Alt+Alleles:""+++++++++++++++++++++++++++++++++++T+++++A++A++++++++++++T+++++++++++++++++++++++++++T++++++++++++++++++++T++++++++++""@-57&f=C4655T", "CodAlignView")								
4683	C4683T	C	T	AC=1;AN=2544;AACHANGE=ORF1a:A1473V	1	orf1ab	4682	A	V	Nonsynonymous			1.22870006764						=hyperlink("https://data.broadinstitute.org/compbio1/cav.php?a=wuhCor1_c&i=NC_045512.2;4682;1;0&p=58&e=58&w=0&cp=1&mp=Alt+Alleles:""++++++++T+++++A++A++++++++++++T+++++++++++++++++++++++++++T++++++++++++++++++++T+++++++++++++++++++++++++++++++++++++""@-58&f=C4683T", "CodAlignView")	=hyperlink("http://genome.ucsc.edu/cgi-bin/hgTracks?db=wuhCor1&position=NC_045512.2:4625-4741&complement_wuhCor1=0&hgt.revCmplDisp_wuhCor1=0", "UCSCview")	orf1ab	4682	A	V	Nonsynonymous			=hyperlink("https://data.broadinstitute.org/compbio1/cav.php?a=wuhCor1_c&i=NC_045512.2;4682;1;0&p=58&e=58&w=0&cp=1&mp=Alt+Alleles:""++++++++T+++++A++A++++++++++++T+++++++++++++++++++++++++++T++++++++++++++++++++T+++++++++++++++++++++++++++++++++++++""@-58&f=C4683T", "CodAlignView")								
4704	C4704T	C	T	AC=1;AN=2544;AACHANGE=ORF1a:P1480L	1	orf1ab	4703	P	L	Nonsynonymous		Conserved	0.0						=hyperlink("https://data.broadinstitute.org/compbio1/cav.php?a=wuhCor1_c&i=NC_045512.2;4703;1;0&p=58&e=58&w=0&cp=1&mp=Alt+Alleles:""+++++++++T+++++++++++++++++++++++++++T++++++++++++++++++++T+++++++++++++++++++++++++++++++++++++++++++++++++TT+++++++""@-58&f=C4704T", "CodAlignView")	=hyperlink("http://genome.ucsc.edu/cgi-bin/hgTracks?db=wuhCor1&position=NC_045512.2:4646-4762&complement_wuhCor1=0&hgt.revCmplDisp_wuhCor1=0", "UCSCview")	orf1ab	4703	P	L	Nonsynonymous		Conserved	=hyperlink("https://data.broadinstitute.org/compbio1/cav.php?a=wuhCor1_c&i=NC_045512.2;4703;1;0&p=58&e=58&w=0&cp=1&mp=Alt+Alleles:""+++++++++T+++++++++++++++++++++++++++T++++++++++++++++++++T+++++++++++++++++++++++++++++++++++++++++++++++++TT+++++++""@-58&f=C4704T", "CodAlignView")								
4754	C4754T	C	T	AC=1;AN=2544;AACHANGE=ORF1a:P1497S	1	orf1ab	4754	P	S	Nonsynonymous			14.0725276222						=hyperlink("https://data.broadinstitute.org/compbio1/cav.php?a=wuhCor1_c&i=NC_045512.2;4753;1;0&p=57&e=59&w=0&cp=0&mp=Alt+Alleles:""+++++++T+++++++++++++++++++++++++++++++++++++++++++++++++TT+++++++T++++++++++++T++C++++++++++++++++++++++++++++++++++""@-57&f=C4754T", "CodAlignView")	=hyperlink("http://genome.ucsc.edu/cgi-bin/hgTracks?db=wuhCor1&position=NC_045512.2:4697-4813&complement_wuhCor1=0&hgt.revCmplDisp_wuhCor1=0", "UCSCview")	orf1ab	4754	P	S	Nonsynonymous			=hyperlink("https://data.broadinstitute.org/compbio1/cav.php?a=wuhCor1_c&i=NC_045512.2;4753;1;0&p=57&e=59&w=0&cp=0&mp=Alt+Alleles:""+++++++T+++++++++++++++++++++++++++++++++++++++++++++++++TT+++++++T++++++++++++T++C++++++++++++++++++++++++++++++++++""@-57&f=C4754T", "CodAlignView")								
4755	C4755T	C	T	AC=1;AN=2544;AACHANGE=ORF1a:P1497L	1	orf1ab	4754	P	L	Nonsynonymous			14.0725276222						=hyperlink("https://data.broadinstitute.org/compbio1/cav.php?a=wuhCor1_c&i=NC_045512.2;4754;1;0&p=58&e=58&w=0&cp=1&mp=Alt+Alleles:""+++++++T+++++++++++++++++++++++++++++++++++++++++++++++++TT+++++++T++++++++++++T++C++++++++++++++++++++++++++++++++++""@-58&f=C4755T", "CodAlignView")	=hyperlink("http://genome.ucsc.edu/cgi-bin/hgTracks?db=wuhCor1&position=NC_045512.2:4697-4813&complement_wuhCor1=0&hgt.revCmplDisp_wuhCor1=0", "UCSCview")	orf1ab	4754	P	L	Nonsynonymous			=hyperlink("https://data.broadinstitute.org/compbio1/cav.php?a=wuhCor1_c&i=NC_045512.2;4754;1;0&p=58&e=58&w=0&cp=1&mp=Alt+Alleles:""+++++++T+++++++++++++++++++++++++++++++++++++++++++++++++TT+++++++T++++++++++++T++C++++++++++++++++++++++++++++++++++""@-58&f=C4755T", "CodAlignView")								
4763	C4763T	C	T	AC=2;AN=2544;AACHANGE=ORF1a:H1500Y	2	orf1ab	4763	H	Y	Nonsynonymous			1.35447386497						=hyperlink("https://data.broadinstitute.org/compbio1/cav.php?a=wuhCor1_c&i=NC_045512.2;4762;1;0&p=57&e=59&w=0&cp=0&mp=Alt+Alleles:""++++++++++++++++++++++++++++++++++++++++++++++++TT+++++++T++++++++++++T++C+++++++++++++++++++++++++++++++++++++++++++""@-57&f=C4763T", "CodAlignView")	=hyperlink("http://genome.ucsc.edu/cgi-bin/hgTracks?db=wuhCor1&position=NC_045512.2:4706-4822&complement_wuhCor1=0&hgt.revCmplDisp_wuhCor1=0", "UCSCview")	orf1ab	4763	H	Y	Nonsynonymous			=hyperlink("https://data.broadinstitute.org/compbio1/cav.php?a=wuhCor1_c&i=NC_045512.2;4762;1;0&p=57&e=59&w=0&cp=0&mp=Alt+Alleles:""++++++++++++++++++++++++++++++++++++++++++++++++TT+++++++T++++++++++++T++C+++++++++++++++++++++++++++++++++++++++++++""@-57&f=C4763T", "CodAlignView")								
4776	C4776T	C	T	AC=1;AN=2544;AACHANGE=ORF1a:T1504I	1	orf1ab	4775	T	I	Nonsynonymous		Conserved	0.0						=hyperlink("https://data.broadinstitute.org/compbio1/cav.php?a=wuhCor1_c&i=NC_045512.2;4775;1;0&p=58&e=58&w=0&cp=1&mp=Alt+Alleles:""++++++++++++++++++++++++++++++++++++TT+++++++T++++++++++++T++C+++++++++++++++++++++++++++++++++++++++++++++++++++++++""@-58&f=C4776T", "CodAlignView")	=hyperlink("http://genome.ucsc.edu/cgi-bin/hgTracks?db=wuhCor1&position=NC_045512.2:4718-4834&complement_wuhCor1=0&hgt.revCmplDisp_wuhCor1=0", "UCSCview")	orf1ab	4775	T	I	Nonsynonymous		Conserved	=hyperlink("https://data.broadinstitute.org/compbio1/cav.php?a=wuhCor1_c&i=NC_045512.2;4775;1;0&p=58&e=58&w=0&cp=1&mp=Alt+Alleles:""++++++++++++++++++++++++++++++++++++TT+++++++T++++++++++++T++C+++++++++++++++++++++++++++++++++++++++++++++++++++++++""@-58&f=C4776T", "CodAlignView")								
4779	T4779C	T	C	AC=1;AN=2544;AACHANGE=ORF1a:I1505T	1	orf1ab	4778	I	T	Nonsynonymous			8.14635671962						=hyperlink("https://data.broadinstitute.org/compbio1/cav.php?a=wuhCor1_c&i=NC_045512.2;4778;1;0&p=58&e=58&w=0&cp=1&mp=Alt+Alleles:""+++++++++++++++++++++++++++++++++TT+++++++T++++++++++++T++C++++++++++++++++++++++++++++++++++++++++++++++++++++++++++""@-58&f=T4779C", "CodAlignView")	=hyperlink("http://genome.ucsc.edu/cgi-bin/hgTracks?db=wuhCor1&position=NC_045512.2:4721-4837&complement_wuhCor1=0&hgt.revCmplDisp_wuhCor1=0", "UCSCview")	orf1ab	4778	I	T	Nonsynonymous			=hyperlink("https://data.broadinstitute.org/compbio1/cav.php?a=wuhCor1_c&i=NC_045512.2;4778;1;0&p=58&e=58&w=0&cp=1&mp=Alt+Alleles:""+++++++++++++++++++++++++++++++++TT+++++++T++++++++++++T++C++++++++++++++++++++++++++++++++++++++++++++++++++++++++++""@-58&f=T4779C", "CodAlignView")								
4912	A4912C	A	C	AC=2;AN=2544;AACHANGE=ORF1a:E1549D	2	orf1ab	4910	E	D	Nonsynonymous		Conserved	0.0						=hyperlink("https://data.broadinstitute.org/compbio1/cav.php?a=wuhCor1_c&i=NC_045512.2;4911;1;0&p=59&e=57&w=0&cp=2&mp=Alt+Alleles:""+++++++++++++++++++++++++++++++++++++++++++++++++++++++++++C++++++++++++++++++++++++++++++++++++C++++++++++++++++++++""@-59&f=A4912C", "CodAlignView")	=hyperlink("http://genome.ucsc.edu/cgi-bin/hgTracks?db=wuhCor1&position=NC_045512.2:4853-4969&complement_wuhCor1=0&hgt.revCmplDisp_wuhCor1=0", "UCSCview")	orf1ab	4910	E	D	Nonsynonymous		Conserved	=hyperlink("https://data.broadinstitute.org/compbio1/cav.php?a=wuhCor1_c&i=NC_045512.2;4911;1;0&p=59&e=57&w=0&cp=2&mp=Alt+Alleles:""+++++++++++++++++++++++++++++++++++++++++++++++++++++++++++C++++++++++++++++++++++++++++++++++++C++++++++++++++++++++""@-59&f=A4912C", "CodAlignView")								
4949	T4949C	T	C	AC=1;AN=2544	1	orf1ab	4949	L	L	Synonymous				3.82024013525	0.00168528518944				=hyperlink("https://data.broadinstitute.org/compbio1/cav.php?a=wuhCor1_c&i=NC_045512.2;4948;1;0&p=57&e=59&w=0&cp=0&mp=Alt+Alleles:""++++++++++++++++++++C++++++++++++++++++++++++++++++++++++C++++++++++++++++++++++++++++++++++++++++++C+++++++T++++++++""@-57&f=T4949C", "CodAlignView")	=hyperlink("http://genome.ucsc.edu/cgi-bin/hgTracks?db=wuhCor1&position=NC_045512.2:4892-5008&complement_wuhCor1=0&hgt.revCmplDisp_wuhCor1=0", "UCSCview")	orf1ab	4949	L	L	Synonymous			=hyperlink("https://data.broadinstitute.org/compbio1/cav.php?a=wuhCor1_c&i=NC_045512.2;4948;1;0&p=57&e=59&w=0&cp=0&mp=Alt+Alleles:""++++++++++++++++++++C++++++++++++++++++++++++++++++++++++C++++++++++++++++++++++++++++++++++++++++++C+++++++T++++++++""@-57&f=T4949C", "CodAlignView")								
4992	A4992C	A	C	AC=1;AN=2544;AACHANGE=ORF1a:N1576T	1	orf1ab	4991	N	T	Nonsynonymous		Conserved	0.0						=hyperlink("https://data.broadinstitute.org/compbio1/cav.php?a=wuhCor1_c&i=NC_045512.2;4991;1;0&p=58&e=58&w=0&cp=1&mp=Alt+Alleles:""+++++++++++++++C++++++++++++++++++++++++++++++++++++++++++C+++++++T++++++++++++++++++++++++T+++++T+++++++++++++++++++""@-58&f=A4992C", "CodAlignView")	=hyperlink("http://genome.ucsc.edu/cgi-bin/hgTracks?db=wuhCor1&position=NC_045512.2:4934-5050&complement_wuhCor1=0&hgt.revCmplDisp_wuhCor1=0", "UCSCview")	orf1ab	4991	N	T	Nonsynonymous		Conserved	=hyperlink("https://data.broadinstitute.org/compbio1/cav.php?a=wuhCor1_c&i=NC_045512.2;4991;1;0&p=58&e=58&w=0&cp=1&mp=Alt+Alleles:""+++++++++++++++C++++++++++++++++++++++++++++++++++++++++++C+++++++T++++++++++++++++++++++++T+++++T+++++++++++++++++++""@-58&f=A4992C", "CodAlignView")								
5000	C5000T	C	T	AC=1;AN=2544;AACHANGE=ORF1a:L1579F	1	orf1ab	5000	L	F	Nonsynonymous		Conserved	0.0						=hyperlink("https://data.broadinstitute.org/compbio1/cav.php?a=wuhCor1_c&i=NC_045512.2;4999;1;0&p=57&e=59&w=0&cp=0&mp=Alt+Alleles:""++++++C++++++++++++++++++++++++++++++++++++++++++C+++++++T++++++++++++++++++++++++T+++++T++++++++++++++++++++TG++++++""@-57&f=C5000T", "CodAlignView")	=hyperlink("http://genome.ucsc.edu/cgi-bin/hgTracks?db=wuhCor1&position=NC_045512.2:4943-5059&complement_wuhCor1=0&hgt.revCmplDisp_wuhCor1=0", "UCSCview")	orf1ab	5000	L	F	Nonsynonymous		Conserved	=hyperlink("https://data.broadinstitute.org/compbio1/cav.php?a=wuhCor1_c&i=NC_045512.2;4999;1;0&p=57&e=59&w=0&cp=0&mp=Alt+Alleles:""++++++C++++++++++++++++++++++++++++++++++++++++++C+++++++T++++++++++++++++++++++++T+++++T++++++++++++++++++++TG++++++""@-57&f=C5000T", "CodAlignView")								
5025	C5025T	C	T	AC=1;AN=2544;AACHANGE=ORF1a:S1587L	1	orf1ab	5024	S	L	Nonsynonymous		Conserved	0.0						=hyperlink("https://data.broadinstitute.org/compbio1/cav.php?a=wuhCor1_c&i=NC_045512.2;5024;1;0&p=58&e=58&w=0&cp=1&mp=Alt+Alleles:""+++++++++++++++++++++++++C+++++++T++++++++++++++++++++++++T+++++T++++++++++++++++++++TG++++++++T+++++++++++++++++++++""@-58&f=C5025T", "CodAlignView")	=hyperlink("http://genome.ucsc.edu/cgi-bin/hgTracks?db=wuhCor1&position=NC_045512.2:4967-5083&complement_wuhCor1=0&hgt.revCmplDisp_wuhCor1=0", "UCSCview")	orf1ab	5024	S	L	Nonsynonymous		Conserved	=hyperlink("https://data.broadinstitute.org/compbio1/cav.php?a=wuhCor1_c&i=NC_045512.2;5024;1;0&p=58&e=58&w=0&cp=1&mp=Alt+Alleles:""+++++++++++++++++++++++++C+++++++T++++++++++++++++++++++++T+++++T++++++++++++++++++++TG++++++++T+++++++++++++++++++++""@-58&f=C5025T", "CodAlignView")								
5031	C5031T	C	T	AC=1;AN=2544;AACHANGE=ORF1a:T1589I	1	orf1ab	5030	T	I	Nonsynonymous		Conserved	0.0						=hyperlink("https://data.broadinstitute.org/compbio1/cav.php?a=wuhCor1_c&i=NC_045512.2;5030;1;0&p=58&e=58&w=0&cp=1&mp=Alt+Alleles:""+++++++++++++++++++C+++++++T++++++++++++++++++++++++T+++++T++++++++++++++++++++TG++++++++T+++++++++++++++++++++G+++++""@-58&f=C5031T", "CodAlignView")	=hyperlink("http://genome.ucsc.edu/cgi-bin/hgTracks?db=wuhCor1&position=NC_045512.2:4973-5089&complement_wuhCor1=0&hgt.revCmplDisp_wuhCor1=0", "UCSCview")	orf1ab	5030	T	I	Nonsynonymous		Conserved	=hyperlink("https://data.broadinstitute.org/compbio1/cav.php?a=wuhCor1_c&i=NC_045512.2;5030;1;0&p=58&e=58&w=0&cp=1&mp=Alt+Alleles:""+++++++++++++++++++C+++++++T++++++++++++++++++++++++T+++++T++++++++++++++++++++TG++++++++T+++++++++++++++++++++G+++++""@-58&f=C5031T", "CodAlignView")								
5052	C5052T	C	T	AC=1;AN=2544;AACHANGE=ORF1a:P1596L	1	orf1ab	5051	P	L	Nonsynonymous			2.5195859577						=hyperlink("https://data.broadinstitute.org/compbio1/cav.php?a=wuhCor1_c&i=NC_045512.2;5051;1;0&p=58&e=58&w=0&cp=1&mp=Alt+Alleles:""++++++T++++++++++++++++++++++++T+++++T++++++++++++++++++++TG++++++++T+++++++++++++++++++++G+++++++++G++++++++++++++++""@-58&f=C5052T", "CodAlignView")	=hyperlink("http://genome.ucsc.edu/cgi-bin/hgTracks?db=wuhCor1&position=NC_045512.2:4994-5110&complement_wuhCor1=0&hgt.revCmplDisp_wuhCor1=0", "UCSCview")	orf1ab	5051	P	L	Nonsynonymous			=hyperlink("https://data.broadinstitute.org/compbio1/cav.php?a=wuhCor1_c&i=NC_045512.2;5051;1;0&p=58&e=58&w=0&cp=1&mp=Alt+Alleles:""++++++T++++++++++++++++++++++++T+++++T++++++++++++++++++++TG++++++++T+++++++++++++++++++++G+++++++++G++++++++++++++++""@-58&f=C5052T", "CodAlignView")								
5053	A5053G	A	G	AC=1;AN=2544	1	orf1ab	5051	P	P	Synonymous	4way			0.886228375021	0.840885097461	0.948950652155	1.0		=hyperlink("https://data.broadinstitute.org/compbio1/cav.php?a=wuhCor1_c&i=NC_045512.2;5052;1;0&p=59&e=57&w=0&cp=2&mp=Alt+Alleles:""++++++T++++++++++++++++++++++++T+++++T++++++++++++++++++++TG++++++++T+++++++++++++++++++++G+++++++++G++++++++++++++++""@-59&f=A5053G", "CodAlignView")	=hyperlink("http://genome.ucsc.edu/cgi-bin/hgTracks?db=wuhCor1&position=NC_045512.2:4994-5110&complement_wuhCor1=0&hgt.revCmplDisp_wuhCor1=0", "UCSCview")	orf1ab	5051	P	P	Synonymous	4way		=hyperlink("https://data.broadinstitute.org/compbio1/cav.php?a=wuhCor1_c&i=NC_045512.2;5052;1;0&p=59&e=57&w=0&cp=2&mp=Alt+Alleles:""++++++T++++++++++++++++++++++++T+++++T++++++++++++++++++++TG++++++++T+++++++++++++++++++++G+++++++++G++++++++++++++++""@-59&f=A5053G", "CodAlignView")								
5062	G5062T	G	T	AC=12;AN=2544;AACHANGE=ORF1a:L1599F	12	orf1ab	5060	L	F	Nonsynonymous			1.51237534218						=hyperlink("https://data.broadinstitute.org/compbio1/cav.php?a=wuhCor1_c&i=NC_045512.2;5061;1;0&p=59&e=57&w=0&cp=2&mp=Alt+Alleles:""++++++++++++++++++++++T+++++T++++++++++++++++++++TG++++++++T+++++++++++++++++++++G+++++++++G+++++++++++++++++++++++++""@-59&f=G5062T", "CodAlignView")	=hyperlink("http://genome.ucsc.edu/cgi-bin/hgTracks?db=wuhCor1&position=NC_045512.2:5003-5119&complement_wuhCor1=0&hgt.revCmplDisp_wuhCor1=0", "UCSCview")	orf1ab	5060	L	F	Nonsynonymous			=hyperlink("https://data.broadinstitute.org/compbio1/cav.php?a=wuhCor1_c&i=NC_045512.2;5061;1;0&p=59&e=57&w=0&cp=2&mp=Alt+Alleles:""++++++++++++++++++++++T+++++T++++++++++++++++++++TG++++++++T+++++++++++++++++++++G+++++++++G+++++++++++++++++++++++++""@-59&f=G5062T", "CodAlignView")								
5084	A5084G	A	G	AC=8;AN=2544;AACHANGE=ORF1a:I1607V	8	orf1ab	5084	I	V	Nonsynonymous			3.8408221284						=hyperlink("https://data.broadinstitute.org/compbio1/cav.php?a=wuhCor1_c&i=NC_045512.2;5083;1;0&p=57&e=59&w=0&cp=0&mp=Alt+Alleles:""++++T++++++++++++++++++++TG++++++++T+++++++++++++++++++++G+++++++++G+++++++++++++++++++++++++++++++++++++++++++++++T+""@-57&f=A5084G", "CodAlignView")	=hyperlink("http://genome.ucsc.edu/cgi-bin/hgTracks?db=wuhCor1&position=NC_045512.2:5027-5143&complement_wuhCor1=0&hgt.revCmplDisp_wuhCor1=0", "UCSCview")	orf1ab	5084	I	V	Nonsynonymous			=hyperlink("https://data.broadinstitute.org/compbio1/cav.php?a=wuhCor1_c&i=NC_045512.2;5083;1;0&p=57&e=59&w=0&cp=0&mp=Alt+Alleles:""++++T++++++++++++++++++++TG++++++++T+++++++++++++++++++++G+++++++++G+++++++++++++++++++++++++++++++++++++++++++++++T+""@-57&f=A5084G", "CodAlignView")								
5094	A5094G	A	G	AC=1;AN=2544;AACHANGE=ORF1a:H1610R	1	orf1ab	5093	H	R	Nonsynonymous		Conserved	0.0						=hyperlink("https://data.broadinstitute.org/compbio1/cav.php?a=wuhCor1_c&i=NC_045512.2;5093;1;0&p=58&e=58&w=0&cp=1&mp=Alt+Alleles:""++++++++++++++++TG++++++++T+++++++++++++++++++++G+++++++++G+++++++++++++++++++++++++++++++++++++++++++++++T+A++++++++""@-58&f=A5094G", "CodAlignView")	=hyperlink("http://genome.ucsc.edu/cgi-bin/hgTracks?db=wuhCor1&position=NC_045512.2:5036-5152&complement_wuhCor1=0&hgt.revCmplDisp_wuhCor1=0", "UCSCview")	orf1ab	5093	H	R	Nonsynonymous		Conserved	=hyperlink("https://data.broadinstitute.org/compbio1/cav.php?a=wuhCor1_c&i=NC_045512.2;5093;1;0&p=58&e=58&w=0&cp=1&mp=Alt+Alleles:""++++++++++++++++TG++++++++T+++++++++++++++++++++G+++++++++G+++++++++++++++++++++++++++++++++++++++++++++++T+A++++++++""@-58&f=A5094G", "CodAlignView")								
5142	C5142T	C	T	AC=16;AN=2544;AACHANGE=ORF1a:T1626I	16	orf1ab	5141	T	I	Nonsynonymous		Conserved	0.0						=hyperlink("https://data.broadinstitute.org/compbio1/cav.php?a=wuhCor1_c&i=NC_045512.2;5141;1;0&p=58&e=58&w=0&cp=1&mp=Alt+Alleles:""G+++++++++G+++++++++++++++++++++++++++++++++++++++++++++++T+A++++++++++A+++++++++++++++++++++++++++TT++++++++++++++++""@-58&f=C5142T", "CodAlignView")	=hyperlink("http://genome.ucsc.edu/cgi-bin/hgTracks?db=wuhCor1&position=NC_045512.2:5084-5200&complement_wuhCor1=0&hgt.revCmplDisp_wuhCor1=0", "UCSCview")	orf1ab	5141	T	I	Nonsynonymous		Conserved	=hyperlink("https://data.broadinstitute.org/compbio1/cav.php?a=wuhCor1_c&i=NC_045512.2;5141;1;0&p=58&e=58&w=0&cp=1&mp=Alt+Alleles:""G+++++++++G+++++++++++++++++++++++++++++++++++++++++++++++T+A++++++++++A+++++++++++++++++++++++++++TT++++++++++++++++""@-58&f=C5142T", "CodAlignView")								
5144	C5144A	C	A	AC=1;AN=2544;AACHANGE=ORF1a:L1627I	1	orf1ab	5144	L	I	Nonsynonymous		Conserved	0.0						=hyperlink("https://data.broadinstitute.org/compbio1/cav.php?a=wuhCor1_c&i=NC_045512.2;5143;1;0&p=57&e=59&w=0&cp=0&mp=Alt+Alleles:""+++++++G+++++++++++++++++++++++++++++++++++++++++++++++T+A++++++++++A+++++++++++++++++++++++++++TT+++++++++++++++++++""@-57&f=C5144A", "CodAlignView")	=hyperlink("http://genome.ucsc.edu/cgi-bin/hgTracks?db=wuhCor1&position=NC_045512.2:5087-5203&complement_wuhCor1=0&hgt.revCmplDisp_wuhCor1=0", "UCSCview")	orf1ab	5144	L	I	Nonsynonymous		Conserved	=hyperlink("https://data.broadinstitute.org/compbio1/cav.php?a=wuhCor1_c&i=NC_045512.2;5143;1;0&p=57&e=59&w=0&cp=0&mp=Alt+Alleles:""+++++++G+++++++++++++++++++++++++++++++++++++++++++++++T+A++++++++++A+++++++++++++++++++++++++++TT+++++++++++++++++++""@-57&f=C5144A", "CodAlignView")								
5155	G5155A	G	A	AC=1;AN=2544	1	orf1ab	5153	E	E	Synonymous				0.378667870834	0.289949856939	0.599087572058	1.0		=hyperlink("https://data.broadinstitute.org/compbio1/cav.php?a=wuhCor1_c&i=NC_045512.2;5154;1;0&p=59&e=57&w=0&cp=2&mp=Alt+Alleles:""++++++++++++++++++++++++++++++++++++++++++++++T+A++++++++++A+++++++++++++++++++++++++++TT++++++++++++++++++++++++++++""@-59&f=G5155A", "CodAlignView")	=hyperlink("http://genome.ucsc.edu/cgi-bin/hgTracks?db=wuhCor1&position=NC_045512.2:5096-5212&complement_wuhCor1=0&hgt.revCmplDisp_wuhCor1=0", "UCSCview")	orf1ab	5153	E	E	Synonymous			=hyperlink("https://data.broadinstitute.org/compbio1/cav.php?a=wuhCor1_c&i=NC_045512.2;5154;1;0&p=59&e=57&w=0&cp=2&mp=Alt+Alleles:""++++++++++++++++++++++++++++++++++++++++++++++T+A++++++++++A+++++++++++++++++++++++++++TT++++++++++++++++++++++++++++""@-59&f=G5155A", "CodAlignView")								
5183	C5183T	C	T	AC=2;AN=2544;AACHANGE=ORF1a:P1640S	2	orf1ab	5183	P	S	Nonsynonymous			6.97080978688						=hyperlink("https://data.broadinstitute.org/compbio1/cav.php?a=wuhCor1_c&i=NC_045512.2;5182;1;0&p=57&e=59&w=0&cp=0&mp=Alt+Alleles:""++++++++++++++++T+A++++++++++A+++++++++++++++++++++++++++TT++++++++++++++++++++++++++++++++++++++T+++++++++++++++T+++""@-57&f=C5183T", "CodAlignView")	=hyperlink("http://genome.ucsc.edu/cgi-bin/hgTracks?db=wuhCor1&position=NC_045512.2:5126-5242&complement_wuhCor1=0&hgt.revCmplDisp_wuhCor1=0", "UCSCview")	orf1ab	5183	P	S	Nonsynonymous			=hyperlink("https://data.broadinstitute.org/compbio1/cav.php?a=wuhCor1_c&i=NC_045512.2;5182;1;0&p=57&e=59&w=0&cp=0&mp=Alt+Alleles:""++++++++++++++++T+A++++++++++A+++++++++++++++++++++++++++TT++++++++++++++++++++++++++++++++++++++T+++++++++++++++T+++""@-57&f=C5183T", "CodAlignView")								
5184	C5184T	C	T	AC=1;AN=2544;AACHANGE=ORF1a:P1640L	1	orf1ab	5183	P	L	Nonsynonymous			6.97080978688						=hyperlink("https://data.broadinstitute.org/compbio1/cav.php?a=wuhCor1_c&i=NC_045512.2;5183;1;0&p=58&e=58&w=0&cp=1&mp=Alt+Alleles:""++++++++++++++++T+A++++++++++A+++++++++++++++++++++++++++TT++++++++++++++++++++++++++++++++++++++T+++++++++++++++T+++""@-58&f=C5184T", "CodAlignView")	=hyperlink("http://genome.ucsc.edu/cgi-bin/hgTracks?db=wuhCor1&position=NC_045512.2:5126-5242&complement_wuhCor1=0&hgt.revCmplDisp_wuhCor1=0", "UCSCview")	orf1ab	5183	P	L	Nonsynonymous			=hyperlink("https://data.broadinstitute.org/compbio1/cav.php?a=wuhCor1_c&i=NC_045512.2;5183;1;0&p=58&e=58&w=0&cp=1&mp=Alt+Alleles:""++++++++++++++++T+A++++++++++A+++++++++++++++++++++++++++TT++++++++++++++++++++++++++++++++++++++T+++++++++++++++T+++""@-58&f=C5184T", "CodAlignView")								
5223	C5223T	C	T	AC=1;AN=2544;AACHANGE=ORF1a:T1653I	1	orf1ab	5222	T	I	Nonsynonymous		Conserved	0.0						=hyperlink("https://data.broadinstitute.org/compbio1/cav.php?a=wuhCor1_c&i=NC_045512.2;5222;1;0&p=58&e=58&w=0&cp=1&mp=Alt+Alleles:""++++++++++++++++++TT++++++++++++++++++++++++++++++++++++++T+++++++++++++++T++++++++++++++++++++A++++++++++++++++++++T""@-58&f=C5223T", "CodAlignView")	=hyperlink("http://genome.ucsc.edu/cgi-bin/hgTracks?db=wuhCor1&position=NC_045512.2:5165-5281&complement_wuhCor1=0&hgt.revCmplDisp_wuhCor1=0", "UCSCview")	orf1ab	5222	T	I	Nonsynonymous		Conserved	=hyperlink("https://data.broadinstitute.org/compbio1/cav.php?a=wuhCor1_c&i=NC_045512.2;5222;1;0&p=58&e=58&w=0&cp=1&mp=Alt+Alleles:""++++++++++++++++++TT++++++++++++++++++++++++++++++++++++++T+++++++++++++++T++++++++++++++++++++A++++++++++++++++++++T""@-58&f=C5223T", "CodAlignView")								
5239	C5239T	C	T	AC=1;AN=2544	1	orf1ab	5237	Y	Y	Synonymous				0.654513943578	0.566985474428	0.780994697618	1.0		=hyperlink("https://data.broadinstitute.org/compbio1/cav.php?a=wuhCor1_c&i=NC_045512.2;5238;1;0&p=59&e=57&w=0&cp=2&mp=Alt+Alleles:""+++TT++++++++++++++++++++++++++++++++++++++T+++++++++++++++T++++++++++++++++++++A++++++++++++++++++++T++T+++++C++++++""@-59&f=C5239T", "CodAlignView")	=hyperlink("http://genome.ucsc.edu/cgi-bin/hgTracks?db=wuhCor1&position=NC_045512.2:5180-5296&complement_wuhCor1=0&hgt.revCmplDisp_wuhCor1=0", "UCSCview")	orf1ab	5237	Y	Y	Synonymous			=hyperlink("https://data.broadinstitute.org/compbio1/cav.php?a=wuhCor1_c&i=NC_045512.2;5238;1;0&p=59&e=57&w=0&cp=2&mp=Alt+Alleles:""+++TT++++++++++++++++++++++++++++++++++++++T+++++++++++++++T++++++++++++++++++++A++++++++++++++++++++T++T+++++C++++++""@-59&f=C5239T", "CodAlignView")								
5260	T5260A	T	A	AC=1;AN=2544	1	orf1ab	5258	T	T	Synonymous	4way			0.588295168026	0.473741760797	0.693442517242	1.0		=hyperlink("https://data.broadinstitute.org/compbio1/cav.php?a=wuhCor1_c&i=NC_045512.2;5259;1;0&p=59&e=57&w=0&cp=2&mp=Alt+Alleles:""++++++++++++++++++++++T+++++++++++++++T++++++++++++++++++++A++++++++++++++++++++T++T+++++C++++++++++T++++++++++++++++""@-59&f=T5260A", "CodAlignView")	=hyperlink("http://genome.ucsc.edu/cgi-bin/hgTracks?db=wuhCor1&position=NC_045512.2:5201-5317&complement_wuhCor1=0&hgt.revCmplDisp_wuhCor1=0", "UCSCview")	orf1ab	5258	T	T	Synonymous	4way		=hyperlink("https://data.broadinstitute.org/compbio1/cav.php?a=wuhCor1_c&i=NC_045512.2;5259;1;0&p=59&e=57&w=0&cp=2&mp=Alt+Alleles:""++++++++++++++++++++++T+++++++++++++++T++++++++++++++++++++A++++++++++++++++++++T++T+++++C++++++++++T++++++++++++++++""@-59&f=T5260A", "CodAlignView")								
5281	C5281T	C	T	AC=1;AN=2544	1	orf1ab	5279	N	N	Synonymous				0.751263314666	0.603776271856	0.81177575307	1.0		=hyperlink("https://data.broadinstitute.org/compbio1/cav.php?a=wuhCor1_c&i=NC_045512.2;5280;1;0&p=59&e=57&w=0&cp=2&mp=Alt+Alleles:""+T+++++++++++++++T++++++++++++++++++++A++++++++++++++++++++T++T+++++C++++++++++T++++++++++++++++++++A++T++++++T++++++""@-59&f=C5281T", "CodAlignView")	=hyperlink("http://genome.ucsc.edu/cgi-bin/hgTracks?db=wuhCor1&position=NC_045512.2:5222-5338&complement_wuhCor1=0&hgt.revCmplDisp_wuhCor1=0", "UCSCview")	orf1ab	5279	N	N	Synonymous			=hyperlink("https://data.broadinstitute.org/compbio1/cav.php?a=wuhCor1_c&i=NC_045512.2;5280;1;0&p=59&e=57&w=0&cp=2&mp=Alt+Alleles:""+T+++++++++++++++T++++++++++++++++++++A++++++++++++++++++++T++T+++++C++++++++++T++++++++++++++++++++A++T++++++T++++++""@-59&f=C5281T", "CodAlignView")								
5284	C5284T	C	T	AC=4;AN=2544	4	orf1ab	5282	N	N	Synonymous				4.39121258906	0.0125743425361				=hyperlink("https://data.broadinstitute.org/compbio1/cav.php?a=wuhCor1_c&i=NC_045512.2;5283;1;0&p=59&e=57&w=0&cp=2&mp=Alt+Alleles:""++++++++++++++T++++++++++++++++++++A++++++++++++++++++++T++T+++++C++++++++++T++++++++++++++++++++A++T++++++T+++++++T+""@-59&f=C5284T", "CodAlignView")	=hyperlink("http://genome.ucsc.edu/cgi-bin/hgTracks?db=wuhCor1&position=NC_045512.2:5225-5341&complement_wuhCor1=0&hgt.revCmplDisp_wuhCor1=0", "UCSCview")	orf1ab	5282	N	N	Synonymous			=hyperlink("https://data.broadinstitute.org/compbio1/cav.php?a=wuhCor1_c&i=NC_045512.2;5283;1;0&p=59&e=57&w=0&cp=2&mp=Alt+Alleles:""++++++++++++++T++++++++++++++++++++A++++++++++++++++++++T++T+++++C++++++++++T++++++++++++++++++++A++T++++++T+++++++T+""@-59&f=C5284T", "CodAlignView")								
5290	T5290C	T	C	AC=1;AN=2544	1	orf1ab	5288	Y	Y	Synonymous				0.59669138168	0.511947554515	0.733965626626	1.0		=hyperlink("https://data.broadinstitute.org/compbio1/cav.php?a=wuhCor1_c&i=NC_045512.2;5289;1;0&p=59&e=57&w=0&cp=2&mp=Alt+Alleles:""++++++++T++++++++++++++++++++A++++++++++++++++++++T++T+++++C++++++++++T++++++++++++++++++++A++T++++++T+++++++T+++++++""@-59&f=T5290C", "CodAlignView")	=hyperlink("http://genome.ucsc.edu/cgi-bin/hgTracks?db=wuhCor1&position=NC_045512.2:5231-5347&complement_wuhCor1=0&hgt.revCmplDisp_wuhCor1=0", "UCSCview")	orf1ab	5288	Y	Y	Synonymous			=hyperlink("https://data.broadinstitute.org/compbio1/cav.php?a=wuhCor1_c&i=NC_045512.2;5289;1;0&p=59&e=57&w=0&cp=2&mp=Alt+Alleles:""++++++++T++++++++++++++++++++A++++++++++++++++++++T++T+++++C++++++++++T++++++++++++++++++++A++T++++++T+++++++T+++++++""@-59&f=T5290C", "CodAlignView")								
5301	C5301T	C	T	AC=1;AN=2544;AACHANGE=ORF1a:A1679V	1	orf1ab	5300	A	V	Nonsynonymous			1.32085412143						=hyperlink("https://data.broadinstitute.org/compbio1/cav.php?a=wuhCor1_c&i=NC_045512.2;5300;1;0&p=58&e=58&w=0&cp=1&mp=Alt+Alleles:""+++++++++++++++++A++++++++++++++++++++T++T+++++C++++++++++T++++++++++++++++++++A++T++++++T+++++++T+++++++T++++++++T++""@-58&f=C5301T", "CodAlignView")	=hyperlink("http://genome.ucsc.edu/cgi-bin/hgTracks?db=wuhCor1&position=NC_045512.2:5243-5359&complement_wuhCor1=0&hgt.revCmplDisp_wuhCor1=0", "UCSCview")	orf1ab	5300	A	V	Nonsynonymous			=hyperlink("https://data.broadinstitute.org/compbio1/cav.php?a=wuhCor1_c&i=NC_045512.2;5300;1;0&p=58&e=58&w=0&cp=1&mp=Alt+Alleles:""+++++++++++++++++A++++++++++++++++++++T++T+++++C++++++++++T++++++++++++++++++++A++T++++++T+++++++T+++++++T++++++++T++""@-58&f=C5301T", "CodAlignView")								
5322	T5322A	T	A	AC=2;AN=2544;AACHANGE=ORF1a:I1686K	2	orf1ab	5321	I	K	Nonsynonymous			5.18862130899						=hyperlink("https://data.broadinstitute.org/compbio1/cav.php?a=wuhCor1_c&i=NC_045512.2;5321;1;0&p=58&e=58&w=0&cp=1&mp=Alt+Alleles:""+++++++++++++++++T++T+++++C++++++++++T++++++++++++++++++++A++T++++++T+++++++T+++++++T++++++++T+++++++++++++++++++++++""@-58&f=T5322A", "CodAlignView")	=hyperlink("http://genome.ucsc.edu/cgi-bin/hgTracks?db=wuhCor1&position=NC_045512.2:5264-5380&complement_wuhCor1=0&hgt.revCmplDisp_wuhCor1=0", "UCSCview")	orf1ab	5321	I	K	Nonsynonymous			=hyperlink("https://data.broadinstitute.org/compbio1/cav.php?a=wuhCor1_c&i=NC_045512.2;5321;1;0&p=58&e=58&w=0&cp=1&mp=Alt+Alleles:""+++++++++++++++++T++T+++++C++++++++++T++++++++++++++++++++A++T++++++T+++++++T+++++++T++++++++T+++++++++++++++++++++++""@-58&f=T5322A", "CodAlignView")								
5325	A5325T	A	T	AC=1;AN=2544;AACHANGE=ORF1a:E1687V	1	orf1ab	5324	E	V	Nonsynonymous			1.32705397509						=hyperlink("https://data.broadinstitute.org/compbio1/cav.php?a=wuhCor1_c&i=NC_045512.2;5324;1;0&p=58&e=58&w=0&cp=1&mp=Alt+Alleles:""++++++++++++++T++T+++++C++++++++++T++++++++++++++++++++A++T++++++T+++++++T+++++++T++++++++T++++++++++++++++++++++++++""@-58&f=A5325T", "CodAlignView")	=hyperlink("http://genome.ucsc.edu/cgi-bin/hgTracks?db=wuhCor1&position=NC_045512.2:5267-5383&complement_wuhCor1=0&hgt.revCmplDisp_wuhCor1=0", "UCSCview")	orf1ab	5324	E	V	Nonsynonymous			=hyperlink("https://data.broadinstitute.org/compbio1/cav.php?a=wuhCor1_c&i=NC_045512.2;5324;1;0&p=58&e=58&w=0&cp=1&mp=Alt+Alleles:""++++++++++++++T++T+++++C++++++++++T++++++++++++++++++++A++T++++++T+++++++T+++++++T++++++++T++++++++++++++++++++++++++""@-58&f=A5325T", "CodAlignView")								
5332	G5332T	G	T	AC=1;AN=2544;AACHANGE=ORF1a:K1689N	1	orf1ab	5330	K	N	Nonsynonymous		Conserved	0.0						=hyperlink("https://data.broadinstitute.org/compbio1/cav.php?a=wuhCor1_c&i=NC_045512.2;5331;1;0&p=59&e=57&w=0&cp=2&mp=Alt+Alleles:""++++++++T++T+++++C++++++++++T++++++++++++++++++++A++T++++++T+++++++T+++++++T++++++++T++++++++++++++++++++++++++++++++""@-59&f=G5332T", "CodAlignView")	=hyperlink("http://genome.ucsc.edu/cgi-bin/hgTracks?db=wuhCor1&position=NC_045512.2:5273-5389&complement_wuhCor1=0&hgt.revCmplDisp_wuhCor1=0", "UCSCview")	orf1ab	5330	K	N	Nonsynonymous		Conserved	=hyperlink("https://data.broadinstitute.org/compbio1/cav.php?a=wuhCor1_c&i=NC_045512.2;5331;1;0&p=59&e=57&w=0&cp=2&mp=Alt+Alleles:""++++++++T++T+++++C++++++++++T++++++++++++++++++++A++T++++++T+++++++T+++++++T++++++++T++++++++++++++++++++++++++++++++""@-59&f=G5332T", "CodAlignView")								
5340	C5340T	C	T	AC=1;AN=2544;AACHANGE=ORF1a:P1692L	1	orf1ab	5339	P	L	Nonsynonymous			1.23531086252						=hyperlink("https://data.broadinstitute.org/compbio1/cav.php?a=wuhCor1_c&i=NC_045512.2;5339;1;0&p=58&e=58&w=0&cp=1&mp=Alt+Alleles:""++T+++++C++++++++++T++++++++++++++++++++A++T++++++T+++++++T+++++++T++++++++T+++++++++++++++++++++++++++++++++++++++++""@-58&f=C5340T", "CodAlignView")	=hyperlink("http://genome.ucsc.edu/cgi-bin/hgTracks?db=wuhCor1&position=NC_045512.2:5282-5398&complement_wuhCor1=0&hgt.revCmplDisp_wuhCor1=0", "UCSCview")	orf1ab	5339	P	L	Nonsynonymous			=hyperlink("https://data.broadinstitute.org/compbio1/cav.php?a=wuhCor1_c&i=NC_045512.2;5339;1;0&p=58&e=58&w=0&cp=1&mp=Alt+Alleles:""++T+++++C++++++++++T++++++++++++++++++++A++T++++++T+++++++T+++++++T++++++++T+++++++++++++++++++++++++++++++++++++++++""@-58&f=C5340T", "CodAlignView")								
5348	C5348T	C	T	AC=1;AN=2544	1	orf1ab	5348	L	L	Synonymous				3.47277314134	0.00687543931975				=hyperlink("https://data.broadinstitute.org/compbio1/cav.php?a=wuhCor1_c&i=NC_045512.2;5347;1;0&p=57&e=59&w=0&cp=0&mp=Alt+Alleles:""++++++++++T++++++++++++++++++++A++T++++++T+++++++T+++++++T++++++++T++++++++++++++++++++++++++++++++++++++++++++++++++""@-57&f=C5348T", "CodAlignView")	=hyperlink("http://genome.ucsc.edu/cgi-bin/hgTracks?db=wuhCor1&position=NC_045512.2:5291-5407&complement_wuhCor1=0&hgt.revCmplDisp_wuhCor1=0", "UCSCview")	orf1ab	5348	L	L	Synonymous			=hyperlink("https://data.broadinstitute.org/compbio1/cav.php?a=wuhCor1_c&i=NC_045512.2;5347;1;0&p=57&e=59&w=0&cp=0&mp=Alt+Alleles:""++++++++++T++++++++++++++++++++A++T++++++T+++++++T+++++++T++++++++T++++++++++++++++++++++++++++++++++++++++++++++++++""@-57&f=C5348T", "CodAlignView")								
5357	G5357T	G	T	AC=1;AN=2544;AACHANGE=ORF1a:A1698S	1	orf1ab	5357	A	S	Nonsynonymous		Conserved	0.0						=hyperlink("https://data.broadinstitute.org/compbio1/cav.php?a=wuhCor1_c&i=NC_045512.2;5356;1;0&p=57&e=59&w=0&cp=0&mp=Alt+Alleles:""+T++++++++++++++++++++A++T++++++T+++++++T+++++++T++++++++T+++++++++++++++++++++++++++++++++++++++++++++++++++++++++++""@-57&f=G5357T", "CodAlignView")	=hyperlink("http://genome.ucsc.edu/cgi-bin/hgTracks?db=wuhCor1&position=NC_045512.2:5300-5416&complement_wuhCor1=0&hgt.revCmplDisp_wuhCor1=0", "UCSCview")	orf1ab	5357	A	S	Nonsynonymous		Conserved	=hyperlink("https://data.broadinstitute.org/compbio1/cav.php?a=wuhCor1_c&i=NC_045512.2;5356;1;0&p=57&e=59&w=0&cp=0&mp=Alt+Alleles:""+T++++++++++++++++++++A++T++++++T+++++++T+++++++T++++++++T+++++++++++++++++++++++++++++++++++++++++++++++++++++++++++""@-57&f=G5357T", "CodAlignView")								
5457	C5457T	C	T	AC=1;AN=2544;AACHANGE=ORF1a:T1731I	1	orf1ab	5456	T	I	Nonsynonymous		Conserved	0.0						=hyperlink("https://data.broadinstitute.org/compbio1/cav.php?a=wuhCor1_c&i=NC_045512.2;5456;1;0&p=58&e=58&w=0&cp=1&mp=Alt+Alleles:""++++++++++++++++++++++++++++++++++++++++++++++++++++++++++T+++++++AG+++++++++++++++++++++++++++++++++++++++++C+++T+++""@-58&f=C5457T", "CodAlignView")	=hyperlink("http://genome.ucsc.edu/cgi-bin/hgTracks?db=wuhCor1&position=NC_045512.2:5399-5515&complement_wuhCor1=0&hgt.revCmplDisp_wuhCor1=0", "UCSCview")	orf1ab	5456	T	I	Nonsynonymous		Conserved	=hyperlink("https://data.broadinstitute.org/compbio1/cav.php?a=wuhCor1_c&i=NC_045512.2;5456;1;0&p=58&e=58&w=0&cp=1&mp=Alt+Alleles:""++++++++++++++++++++++++++++++++++++++++++++++++++++++++++T+++++++AG+++++++++++++++++++++++++++++++++++++++++C+++T+++""@-58&f=C5457T", "CodAlignView")								
5465	T5465A	T	A	AC=1;AN=2544;AACHANGE=ORF1a:Y1734N	1	orf1ab	5465	Y	N	Nonsynonymous			1.39747238538						=hyperlink("https://data.broadinstitute.org/compbio1/cav.php?a=wuhCor1_c&i=NC_045512.2;5464;1;0&p=57&e=59&w=0&cp=0&mp=Alt+Alleles:""+++++++++++++++++++++++++++++++++++++++++++++++++T+++++++AG+++++++++++++++++++++++++++++++++++++++++C+++T++++++++++++""@-57&f=T5465A", "CodAlignView")	=hyperlink("http://genome.ucsc.edu/cgi-bin/hgTracks?db=wuhCor1&position=NC_045512.2:5408-5524&complement_wuhCor1=0&hgt.revCmplDisp_wuhCor1=0", "UCSCview")	orf1ab	5465	Y	N	Nonsynonymous			=hyperlink("https://data.broadinstitute.org/compbio1/cav.php?a=wuhCor1_c&i=NC_045512.2;5464;1;0&p=57&e=59&w=0&cp=0&mp=Alt+Alleles:""+++++++++++++++++++++++++++++++++++++++++++++++++T+++++++AG+++++++++++++++++++++++++++++++++++++++++C+++T++++++++++++""@-57&f=T5465A", "CodAlignView")								
5466	A5466G	A	G	AC=1;AN=2544;AACHANGE=ORF1a:Y1734C	1	orf1ab	5465	Y	C	Nonsynonymous			1.39747238538						=hyperlink("https://data.broadinstitute.org/compbio1/cav.php?a=wuhCor1_c&i=NC_045512.2;5465;1;0&p=58&e=58&w=0&cp=1&mp=Alt+Alleles:""+++++++++++++++++++++++++++++++++++++++++++++++++T+++++++AG+++++++++++++++++++++++++++++++++++++++++C+++T++++++++++++""@-58&f=A5466G", "CodAlignView")	=hyperlink("http://genome.ucsc.edu/cgi-bin/hgTracks?db=wuhCor1&position=NC_045512.2:5408-5524&complement_wuhCor1=0&hgt.revCmplDisp_wuhCor1=0", "UCSCview")	orf1ab	5465	Y	C	Nonsynonymous			=hyperlink("https://data.broadinstitute.org/compbio1/cav.php?a=wuhCor1_c&i=NC_045512.2;5465;1;0&p=58&e=58&w=0&cp=1&mp=Alt+Alleles:""+++++++++++++++++++++++++++++++++++++++++++++++++T+++++++AG+++++++++++++++++++++++++++++++++++++++++C+++T++++++++++++""@-58&f=A5466G", "CodAlignView")								
5508	T5508C	T	C	AC=1;AN=2544;AACHANGE=ORF1a:L1748S	1	orf1ab	5507	L	S	Nonsynonymous		Conserved	0.0						=hyperlink("https://data.broadinstitute.org/compbio1/cav.php?a=wuhCor1_c&i=NC_045512.2;5507;1;0&p=58&e=58&w=0&cp=1&mp=Alt+Alleles:""+++++++T+++++++AG+++++++++++++++++++++++++++++++++++++++++C+++T+++++++++++++++++++++++G++A++++T++++++++++++++++++++++""@-58&f=T5508C", "CodAlignView")	=hyperlink("http://genome.ucsc.edu/cgi-bin/hgTracks?db=wuhCor1&position=NC_045512.2:5450-5566&complement_wuhCor1=0&hgt.revCmplDisp_wuhCor1=0", "UCSCview")	orf1ab	5507	L	S	Nonsynonymous		Conserved	=hyperlink("https://data.broadinstitute.org/compbio1/cav.php?a=wuhCor1_c&i=NC_045512.2;5507;1;0&p=58&e=58&w=0&cp=1&mp=Alt+Alleles:""+++++++T+++++++AG+++++++++++++++++++++++++++++++++++++++++C+++T+++++++++++++++++++++++G++A++++T++++++++++++++++++++++""@-58&f=T5508C", "CodAlignView")								
5512	C5512T	C	T	AC=2;AN=2544	2	orf1ab	5510	N	N	Synonymous				0.431364869679	0.422517526989	0.66318646395	1.0		=hyperlink("https://data.broadinstitute.org/compbio1/cav.php?a=wuhCor1_c&i=NC_045512.2;5511;1;0&p=59&e=57&w=0&cp=2&mp=Alt+Alleles:""++++T+++++++AG+++++++++++++++++++++++++++++++++++++++++C+++T+++++++++++++++++++++++G++A++++T+++++++++++++++++++++++++""@-59&f=C5512T", "CodAlignView")	=hyperlink("http://genome.ucsc.edu/cgi-bin/hgTracks?db=wuhCor1&position=NC_045512.2:5453-5569&complement_wuhCor1=0&hgt.revCmplDisp_wuhCor1=0", "UCSCview")	orf1ab	5510	N	N	Synonymous			=hyperlink("https://data.broadinstitute.org/compbio1/cav.php?a=wuhCor1_c&i=NC_045512.2;5511;1;0&p=59&e=57&w=0&cp=2&mp=Alt+Alleles:""++++T+++++++AG+++++++++++++++++++++++++++++++++++++++++C+++T+++++++++++++++++++++++G++A++++T+++++++++++++++++++++++++""@-59&f=C5512T", "CodAlignView")								
5536	A5536G	A	G	AC=1;AN=2544	1	orf1ab	5534	Q	Q	Synonymous				0.931826317775	0.913485851374	0.961383985903	1.0		=hyperlink("https://data.broadinstitute.org/compbio1/cav.php?a=wuhCor1_c&i=NC_045512.2;5535;1;0&p=59&e=57&w=0&cp=2&mp=Alt+Alleles:""+++++++++++++++++++++++++++++++C+++T+++++++++++++++++++++++G++A++++T+++++++++++++++++++++++++++T+++++++++++++++++++++""@-59&f=A5536G", "CodAlignView")	=hyperlink("http://genome.ucsc.edu/cgi-bin/hgTracks?db=wuhCor1&position=NC_045512.2:5477-5593&complement_wuhCor1=0&hgt.revCmplDisp_wuhCor1=0", "UCSCview")	orf1ab	5534	Q	Q	Synonymous			=hyperlink("https://data.broadinstitute.org/compbio1/cav.php?a=wuhCor1_c&i=NC_045512.2;5535;1;0&p=59&e=57&w=0&cp=2&mp=Alt+Alleles:""+++++++++++++++++++++++++++++++C+++T+++++++++++++++++++++++G++A++++T+++++++++++++++++++++++++++T+++++++++++++++++++++""@-59&f=A5536G", "CodAlignView")								
5539	G5539A	G	A	AC=1;AN=2544	1	orf1ab	5537	Q	Q	Synonymous				1.189657136	0.786727112142				=hyperlink("https://data.broadinstitute.org/compbio1/cav.php?a=wuhCor1_c&i=NC_045512.2;5538;1;0&p=59&e=57&w=0&cp=2&mp=Alt+Alleles:""++++++++++++++++++++++++++++C+++T+++++++++++++++++++++++G++A++++T+++++++++++++++++++++++++++T++++++++++++++++++++++++""@-59&f=G5539A", "CodAlignView")	=hyperlink("http://genome.ucsc.edu/cgi-bin/hgTracks?db=wuhCor1&position=NC_045512.2:5480-5596&complement_wuhCor1=0&hgt.revCmplDisp_wuhCor1=0", "UCSCview")	orf1ab	5537	Q	Q	Synonymous			=hyperlink("https://data.broadinstitute.org/compbio1/cav.php?a=wuhCor1_c&i=NC_045512.2;5538;1;0&p=59&e=57&w=0&cp=2&mp=Alt+Alleles:""++++++++++++++++++++++++++++C+++T+++++++++++++++++++++++G++A++++T+++++++++++++++++++++++++++T++++++++++++++++++++++++""@-59&f=G5539A", "CodAlignView")								
5544	C5544T	C	T	AC=1;AN=2544;AACHANGE=ORF1a:T1760I	1	orf1ab	5543	T	I	Nonsynonymous		Conserved	0.0						=hyperlink("https://data.broadinstitute.org/compbio1/cav.php?a=wuhCor1_c&i=NC_045512.2;5543;1;0&p=58&e=58&w=0&cp=1&mp=Alt+Alleles:""++++++++++++++++++++++C+++T+++++++++++++++++++++++G++A++++T+++++++++++++++++++++++++++T++++++++++++++++++++++++++++++""@-58&f=C5544T", "CodAlignView")	=hyperlink("http://genome.ucsc.edu/cgi-bin/hgTracks?db=wuhCor1&position=NC_045512.2:5486-5602&complement_wuhCor1=0&hgt.revCmplDisp_wuhCor1=0", "UCSCview")	orf1ab	5543	T	I	Nonsynonymous		Conserved	=hyperlink("https://data.broadinstitute.org/compbio1/cav.php?a=wuhCor1_c&i=NC_045512.2;5543;1;0&p=58&e=58&w=0&cp=1&mp=Alt+Alleles:""++++++++++++++++++++++C+++T+++++++++++++++++++++++G++A++++T+++++++++++++++++++++++++++T++++++++++++++++++++++++++++++""@-58&f=C5544T", "CodAlignView")								
5572	G5572T	G	T	AC=1;AN=2544;AACHANGE=ORF1a:M1769I	1	orf1ab	5570	M	I	Nonsynonymous		Conserved	0.0						=hyperlink("https://data.broadinstitute.org/compbio1/cav.php?a=wuhCor1_c&i=NC_045512.2;5571;1;0&p=59&e=57&w=0&cp=2&mp=Alt+Alleles:""+++++++++++++++++++++++G++A++++T+++++++++++++++++++++++++++T+++++++++++++++++++++++++++++++++++G+++++++++++++T+++++++""@-59&f=G5572T", "CodAlignView")	=hyperlink("http://genome.ucsc.edu/cgi-bin/hgTracks?db=wuhCor1&position=NC_045512.2:5513-5629&complement_wuhCor1=0&hgt.revCmplDisp_wuhCor1=0", "UCSCview")	orf1ab	5570	M	I	Nonsynonymous		Conserved	=hyperlink("https://data.broadinstitute.org/compbio1/cav.php?a=wuhCor1_c&i=NC_045512.2;5571;1;0&p=59&e=57&w=0&cp=2&mp=Alt+Alleles:""+++++++++++++++++++++++G++A++++T+++++++++++++++++++++++++++T+++++++++++++++++++++++++++++++++++G+++++++++++++T+++++++""@-59&f=G5572T", "CodAlignView")								
5608	A5608G	A	G	AC=1;AN=2544	1	orf1ab	5606	K	K	Synonymous				1.37024036699	0.564728236625				=hyperlink("https://data.broadinstitute.org/compbio1/cav.php?a=wuhCor1_c&i=NC_045512.2;5607;1;0&p=59&e=57&w=0&cp=2&mp=Alt+Alleles:""+++++++++++++++++++++++T+++++++++++++++++++++++++++++++++++G+++++++++++++T+++++++++++++++++++++++++++++++T++A+++++++A""@-59&f=A5608G", "CodAlignView")	=hyperlink("http://genome.ucsc.edu/cgi-bin/hgTracks?db=wuhCor1&position=NC_045512.2:5549-5665&complement_wuhCor1=0&hgt.revCmplDisp_wuhCor1=0", "UCSCview")	orf1ab	5606	K	K	Synonymous			=hyperlink("https://data.broadinstitute.org/compbio1/cav.php?a=wuhCor1_c&i=NC_045512.2;5607;1;0&p=59&e=57&w=0&cp=2&mp=Alt+Alleles:""+++++++++++++++++++++++T+++++++++++++++++++++++++++++++++++G+++++++++++++T+++++++++++++++++++++++++++++++T++A+++++++A""@-59&f=A5608G", "CodAlignView")								
5622	C5622T	C	T	AC=1;AN=2544;AACHANGE=ORF1a:P1786L	1	orf1ab	5621	P	L	Nonsynonymous			2.57328652005						=hyperlink("https://data.broadinstitute.org/compbio1/cav.php?a=wuhCor1_c&i=NC_045512.2;5621;1;0&p=58&e=58&w=0&cp=1&mp=Alt+Alleles:""++++++++T+++++++++++++++++++++++++++++++++++G+++++++++++++T+++++++++++++++++++++++++++++++T++A+++++++A++++++T++++++++""@-58&f=C5622T", "CodAlignView")	=hyperlink("http://genome.ucsc.edu/cgi-bin/hgTracks?db=wuhCor1&position=NC_045512.2:5564-5680&complement_wuhCor1=0&hgt.revCmplDisp_wuhCor1=0", "UCSCview")	orf1ab	5621	P	L	Nonsynonymous			=hyperlink("https://data.broadinstitute.org/compbio1/cav.php?a=wuhCor1_c&i=NC_045512.2;5621;1;0&p=58&e=58&w=0&cp=1&mp=Alt+Alleles:""++++++++T+++++++++++++++++++++++++++++++++++G+++++++++++++T+++++++++++++++++++++++++++++++T++A+++++++A++++++T++++++++""@-58&f=C5622T", "CodAlignView")								
5654	C5654T	C	T	AC=1;AN=2544	1	orf1ab	5654	L	L	Synonymous				1.93464929245	0.144831180718				=hyperlink("https://data.broadinstitute.org/compbio1/cav.php?a=wuhCor1_c&i=NC_045512.2;5653;1;0&p=57&e=59&w=0&cp=0&mp=Alt+Alleles:""+++++++++++G+++++++++++++T+++++++++++++++++++++++++++++++T++A+++++++A++++++T++++++++++++++++++++++++++++++GT+++++++++""@-57&f=C5654T", "CodAlignView")	=hyperlink("http://genome.ucsc.edu/cgi-bin/hgTracks?db=wuhCor1&position=NC_045512.2:5597-5713&complement_wuhCor1=0&hgt.revCmplDisp_wuhCor1=0", "UCSCview")	orf1ab	5654	L	L	Synonymous			=hyperlink("https://data.broadinstitute.org/compbio1/cav.php?a=wuhCor1_c&i=NC_045512.2;5653;1;0&p=57&e=59&w=0&cp=0&mp=Alt+Alleles:""+++++++++++G+++++++++++++T+++++++++++++++++++++++++++++++T++A+++++++A++++++T++++++++++++++++++++++++++++++GT+++++++++""@-57&f=C5654T", "CodAlignView")								
5657	G5657A	G	A	AC=1;AN=2544;AACHANGE=ORF1a:V1798I	1	orf1ab	5657	V	I	Nonsynonymous			1.31524715237						=hyperlink("https://data.broadinstitute.org/compbio1/cav.php?a=wuhCor1_c&i=NC_045512.2;5656;1;0&p=57&e=59&w=0&cp=0&mp=Alt+Alleles:""++++++++G+++++++++++++T+++++++++++++++++++++++++++++++T++A+++++++A++++++T++++++++++++++++++++++++++++++GT+++++++++++T""@-57&f=G5657A", "CodAlignView")	=hyperlink("http://genome.ucsc.edu/cgi-bin/hgTracks?db=wuhCor1&position=NC_045512.2:5600-5716&complement_wuhCor1=0&hgt.revCmplDisp_wuhCor1=0", "UCSCview")	orf1ab	5657	V	I	Nonsynonymous			=hyperlink("https://data.broadinstitute.org/compbio1/cav.php?a=wuhCor1_c&i=NC_045512.2;5656;1;0&p=57&e=59&w=0&cp=0&mp=Alt+Alleles:""++++++++G+++++++++++++T+++++++++++++++++++++++++++++++T++A+++++++A++++++T++++++++++++++++++++++++++++++GT+++++++++++T""@-57&f=G5657A", "CodAlignView")								
5665	G5665A	G	A	AC=1;AN=2544	1	orf1ab	5663	Q	Q	Synonymous				1.04992892398	0.955032165572				=hyperlink("https://data.broadinstitute.org/compbio1/cav.php?a=wuhCor1_c&i=NC_045512.2;5664;1;0&p=59&e=57&w=0&cp=2&mp=Alt+Alleles:""++G+++++++++++++T+++++++++++++++++++++++++++++++T++A+++++++A++++++T++++++++++++++++++++++++++++++GT+++++++++++TT+++++""@-59&f=G5665A", "CodAlignView")	=hyperlink("http://genome.ucsc.edu/cgi-bin/hgTracks?db=wuhCor1&position=NC_045512.2:5606-5722&complement_wuhCor1=0&hgt.revCmplDisp_wuhCor1=0", "UCSCview")	orf1ab	5663	Q	Q	Synonymous			=hyperlink("https://data.broadinstitute.org/compbio1/cav.php?a=wuhCor1_c&i=NC_045512.2;5664;1;0&p=59&e=57&w=0&cp=2&mp=Alt+Alleles:""++G+++++++++++++T+++++++++++++++++++++++++++++++T++A+++++++A++++++T++++++++++++++++++++++++++++++GT+++++++++++TT+++++""@-59&f=G5665A", "CodAlignView")								
5672	C5672T	C	T	AC=1;AN=2544;AACHANGE=ORF1a:P1803S	1	orf1ab	5672	P	S	Nonsynonymous			2.70638677271						=hyperlink("https://data.broadinstitute.org/compbio1/cav.php?a=wuhCor1_c&i=NC_045512.2;5671;1;0&p=57&e=59&w=0&cp=0&mp=Alt+Alleles:""+++++++T+++++++++++++++++++++++++++++++T++A+++++++A++++++T++++++++++++++++++++++++++++++GT+++++++++++TT++++++++++++T+""@-57&f=C5672T", "CodAlignView")	=hyperlink("http://genome.ucsc.edu/cgi-bin/hgTracks?db=wuhCor1&position=NC_045512.2:5615-5731&complement_wuhCor1=0&hgt.revCmplDisp_wuhCor1=0", "UCSCview")	orf1ab	5672	P	S	Nonsynonymous			=hyperlink("https://data.broadinstitute.org/compbio1/cav.php?a=wuhCor1_c&i=NC_045512.2;5671;1;0&p=57&e=59&w=0&cp=0&mp=Alt+Alleles:""+++++++T+++++++++++++++++++++++++++++++T++A+++++++A++++++T++++++++++++++++++++++++++++++GT+++++++++++TT++++++++++++T+""@-57&f=C5672T", "CodAlignView")								
5703	A5703G	A	G	AC=1;AN=2544;AACHANGE=ORF1a:Q1813R	1	orf1ab	5702	Q	R	Nonsynonymous			1.39267432705						=hyperlink("https://data.broadinstitute.org/compbio1/cav.php?a=wuhCor1_c&i=NC_045512.2;5702;1;0&p=58&e=58&w=0&cp=1&mp=Alt+Alleles:""+++++++++T++A+++++++A++++++T++++++++++++++++++++++++++++++GT+++++++++++TT++++++++++++T+++++++++++++++++++++++++++++++""@-58&f=A5703G", "CodAlignView")	=hyperlink("http://genome.ucsc.edu/cgi-bin/hgTracks?db=wuhCor1&position=NC_045512.2:5645-5761&complement_wuhCor1=0&hgt.revCmplDisp_wuhCor1=0", "UCSCview")	orf1ab	5702	Q	R	Nonsynonymous			=hyperlink("https://data.broadinstitute.org/compbio1/cav.php?a=wuhCor1_c&i=NC_045512.2;5702;1;0&p=58&e=58&w=0&cp=1&mp=Alt+Alleles:""+++++++++T++A+++++++A++++++T++++++++++++++++++++++++++++++GT+++++++++++TT++++++++++++T+++++++++++++++++++++++++++++++""@-58&f=A5703G", "CodAlignView")								
5704	G5704T	G	T	AC=1;AN=2544;AACHANGE=ORF1a:Q1813H	1	orf1ab	5702	Q	H	Nonsynonymous			1.39267432705						=hyperlink("https://data.broadinstitute.org/compbio1/cav.php?a=wuhCor1_c&i=NC_045512.2;5703;1;0&p=59&e=57&w=0&cp=2&mp=Alt+Alleles:""+++++++++T++A+++++++A++++++T++++++++++++++++++++++++++++++GT+++++++++++TT++++++++++++T+++++++++++++++++++++++++++++++""@-59&f=G5704T", "CodAlignView")	=hyperlink("http://genome.ucsc.edu/cgi-bin/hgTracks?db=wuhCor1&position=NC_045512.2:5645-5761&complement_wuhCor1=0&hgt.revCmplDisp_wuhCor1=0", "UCSCview")	orf1ab	5702	Q	H	Nonsynonymous			=hyperlink("https://data.broadinstitute.org/compbio1/cav.php?a=wuhCor1_c&i=NC_045512.2;5703;1;0&p=59&e=57&w=0&cp=2&mp=Alt+Alleles:""+++++++++T++A+++++++A++++++T++++++++++++++++++++++++++++++GT+++++++++++TT++++++++++++T+++++++++++++++++++++++++++++++""@-59&f=G5704T", "CodAlignView")								
5716	G5716T	G	T	AC=1;AN=2544;AACHANGE=ORF1a:K1817N	1	orf1ab	5714	K	N	Nonsynonymous			3.67642684257						=hyperlink("https://data.broadinstitute.org/compbio1/cav.php?a=wuhCor1_c&i=NC_045512.2;5715;1;0&p=59&e=57&w=0&cp=2&mp=Alt+Alleles:""A+++++++A++++++T++++++++++++++++++++++++++++++GT+++++++++++TT++++++++++++T+++++++++++++++++++++++++++++++++++++++++++""@-59&f=G5716T", "CodAlignView")	=hyperlink("http://genome.ucsc.edu/cgi-bin/hgTracks?db=wuhCor1&position=NC_045512.2:5657-5773&complement_wuhCor1=0&hgt.revCmplDisp_wuhCor1=0", "UCSCview")	orf1ab	5714	K	N	Nonsynonymous			=hyperlink("https://data.broadinstitute.org/compbio1/cav.php?a=wuhCor1_c&i=NC_045512.2;5715;1;0&p=59&e=57&w=0&cp=2&mp=Alt+Alleles:""A+++++++A++++++T++++++++++++++++++++++++++++++GT+++++++++++TT++++++++++++T+++++++++++++++++++++++++++++++++++++++++++""@-59&f=G5716T", "CodAlignView")								
5717	C5717T	C	T	AC=1;AN=2544;AACHANGE=ORF1a:H1818Y	1	orf1ab	5717	H	Y	Nonsynonymous			5.94609261717						=hyperlink("https://data.broadinstitute.org/compbio1/cav.php?a=wuhCor1_c&i=NC_045512.2;5716;1;0&p=57&e=59&w=0&cp=0&mp=Alt+Alleles:""+++++A++++++T++++++++++++++++++++++++++++++GT+++++++++++TT++++++++++++T++++++++++++++++++++++++++++++++++++++++++++++""@-57&f=C5717T", "CodAlignView")	=hyperlink("http://genome.ucsc.edu/cgi-bin/hgTracks?db=wuhCor1&position=NC_045512.2:5660-5776&complement_wuhCor1=0&hgt.revCmplDisp_wuhCor1=0", "UCSCview")	orf1ab	5717	H	Y	Nonsynonymous			=hyperlink("https://data.broadinstitute.org/compbio1/cav.php?a=wuhCor1_c&i=NC_045512.2;5716;1;0&p=57&e=59&w=0&cp=0&mp=Alt+Alleles:""+++++A++++++T++++++++++++++++++++++++++++++GT+++++++++++TT++++++++++++T++++++++++++++++++++++++++++++++++++++++++++++""@-57&f=C5717T", "CodAlignView")								
5730	C5730T	C	T	AC=1;AN=2544;AACHANGE=ORF1a:T1822I	1	orf1ab	5729	T	I	Nonsynonymous			6.59687448176						=hyperlink("https://data.broadinstitute.org/compbio1/cav.php?a=wuhCor1_c&i=NC_045512.2;5729;1;0&p=58&e=58&w=0&cp=1&mp=Alt+Alleles:""T++++++++++++++++++++++++++++++GT+++++++++++TT++++++++++++T+++++++++++++++++++++++++++++++++++++++++++++++++++++T++++""@-58&f=C5730T", "CodAlignView")	=hyperlink("http://genome.ucsc.edu/cgi-bin/hgTracks?db=wuhCor1&position=NC_045512.2:5672-5788&complement_wuhCor1=0&hgt.revCmplDisp_wuhCor1=0", "UCSCview")	orf1ab	5729	T	I	Nonsynonymous			=hyperlink("https://data.broadinstitute.org/compbio1/cav.php?a=wuhCor1_c&i=NC_045512.2;5729;1;0&p=58&e=58&w=0&cp=1&mp=Alt+Alleles:""T++++++++++++++++++++++++++++++GT+++++++++++TT++++++++++++T+++++++++++++++++++++++++++++++++++++++++++++++++++++T++++""@-58&f=C5730T", "CodAlignView")								
5784	C5784T	C	T	AC=8;AN=2544;AACHANGE=ORF1a:T1840I	8	orf1ab	5783	T	I	Nonsynonymous			2.46891110658						=hyperlink("https://data.broadinstitute.org/compbio1/cav.php?a=wuhCor1_c&i=NC_045512.2;5783;1;0&p=58&e=58&w=0&cp=1&mp=Alt+Alleles:""++++T+++++++++++++++++++++++++++++++++++++++++++++++++++++T++++++++++++++++++++++++++++++++++++++++++++++++++++++++++""@-58&f=C5784T", "CodAlignView")	=hyperlink("http://genome.ucsc.edu/cgi-bin/hgTracks?db=wuhCor1&position=NC_045512.2:5726-5842&complement_wuhCor1=0&hgt.revCmplDisp_wuhCor1=0", "UCSCview")	orf1ab	5783	T	I	Nonsynonymous			=hyperlink("https://data.broadinstitute.org/compbio1/cav.php?a=wuhCor1_c&i=NC_045512.2;5783;1;0&p=58&e=58&w=0&cp=1&mp=Alt+Alleles:""++++T+++++++++++++++++++++++++++++++++++++++++++++++++++++T++++++++++++++++++++++++++++++++++++++++++++++++++++++++++""@-58&f=C5784T", "CodAlignView")								
5855	A5855G	A	G	AC=1;AN=2544;AACHANGE=ORF1a:T1864A	1	orf1ab	5855	T	A	Nonsynonymous			1.18807996674						=hyperlink("https://data.broadinstitute.org/compbio1/cav.php?a=wuhCor1_c&i=NC_045512.2;5854;1;0&p=57&e=59&w=0&cp=0&mp=Alt+Alleles:""+++++++++++++++++++++++++++++++++++++++++++++++++++++++++G++++C++++++++T++++++++++A++++++++++++++++++++++++++++++++++""@-57&f=A5855G", "CodAlignView")	=hyperlink("http://genome.ucsc.edu/cgi-bin/hgTracks?db=wuhCor1&position=NC_045512.2:5798-5914&complement_wuhCor1=0&hgt.revCmplDisp_wuhCor1=0", "UCSCview")	orf1ab	5855	T	A	Nonsynonymous			=hyperlink("https://data.broadinstitute.org/compbio1/cav.php?a=wuhCor1_c&i=NC_045512.2;5854;1;0&p=57&e=59&w=0&cp=0&mp=Alt+Alleles:""+++++++++++++++++++++++++++++++++++++++++++++++++++++++++G++++C++++++++T++++++++++A++++++++++++++++++++++++++++++++++""@-57&f=A5855G", "CodAlignView")								
5860	T5860C	T	C	AC=3;AN=2544	3	orf1ab	5858	D	D	Synonymous				2.05120622744	0.408340064361				=hyperlink("https://data.broadinstitute.org/compbio1/cav.php?a=wuhCor1_c&i=NC_045512.2;5859;1;0&p=59&e=57&w=0&cp=2&mp=Alt+Alleles:""++++++++++++++++++++++++++++++++++++++++++++++++++++++G++++C++++++++T++++++++++A+++++++++++++++++++++++++++++++++++++""@-59&f=T5860C", "CodAlignView")	=hyperlink("http://genome.ucsc.edu/cgi-bin/hgTracks?db=wuhCor1&position=NC_045512.2:5801-5917&complement_wuhCor1=0&hgt.revCmplDisp_wuhCor1=0", "UCSCview")	orf1ab	5858	D	D	Synonymous			=hyperlink("https://data.broadinstitute.org/compbio1/cav.php?a=wuhCor1_c&i=NC_045512.2;5859;1;0&p=59&e=57&w=0&cp=2&mp=Alt+Alleles:""++++++++++++++++++++++++++++++++++++++++++++++++++++++G++++C++++++++T++++++++++A+++++++++++++++++++++++++++++++++++++""@-59&f=T5860C", "CodAlignView")								
5869	C5869T	C	T	AC=3;AN=2544	3	orf1ab	5867	Y	Y	Synonymous				7.47467223554	0.000187029373019				=hyperlink("https://data.broadinstitute.org/compbio1/cav.php?a=wuhCor1_c&i=NC_045512.2;5868;1;0&p=59&e=57&w=0&cp=2&mp=Alt+Alleles:""+++++++++++++++++++++++++++++++++++++++++++++G++++C++++++++T++++++++++A++++++++++++++++++++++++++++++++++++++++++++++""@-59&f=C5869T", "CodAlignView")	=hyperlink("http://genome.ucsc.edu/cgi-bin/hgTracks?db=wuhCor1&position=NC_045512.2:5810-5926&complement_wuhCor1=0&hgt.revCmplDisp_wuhCor1=0", "UCSCview")	orf1ab	5867	Y	Y	Synonymous			=hyperlink("https://data.broadinstitute.org/compbio1/cav.php?a=wuhCor1_c&i=NC_045512.2;5868;1;0&p=59&e=57&w=0&cp=2&mp=Alt+Alleles:""+++++++++++++++++++++++++++++++++++++++++++++G++++C++++++++T++++++++++A++++++++++++++++++++++++++++++++++++++++++++++""@-59&f=C5869T", "CodAlignView")								
5880	G5880A	G	A	AC=1;AN=2544;AACHANGE=ORF1a:S1872N	1	orf1ab	5879	S	N	Nonsynonymous			2.78589811319						=hyperlink("https://data.broadinstitute.org/compbio1/cav.php?a=wuhCor1_c&i=NC_045512.2;5879;1;0&p=58&e=58&w=0&cp=1&mp=Alt+Alleles:""+++++++++++++++++++++++++++++++++G++++C++++++++T++++++++++A++++++++++++++++++++++++++++++++++++++++++++++++++++++++C+""@-58&f=G5880A", "CodAlignView")	=hyperlink("http://genome.ucsc.edu/cgi-bin/hgTracks?db=wuhCor1&position=NC_045512.2:5822-5938&complement_wuhCor1=0&hgt.revCmplDisp_wuhCor1=0", "UCSCview")	orf1ab	5879	S	N	Nonsynonymous			=hyperlink("https://data.broadinstitute.org/compbio1/cav.php?a=wuhCor1_c&i=NC_045512.2;5879;1;0&p=58&e=58&w=0&cp=1&mp=Alt+Alleles:""+++++++++++++++++++++++++++++++++G++++C++++++++T++++++++++A++++++++++++++++++++++++++++++++++++++++++++++++++++++++C+""@-58&f=G5880A", "CodAlignView")								
5937	A5937C	A	C	AC=1;AN=2544;AACHANGE=ORF1a:E1891A	1	orf1ab	5936	E	A	Nonsynonymous		Conserved	0.0						=hyperlink("https://data.broadinstitute.org/compbio1/cav.php?a=wuhCor1_c&i=NC_045512.2;5936;1;0&p=58&e=58&w=0&cp=1&mp=Alt+Alleles:""+A++++++++++++++++++++++++++++++++++++++++++++++++++++++++C+++G+++++++++++A++++++++++++++++++++T+++++++++++++++++A+++""@-58&f=A5937C", "CodAlignView")	=hyperlink("http://genome.ucsc.edu/cgi-bin/hgTracks?db=wuhCor1&position=NC_045512.2:5879-5995&complement_wuhCor1=0&hgt.revCmplDisp_wuhCor1=0", "UCSCview")	orf1ab	5936	E	A	Nonsynonymous		Conserved	=hyperlink("https://data.broadinstitute.org/compbio1/cav.php?a=wuhCor1_c&i=NC_045512.2;5936;1;0&p=58&e=58&w=0&cp=1&mp=Alt+Alleles:""+A++++++++++++++++++++++++++++++++++++++++++++++++++++++++C+++G+++++++++++A++++++++++++++++++++T+++++++++++++++++A+++""@-58&f=A5937C", "CodAlignView")								
5941	T5941G	T	G	AC=1;AN=2544;AACHANGE=ORF1a:I1892M	1	orf1ab	5939	I	M	Nonsynonymous			1.24259785675						=hyperlink("https://data.broadinstitute.org/compbio1/cav.php?a=wuhCor1_c&i=NC_045512.2;5940;1;0&p=59&e=57&w=0&cp=2&mp=Alt+Alleles:""+++++++++++++++++++++++++++++++++++++++++++++++++++++++C+++G+++++++++++A++++++++++++++++++++T+++++++++++++++++A++++++""@-59&f=T5941G", "CodAlignView")	=hyperlink("http://genome.ucsc.edu/cgi-bin/hgTracks?db=wuhCor1&position=NC_045512.2:5882-5998&complement_wuhCor1=0&hgt.revCmplDisp_wuhCor1=0", "UCSCview")	orf1ab	5939	I	M	Nonsynonymous			=hyperlink("https://data.broadinstitute.org/compbio1/cav.php?a=wuhCor1_c&i=NC_045512.2;5940;1;0&p=59&e=57&w=0&cp=2&mp=Alt+Alleles:""+++++++++++++++++++++++++++++++++++++++++++++++++++++++C+++G+++++++++++A++++++++++++++++++++T+++++++++++++++++A++++++""@-59&f=T5941G", "CodAlignView")								
5953	G5953A	G	A	AC=1;AN=2544	1	orf1ab	5951	L	L	Synonymous				0.773444010669	0.618818629769	0.816880499469	1.0		=hyperlink("https://data.broadinstitute.org/compbio1/cav.php?a=wuhCor1_c&i=NC_045512.2;5952;1;0&p=59&e=57&w=0&cp=2&mp=Alt+Alleles:""+++++++++++++++++++++++++++++++++++++++++++C+++G+++++++++++A++++++++++++++++++++T+++++++++++++++++A++++++++++++++++++""@-59&f=G5953A", "CodAlignView")	=hyperlink("http://genome.ucsc.edu/cgi-bin/hgTracks?db=wuhCor1&position=NC_045512.2:5894-6010&complement_wuhCor1=0&hgt.revCmplDisp_wuhCor1=0", "UCSCview")	orf1ab	5951	L	L	Synonymous			=hyperlink("https://data.broadinstitute.org/compbio1/cav.php?a=wuhCor1_c&i=NC_045512.2;5952;1;0&p=59&e=57&w=0&cp=2&mp=Alt+Alleles:""+++++++++++++++++++++++++++++++++++++++++++C+++G+++++++++++A++++++++++++++++++++T+++++++++++++++++A++++++++++++++++++""@-59&f=G5953A", "CodAlignView")								
5974	C5974T	C	T	AC=1;AN=2544	1	orf1ab	5972	D	D	Synonymous				1.47539266757	0.537220434837				=hyperlink("https://data.broadinstitute.org/compbio1/cav.php?a=wuhCor1_c&i=NC_045512.2;5973;1;0&p=59&e=57&w=0&cp=2&mp=Alt+Alleles:""++++++++++++++++++++++C+++G+++++++++++A++++++++++++++++++++T+++++++++++++++++A++++++++++++++++++++++++A+++++++CTT++G+""@-59&f=C5974T", "CodAlignView")	=hyperlink("http://genome.ucsc.edu/cgi-bin/hgTracks?db=wuhCor1&position=NC_045512.2:5915-6031&complement_wuhCor1=0&hgt.revCmplDisp_wuhCor1=0", "UCSCview")	orf1ab	5972	D	D	Synonymous			=hyperlink("https://data.broadinstitute.org/compbio1/cav.php?a=wuhCor1_c&i=NC_045512.2;5973;1;0&p=59&e=57&w=0&cp=2&mp=Alt+Alleles:""++++++++++++++++++++++C+++G+++++++++++A++++++++++++++++++++T+++++++++++++++++A++++++++++++++++++++++++A+++++++CTT++G+""@-59&f=C5974T", "CodAlignView")								
5992	G5992A	G	A	AC=1;AN=2544	1	orf1ab	5990	E	E	Synonymous				0.266982201668	0.113628113207	0.323692460174	0.674819435136		=hyperlink("https://data.broadinstitute.org/compbio1/cav.php?a=wuhCor1_c&i=NC_045512.2;5991;1;0&p=59&e=57&w=0&cp=2&mp=Alt+Alleles:""++++C+++G+++++++++++A++++++++++++++++++++T+++++++++++++++++A++++++++++++++++++++++++A+++++++CTT++G+++++++++T+++++++++""@-59&f=G5992A", "CodAlignView")	=hyperlink("http://genome.ucsc.edu/cgi-bin/hgTracks?db=wuhCor1&position=NC_045512.2:5933-6049&complement_wuhCor1=0&hgt.revCmplDisp_wuhCor1=0", "UCSCview")	orf1ab	5990	E	E	Synonymous			=hyperlink("https://data.broadinstitute.org/compbio1/cav.php?a=wuhCor1_c&i=NC_045512.2;5991;1;0&p=59&e=57&w=0&cp=2&mp=Alt+Alleles:""++++C+++G+++++++++++A++++++++++++++++++++T+++++++++++++++++A++++++++++++++++++++++++A+++++++CTT++G+++++++++T+++++++++""@-59&f=G5992A", "CodAlignView")								
6017	C6017A	C	A	AC=1;AN=2544;AACHANGE=ORF1a:Q1918K	1	orf1ab	6017	Q	K	Nonsynonymous		Conserved	0.0						=hyperlink("https://data.broadinstitute.org/compbio1/cav.php?a=wuhCor1_c&i=NC_045512.2;6016;1;0&p=57&e=59&w=0&cp=0&mp=Alt+Alleles:""++++++++++++++T+++++++++++++++++A++++++++++++++++++++++++A+++++++CTT++G+++++++++T+++++++++++++++++++++++++++++AG+++++""@-57&f=C6017A", "CodAlignView")	=hyperlink("http://genome.ucsc.edu/cgi-bin/hgTracks?db=wuhCor1&position=NC_045512.2:5960-6076&complement_wuhCor1=0&hgt.revCmplDisp_wuhCor1=0", "UCSCview")	orf1ab	6017	Q	K	Nonsynonymous		Conserved	=hyperlink("https://data.broadinstitute.org/compbio1/cav.php?a=wuhCor1_c&i=NC_045512.2;6016;1;0&p=57&e=59&w=0&cp=0&mp=Alt+Alleles:""++++++++++++++T+++++++++++++++++A++++++++++++++++++++++++A+++++++CTT++G+++++++++T+++++++++++++++++++++++++++++AG+++++""@-57&f=C6017A", "CodAlignView")								
6025	T6025C	T	C	AC=1;AN=2544	1	orf1ab	6023	Y	Y	Synonymous				2.23091168977	0.110944054214				=hyperlink("https://data.broadinstitute.org/compbio1/cav.php?a=wuhCor1_c&i=NC_045512.2;6024;1;0&p=59&e=57&w=0&cp=2&mp=Alt+Alleles:""++++++++T+++++++++++++++++A++++++++++++++++++++++++A+++++++CTT++G+++++++++T+++++++++++++++++++++++++++++AG+++++++++++""@-59&f=T6025C", "CodAlignView")	=hyperlink("http://genome.ucsc.edu/cgi-bin/hgTracks?db=wuhCor1&position=NC_045512.2:5966-6082&complement_wuhCor1=0&hgt.revCmplDisp_wuhCor1=0", "UCSCview")	orf1ab	6023	Y	Y	Synonymous			=hyperlink("https://data.broadinstitute.org/compbio1/cav.php?a=wuhCor1_c&i=NC_045512.2;6024;1;0&p=59&e=57&w=0&cp=2&mp=Alt+Alleles:""++++++++T+++++++++++++++++A++++++++++++++++++++++++A+++++++CTT++G+++++++++T+++++++++++++++++++++++++++++AG+++++++++++""@-59&f=T6025C", "CodAlignView")								
6026	C6026T	C	T	AC=2;AN=2544;AACHANGE=ORF1a:P1921S	2	orf1ab	6026	P	S	Nonsynonymous		Conserved	0.0						=hyperlink("https://data.broadinstitute.org/compbio1/cav.php?a=wuhCor1_c&i=NC_045512.2;6025;1;0&p=57&e=59&w=0&cp=0&mp=Alt+Alleles:""+++++T+++++++++++++++++A++++++++++++++++++++++++A+++++++CTT++G+++++++++T+++++++++++++++++++++++++++++AG++++++++++++++""@-57&f=C6026T", "CodAlignView")	=hyperlink("http://genome.ucsc.edu/cgi-bin/hgTracks?db=wuhCor1&position=NC_045512.2:5969-6085&complement_wuhCor1=0&hgt.revCmplDisp_wuhCor1=0", "UCSCview")	orf1ab	6026	P	S	Nonsynonymous		Conserved	=hyperlink("https://data.broadinstitute.org/compbio1/cav.php?a=wuhCor1_c&i=NC_045512.2;6025;1;0&p=57&e=59&w=0&cp=0&mp=Alt+Alleles:""+++++T+++++++++++++++++A++++++++++++++++++++++++A+++++++CTT++G+++++++++T+++++++++++++++++++++++++++++AG++++++++++++++""@-57&f=C6026T", "CodAlignView")								
6027	C6027T	C	T	AC=1;AN=2544;AACHANGE=ORF1a:P1921L	1	orf1ab	6026	P	L	Nonsynonymous		Conserved	0.0						=hyperlink("https://data.broadinstitute.org/compbio1/cav.php?a=wuhCor1_c&i=NC_045512.2;6026;1;0&p=58&e=58&w=0&cp=1&mp=Alt+Alleles:""+++++T+++++++++++++++++A++++++++++++++++++++++++A+++++++CTT++G+++++++++T+++++++++++++++++++++++++++++AG++++++++++++++""@-58&f=C6027T", "CodAlignView")	=hyperlink("http://genome.ucsc.edu/cgi-bin/hgTracks?db=wuhCor1&position=NC_045512.2:5969-6085&complement_wuhCor1=0&hgt.revCmplDisp_wuhCor1=0", "UCSCview")	orf1ab	6026	P	L	Nonsynonymous		Conserved	=hyperlink("https://data.broadinstitute.org/compbio1/cav.php?a=wuhCor1_c&i=NC_045512.2;6026;1;0&p=58&e=58&w=0&cp=1&mp=Alt+Alleles:""+++++T+++++++++++++++++A++++++++++++++++++++++++A+++++++CTT++G+++++++++T+++++++++++++++++++++++++++++AG++++++++++++++""@-58&f=C6027T", "CodAlignView")								
6030	A6030G	A	G	AC=1;AN=2544;AACHANGE=ORF1a:N1922S	1	orf1ab	6029	N	S	Nonsynonymous		Conserved	0.0						=hyperlink("https://data.broadinstitute.org/compbio1/cav.php?a=wuhCor1_c&i=NC_045512.2;6029;1;0&p=58&e=58&w=0&cp=1&mp=Alt+Alleles:""++T+++++++++++++++++A++++++++++++++++++++++++A+++++++CTT++G+++++++++T+++++++++++++++++++++++++++++AG+++++++++++++++++""@-58&f=A6030G", "CodAlignView")	=hyperlink("http://genome.ucsc.edu/cgi-bin/hgTracks?db=wuhCor1&position=NC_045512.2:5972-6088&complement_wuhCor1=0&hgt.revCmplDisp_wuhCor1=0", "UCSCview")	orf1ab	6029	N	S	Nonsynonymous		Conserved	=hyperlink("https://data.broadinstitute.org/compbio1/cav.php?a=wuhCor1_c&i=NC_045512.2;6029;1;0&p=58&e=58&w=0&cp=1&mp=Alt+Alleles:""++T+++++++++++++++++A++++++++++++++++++++++++A+++++++CTT++G+++++++++T+++++++++++++++++++++++++++++AG+++++++++++++++++""@-58&f=A6030G", "CodAlignView")								
6040	C6040T	C	T	AC=1;AN=2544	1	orf1ab	6038	F	F	Synonymous				0.938807905263	0.94342785478	0.981638600522	1.0		=hyperlink("https://data.broadinstitute.org/compbio1/cav.php?a=wuhCor1_c&i=NC_045512.2;6039;1;0&p=59&e=57&w=0&cp=2&mp=Alt+Alleles:""+++++++++++A++++++++++++++++++++++++A+++++++CTT++G+++++++++T+++++++++++++++++++++++++++++AG+++++++++++++++++++T++++++""@-59&f=C6040T", "CodAlignView")	=hyperlink("http://genome.ucsc.edu/cgi-bin/hgTracks?db=wuhCor1&position=NC_045512.2:5981-6097&complement_wuhCor1=0&hgt.revCmplDisp_wuhCor1=0", "UCSCview")	orf1ab	6038	F	F	Synonymous			=hyperlink("https://data.broadinstitute.org/compbio1/cav.php?a=wuhCor1_c&i=NC_045512.2;6039;1;0&p=59&e=57&w=0&cp=2&mp=Alt+Alleles:""+++++++++++A++++++++++++++++++++++++A+++++++CTT++G+++++++++T+++++++++++++++++++++++++++++AG+++++++++++++++++++T++++++""@-59&f=C6040T", "CodAlignView")								
6070	C6070A	C	A	AC=1;AN=2544	1	orf1ab	6068	I	I	Synonymous				0.733565645658	0.657344684407	0.825566965667	1.0		=hyperlink("https://data.broadinstitute.org/compbio1/cav.php?a=wuhCor1_c&i=NC_045512.2;6069;1;0&p=59&e=57&w=0&cp=2&mp=Alt+Alleles:""++++++A+++++++CTT++G+++++++++T+++++++++++++++++++++++++++++AG+++++++++++++++++++T++++++++++++++++++++++++++++++++++++""@-59&f=C6070A", "CodAlignView")	=hyperlink("http://genome.ucsc.edu/cgi-bin/hgTracks?db=wuhCor1&position=NC_045512.2:6011-6127&complement_wuhCor1=0&hgt.revCmplDisp_wuhCor1=0", "UCSCview")	orf1ab	6068	I	I	Synonymous			=hyperlink("https://data.broadinstitute.org/compbio1/cav.php?a=wuhCor1_c&i=NC_045512.2;6069;1;0&p=59&e=57&w=0&cp=2&mp=Alt+Alleles:""++++++A+++++++CTT++G+++++++++T+++++++++++++++++++++++++++++AG+++++++++++++++++++T++++++++++++++++++++++++++++++++++++""@-59&f=C6070A", "CodAlignView")								
6071	A6071G	A	G	AC=1;AN=2544;AACHANGE=ORF1a:K1936E	1	orf1ab	6071	K	E	Nonsynonymous		Conserved	0.0						=hyperlink("https://data.broadinstitute.org/compbio1/cav.php?a=wuhCor1_c&i=NC_045512.2;6070;1;0&p=57&e=59&w=0&cp=0&mp=Alt+Alleles:""+++A+++++++CTT++G+++++++++T+++++++++++++++++++++++++++++AG+++++++++++++++++++T+++++++++++++++++++++++++++++++++++++++""@-57&f=A6071G", "CodAlignView")	=hyperlink("http://genome.ucsc.edu/cgi-bin/hgTracks?db=wuhCor1&position=NC_045512.2:6014-6130&complement_wuhCor1=0&hgt.revCmplDisp_wuhCor1=0", "UCSCview")	orf1ab	6071	K	E	Nonsynonymous		Conserved	=hyperlink("https://data.broadinstitute.org/compbio1/cav.php?a=wuhCor1_c&i=NC_045512.2;6070;1;0&p=57&e=59&w=0&cp=0&mp=Alt+Alleles:""+++A+++++++CTT++G+++++++++T+++++++++++++++++++++++++++++AG+++++++++++++++++++T+++++++++++++++++++++++++++++++++++++++""@-57&f=A6071G", "CodAlignView")								
6091	C6091T	C	T	AC=1;AN=2544	1	orf1ab	6089	N	N	Synonymous				0.778580732473	0.73067426748	0.888828870831	1.0		=hyperlink("https://data.broadinstitute.org/compbio1/cav.php?a=wuhCor1_c&i=NC_045512.2;6090;1;0&p=59&e=57&w=0&cp=2&mp=Alt+Alleles:""++++++++T+++++++++++++++++++++++++++++AG+++++++++++++++++++T+++++++++++++++++++++++++++++++++++++++++++++++++++++++++""@-59&f=C6091T", "CodAlignView")	=hyperlink("http://genome.ucsc.edu/cgi-bin/hgTracks?db=wuhCor1&position=NC_045512.2:6032-6148&complement_wuhCor1=0&hgt.revCmplDisp_wuhCor1=0", "UCSCview")	orf1ab	6089	N	N	Synonymous			=hyperlink("https://data.broadinstitute.org/compbio1/cav.php?a=wuhCor1_c&i=NC_045512.2;6090;1;0&p=59&e=57&w=0&cp=2&mp=Alt+Alleles:""++++++++T+++++++++++++++++++++++++++++AG+++++++++++++++++++T+++++++++++++++++++++++++++++++++++++++++++++++++++++++++""@-59&f=C6091T", "CodAlignView")								
6163	T6163A	T	A	AC=2;AN=2544;AACHANGE=ORF1a:D1966E	2	orf1ab	6161	D	E	Nonsynonymous		Conserved	0.0						=hyperlink("https://data.broadinstitute.org/compbio1/cav.php?a=wuhCor1_c&i=NC_045512.2;6162;1;0&p=59&e=57&w=0&cp=2&mp=Alt+Alleles:""+++++++++++++++++++++++++++++++++++++++++++++++++++++++++++A+++++++++++++++++++++++++++++++++++++++++++++++++++++++++""@-59&f=T6163A", "CodAlignView")	=hyperlink("http://genome.ucsc.edu/cgi-bin/hgTracks?db=wuhCor1&position=NC_045512.2:6104-6220&complement_wuhCor1=0&hgt.revCmplDisp_wuhCor1=0", "UCSCview")	orf1ab	6161	D	E	Nonsynonymous		Conserved	=hyperlink("https://data.broadinstitute.org/compbio1/cav.php?a=wuhCor1_c&i=NC_045512.2;6162;1;0&p=59&e=57&w=0&cp=2&mp=Alt+Alleles:""+++++++++++++++++++++++++++++++++++++++++++++++++++++++++++A+++++++++++++++++++++++++++++++++++++++++++++++++++++++++""@-59&f=T6163A", "CodAlignView")								
6222	T6222A	T	A	AC=1;AN=2544;AACHANGE=ORF1a:L1986*	1	orf1ab	6221	L	*	Nonsynonymous			4.70942549198						=hyperlink("https://data.broadinstitute.org/compbio1/cav.php?a=wuhCor1_c&i=NC_045512.2;6221;1;0&p=58&e=58&w=0&cp=1&mp=Alt+Alleles:""++++++++++++++++++++++++++++++++++++++++++++++++++++++++++A+++++++++++++++++++++++A++++++++T++++++++++A++++++++++++++""@-58&f=T6222A", "CodAlignView")	=hyperlink("http://genome.ucsc.edu/cgi-bin/hgTracks?db=wuhCor1&position=NC_045512.2:6164-6280&complement_wuhCor1=0&hgt.revCmplDisp_wuhCor1=0", "UCSCview")	orf1ab	6221	L	*	Nonsynonymous			=hyperlink("https://data.broadinstitute.org/compbio1/cav.php?a=wuhCor1_c&i=NC_045512.2;6221;1;0&p=58&e=58&w=0&cp=1&mp=Alt+Alleles:""++++++++++++++++++++++++++++++++++++++++++++++++++++++++++A+++++++++++++++++++++++A++++++++T++++++++++A++++++++++++++""@-58&f=T6222A", "CodAlignView")								
6246	T6246A	T	A	AC=1;AN=2544;AACHANGE=ORF1a:V1994D	1	orf1ab	6245	V	D	Nonsynonymous			1.41537350565						=hyperlink("https://data.broadinstitute.org/compbio1/cav.php?a=wuhCor1_c&i=NC_045512.2;6245;1;0&p=58&e=58&w=0&cp=1&mp=Alt+Alleles:""++++++++++++++++++++++++++++++++++A+++++++++++++++++++++++A++++++++T++++++++++A++++++++++++++++++TT++++++++++++++++++""@-58&f=T6246A", "CodAlignView")	=hyperlink("http://genome.ucsc.edu/cgi-bin/hgTracks?db=wuhCor1&position=NC_045512.2:6188-6304&complement_wuhCor1=0&hgt.revCmplDisp_wuhCor1=0", "UCSCview")	orf1ab	6245	V	D	Nonsynonymous			=hyperlink("https://data.broadinstitute.org/compbio1/cav.php?a=wuhCor1_c&i=NC_045512.2;6245;1;0&p=58&e=58&w=0&cp=1&mp=Alt+Alleles:""++++++++++++++++++++++++++++++++++A+++++++++++++++++++++++A++++++++T++++++++++A++++++++++++++++++TT++++++++++++++++++""@-58&f=T6246A", "CodAlignView")								
6255	C6255T	C	T	AC=12;AN=2544;AACHANGE=ORF1a:A1997V	12	orf1ab	6254	A	V	Nonsynonymous			4.01845150689						=hyperlink("https://data.broadinstitute.org/compbio1/cav.php?a=wuhCor1_c&i=NC_045512.2;6254;1;0&p=58&e=58&w=0&cp=1&mp=Alt+Alleles:""+++++++++++++++++++++++++A+++++++++++++++++++++++A++++++++T++++++++++A++++++++++++++++++TT+++++++++++++++++++++++W+A+""@-58&f=C6255T", "CodAlignView")	=hyperlink("http://genome.ucsc.edu/cgi-bin/hgTracks?db=wuhCor1&position=NC_045512.2:6197-6313&complement_wuhCor1=0&hgt.revCmplDisp_wuhCor1=0", "UCSCview")	orf1ab	6254	A	V	Nonsynonymous			=hyperlink("https://data.broadinstitute.org/compbio1/cav.php?a=wuhCor1_c&i=NC_045512.2;6254;1;0&p=58&e=58&w=0&cp=1&mp=Alt+Alleles:""+++++++++++++++++++++++++A+++++++++++++++++++++++A++++++++T++++++++++A++++++++++++++++++TT+++++++++++++++++++++++W+A+""@-58&f=C6255T", "CodAlignView")								
6266	G6266A	G	A	AC=1;AN=2544;AACHANGE=ORF1a:A2001T	1	orf1ab	6266	A	T	Nonsynonymous			2.63026797361						=hyperlink("https://data.broadinstitute.org/compbio1/cav.php?a=wuhCor1_c&i=NC_045512.2;6265;1;0&p=57&e=59&w=0&cp=0&mp=Alt+Alleles:""+++++++++++++A+++++++++++++++++++++++A++++++++T++++++++++A++++++++++++++++++TT+++++++++++++++++++++++W+A++++T++++++++""@-57&f=G6266A", "CodAlignView")	=hyperlink("http://genome.ucsc.edu/cgi-bin/hgTracks?db=wuhCor1&position=NC_045512.2:6209-6325&complement_wuhCor1=0&hgt.revCmplDisp_wuhCor1=0", "UCSCview")	orf1ab	6266	A	T	Nonsynonymous			=hyperlink("https://data.broadinstitute.org/compbio1/cav.php?a=wuhCor1_c&i=NC_045512.2;6265;1;0&p=57&e=59&w=0&cp=0&mp=Alt+Alleles:""+++++++++++++A+++++++++++++++++++++++A++++++++T++++++++++A++++++++++++++++++TT+++++++++++++++++++++++W+A++++T++++++++""@-57&f=G6266A", "CodAlignView")								
6285	C6285T	C	T	AC=1;AN=2544;AACHANGE=ORF1a:T2007I	1	orf1ab	6284	T	I	Nonsynonymous			5.03849815077						=hyperlink("https://data.broadinstitute.org/compbio1/cav.php?a=wuhCor1_c&i=NC_045512.2;6284;1;0&p=58&e=58&w=0&cp=1&mp=Alt+Alleles:""+++++++++++++++++++A++++++++T++++++++++A++++++++++++++++++TT+++++++++++++++++++++++W+A++++T++++++++++++++++++++++++++""@-58&f=C6285T", "CodAlignView")	=hyperlink("http://genome.ucsc.edu/cgi-bin/hgTracks?db=wuhCor1&position=NC_045512.2:6227-6343&complement_wuhCor1=0&hgt.revCmplDisp_wuhCor1=0", "UCSCview")	orf1ab	6284	T	I	Nonsynonymous			=hyperlink("https://data.broadinstitute.org/compbio1/cav.php?a=wuhCor1_c&i=NC_045512.2;6284;1;0&p=58&e=58&w=0&cp=1&mp=Alt+Alleles:""+++++++++++++++++++A++++++++T++++++++++A++++++++++++++++++TT+++++++++++++++++++++++W+A++++T++++++++++++++++++++++++++""@-58&f=C6285T", "CodAlignView")								
6286	C6286T	C	T	AC=1;AN=2544	1	orf1ab	6284	T	T	Synonymous	4way			1.65876772727	0.416804099877				=hyperlink("https://data.broadinstitute.org/compbio1/cav.php?a=wuhCor1_c&i=NC_045512.2;6285;1;0&p=59&e=57&w=0&cp=2&mp=Alt+Alleles:""+++++++++++++++++++A++++++++T++++++++++A++++++++++++++++++TT+++++++++++++++++++++++W+A++++T++++++++++++++++++++++++++""@-59&f=C6286T", "CodAlignView")	=hyperlink("http://genome.ucsc.edu/cgi-bin/hgTracks?db=wuhCor1&position=NC_045512.2:6227-6343&complement_wuhCor1=0&hgt.revCmplDisp_wuhCor1=0", "UCSCview")	orf1ab	6284	T	T	Synonymous	4way		=hyperlink("https://data.broadinstitute.org/compbio1/cav.php?a=wuhCor1_c&i=NC_045512.2;6285;1;0&p=59&e=57&w=0&cp=2&mp=Alt+Alleles:""+++++++++++++++++++A++++++++T++++++++++A++++++++++++++++++TT+++++++++++++++++++++++W+A++++T++++++++++++++++++++++++++""@-59&f=C6286T", "CodAlignView")								
6310	C6310A	C	A	AC=2;AN=2544;AACHANGE=ORF1a:S2015R	2	orf1ab	6308	S	R	Nonsynonymous			1.03452282221						=hyperlink("https://data.broadinstitute.org/compbio1/cav.php?a=wuhCor1_c&i=NC_045512.2;6309;1;0&p=59&e=57&w=0&cp=2&mp=Alt+Alleles:""++++T++++++++++A++++++++++++++++++TT+++++++++++++++++++++++W+A++++T++++++++++++++++++++++++++A++++++++++++++++T+T++++""@-59&f=C6310A", "CodAlignView")	=hyperlink("http://genome.ucsc.edu/cgi-bin/hgTracks?db=wuhCor1&position=NC_045512.2:6251-6367&complement_wuhCor1=0&hgt.revCmplDisp_wuhCor1=0", "UCSCview")	orf1ab	6308	S	R	Nonsynonymous			=hyperlink("https://data.broadinstitute.org/compbio1/cav.php?a=wuhCor1_c&i=NC_045512.2;6309;1;0&p=59&e=57&w=0&cp=2&mp=Alt+Alleles:""++++T++++++++++A++++++++++++++++++TT+++++++++++++++++++++++W+A++++T++++++++++++++++++++++++++A++++++++++++++++T+T++++""@-59&f=C6310A", "CodAlignView")								
6310	C6310T	C	T	AC=6;AN=2544	6	orf1ab	6308	S	S	Synonymous				1.8460169255	0.338821636538				=hyperlink("https://data.broadinstitute.org/compbio1/cav.php?a=wuhCor1_c&i=NC_045512.2;6309;1;0&p=59&e=57&w=0&cp=2&mp=Alt+Alleles:""++++T++++++++++A++++++++++++++++++TT+++++++++++++++++++++++W+A++++T++++++++++++++++++++++++++A++++++++++++++++T+T++++""@-59&f=C6310T", "CodAlignView")	=hyperlink("http://genome.ucsc.edu/cgi-bin/hgTracks?db=wuhCor1&position=NC_045512.2:6251-6367&complement_wuhCor1=0&hgt.revCmplDisp_wuhCor1=0", "UCSCview")	orf1ab	6308	S	S	Synonymous			=hyperlink("https://data.broadinstitute.org/compbio1/cav.php?a=wuhCor1_c&i=NC_045512.2;6309;1;0&p=59&e=57&w=0&cp=2&mp=Alt+Alleles:""++++T++++++++++A++++++++++++++++++TT+++++++++++++++++++++++W+A++++T++++++++++++++++++++++++++A++++++++++++++++T+T++++""@-59&f=C6310T", "CodAlignView")								
6312	C6312A	C	A	AC=13;AN=2544;AACHANGE=ORF1a:T2016K	13	orf1ab	6311	T	K	Nonsynonymous		Conserved	0.0						=hyperlink("https://data.broadinstitute.org/compbio1/cav.php?a=wuhCor1_c&i=NC_045512.2;6311;1;0&p=58&e=58&w=0&cp=1&mp=Alt+Alleles:""+T++++++++++A++++++++++++++++++TT+++++++++++++++++++++++W+A++++T++++++++++++++++++++++++++A++++++++++++++++T+T+++++++""@-58&f=C6312A", "CodAlignView")	=hyperlink("http://genome.ucsc.edu/cgi-bin/hgTracks?db=wuhCor1&position=NC_045512.2:6254-6370&complement_wuhCor1=0&hgt.revCmplDisp_wuhCor1=0", "UCSCview")	orf1ab	6311	T	K	Nonsynonymous		Conserved	=hyperlink("https://data.broadinstitute.org/compbio1/cav.php?a=wuhCor1_c&i=NC_045512.2;6311;1;0&p=58&e=58&w=0&cp=1&mp=Alt+Alleles:""+T++++++++++A++++++++++++++++++TT+++++++++++++++++++++++W+A++++T++++++++++++++++++++++++++A++++++++++++++++T+T+++++++""@-58&f=C6312A", "CodAlignView")								
6317	C6317T	C	T	AC=3;AN=2544;AACHANGE=ORF1a:P2018S	3	orf1ab	6317	P	S	Nonsynonymous		Conserved	0.0						=hyperlink("https://data.broadinstitute.org/compbio1/cav.php?a=wuhCor1_c&i=NC_045512.2;6316;1;0&p=57&e=59&w=0&cp=0&mp=Alt+Alleles:""++++++A++++++++++++++++++TT+++++++++++++++++++++++W+A++++T++++++++++++++++++++++++++A++++++++++++++++T+T+++++++++++++""@-57&f=C6317T", "CodAlignView")	=hyperlink("http://genome.ucsc.edu/cgi-bin/hgTracks?db=wuhCor1&position=NC_045512.2:6260-6376&complement_wuhCor1=0&hgt.revCmplDisp_wuhCor1=0", "UCSCview")	orf1ab	6317	P	S	Nonsynonymous		Conserved	=hyperlink("https://data.broadinstitute.org/compbio1/cav.php?a=wuhCor1_c&i=NC_045512.2;6316;1;0&p=57&e=59&w=0&cp=0&mp=Alt+Alleles:""++++++A++++++++++++++++++TT+++++++++++++++++++++++W+A++++T++++++++++++++++++++++++++A++++++++++++++++T+T+++++++++++++""@-57&f=C6317T", "CodAlignView")								
6344	G6344A	G	A	AC=1;AN=2544;AACHANGE=ORF1a:V2027I	1	orf1ab	6344	V	I	Nonsynonymous			1.70266389306						=hyperlink("https://data.broadinstitute.org/compbio1/cav.php?a=wuhCor1_c&i=NC_045512.2;6343;1;0&p=57&e=59&w=0&cp=0&mp=Alt+Alleles:""+++++++++++++++++++++++W+A++++T++++++++++++++++++++++++++A++++++++++++++++T+T++++++++++++++++++++++++++++++++++++G+++""@-57&f=G6344A", "CodAlignView")	=hyperlink("http://genome.ucsc.edu/cgi-bin/hgTracks?db=wuhCor1&position=NC_045512.2:6287-6403&complement_wuhCor1=0&hgt.revCmplDisp_wuhCor1=0", "UCSCview")	orf1ab	6344	V	I	Nonsynonymous			=hyperlink("https://data.broadinstitute.org/compbio1/cav.php?a=wuhCor1_c&i=NC_045512.2;6343;1;0&p=57&e=59&w=0&cp=0&mp=Alt+Alleles:""+++++++++++++++++++++++W+A++++T++++++++++++++++++++++++++A++++++++++++++++T+T++++++++++++++++++++++++++++++++++++G+++""@-57&f=G6344A", "CodAlignView")								
6361	C6361T	C	T	AC=1;AN=2544	1	orf1ab	6359	D	D	Synonymous		Conserved		0.0	0.000355059363307	0.00634885616556	0.00483726957461	InSCE	=hyperlink("https://data.broadinstitute.org/compbio1/cav.php?a=wuhCor1_c&i=NC_045512.2;6360;1;0&p=59&e=57&w=0&cp=2&mp=Alt+Alleles:""++++++++W+A++++T++++++++++++++++++++++++++A++++++++++++++++T+T++++++++++++++++++++++++++++++++++++G++++++++++++++++++""@-59&f=C6361T", "CodAlignView")	=hyperlink("http://genome.ucsc.edu/cgi-bin/hgTracks?db=wuhCor1&position=NC_045512.2:6302-6418&complement_wuhCor1=0&hgt.revCmplDisp_wuhCor1=0", "UCSCview")	orf1ab	6359	D	D	Synonymous		Conserved	=hyperlink("https://data.broadinstitute.org/compbio1/cav.php?a=wuhCor1_c&i=NC_045512.2;6360;1;0&p=59&e=57&w=0&cp=2&mp=Alt+Alleles:""++++++++W+A++++T++++++++++++++++++++++++++A++++++++++++++++T+T++++++++++++++++++++++++++++++++++++G++++++++++++++++++""@-59&f=C6361T", "CodAlignView")								
6363	C6363T	C	T	AC=2;AN=2544;AACHANGE=ORF1a:A2033V	2	orf1ab	6362	A	V	Nonsynonymous			2.64193274775						=hyperlink("https://data.broadinstitute.org/compbio1/cav.php?a=wuhCor1_c&i=NC_045512.2;6362;1;0&p=58&e=58&w=0&cp=1&mp=Alt+Alleles:""+++++W+A++++T++++++++++++++++++++++++++A++++++++++++++++T+T++++++++++++++++++++++++++++++++++++G+++++++++++++++++++++""@-58&f=C6363T", "CodAlignView")	=hyperlink("http://genome.ucsc.edu/cgi-bin/hgTracks?db=wuhCor1&position=NC_045512.2:6305-6421&complement_wuhCor1=0&hgt.revCmplDisp_wuhCor1=0", "UCSCview")	orf1ab	6362	A	V	Nonsynonymous			=hyperlink("https://data.broadinstitute.org/compbio1/cav.php?a=wuhCor1_c&i=NC_045512.2;6362;1;0&p=58&e=58&w=0&cp=1&mp=Alt+Alleles:""+++++W+A++++T++++++++++++++++++++++++++A++++++++++++++++T+T++++++++++++++++++++++++++++++++++++G+++++++++++++++++++++""@-58&f=C6363T", "CodAlignView")								
6400	A6400G	A	G	AC=1;AN=2544	1	orf1ab	6398	K	K	Synonymous		Conserved		0.0	0.0113954435854	0.0699709955455	0.0866063342301	InSCE	=hyperlink("https://data.broadinstitute.org/compbio1/cav.php?a=wuhCor1_c&i=NC_045512.2;6399;1;0&p=59&e=57&w=0&cp=2&mp=Alt+Alleles:""+++A++++++++++++++++T+T++++++++++++++++++++++++++++++++++++G+++++++++++++++++++++++++++T++++++++++++++++T+++T++++++++""@-59&f=A6400G", "CodAlignView")	=hyperlink("http://genome.ucsc.edu/cgi-bin/hgTracks?db=wuhCor1&position=NC_045512.2:6341-6457&complement_wuhCor1=0&hgt.revCmplDisp_wuhCor1=0", "UCSCview")	orf1ab	6398	K	K	Synonymous		Conserved	=hyperlink("https://data.broadinstitute.org/compbio1/cav.php?a=wuhCor1_c&i=NC_045512.2;6399;1;0&p=59&e=57&w=0&cp=2&mp=Alt+Alleles:""+++A++++++++++++++++T+T++++++++++++++++++++++++++++++++++++G+++++++++++++++++++++++++++T++++++++++++++++T+++T++++++++""@-59&f=A6400G", "CodAlignView")								
6428	C6428T	C	T	AC=3;AN=2544;AACHANGE=ORF1a:P2055S	3	orf1ab	6428	P	S	Nonsynonymous		Conserved	0.0						=hyperlink("https://data.broadinstitute.org/compbio1/cav.php?a=wuhCor1_c&i=NC_045512.2;6427;1;0&p=57&e=59&w=0&cp=0&mp=Alt+Alleles:""+++++++++++++++++++++++++++++G+++++++++++++++++++++++++++T++++++++++++++++T+++T+++++++++++++++++++++++AG+++++++T+++++""@-57&f=C6428T", "CodAlignView")	=hyperlink("http://genome.ucsc.edu/cgi-bin/hgTracks?db=wuhCor1&position=NC_045512.2:6371-6487&complement_wuhCor1=0&hgt.revCmplDisp_wuhCor1=0", "UCSCview")	orf1ab	6428	P	S	Nonsynonymous		Conserved	=hyperlink("https://data.broadinstitute.org/compbio1/cav.php?a=wuhCor1_c&i=NC_045512.2;6427;1;0&p=57&e=59&w=0&cp=0&mp=Alt+Alleles:""+++++++++++++++++++++++++++++G+++++++++++++++++++++++++++T++++++++++++++++T+++T+++++++++++++++++++++++AG+++++++T+++++""@-57&f=C6428T", "CodAlignView")								
6445	C6445T	C	T	AC=1;AN=2544	1	orf1ab	6443	D	D	Synonymous		Conserved		0.0	0.0056888188296	0.0484411542763	0.081603405495	InSCE	=hyperlink("https://data.broadinstitute.org/compbio1/cav.php?a=wuhCor1_c&i=NC_045512.2;6444;1;0&p=59&e=57&w=0&cp=2&mp=Alt+Alleles:""++++++++++++++G+++++++++++++++++++++++++++T++++++++++++++++T+++T+++++++++++++++++++++++AG+++++++T++++++++++++++++++T+""@-59&f=C6445T", "CodAlignView")	=hyperlink("http://genome.ucsc.edu/cgi-bin/hgTracks?db=wuhCor1&position=NC_045512.2:6386-6502&complement_wuhCor1=0&hgt.revCmplDisp_wuhCor1=0", "UCSCview")	orf1ab	6443	D	D	Synonymous		Conserved	=hyperlink("https://data.broadinstitute.org/compbio1/cav.php?a=wuhCor1_c&i=NC_045512.2;6444;1;0&p=59&e=57&w=0&cp=2&mp=Alt+Alleles:""++++++++++++++G+++++++++++++++++++++++++++T++++++++++++++++T+++T+++++++++++++++++++++++AG+++++++T++++++++++++++++++T+""@-59&f=C6445T", "CodAlignView")								
6449	C6449T	C	T	AC=2;AN=2544;AACHANGE=ORF1a:L2062F	2	orf1ab	6449	L	F	Nonsynonymous			7.98635190842						=hyperlink("https://data.broadinstitute.org/compbio1/cav.php?a=wuhCor1_c&i=NC_045512.2;6448;1;0&p=57&e=59&w=0&cp=0&mp=Alt+Alleles:""++++++++G+++++++++++++++++++++++++++T++++++++++++++++T+++T+++++++++++++++++++++++AG+++++++T++++++++++++++++++T+A+++++""@-57&f=C6449T", "CodAlignView")	=hyperlink("http://genome.ucsc.edu/cgi-bin/hgTracks?db=wuhCor1&position=NC_045512.2:6392-6508&complement_wuhCor1=0&hgt.revCmplDisp_wuhCor1=0", "UCSCview")	orf1ab	6449	L	F	Nonsynonymous			=hyperlink("https://data.broadinstitute.org/compbio1/cav.php?a=wuhCor1_c&i=NC_045512.2;6448;1;0&p=57&e=59&w=0&cp=0&mp=Alt+Alleles:""++++++++G+++++++++++++++++++++++++++T++++++++++++++++T+++T+++++++++++++++++++++++AG+++++++T++++++++++++++++++T+A+++++""@-57&f=C6449T", "CodAlignView")								
6473	G6473A	G	A	AC=1;AN=2544;AACHANGE=ORF1a:E2070K	1	orf1ab	6473	E	K	Nonsynonymous		Conserved	0.0						=hyperlink("https://data.broadinstitute.org/compbio1/cav.php?a=wuhCor1_c&i=NC_045512.2;6472;1;0&p=57&e=59&w=0&cp=0&mp=Alt+Alleles:""++++++++++++T++++++++++++++++T+++T+++++++++++++++++++++++AG+++++++T++++++++++++++++++T+A+++++++++T+++++++++++++++++++""@-57&f=G6473A", "CodAlignView")	=hyperlink("http://genome.ucsc.edu/cgi-bin/hgTracks?db=wuhCor1&position=NC_045512.2:6416-6532&complement_wuhCor1=0&hgt.revCmplDisp_wuhCor1=0", "UCSCview")	orf1ab	6473	E	K	Nonsynonymous		Conserved	=hyperlink("https://data.broadinstitute.org/compbio1/cav.php?a=wuhCor1_c&i=NC_045512.2;6472;1;0&p=57&e=59&w=0&cp=0&mp=Alt+Alleles:""++++++++++++T++++++++++++++++T+++T+++++++++++++++++++++++AG+++++++T++++++++++++++++++T+A+++++++++T+++++++++++++++++++""@-57&f=G6473A", "CodAlignView")								
6474	A6474G	A	G	AC=2;AN=2544;AACHANGE=ORF1a:E2070G	2	orf1ab	6473	E	G	Nonsynonymous		Conserved	0.0						=hyperlink("https://data.broadinstitute.org/compbio1/cav.php?a=wuhCor1_c&i=NC_045512.2;6473;1;0&p=58&e=58&w=0&cp=1&mp=Alt+Alleles:""++++++++++++T++++++++++++++++T+++T+++++++++++++++++++++++AG+++++++T++++++++++++++++++T+A+++++++++T+++++++++++++++++++""@-58&f=A6474G", "CodAlignView")	=hyperlink("http://genome.ucsc.edu/cgi-bin/hgTracks?db=wuhCor1&position=NC_045512.2:6416-6532&complement_wuhCor1=0&hgt.revCmplDisp_wuhCor1=0", "UCSCview")	orf1ab	6473	E	G	Nonsynonymous		Conserved	=hyperlink("https://data.broadinstitute.org/compbio1/cav.php?a=wuhCor1_c&i=NC_045512.2;6473;1;0&p=58&e=58&w=0&cp=1&mp=Alt+Alleles:""++++++++++++T++++++++++++++++T+++T+++++++++++++++++++++++AG+++++++T++++++++++++++++++T+A+++++++++T+++++++++++++++++++""@-58&f=A6474G", "CodAlignView")								
6482	G6482T	G	T	AC=1;AN=2544;AACHANGE=ORF1a:G2073*	1	orf1ab	6482	G	*	Nonsynonymous			1.18157897806						=hyperlink("https://data.broadinstitute.org/compbio1/cav.php?a=wuhCor1_c&i=NC_045512.2;6481;1;0&p=57&e=59&w=0&cp=0&mp=Alt+Alleles:""+++T++++++++++++++++T+++T+++++++++++++++++++++++AG+++++++T++++++++++++++++++T+A+++++++++T++++++++++++++++++++++++++++""@-57&f=G6482T", "CodAlignView")	=hyperlink("http://genome.ucsc.edu/cgi-bin/hgTracks?db=wuhCor1&position=NC_045512.2:6425-6541&complement_wuhCor1=0&hgt.revCmplDisp_wuhCor1=0", "UCSCview")	orf1ab	6482	G	*	Nonsynonymous			=hyperlink("https://data.broadinstitute.org/compbio1/cav.php?a=wuhCor1_c&i=NC_045512.2;6481;1;0&p=57&e=59&w=0&cp=0&mp=Alt+Alleles:""+++T++++++++++++++++T+++T+++++++++++++++++++++++AG+++++++T++++++++++++++++++T+A+++++++++T++++++++++++++++++++++++++++""@-57&f=G6482T", "CodAlignView")								
6501	C6501T	C	T	AC=2;AN=2544;AACHANGE=ORF1a:P2079L	2	orf1ab	6500	P	L	Nonsynonymous			1.26151585868						=hyperlink("https://data.broadinstitute.org/compbio1/cav.php?a=wuhCor1_c&i=NC_045512.2;6500;1;0&p=58&e=58&w=0&cp=1&mp=Alt+Alleles:""++T+++T+++++++++++++++++++++++AG+++++++T++++++++++++++++++T+A+++++++++T++++++++++++++++++++++++++++++++++++++G+++++++""@-58&f=C6501T", "CodAlignView")	=hyperlink("http://genome.ucsc.edu/cgi-bin/hgTracks?db=wuhCor1&position=NC_045512.2:6443-6559&complement_wuhCor1=0&hgt.revCmplDisp_wuhCor1=0", "UCSCview")	orf1ab	6500	P	L	Nonsynonymous			=hyperlink("https://data.broadinstitute.org/compbio1/cav.php?a=wuhCor1_c&i=NC_045512.2;6500;1;0&p=58&e=58&w=0&cp=1&mp=Alt+Alleles:""++T+++T+++++++++++++++++++++++AG+++++++T++++++++++++++++++T+A+++++++++T++++++++++++++++++++++++++++++++++++++G+++++++""@-58&f=C6501T", "CodAlignView")								
6503	G6503A	G	A	AC=1;AN=2544;AACHANGE=ORF1a:A2080T	1	orf1ab	6503	A	T	Nonsynonymous			3.22704444363						=hyperlink("https://data.broadinstitute.org/compbio1/cav.php?a=wuhCor1_c&i=NC_045512.2;6502;1;0&p=57&e=59&w=0&cp=0&mp=Alt+Alleles:""+++T+++++++++++++++++++++++AG+++++++T++++++++++++++++++T+A+++++++++T++++++++++++++++++++++++++++++++++++++G++++++++++""@-57&f=G6503A", "CodAlignView")	=hyperlink("http://genome.ucsc.edu/cgi-bin/hgTracks?db=wuhCor1&position=NC_045512.2:6446-6562&complement_wuhCor1=0&hgt.revCmplDisp_wuhCor1=0", "UCSCview")	orf1ab	6503	A	T	Nonsynonymous			=hyperlink("https://data.broadinstitute.org/compbio1/cav.php?a=wuhCor1_c&i=NC_045512.2;6502;1;0&p=57&e=59&w=0&cp=0&mp=Alt+Alleles:""+++T+++++++++++++++++++++++AG+++++++T++++++++++++++++++T+A+++++++++T++++++++++++++++++++++++++++++++++++++G++++++++++""@-57&f=G6503A", "CodAlignView")								
6513	G6513T	G	T	AC=2;AN=2544;AACHANGE=ORF1a:S2083I	2	orf1ab	6512	S	I	Nonsynonymous			1.19742626743						=hyperlink("https://data.broadinstitute.org/compbio1/cav.php?a=wuhCor1_c&i=NC_045512.2;6512;1;0&p=58&e=58&w=0&cp=1&mp=Alt+Alleles:""++++++++++++++++++AG+++++++T++++++++++++++++++T+A+++++++++T++++++++++++++++++++++++++++++++++++++G++++++++++++++GT+++""@-58&f=G6513T", "CodAlignView")	=hyperlink("http://genome.ucsc.edu/cgi-bin/hgTracks?db=wuhCor1&position=NC_045512.2:6455-6571&complement_wuhCor1=0&hgt.revCmplDisp_wuhCor1=0", "UCSCview")	orf1ab	6512	S	I	Nonsynonymous			=hyperlink("https://data.broadinstitute.org/compbio1/cav.php?a=wuhCor1_c&i=NC_045512.2;6512;1;0&p=58&e=58&w=0&cp=1&mp=Alt+Alleles:""++++++++++++++++++AG+++++++T++++++++++++++++++T+A+++++++++T++++++++++++++++++++++++++++++++++++++G++++++++++++++GT+++""@-58&f=G6513T", "CodAlignView")								
6552	T6552G	T	G	AC=1;AN=2544;AACHANGE=ORF1a:M2096R	1	orf1ab	6551	M	R	Nonsynonymous			0.895886346527						=hyperlink("https://data.broadinstitute.org/compbio1/cav.php?a=wuhCor1_c&i=NC_045512.2;6551;1;0&p=58&e=58&w=0&cp=1&mp=Alt+Alleles:""+++++++T+A+++++++++T++++++++++++++++++++++++++++++++++++++G++++++++++++++GT++++T+++++++++++++++++++++++++++++++++++++""@-58&f=T6552G", "CodAlignView")	=hyperlink("http://genome.ucsc.edu/cgi-bin/hgTracks?db=wuhCor1&position=NC_045512.2:6494-6610&complement_wuhCor1=0&hgt.revCmplDisp_wuhCor1=0", "UCSCview")	orf1ab	6551	M	R	Nonsynonymous			=hyperlink("https://data.broadinstitute.org/compbio1/cav.php?a=wuhCor1_c&i=NC_045512.2;6551;1;0&p=58&e=58&w=0&cp=1&mp=Alt+Alleles:""+++++++T+A+++++++++T++++++++++++++++++++++++++++++++++++++G++++++++++++++GT++++T+++++++++++++++++++++++++++++++++++++""@-58&f=T6552G", "CodAlignView")								
6567	A6567G	A	G	AC=1;AN=2544;AACHANGE=ORF1a:D2101G	1	orf1ab	6566	D	G	Nonsynonymous			5.75195741064						=hyperlink("https://data.broadinstitute.org/compbio1/cav.php?a=wuhCor1_c&i=NC_045512.2;6566;1;0&p=58&e=58&w=0&cp=1&mp=Alt+Alleles:""++++T++++++++++++++++++++++++++++++++++++++G++++++++++++++GT++++T++++++++++++++++++++++++++++++++++++++++++++++++++++""@-58&f=A6567G", "CodAlignView")	=hyperlink("http://genome.ucsc.edu/cgi-bin/hgTracks?db=wuhCor1&position=NC_045512.2:6509-6625&complement_wuhCor1=0&hgt.revCmplDisp_wuhCor1=0", "UCSCview")	orf1ab	6566	D	G	Nonsynonymous			=hyperlink("https://data.broadinstitute.org/compbio1/cav.php?a=wuhCor1_c&i=NC_045512.2;6566;1;0&p=58&e=58&w=0&cp=1&mp=Alt+Alleles:""++++T++++++++++++++++++++++++++++++++++++++G++++++++++++++GT++++T++++++++++++++++++++++++++++++++++++++++++++++++++++""@-58&f=A6567G", "CodAlignView")								
6568	C6568T	C	T	AC=1;AN=2544	1	orf1ab	6566	D	D	Synonymous				0.0	0.0412458410646	0.148590786399	0.661075394743		=hyperlink("https://data.broadinstitute.org/compbio1/cav.php?a=wuhCor1_c&i=NC_045512.2;6567;1;0&p=59&e=57&w=0&cp=2&mp=Alt+Alleles:""++++T++++++++++++++++++++++++++++++++++++++G++++++++++++++GT++++T++++++++++++++++++++++++++++++++++++++++++++++++++++""@-59&f=C6568T", "CodAlignView")	=hyperlink("http://genome.ucsc.edu/cgi-bin/hgTracks?db=wuhCor1&position=NC_045512.2:6509-6625&complement_wuhCor1=0&hgt.revCmplDisp_wuhCor1=0", "UCSCview")	orf1ab	6566	D	D	Synonymous			=hyperlink("https://data.broadinstitute.org/compbio1/cav.php?a=wuhCor1_c&i=NC_045512.2;6567;1;0&p=59&e=57&w=0&cp=2&mp=Alt+Alleles:""++++T++++++++++++++++++++++++++++++++++++++G++++++++++++++GT++++T++++++++++++++++++++++++++++++++++++++++++++++++++++""@-59&f=C6568T", "CodAlignView")								
6573	C6573T	C	T	AC=1;AN=2544;AACHANGE=ORF1a:S2103F	1	orf1ab	6572	S	F	Nonsynonymous			4.19365817647						=hyperlink("https://data.broadinstitute.org/compbio1/cav.php?a=wuhCor1_c&i=NC_045512.2;6572;1;0&p=58&e=58&w=0&cp=1&mp=Alt+Alleles:""+++++++++++++++++++++++++++++++++++++G++++++++++++++GT++++T++++++++++++++++++++++++++++++++++++++++++++++++++++++T+++""@-58&f=C6573T", "CodAlignView")	=hyperlink("http://genome.ucsc.edu/cgi-bin/hgTracks?db=wuhCor1&position=NC_045512.2:6515-6631&complement_wuhCor1=0&hgt.revCmplDisp_wuhCor1=0", "UCSCview")	orf1ab	6572	S	F	Nonsynonymous			=hyperlink("https://data.broadinstitute.org/compbio1/cav.php?a=wuhCor1_c&i=NC_045512.2;6572;1;0&p=58&e=58&w=0&cp=1&mp=Alt+Alleles:""+++++++++++++++++++++++++++++++++++++G++++++++++++++GT++++T++++++++++++++++++++++++++++++++++++++++++++++++++++++T+++""@-58&f=C6573T", "CodAlignView")								
6628	C6628T	C	T	AC=2;AN=2544	2	orf1ab	6626	T	T	Synonymous	4way			1.22526034596	0.71280689872				=hyperlink("https://data.broadinstitute.org/compbio1/cav.php?a=wuhCor1_c&i=NC_045512.2;6627;1;0&p=59&e=57&w=0&cp=2&mp=Alt+Alleles:""++++T++++++++++++++++++++++++++++++++++++++++++++++++++++++T+++++++++T+++++++++++++++++++++++A+++T+++T++++++++++++++G""@-59&f=C6628T", "CodAlignView")	=hyperlink("http://genome.ucsc.edu/cgi-bin/hgTracks?db=wuhCor1&position=NC_045512.2:6569-6685&complement_wuhCor1=0&hgt.revCmplDisp_wuhCor1=0", "UCSCview")	orf1ab	6626	T	T	Synonymous	4way		=hyperlink("https://data.broadinstitute.org/compbio1/cav.php?a=wuhCor1_c&i=NC_045512.2;6627;1;0&p=59&e=57&w=0&cp=2&mp=Alt+Alleles:""++++T++++++++++++++++++++++++++++++++++++++++++++++++++++++T+++++++++T+++++++++++++++++++++++A+++T+++T++++++++++++++G""@-59&f=C6628T", "CodAlignView")								
6638	C6638T	C	T	AC=1;AN=2544;AACHANGE=ORF1a:H2125Y	1	orf1ab	6638	H	Y	Nonsynonymous		Conserved	0.0						=hyperlink("https://data.broadinstitute.org/compbio1/cav.php?a=wuhCor1_c&i=NC_045512.2;6637;1;0&p=57&e=59&w=0&cp=0&mp=Alt+Alleles:""+++++++++++++++++++++++++++++++++++++++++++++++T+++++++++T+++++++++++++++++++++++A+++T+++T++++++++++++++G+++++C+G+TT+""@-57&f=C6638T", "CodAlignView")	=hyperlink("http://genome.ucsc.edu/cgi-bin/hgTracks?db=wuhCor1&position=NC_045512.2:6581-6697&complement_wuhCor1=0&hgt.revCmplDisp_wuhCor1=0", "UCSCview")	orf1ab	6638	H	Y	Nonsynonymous		Conserved	=hyperlink("https://data.broadinstitute.org/compbio1/cav.php?a=wuhCor1_c&i=NC_045512.2;6637;1;0&p=57&e=59&w=0&cp=0&mp=Alt+Alleles:""+++++++++++++++++++++++++++++++++++++++++++++++T+++++++++T+++++++++++++++++++++++A+++T+++T++++++++++++++G+++++C+G+TT+""@-57&f=C6638T", "CodAlignView")								
6662	G6662A	G	A	AC=1;AN=2544;AACHANGE=ORF1a:V2133I	1	orf1ab	6662	V	I	Nonsynonymous		Conserved	0.0						=hyperlink("https://data.broadinstitute.org/compbio1/cav.php?a=wuhCor1_c&i=NC_045512.2;6661;1;0&p=57&e=59&w=0&cp=0&mp=Alt+Alleles:""+++++++++++++++++++++++T+++++++++T+++++++++++++++++++++++A+++T+++T++++++++++++++G+++++C+G+TT+++++++++++++++++++++++++""@-57&f=G6662A", "CodAlignView")	=hyperlink("http://genome.ucsc.edu/cgi-bin/hgTracks?db=wuhCor1&position=NC_045512.2:6605-6721&complement_wuhCor1=0&hgt.revCmplDisp_wuhCor1=0", "UCSCview")	orf1ab	6662	V	I	Nonsynonymous		Conserved	=hyperlink("https://data.broadinstitute.org/compbio1/cav.php?a=wuhCor1_c&i=NC_045512.2;6661;1;0&p=57&e=59&w=0&cp=0&mp=Alt+Alleles:""+++++++++++++++++++++++T+++++++++T+++++++++++++++++++++++A+++T+++T++++++++++++++G+++++C+G+TT+++++++++++++++++++++++++""@-57&f=G6662A", "CodAlignView")								
6666	C6666T	C	T	AC=1;AN=2544;AACHANGE=ORF1a:P2134L	1	orf1ab	6665	P	L	Nonsynonymous		Conserved	0.0						=hyperlink("https://data.broadinstitute.org/compbio1/cav.php?a=wuhCor1_c&i=NC_045512.2;6665;1;0&p=58&e=58&w=0&cp=1&mp=Alt+Alleles:""++++++++++++++++++++T+++++++++T+++++++++++++++++++++++A+++T+++T++++++++++++++G+++++C+G+TT++++++++++++++++++++++++++++""@-58&f=C6666T", "CodAlignView")	=hyperlink("http://genome.ucsc.edu/cgi-bin/hgTracks?db=wuhCor1&position=NC_045512.2:6608-6724&complement_wuhCor1=0&hgt.revCmplDisp_wuhCor1=0", "UCSCview")	orf1ab	6665	P	L	Nonsynonymous		Conserved	=hyperlink("https://data.broadinstitute.org/compbio1/cav.php?a=wuhCor1_c&i=NC_045512.2;6665;1;0&p=58&e=58&w=0&cp=1&mp=Alt+Alleles:""++++++++++++++++++++T+++++++++T+++++++++++++++++++++++A+++T+++T++++++++++++++G+++++C+G+TT++++++++++++++++++++++++++++""@-58&f=C6666T", "CodAlignView")								
6670	G6670T	G	T	AC=1;AN=2544;AACHANGE=ORF1a:W2135C	1	orf1ab	6668	W	C	Nonsynonymous		Conserved	0.0						=hyperlink("https://data.broadinstitute.org/compbio1/cav.php?a=wuhCor1_c&i=NC_045512.2;6669;1;0&p=59&e=57&w=0&cp=2&mp=Alt+Alleles:""+++++++++++++++++T+++++++++T+++++++++++++++++++++++A+++T+++T++++++++++++++G+++++C+G+TT+++++++++++++++++++++++++++++++""@-59&f=G6670T", "CodAlignView")	=hyperlink("http://genome.ucsc.edu/cgi-bin/hgTracks?db=wuhCor1&position=NC_045512.2:6611-6727&complement_wuhCor1=0&hgt.revCmplDisp_wuhCor1=0", "UCSCview")	orf1ab	6668	W	C	Nonsynonymous		Conserved	=hyperlink("https://data.broadinstitute.org/compbio1/cav.php?a=wuhCor1_c&i=NC_045512.2;6669;1;0&p=59&e=57&w=0&cp=2&mp=Alt+Alleles:""+++++++++++++++++T+++++++++T+++++++++++++++++++++++A+++T+++T++++++++++++++G+++++C+G+TT+++++++++++++++++++++++++++++++""@-59&f=G6670T", "CodAlignView")								
6685	T6685G	T	G	AC=1;AN=2544;AACHANGE=ORF1a:N2140K	1	orf1ab	6683	N	K	Nonsynonymous			4.18086899767						=hyperlink("https://data.broadinstitute.org/compbio1/cav.php?a=wuhCor1_c&i=NC_045512.2;6684;1;0&p=59&e=57&w=0&cp=2&mp=Alt+Alleles:""++T+++++++++T+++++++++++++++++++++++A+++T+++T++++++++++++++G+++++C+G+TT++++++++++++++++++++++++++++++++++++++++++++++""@-59&f=T6685G", "CodAlignView")	=hyperlink("http://genome.ucsc.edu/cgi-bin/hgTracks?db=wuhCor1&position=NC_045512.2:6626-6742&complement_wuhCor1=0&hgt.revCmplDisp_wuhCor1=0", "UCSCview")	orf1ab	6683	N	K	Nonsynonymous			=hyperlink("https://data.broadinstitute.org/compbio1/cav.php?a=wuhCor1_c&i=NC_045512.2;6684;1;0&p=59&e=57&w=0&cp=2&mp=Alt+Alleles:""++T+++++++++T+++++++++++++++++++++++A+++T+++T++++++++++++++G+++++C+G+TT++++++++++++++++++++++++++++++++++++++++++++++""@-59&f=T6685G", "CodAlignView")								
6691	T6691C	T	C	AC=1;AN=2544	1	orf1ab	6689	A	A	Synonymous	4way			1.63734633508	0.257245770645				=hyperlink("https://data.broadinstitute.org/compbio1/cav.php?a=wuhCor1_c&i=NC_045512.2;6690;1;0&p=59&e=57&w=0&cp=2&mp=Alt+Alleles:""++++++T+++++++++++++++++++++++A+++T+++T++++++++++++++G+++++C+G+TT++++++++++++++++++++++++++++++++++++++++++++++++++++""@-59&f=T6691C", "CodAlignView")	=hyperlink("http://genome.ucsc.edu/cgi-bin/hgTracks?db=wuhCor1&position=NC_045512.2:6632-6748&complement_wuhCor1=0&hgt.revCmplDisp_wuhCor1=0", "UCSCview")	orf1ab	6689	A	A	Synonymous	4way		=hyperlink("https://data.broadinstitute.org/compbio1/cav.php?a=wuhCor1_c&i=NC_045512.2;6690;1;0&p=59&e=57&w=0&cp=2&mp=Alt+Alleles:""++++++T+++++++++++++++++++++++A+++T+++T++++++++++++++G+++++C+G+TT++++++++++++++++++++++++++++++++++++++++++++++++++++""@-59&f=T6691C", "CodAlignView")								
6693	A6693G	A	G	AC=2;AN=2544;AACHANGE=ORF1a:K2143R	2	orf1ab	6692	K	R	Nonsynonymous			3.88829982163						=hyperlink("https://data.broadinstitute.org/compbio1/cav.php?a=wuhCor1_c&i=NC_045512.2;6692;1;0&p=58&e=58&w=0&cp=1&mp=Alt+Alleles:""+++T+++++++++++++++++++++++A+++T+++T++++++++++++++G+++++C+G+TT+++++++++++++++++++++++++++++++++++++++++++++++++++++++""@-58&f=A6693G", "CodAlignView")	=hyperlink("http://genome.ucsc.edu/cgi-bin/hgTracks?db=wuhCor1&position=NC_045512.2:6635-6751&complement_wuhCor1=0&hgt.revCmplDisp_wuhCor1=0", "UCSCview")	orf1ab	6692	K	R	Nonsynonymous			=hyperlink("https://data.broadinstitute.org/compbio1/cav.php?a=wuhCor1_c&i=NC_045512.2;6692;1;0&p=58&e=58&w=0&cp=1&mp=Alt+Alleles:""+++T+++++++++++++++++++++++A+++T+++T++++++++++++++G+++++C+G+TT+++++++++++++++++++++++++++++++++++++++++++++++++++++++""@-58&f=A6693G", "CodAlignView")								
6695	C6695T	C	T	AC=1;AN=2544;AACHANGE=ORF1a:P2144S	1	orf1ab	6695	P	S	Nonsynonymous		Conserved	0.0						=hyperlink("https://data.broadinstitute.org/compbio1/cav.php?a=wuhCor1_c&i=NC_045512.2;6694;1;0&p=57&e=59&w=0&cp=0&mp=Alt+Alleles:""T+++++++++++++++++++++++A+++T+++T++++++++++++++G+++++C+G+TT++++++++++++++++++++++++++++++++++++++++++++++++++++++++++""@-57&f=C6695T", "CodAlignView")	=hyperlink("http://genome.ucsc.edu/cgi-bin/hgTracks?db=wuhCor1&position=NC_045512.2:6638-6754&complement_wuhCor1=0&hgt.revCmplDisp_wuhCor1=0", "UCSCview")	orf1ab	6695	P	S	Nonsynonymous		Conserved	=hyperlink("https://data.broadinstitute.org/compbio1/cav.php?a=wuhCor1_c&i=NC_045512.2;6694;1;0&p=57&e=59&w=0&cp=0&mp=Alt+Alleles:""T+++++++++++++++++++++++A+++T+++T++++++++++++++G+++++C+G+TT++++++++++++++++++++++++++++++++++++++++++++++++++++++++++""@-57&f=C6695T", "CodAlignView")								
6696	C6696T	C	T	AC=2;AN=2544;AACHANGE=ORF1a:P2144L	2	orf1ab	6695	P	L	Nonsynonymous		Conserved	0.0						=hyperlink("https://data.broadinstitute.org/compbio1/cav.php?a=wuhCor1_c&i=NC_045512.2;6695;1;0&p=58&e=58&w=0&cp=1&mp=Alt+Alleles:""T+++++++++++++++++++++++A+++T+++T++++++++++++++G+++++C+G+TT++++++++++++++++++++++++++++++++++++++++++++++++++++++++++""@-58&f=C6696T", "CodAlignView")	=hyperlink("http://genome.ucsc.edu/cgi-bin/hgTracks?db=wuhCor1&position=NC_045512.2:6638-6754&complement_wuhCor1=0&hgt.revCmplDisp_wuhCor1=0", "UCSCview")	orf1ab	6695	P	L	Nonsynonymous		Conserved	=hyperlink("https://data.broadinstitute.org/compbio1/cav.php?a=wuhCor1_c&i=NC_045512.2;6695;1;0&p=58&e=58&w=0&cp=1&mp=Alt+Alleles:""T+++++++++++++++++++++++A+++T+++T++++++++++++++G+++++C+G+TT++++++++++++++++++++++++++++++++++++++++++++++++++++++++++""@-58&f=C6696T", "CodAlignView")								
6761	A6761G	A	G	AC=1;AN=2544;AACHANGE=ORF1a:T2166A	1	orf1ab	6761	T	A	Nonsynonymous			7.26278573489						=hyperlink("https://data.broadinstitute.org/compbio1/cav.php?a=wuhCor1_c&i=NC_045512.2;6760;1;0&p=57&e=59&w=0&cp=0&mp=Alt+Alleles:""+++++++++++++++++++++++++++++++++++++++++++++++++++++++++G+++++++++++++++++++++++++++++++++++++G++++++++++++++C++++T+""@-57&f=A6761G", "CodAlignView")	=hyperlink("http://genome.ucsc.edu/cgi-bin/hgTracks?db=wuhCor1&position=NC_045512.2:6704-6820&complement_wuhCor1=0&hgt.revCmplDisp_wuhCor1=0", "UCSCview")	orf1ab	6761	T	A	Nonsynonymous			=hyperlink("https://data.broadinstitute.org/compbio1/cav.php?a=wuhCor1_c&i=NC_045512.2;6760;1;0&p=57&e=59&w=0&cp=0&mp=Alt+Alleles:""+++++++++++++++++++++++++++++++++++++++++++++++++++++++++G+++++++++++++++++++++++++++++++++++++G++++++++++++++C++++T+""@-57&f=A6761G", "CodAlignView")								
6799	A6799G	A	G	AC=1;AN=2544	1	orf1ab	6797	Q	Q	Synonymous				2.7451248805	0.12581372091				=hyperlink("https://data.broadinstitute.org/compbio1/cav.php?a=wuhCor1_c&i=NC_045512.2;6798;1;0&p=59&e=57&w=0&cp=2&mp=Alt+Alleles:""+++++++++++++++++++++G+++++++++++++++++++++++++++++++++++++G++++++++++++++C++++T+++++C+++++++++++++++++++++++++++++++""@-59&f=A6799G", "CodAlignView")	=hyperlink("http://genome.ucsc.edu/cgi-bin/hgTracks?db=wuhCor1&position=NC_045512.2:6740-6856&complement_wuhCor1=0&hgt.revCmplDisp_wuhCor1=0", "UCSCview")	orf1ab	6797	Q	Q	Synonymous			=hyperlink("https://data.broadinstitute.org/compbio1/cav.php?a=wuhCor1_c&i=NC_045512.2;6798;1;0&p=59&e=57&w=0&cp=2&mp=Alt+Alleles:""+++++++++++++++++++++G+++++++++++++++++++++++++++++++++++++G++++++++++++++C++++T+++++C+++++++++++++++++++++++++++++++""@-59&f=A6799G", "CodAlignView")								
6814	T6814C	T	C	AC=1;AN=2544	1	orf1ab	6812	T	T	Synonymous	4way			10.6258271857	2.53131251959e-07				=hyperlink("https://data.broadinstitute.org/compbio1/cav.php?a=wuhCor1_c&i=NC_045512.2;6813;1;0&p=59&e=57&w=0&cp=2&mp=Alt+Alleles:""++++++G+++++++++++++++++++++++++++++++++++++G++++++++++++++C++++T+++++C+++++++++++++++++++++++++++++++++++T++++++++++""@-59&f=T6814C", "CodAlignView")	=hyperlink("http://genome.ucsc.edu/cgi-bin/hgTracks?db=wuhCor1&position=NC_045512.2:6755-6871&complement_wuhCor1=0&hgt.revCmplDisp_wuhCor1=0", "UCSCview")	orf1ab	6812	T	T	Synonymous	4way		=hyperlink("https://data.broadinstitute.org/compbio1/cav.php?a=wuhCor1_c&i=NC_045512.2;6813;1;0&p=59&e=57&w=0&cp=2&mp=Alt+Alleles:""++++++G+++++++++++++++++++++++++++++++++++++G++++++++++++++C++++T+++++C+++++++++++++++++++++++++++++++++++T++++++++++""@-59&f=T6814C", "CodAlignView")								
6819	G6819T	G	T	AC=3;AN=2544;AACHANGE=ORF1a:S2185I	3	orf1ab	6818	S	I	Nonsynonymous			2.25868767448						=hyperlink("https://data.broadinstitute.org/compbio1/cav.php?a=wuhCor1_c&i=NC_045512.2;6818;1;0&p=58&e=58&w=0&cp=1&mp=Alt+Alleles:""G+++++++++++++++++++++++++++++++++++++G++++++++++++++C++++T+++++C+++++++++++++++++++++++++++++++++++T++++++++++++++++""@-58&f=G6819T", "CodAlignView")	=hyperlink("http://genome.ucsc.edu/cgi-bin/hgTracks?db=wuhCor1&position=NC_045512.2:6761-6877&complement_wuhCor1=0&hgt.revCmplDisp_wuhCor1=0", "UCSCview")	orf1ab	6818	S	I	Nonsynonymous			=hyperlink("https://data.broadinstitute.org/compbio1/cav.php?a=wuhCor1_c&i=NC_045512.2;6818;1;0&p=58&e=58&w=0&cp=1&mp=Alt+Alleles:""G+++++++++++++++++++++++++++++++++++++G++++++++++++++C++++T+++++C+++++++++++++++++++++++++++++++++++T++++++++++++++++""@-58&f=G6819T", "CodAlignView")								
6825	A6825C	A	C	AC=2;AN=2544;AACHANGE=ORF1a:N2187T	2	orf1ab	6824	N	T	Nonsynonymous			4.48148544249						=hyperlink("https://data.broadinstitute.org/compbio1/cav.php?a=wuhCor1_c&i=NC_045512.2;6824;1;0&p=58&e=58&w=0&cp=1&mp=Alt+Alleles:""++++++++++++++++++++++++++++++++G++++++++++++++C++++T+++++C+++++++++++++++++++++++++++++++++++T++++++++++++++++++++++""@-58&f=A6825C", "CodAlignView")	=hyperlink("http://genome.ucsc.edu/cgi-bin/hgTracks?db=wuhCor1&position=NC_045512.2:6767-6883&complement_wuhCor1=0&hgt.revCmplDisp_wuhCor1=0", "UCSCview")	orf1ab	6824	N	T	Nonsynonymous			=hyperlink("https://data.broadinstitute.org/compbio1/cav.php?a=wuhCor1_c&i=NC_045512.2;6824;1;0&p=58&e=58&w=0&cp=1&mp=Alt+Alleles:""++++++++++++++++++++++++++++++++G++++++++++++++C++++T+++++C+++++++++++++++++++++++++++++++++++T++++++++++++++++++++++""@-58&f=A6825C", "CodAlignView")								
6861	C6861T	C	T	AC=1;AN=2544;AACHANGE=ORF1a:A2199V	1	orf1ab	6860	A	V	Nonsynonymous			1.18900863165						=hyperlink("https://data.broadinstitute.org/compbio1/cav.php?a=wuhCor1_c&i=NC_045512.2;6860;1;0&p=58&e=58&w=0&cp=1&mp=Alt+Alleles:""+++++++++++C++++T+++++C+++++++++++++++++++++++++++++++++++T++++++++++++++++++++++++++++++++++++++++++++++++++++++++++""@-58&f=C6861T", "CodAlignView")	=hyperlink("http://genome.ucsc.edu/cgi-bin/hgTracks?db=wuhCor1&position=NC_045512.2:6803-6919&complement_wuhCor1=0&hgt.revCmplDisp_wuhCor1=0", "UCSCview")	orf1ab	6860	A	V	Nonsynonymous			=hyperlink("https://data.broadinstitute.org/compbio1/cav.php?a=wuhCor1_c&i=NC_045512.2;6860;1;0&p=58&e=58&w=0&cp=1&mp=Alt+Alleles:""+++++++++++C++++T+++++C+++++++++++++++++++++++++++++++++++T++++++++++++++++++++++++++++++++++++++++++++++++++++++++++""@-58&f=C6861T", "CodAlignView")								
6956	A6956C	A	C	AC=1;AN=2544;AACHANGE=ORF1a:I2231L	1	orf1ab	6956	I	L	Nonsynonymous			2.77568535414						=hyperlink("https://data.broadinstitute.org/compbio1/cav.php?a=wuhCor1_c&i=NC_045512.2;6955;1;0&p=57&e=59&w=0&cp=0&mp=Alt+Alleles:""+++++++++++++++++++++++++++++++++++++++++++++++++++++++++C++++++AC+++A++C+++T+A++++++++++++T+++++C++++++++++++++T++++""@-57&f=A6956C", "CodAlignView")	=hyperlink("http://genome.ucsc.edu/cgi-bin/hgTracks?db=wuhCor1&position=NC_045512.2:6899-7015&complement_wuhCor1=0&hgt.revCmplDisp_wuhCor1=0", "UCSCview")	orf1ab	6956	I	L	Nonsynonymous			=hyperlink("https://data.broadinstitute.org/compbio1/cav.php?a=wuhCor1_c&i=NC_045512.2;6955;1;0&p=57&e=59&w=0&cp=0&mp=Alt+Alleles:""+++++++++++++++++++++++++++++++++++++++++++++++++++++++++C++++++AC+++A++C+++T+A++++++++++++T+++++C++++++++++++++T++++""@-57&f=A6956C", "CodAlignView")								
6963	T6963A	T	A	AC=1;AN=2544;AACHANGE=ORF1a:F2233Y	1	orf1ab	6962	F	Y	Nonsynonymous			1.90491952392						=hyperlink("https://data.broadinstitute.org/compbio1/cav.php?a=wuhCor1_c&i=NC_045512.2;6962;1;0&p=58&e=58&w=0&cp=1&mp=Alt+Alleles:""+++++++++++++++++++++++++++++++++++++++++++++++++++C++++++AC+++A++C+++T+A++++++++++++T+++++C++++++++++++++T++++A+++G+""@-58&f=T6963A", "CodAlignView")	=hyperlink("http://genome.ucsc.edu/cgi-bin/hgTracks?db=wuhCor1&position=NC_045512.2:6905-7021&complement_wuhCor1=0&hgt.revCmplDisp_wuhCor1=0", "UCSCview")	orf1ab	6962	F	Y	Nonsynonymous			=hyperlink("https://data.broadinstitute.org/compbio1/cav.php?a=wuhCor1_c&i=NC_045512.2;6962;1;0&p=58&e=58&w=0&cp=1&mp=Alt+Alleles:""+++++++++++++++++++++++++++++++++++++++++++++++++++C++++++AC+++A++C+++T+A++++++++++++T+++++C++++++++++++++T++++A+++G+""@-58&f=T6963A", "CodAlignView")								
6964	T6964C	T	C	AC=1;AN=2544;AACHANGE=ORF1a:F2233Y	1	orf1ab	6962	F	F	Synonymous				1.20905819127	0.668091210499				=hyperlink("https://data.broadinstitute.org/compbio1/cav.php?a=wuhCor1_c&i=NC_045512.2;6963;1;0&p=59&e=57&w=0&cp=2&mp=Alt+Alleles:""+++++++++++++++++++++++++++++++++++++++++++++++++++C++++++AC+++A++C+++T+A++++++++++++T+++++C++++++++++++++T++++A+++G+""@-59&f=T6964C", "CodAlignView")	=hyperlink("http://genome.ucsc.edu/cgi-bin/hgTracks?db=wuhCor1&position=NC_045512.2:6905-7021&complement_wuhCor1=0&hgt.revCmplDisp_wuhCor1=0", "UCSCview")	orf1ab	6962	F	F	Synonymous			=hyperlink("https://data.broadinstitute.org/compbio1/cav.php?a=wuhCor1_c&i=NC_045512.2;6963;1;0&p=59&e=57&w=0&cp=2&mp=Alt+Alleles:""+++++++++++++++++++++++++++++++++++++++++++++++++++C++++++AC+++A++C+++T+A++++++++++++T+++++C++++++++++++++T++++A+++G+""@-59&f=T6964C", "CodAlignView")								
6968	C6968A	C	A	AC=2;AN=2544;AACHANGE=ORF1a:L2235I	2	orf1ab	6968	L	I	Nonsynonymous		Conserved	0.0						=hyperlink("https://data.broadinstitute.org/compbio1/cav.php?a=wuhCor1_c&i=NC_045512.2;6967;1;0&p=57&e=59&w=0&cp=0&mp=Alt+Alleles:""+++++++++++++++++++++++++++++++++++++++++++++C++++++AC+++A++C+++T+A++++++++++++T+++++C++++++++++++++T++++A+++G+++++++""@-57&f=C6968A", "CodAlignView")	=hyperlink("http://genome.ucsc.edu/cgi-bin/hgTracks?db=wuhCor1&position=NC_045512.2:6911-7027&complement_wuhCor1=0&hgt.revCmplDisp_wuhCor1=0", "UCSCview")	orf1ab	6968	L	I	Nonsynonymous		Conserved	=hyperlink("https://data.broadinstitute.org/compbio1/cav.php?a=wuhCor1_c&i=NC_045512.2;6967;1;0&p=57&e=59&w=0&cp=0&mp=Alt+Alleles:""+++++++++++++++++++++++++++++++++++++++++++++C++++++AC+++A++C+++T+A++++++++++++T+++++C++++++++++++++T++++A+++G+++++++""@-57&f=C6968A", "CodAlignView")								
6971	T6971C	T	C	AC=1;AN=2544	1	orf1ab	6971	L	L	Synonymous				0.370457912791	0.120673995074	0.332445025645	0.756027065013		=hyperlink("https://data.broadinstitute.org/compbio1/cav.php?a=wuhCor1_c&i=NC_045512.2;6970;1;0&p=57&e=59&w=0&cp=0&mp=Alt+Alleles:""++++++++++++++++++++++++++++++++++++++++++C++++++AC+++A++C+++T+A++++++++++++T+++++C++++++++++++++T++++A+++G++++++++++""@-57&f=T6971C", "CodAlignView")	=hyperlink("http://genome.ucsc.edu/cgi-bin/hgTracks?db=wuhCor1&position=NC_045512.2:6914-7030&complement_wuhCor1=0&hgt.revCmplDisp_wuhCor1=0", "UCSCview")	orf1ab	6971	L	L	Synonymous			=hyperlink("https://data.broadinstitute.org/compbio1/cav.php?a=wuhCor1_c&i=NC_045512.2;6970;1;0&p=57&e=59&w=0&cp=0&mp=Alt+Alleles:""++++++++++++++++++++++++++++++++++++++++++C++++++AC+++A++C+++T+A++++++++++++T+++++C++++++++++++++T++++A+++G++++++++++""@-57&f=T6971C", "CodAlignView")								
6975	G6975T	G	T	AC=2;AN=2544;AACHANGE=ORF1a:S2237I	2	orf1ab	6974	S	I	Nonsynonymous			1.05696126457						=hyperlink("https://data.broadinstitute.org/compbio1/cav.php?a=wuhCor1_c&i=NC_045512.2;6974;1;0&p=58&e=58&w=0&cp=1&mp=Alt+Alleles:""+++++++++++++++++++++++++++++++++++++++C++++++AC+++A++C+++T+A++++++++++++T+++++C++++++++++++++T++++A+++G+++++++++++++""@-58&f=G6975T", "CodAlignView")	=hyperlink("http://genome.ucsc.edu/cgi-bin/hgTracks?db=wuhCor1&position=NC_045512.2:6917-7033&complement_wuhCor1=0&hgt.revCmplDisp_wuhCor1=0", "UCSCview")	orf1ab	6974	S	I	Nonsynonymous			=hyperlink("https://data.broadinstitute.org/compbio1/cav.php?a=wuhCor1_c&i=NC_045512.2;6974;1;0&p=58&e=58&w=0&cp=1&mp=Alt+Alleles:""+++++++++++++++++++++++++++++++++++++++C++++++AC+++A++C+++T+A++++++++++++T+++++C++++++++++++++T++++A+++G+++++++++++++""@-58&f=G6975T", "CodAlignView")								
6977	G6977A	G	A	AC=2;AN=2544;AACHANGE=ORF1a:V2238I	2	orf1ab	6977	V	I	Nonsynonymous			4.02890796695						=hyperlink("https://data.broadinstitute.org/compbio1/cav.php?a=wuhCor1_c&i=NC_045512.2;6976;1;0&p=57&e=59&w=0&cp=0&mp=Alt+Alleles:""++++++++++++++++++++++++++++++++++++C++++++AC+++A++C+++T+A++++++++++++T+++++C++++++++++++++T++++A+++G++++++++++++++++""@-57&f=G6977A", "CodAlignView")	=hyperlink("http://genome.ucsc.edu/cgi-bin/hgTracks?db=wuhCor1&position=NC_045512.2:6920-7036&complement_wuhCor1=0&hgt.revCmplDisp_wuhCor1=0", "UCSCview")	orf1ab	6977	V	I	Nonsynonymous			=hyperlink("https://data.broadinstitute.org/compbio1/cav.php?a=wuhCor1_c&i=NC_045512.2;6976;1;0&p=57&e=59&w=0&cp=0&mp=Alt+Alleles:""++++++++++++++++++++++++++++++++++++C++++++AC+++A++C+++T+A++++++++++++T+++++C++++++++++++++T++++A+++G++++++++++++++++""@-57&f=G6977A", "CodAlignView")								
6990	C6990T	C	T	AC=9;AN=2544;AACHANGE=ORF1a:S2242F	9	orf1ab	6989	S	F	Nonsynonymous			5.47153108145						=hyperlink("https://data.broadinstitute.org/compbio1/cav.php?a=wuhCor1_c&i=NC_045512.2;6989;1;0&p=58&e=58&w=0&cp=1&mp=Alt+Alleles:""++++++++++++++++++++++++C++++++AC+++A++C+++T+A++++++++++++T+++++C++++++++++++++T++++A+++G++++++++++++++++++++++++++++""@-58&f=C6990T", "CodAlignView")	=hyperlink("http://genome.ucsc.edu/cgi-bin/hgTracks?db=wuhCor1&position=NC_045512.2:6932-7048&complement_wuhCor1=0&hgt.revCmplDisp_wuhCor1=0", "UCSCview")	orf1ab	6989	S	F	Nonsynonymous			=hyperlink("https://data.broadinstitute.org/compbio1/cav.php?a=wuhCor1_c&i=NC_045512.2;6989;1;0&p=58&e=58&w=0&cp=1&mp=Alt+Alleles:""++++++++++++++++++++++++C++++++AC+++A++C+++T+A++++++++++++T+++++C++++++++++++++T++++A+++G++++++++++++++++++++++++++++""@-58&f=C6990T", "CodAlignView")								
6996	T6996C	T	C	AC=1;AN=2544;AACHANGE=ORF1a:I2244T	1	orf1ab	6995	I	T	Nonsynonymous			5.72207508907						=hyperlink("https://data.broadinstitute.org/compbio1/cav.php?a=wuhCor1_c&i=NC_045512.2;6995;1;0&p=58&e=58&w=0&cp=1&mp=Alt+Alleles:""++++++++++++++++++C++++++AC+++A++C+++T+A++++++++++++T+++++C++++++++++++++T++++A+++G++++++++++++++++++++++++++++++++++""@-58&f=T6996C", "CodAlignView")	=hyperlink("http://genome.ucsc.edu/cgi-bin/hgTracks?db=wuhCor1&position=NC_045512.2:6938-7054&complement_wuhCor1=0&hgt.revCmplDisp_wuhCor1=0", "UCSCview")	orf1ab	6995	I	T	Nonsynonymous			=hyperlink("https://data.broadinstitute.org/compbio1/cav.php?a=wuhCor1_c&i=NC_045512.2;6995;1;0&p=58&e=58&w=0&cp=1&mp=Alt+Alleles:""++++++++++++++++++C++++++AC+++A++C+++T+A++++++++++++T+++++C++++++++++++++T++++A+++G++++++++++++++++++++++++++++++++++""@-58&f=T6996C", "CodAlignView")								
7011	C7011T	C	T	AC=10;AN=2544;AACHANGE=ORF1a:A2249V	10	orf1ab	7010	A	V	Nonsynonymous			3.96204263336						=hyperlink("https://data.broadinstitute.org/compbio1/cav.php?a=wuhCor1_c&i=NC_045512.2;7010;1;0&p=58&e=58&w=0&cp=1&mp=Alt+Alleles:""+++C++++++AC+++A++C+++T+A++++++++++++T+++++C++++++++++++++T++++A+++G++++++++++++++++++++++++++++++++++++++++++T++++++""@-58&f=C7011T", "CodAlignView")	=hyperlink("http://genome.ucsc.edu/cgi-bin/hgTracks?db=wuhCor1&position=NC_045512.2:6953-7069&complement_wuhCor1=0&hgt.revCmplDisp_wuhCor1=0", "UCSCview")	orf1ab	7010	A	V	Nonsynonymous			=hyperlink("https://data.broadinstitute.org/compbio1/cav.php?a=wuhCor1_c&i=NC_045512.2;7010;1;0&p=58&e=58&w=0&cp=1&mp=Alt+Alleles:""+++C++++++AC+++A++C+++T+A++++++++++++T+++++C++++++++++++++T++++A+++G++++++++++++++++++++++++++++++++++++++++++T++++++""@-58&f=C7011T", "CodAlignView")								
7016	G7016A	G	A	AC=1;AN=2544;AACHANGE=ORF1a:G2251S	1	orf1ab	7016	G	S	Nonsynonymous		Conserved	0.0						=hyperlink("https://data.broadinstitute.org/compbio1/cav.php?a=wuhCor1_c&i=NC_045512.2;7015;1;0&p=57&e=59&w=0&cp=0&mp=Alt+Alleles:""++++AC+++A++C+++T+A++++++++++++T+++++C++++++++++++++T++++A+++G++++++++++++++++++++++++++++++++++++++++++T++++++A+T+++""@-57&f=G7016A", "CodAlignView")	=hyperlink("http://genome.ucsc.edu/cgi-bin/hgTracks?db=wuhCor1&position=NC_045512.2:6959-7075&complement_wuhCor1=0&hgt.revCmplDisp_wuhCor1=0", "UCSCview")	orf1ab	7016	G	S	Nonsynonymous		Conserved	=hyperlink("https://data.broadinstitute.org/compbio1/cav.php?a=wuhCor1_c&i=NC_045512.2;7015;1;0&p=57&e=59&w=0&cp=0&mp=Alt+Alleles:""++++AC+++A++C+++T+A++++++++++++T+++++C++++++++++++++T++++A+++G++++++++++++++++++++++++++++++++++++++++++T++++++A+T+++""@-57&f=G7016A", "CodAlignView")								
7020	T7020G	T	G	AC=1;AN=2544;AACHANGE=ORF1a:V2252G	1	orf1ab	7019	V	G	Nonsynonymous			1.36984801844						=hyperlink("https://data.broadinstitute.org/compbio1/cav.php?a=wuhCor1_c&i=NC_045512.2;7019;1;0&p=58&e=58&w=0&cp=1&mp=Alt+Alleles:""+AC+++A++C+++T+A++++++++++++T+++++C++++++++++++++T++++A+++G++++++++++++++++++++++++++++++++++++++++++T++++++A+T++++++""@-58&f=T7020G", "CodAlignView")	=hyperlink("http://genome.ucsc.edu/cgi-bin/hgTracks?db=wuhCor1&position=NC_045512.2:6962-7078&complement_wuhCor1=0&hgt.revCmplDisp_wuhCor1=0", "UCSCview")	orf1ab	7019	V	G	Nonsynonymous			=hyperlink("https://data.broadinstitute.org/compbio1/cav.php?a=wuhCor1_c&i=NC_045512.2;7019;1;0&p=58&e=58&w=0&cp=1&mp=Alt+Alleles:""+AC+++A++C+++T+A++++++++++++T+++++C++++++++++++++T++++A+++G++++++++++++++++++++++++++++++++++++++++++T++++++A+T++++++""@-58&f=T7020G", "CodAlignView")								
7063	C7063T	C	T	AC=1;AN=2544	1	orf1ab	7061	Y	Y	Synonymous				0.230565800959	0.0752191512299	0.245774203437	0.661075394743		=hyperlink("https://data.broadinstitute.org/compbio1/cav.php?a=wuhCor1_c&i=NC_045512.2;7062;1;0&p=59&e=57&w=0&cp=2&mp=Alt+Alleles:""+++++++T++++A+++G++++++++++++++++++++++++++++++++++++++++++T++++++A+T++++++G+++TC++++++++++++++++++++++++++++++++++++""@-59&f=C7063T", "CodAlignView")	=hyperlink("http://genome.ucsc.edu/cgi-bin/hgTracks?db=wuhCor1&position=NC_045512.2:7004-7120&complement_wuhCor1=0&hgt.revCmplDisp_wuhCor1=0", "UCSCview")	orf1ab	7061	Y	Y	Synonymous			=hyperlink("https://data.broadinstitute.org/compbio1/cav.php?a=wuhCor1_c&i=NC_045512.2;7062;1;0&p=59&e=57&w=0&cp=2&mp=Alt+Alleles:""+++++++T++++A+++G++++++++++++++++++++++++++++++++++++++++++T++++++A+T++++++G+++TC++++++++++++++++++++++++++++++++++++""@-59&f=C7063T", "CodAlignView")								
7070	G7070A	G	A	AC=1;AN=2544;AACHANGE=ORF1a:G2269S	1	orf1ab	7070	G	S	Nonsynonymous			19.4268256149						=hyperlink("https://data.broadinstitute.org/compbio1/cav.php?a=wuhCor1_c&i=NC_045512.2;7069;1;0&p=57&e=59&w=0&cp=0&mp=Alt+Alleles:""+++A+++G++++++++++++++++++++++++++++++++++++++++++T++++++A+T++++++G+++TC+++++++++++++++++++++++++++++++++++++++++++++""@-57&f=G7070A", "CodAlignView")	=hyperlink("http://genome.ucsc.edu/cgi-bin/hgTracks?db=wuhCor1&position=NC_045512.2:7013-7129&complement_wuhCor1=0&hgt.revCmplDisp_wuhCor1=0", "UCSCview")	orf1ab	7070	G	S	Nonsynonymous			=hyperlink("https://data.broadinstitute.org/compbio1/cav.php?a=wuhCor1_c&i=NC_045512.2;7069;1;0&p=57&e=59&w=0&cp=0&mp=Alt+Alleles:""+++A+++G++++++++++++++++++++++++++++++++++++++++++T++++++A+T++++++G+++TC+++++++++++++++++++++++++++++++++++++++++++++""@-57&f=G7070A", "CodAlignView")								
7072	C7072T	C	T	AC=1;AN=2544	1	orf1ab	7070	G	G	Synonymous	4way			2.4730398309	0.0430410613333				=hyperlink("https://data.broadinstitute.org/compbio1/cav.php?a=wuhCor1_c&i=NC_045512.2;7071;1;0&p=59&e=57&w=0&cp=2&mp=Alt+Alleles:""+++A+++G++++++++++++++++++++++++++++++++++++++++++T++++++A+T++++++G+++TC+++++++++++++++++++++++++++++++++++++++++++++""@-59&f=C7072T", "CodAlignView")	=hyperlink("http://genome.ucsc.edu/cgi-bin/hgTracks?db=wuhCor1&position=NC_045512.2:7013-7129&complement_wuhCor1=0&hgt.revCmplDisp_wuhCor1=0", "UCSCview")	orf1ab	7070	G	G	Synonymous	4way		=hyperlink("https://data.broadinstitute.org/compbio1/cav.php?a=wuhCor1_c&i=NC_045512.2;7071;1;0&p=59&e=57&w=0&cp=2&mp=Alt+Alleles:""+++A+++G++++++++++++++++++++++++++++++++++++++++++T++++++A+T++++++G+++TC+++++++++++++++++++++++++++++++++++++++++++++""@-59&f=C7072T", "CodAlignView")								
7079	A7079G	A	G	AC=1;AN=2544;AACHANGE=ORF1a:N2272D	1	orf1ab	7079	N	D	Nonsynonymous			1.23111023694						=hyperlink("https://data.broadinstitute.org/compbio1/cav.php?a=wuhCor1_c&i=NC_045512.2;7078;1;0&p=57&e=59&w=0&cp=0&mp=Alt+Alleles:""+++++++++++++++++++++++++++++++++++++++++T++++++A+T++++++G+++TC++++++++++++++++++++++++++++++++++++++++++++++++++++++""@-57&f=A7079G", "CodAlignView")	=hyperlink("http://genome.ucsc.edu/cgi-bin/hgTracks?db=wuhCor1&position=NC_045512.2:7022-7138&complement_wuhCor1=0&hgt.revCmplDisp_wuhCor1=0", "UCSCview")	orf1ab	7079	N	D	Nonsynonymous			=hyperlink("https://data.broadinstitute.org/compbio1/cav.php?a=wuhCor1_c&i=NC_045512.2;7078;1;0&p=57&e=59&w=0&cp=0&mp=Alt+Alleles:""+++++++++++++++++++++++++++++++++++++++++T++++++A+T++++++G+++TC++++++++++++++++++++++++++++++++++++++++++++++++++++++""@-57&f=A7079G", "CodAlignView")								
7083	C7083T	C	T	AC=1;AN=2544;AACHANGE=ORF1a:S2273F	1	orf1ab	7082	S	F	Nonsynonymous		Conserved	0.0						=hyperlink("https://data.broadinstitute.org/compbio1/cav.php?a=wuhCor1_c&i=NC_045512.2;7082;1;0&p=58&e=58&w=0&cp=1&mp=Alt+Alleles:""++++++++++++++++++++++++++++++++++++++T++++++A+T++++++G+++TC+++++++++++++++++++++++++++++++++++++++++++++++++++++++++""@-58&f=C7083T", "CodAlignView")	=hyperlink("http://genome.ucsc.edu/cgi-bin/hgTracks?db=wuhCor1&position=NC_045512.2:7025-7141&complement_wuhCor1=0&hgt.revCmplDisp_wuhCor1=0", "UCSCview")	orf1ab	7082	S	F	Nonsynonymous		Conserved	=hyperlink("https://data.broadinstitute.org/compbio1/cav.php?a=wuhCor1_c&i=NC_045512.2;7082;1;0&p=58&e=58&w=0&cp=1&mp=Alt+Alleles:""++++++++++++++++++++++++++++++++++++++T++++++A+T++++++G+++TC+++++++++++++++++++++++++++++++++++++++++++++++++++++++++""@-58&f=C7083T", "CodAlignView")								
7084	T7084C	T	C	AC=2;AN=2544	2	orf1ab	7082	S	S	Synonymous	4way			3.64264240966	0.00291122013755				=hyperlink("https://data.broadinstitute.org/compbio1/cav.php?a=wuhCor1_c&i=NC_045512.2;7083;1;0&p=59&e=57&w=0&cp=2&mp=Alt+Alleles:""++++++++++++++++++++++++++++++++++++++T++++++A+T++++++G+++TC+++++++++++++++++++++++++++++++++++++++++++++++++++++++++""@-59&f=T7084C", "CodAlignView")	=hyperlink("http://genome.ucsc.edu/cgi-bin/hgTracks?db=wuhCor1&position=NC_045512.2:7025-7141&complement_wuhCor1=0&hgt.revCmplDisp_wuhCor1=0", "UCSCview")	orf1ab	7082	S	S	Synonymous	4way		=hyperlink("https://data.broadinstitute.org/compbio1/cav.php?a=wuhCor1_c&i=NC_045512.2;7083;1;0&p=59&e=57&w=0&cp=2&mp=Alt+Alleles:""++++++++++++++++++++++++++++++++++++++T++++++A+T++++++G+++TC+++++++++++++++++++++++++++++++++++++++++++++++++++++++++""@-59&f=T7084C", "CodAlignView")								
7144	T7144A	T	A	AC=1;AN=2544;AACHANGE=ORF1a:S2293R	1	orf1ab	7142	S	R	Nonsynonymous			4.60393280384						=hyperlink("https://data.broadinstitute.org/compbio1/cav.php?a=wuhCor1_c&i=NC_045512.2;7143;1;0&p=59&e=57&w=0&cp=2&mp=Alt+Alleles:""+++++++++++++++++++++++++++++++++++++++++++++++++++++++++++A++C++++++++A+++++++++++++++++++++C+++++++++++++++++++++++""@-59&f=T7144A", "CodAlignView")	=hyperlink("http://genome.ucsc.edu/cgi-bin/hgTracks?db=wuhCor1&position=NC_045512.2:7085-7201&complement_wuhCor1=0&hgt.revCmplDisp_wuhCor1=0", "UCSCview")	orf1ab	7142	S	R	Nonsynonymous			=hyperlink("https://data.broadinstitute.org/compbio1/cav.php?a=wuhCor1_c&i=NC_045512.2;7143;1;0&p=59&e=57&w=0&cp=2&mp=Alt+Alleles:""+++++++++++++++++++++++++++++++++++++++++++++++++++++++++++A++C++++++++A+++++++++++++++++++++C+++++++++++++++++++++++""@-59&f=T7144A", "CodAlignView")								
7147	T7147C	T	C	AC=1;AN=2544	1	orf1ab	7145	G	G	Synonymous	4way			1.57253733578	0.447748345147				=hyperlink("https://data.broadinstitute.org/compbio1/cav.php?a=wuhCor1_c&i=NC_045512.2;7146;1;0&p=59&e=57&w=0&cp=2&mp=Alt+Alleles:""++++++++++++++++++++++++++++++++++++++++++++++++++++++++A++C++++++++A+++++++++++++++++++++C++++++++++++++++++++++++++""@-59&f=T7147C", "CodAlignView")	=hyperlink("http://genome.ucsc.edu/cgi-bin/hgTracks?db=wuhCor1&position=NC_045512.2:7088-7204&complement_wuhCor1=0&hgt.revCmplDisp_wuhCor1=0", "UCSCview")	orf1ab	7145	G	G	Synonymous	4way		=hyperlink("https://data.broadinstitute.org/compbio1/cav.php?a=wuhCor1_c&i=NC_045512.2;7146;1;0&p=59&e=57&w=0&cp=2&mp=Alt+Alleles:""++++++++++++++++++++++++++++++++++++++++++++++++++++++++A++C++++++++A+++++++++++++++++++++C++++++++++++++++++++++++++""@-59&f=T7147C", "CodAlignView")								
7156	T7156A	T	A	AC=1;AN=2544	1	orf1ab	7154	S	S	Synonymous	4way			5.44115293744	0.000649103994903				=hyperlink("https://data.broadinstitute.org/compbio1/cav.php?a=wuhCor1_c&i=NC_045512.2;7155;1;0&p=59&e=57&w=0&cp=2&mp=Alt+Alleles:""+++++++++++++++++++++++++++++++++++++++++++++++A++C++++++++A+++++++++++++++++++++C+++++++++++++++++++++++++++++++++++""@-59&f=T7156A", "CodAlignView")	=hyperlink("http://genome.ucsc.edu/cgi-bin/hgTracks?db=wuhCor1&position=NC_045512.2:7097-7213&complement_wuhCor1=0&hgt.revCmplDisp_wuhCor1=0", "UCSCview")	orf1ab	7154	S	S	Synonymous	4way		=hyperlink("https://data.broadinstitute.org/compbio1/cav.php?a=wuhCor1_c&i=NC_045512.2;7155;1;0&p=59&e=57&w=0&cp=2&mp=Alt+Alleles:""+++++++++++++++++++++++++++++++++++++++++++++++A++C++++++++A+++++++++++++++++++++C+++++++++++++++++++++++++++++++++++""@-59&f=T7156A", "CodAlignView")								
7178	G7178C	G	C	AC=1;AN=2544;AACHANGE=ORF1a:E2305Q	1	orf1ab	7178	E	Q	Nonsynonymous		Conserved	0.0						=hyperlink("https://data.broadinstitute.org/compbio1/cav.php?a=wuhCor1_c&i=NC_045512.2;7177;1;0&p=57&e=59&w=0&cp=0&mp=Alt+Alleles:""+++++++++++++++++++++++A++C++++++++A+++++++++++++++++++++C++++++++++++++++++++++++++++++++++++++++++++++C++++++++++++""@-57&f=G7178C", "CodAlignView")	=hyperlink("http://genome.ucsc.edu/cgi-bin/hgTracks?db=wuhCor1&position=NC_045512.2:7121-7237&complement_wuhCor1=0&hgt.revCmplDisp_wuhCor1=0", "UCSCview")	orf1ab	7178	E	Q	Nonsynonymous		Conserved	=hyperlink("https://data.broadinstitute.org/compbio1/cav.php?a=wuhCor1_c&i=NC_045512.2;7177;1;0&p=57&e=59&w=0&cp=0&mp=Alt+Alleles:""+++++++++++++++++++++++A++C++++++++A+++++++++++++++++++++C++++++++++++++++++++++++++++++++++++++++++++++C++++++++++++""@-57&f=G7178C", "CodAlignView")								
7225	T7225C	T	C	AC=1;AN=2544	1	orf1ab	7223	A	A	Synonymous	4way			3.14970980748	0.0517342857759				=hyperlink("https://data.broadinstitute.org/compbio1/cav.php?a=wuhCor1_c&i=NC_045512.2;7224;1;0&p=59&e=57&w=0&cp=2&mp=Alt+Alleles:""++++++++++++C++++++++++++++++++++++++++++++++++++++++++++++C+++++++++++++T+++++++++++++++++++++++++++++++++++++++++++""@-59&f=T7225C", "CodAlignView")	=hyperlink("http://genome.ucsc.edu/cgi-bin/hgTracks?db=wuhCor1&position=NC_045512.2:7166-7282&complement_wuhCor1=0&hgt.revCmplDisp_wuhCor1=0", "UCSCview")	orf1ab	7223	A	A	Synonymous	4way		=hyperlink("https://data.broadinstitute.org/compbio1/cav.php?a=wuhCor1_c&i=NC_045512.2;7224;1;0&p=59&e=57&w=0&cp=2&mp=Alt+Alleles:""++++++++++++C++++++++++++++++++++++++++++++++++++++++++++++C+++++++++++++T+++++++++++++++++++++++++++++++++++++++++++""@-59&f=T7225C", "CodAlignView")								
7239	C7239T	C	T	AC=1;AN=2544;AACHANGE=ORF1a:A2325V	1	orf1ab	7238	A	V	Nonsynonymous		Conserved	0.0						=hyperlink("https://data.broadinstitute.org/compbio1/cav.php?a=wuhCor1_c&i=NC_045512.2;7238;1;0&p=58&e=58&w=0&cp=1&mp=Alt+Alleles:""++++++++++++++++++++++++++++++++++++++++++++C+++++++++++++T++++++++++++++++++++++++++++++++++++++++++++++++++++++++++""@-58&f=C7239T", "CodAlignView")	=hyperlink("http://genome.ucsc.edu/cgi-bin/hgTracks?db=wuhCor1&position=NC_045512.2:7181-7297&complement_wuhCor1=0&hgt.revCmplDisp_wuhCor1=0", "UCSCview")	orf1ab	7238	A	V	Nonsynonymous		Conserved	=hyperlink("https://data.broadinstitute.org/compbio1/cav.php?a=wuhCor1_c&i=NC_045512.2;7238;1;0&p=58&e=58&w=0&cp=1&mp=Alt+Alleles:""++++++++++++++++++++++++++++++++++++++++++++C+++++++++++++T++++++++++++++++++++++++++++++++++++++++++++++++++++++++++""@-58&f=C7239T", "CodAlignView")
[truncated: 1,231,285 more chars]
