# Supplementary material for: SARS-CoV-2 gene content and COVID-19 mutation impact by comparing 44 Sarbecovirus genomes
Source: Res Sq. 2020 Oct 1:rs.3.rs-80345. Preprint. [Version 1] doi: 10.21203/rs.3.rs-80345/v1 (PMC7536840; doi:10.21203/rs.3.rs-80345/v1)
Supplement: Supplement [file SupplementaryTableS4.txt]

#  Open reading frames searched for novel coding regions
#
# Notes:
# - Includes all ORFs at least 10 codons long, on either strand, beginning with AUG or a
#    near-cognate codon, that do not overlap an NCBI-annotated gene in the same reading
#    frame or the antisense frame (the frame on the opposite strand that shares the 3rd
#    codon position; antisense regions gets artifactually high PhyloCSF scores).
# - “initial subset” consisted of those on the '+' strand, with a canonical (AUG) start
#    codon, at least 25 codons long, that are maximal (i.e, not contained in a longer 
#    AUG-initiated ORF in the same frame).
# - ORFs in initial subset are listed first, then the others, with each group in order of
#    decreasing PhyloCSF score per codon.
# - CodAlignView and UCSCView links show ORF with 10 codons of context on each 
#    side in CodAlignView (color-coded alignment) and UCSC Genome Browser.
# - Other fields report relative branch length of strains conserving the start codon/stop 
#   codon/reading frame, GC content, fraction of the ORF that overlaps Synonymous
#   Constraint Elements, and whether the ORF was reported as translated in the Finkel 
#   et al. ribosome profiling experiments.
#
Intervals	Strand	Start	End	NumCodons	IsMaximal	StartCodon	ORFtype	OverlapsGenes	InInitialSubset	SubsetRank	CodAlignView	UCSCview	ScorePerCodon	RelBL	SubsPerSite	ScoreOverSubsPerSite	AntiScorePerCodon	ScoreDiff	ATGRelBL	StopRelBL	FrameRelBL	ORFRelBL	NearCognateRelBL	NearCognateORFRelBL	GC	CpGratio	SCEfrac	RiboSeqSupport
NC_045512.2:25457-25579	+	25457	25579	41	Maximal	AUG	Canonical	ORF3a	InInitialSubset	1	=hyperlink("https://data.broadinstitute.org/compbio1/cav.php?a=wuhCor1_c&i=NC_045512.2;25456;123;0&p=30&e=30&w=0&f=25457-25579", "CodAlignView")	=hyperlink("http://genome.ucsc.edu/cgi-bin/hgTracks?db=wuhCor1&position=NC_045512.2:25457-25579&complement_wuhCor1=0&hgt.revCmplDisp_wuhCor1=0", "UCSCview")	-1.20556829268	1.0	1.10569105691	-1.09033014706	-2.75829512195	1.55272682927	0.994989418851	0.0174377340062	0.0174377340062	0.0174377340062	1.0	0.0174377340062	0.463414634146	1.1010230179	0.918699186992	3a.iORF1
NC_045512.2:26183-26278	+	26183	26278	32	Maximal	AUG	Canonical	ORF3a,E	InInitialSubset	2	=hyperlink("https://data.broadinstitute.org/compbio1/cav.php?a=wuhCor1_c&i=NC_045512.2;26182;96;0&p=30&e=30&w=0&f=26183-26278", "CodAlignView")	=hyperlink("http://genome.ucsc.edu/cgi-bin/hgTracks?db=wuhCor1&position=NC_045512.2:26183-26278&complement_wuhCor1=0&hgt.revCmplDisp_wuhCor1=0", "UCSCview")	-2.73891875	0.9969	0.34807863212	-7.86867821594	-4.45655625	1.7176375	0.884951977861	1.0	0.694777795865	0.667618427478	1.0	0.694777795865	0.458333333333	1.6	0.364583333333	
NC_045512.2:28284-28574	+	28284	28574	97	Maximal	AUG	Canonical	N	InInitialSubset	3	=hyperlink("https://data.broadinstitute.org/compbio1/cav.php?a=wuhCor1_c&i=NC_045512.2;28283;291;0&p=30&e=30&w=0&f=28284-28574", "CodAlignView")	=hyperlink("http://genome.ucsc.edu/cgi-bin/hgTracks?db=wuhCor1&position=NC_045512.2:28284-28574&complement_wuhCor1=0&hgt.revCmplDisp_wuhCor1=0", "UCSCview")	-5.90602989691	0.997	0.948453608247	-6.22700978261	-4.12322783505	-1.78280206186	1.0	1.0	1.0	1.0	1.0	1.0	0.498281786942	0.890929965557	0.247422680412	N.iORF1
NC_045512.2:3207-3299	+	3207	3299	31	Maximal	AUG	Canonical	orf1ab	InInitialSubset	4	=hyperlink("https://data.broadinstitute.org/compbio1/cav.php?a=wuhCor1_c&i=NC_045512.2;3206;93;0&p=30&e=30&w=0&f=3207-3299", "CodAlignView")	=hyperlink("http://genome.ucsc.edu/cgi-bin/hgTracks?db=wuhCor1&position=NC_045512.2:3207-3299&complement_wuhCor1=0&hgt.revCmplDisp_wuhCor1=0", "UCSCview")	-7.76634516129	0.3747	5.14024975028	-1.51088868024	-8.41795483871	0.65160967742	0.500592544359	0.0174377340062	0.509689076998	0.0174377340062	0.662773888979	0.0174377340062	0.387096774194	0.287037037037	0.0	
NC_045512.2:28734-28952	+	28734	28952	73	Maximal	AUG	Canonical	N	InInitialSubset	5	=hyperlink("https://data.broadinstitute.org/compbio1/cav.php?a=wuhCor1_c&i=NC_045512.2;28733;219;0&p=30&e=30&w=0&f=28734-28952", "CodAlignView")	=hyperlink("http://genome.ucsc.edu/cgi-bin/hgTracks?db=wuhCor1&position=NC_045512.2:28734-28952&complement_wuhCor1=0&hgt.revCmplDisp_wuhCor1=0", "UCSCview")	-7.83966164384	0.9988	0.965230271664	-8.12206358834	-8.22804657534	0.388384931502	0.890405339411	0.979550708123	0.0174377340062	0.0174377340062	1.0	0.0174377340062	0.511415525114	0.488995215311	0.0	
NC_045512.2:12864-12938	+	12864	12938	25	Maximal	AUG	Canonical	orf1ab	InInitialSubset	6	=hyperlink("https://data.broadinstitute.org/compbio1/cav.php?a=wuhCor1_c&i=NC_045512.2;12863;75;0&p=30&e=30&w=0&f=12864-12938", "CodAlignView")	=hyperlink("http://genome.ucsc.edu/cgi-bin/hgTracks?db=wuhCor1&position=NC_045512.2:12864-12938&complement_wuhCor1=0&hgt.revCmplDisp_wuhCor1=0", "UCSCview")	-8.16352	1.0	0.666666666667	-12.24528	-5.571668	-2.591852	0.943330620218	1.0	1.0	0.943330620218	1.0	1.0	0.413333333333	0.0	0.733333333333	
NC_045512.2:14651-14749	+	14651	14749	33	Maximal	AUG	Canonical	orf1ab	InInitialSubset	7	=hyperlink("https://data.broadinstitute.org/compbio1/cav.php?a=wuhCor1_c&i=NC_045512.2;14650;99;0&p=30&e=30&w=0&f=14651-14749", "CodAlignView")	=hyperlink("http://genome.ucsc.edu/cgi-bin/hgTracks?db=wuhCor1&position=NC_045512.2:14651-14749&complement_wuhCor1=0&hgt.revCmplDisp_wuhCor1=0", "UCSCview")	-8.58593939394	1.0	0.555555555556	-15.4546909091	-5.89537878788	-2.69056060606	0.657118671659	1.0	0.890405339411	0.657118671659	1.0	0.890405339411	0.353535353535	0.33	0.909090909091	
NC_045512.2:26072-26167	+	26072	26167	32	Maximal	AUG	Canonical	ORF3a	InInitialSubset	8	=hyperlink("https://data.broadinstitute.org/compbio1/cav.php?a=wuhCor1_c&i=NC_045512.2;26071;96;0&p=30&e=30&w=0&f=26072-26167", "CodAlignView")	=hyperlink("http://genome.ucsc.edu/cgi-bin/hgTracks?db=wuhCor1&position=NC_045512.2:26072-26167&complement_wuhCor1=0&hgt.revCmplDisp_wuhCor1=0", "UCSCview")	-8.807859375	0.968	1.35864221128	-6.48283948626	-10.332490625	1.52463125	0.828412827609	0.288383525965	0.307354712681	0.0	1.0	0.0	0.385416666667	0.857142857143	0.90625	
NC_045512.2:14774-14854	+	14774	14854	27	Maximal	AUG	Canonical	orf1ab	InInitialSubset	9	=hyperlink("https://data.broadinstitute.org/compbio1/cav.php?a=wuhCor1_c&i=NC_045512.2;14773;81;0&p=30&e=30&w=0&f=14774-14854", "CodAlignView")	=hyperlink("http://genome.ucsc.edu/cgi-bin/hgTracks?db=wuhCor1&position=NC_045512.2:14774-14854&complement_wuhCor1=0&hgt.revCmplDisp_wuhCor1=0", "UCSCview")	-8.8864037037	1.0	0.543209876543	-16.3590613636	-6.41762962963	-2.46877407407	1.0	0.912111346248	1.0	0.912111346248	1.0	0.912111346248	0.345679012346	0.830769230769	0.691358024691	
NC_045512.2:13311-13463	+	13311	13463	51	Maximal	AUG	Canonical	orf1ab	InInitialSubset	10	=hyperlink("https://data.broadinstitute.org/compbio1/cav.php?a=wuhCor1_c&i=NC_045512.2;13310;153;0&p=30&e=30&w=0&f=13311-13463", "CodAlignView")	=hyperlink("http://genome.ucsc.edu/cgi-bin/hgTracks?db=wuhCor1&position=NC_045512.2:13311-13463&complement_wuhCor1=0&hgt.revCmplDisp_wuhCor1=0", "UCSCview")	-9.40834313725	1.0	0.745098039216	-12.6269868421	-6.80612745098	-2.60221568627	0.791955070812	1.0	0.0174377340062	0.0174377340062	0.978368875142	0.0174377340062	0.437908496732	0.681818181818	0.967320261438	
NC_045512.2:12690-12770	+	12690	12770	27	Maximal	AUG	Canonical	orf1ab	InInitialSubset	11	=hyperlink("https://data.broadinstitute.org/compbio1/cav.php?a=wuhCor1_c&i=NC_045512.2;12689;81;0&p=30&e=30&w=0&f=12690-12770", "CodAlignView")	=hyperlink("http://genome.ucsc.edu/cgi-bin/hgTracks?db=wuhCor1&position=NC_045512.2:12690-12770&complement_wuhCor1=0&hgt.revCmplDisp_wuhCor1=0", "UCSCview")	-10.0079333333	1.0	0.83950617284	-11.9212147058	-13.4546407407	3.44670740744	1.0	0.0174377340062	0.364759889305	0.0174377340062	1.0	0.0174377340062	0.481481481481	0.639473684211	0.0	
NC_045512.2:15812-15895	+	15812	15895	28	Maximal	AUG	Canonical	orf1ab	InInitialSubset	12	=hyperlink("https://data.broadinstitute.org/compbio1/cav.php?a=wuhCor1_c&i=NC_045512.2;15811;84;0&p=30&e=30&w=0&f=15812-15895", "CodAlignView")	=hyperlink("http://genome.ucsc.edu/cgi-bin/hgTracks?db=wuhCor1&position=NC_045512.2:15812-15895&complement_wuhCor1=0&hgt.revCmplDisp_wuhCor1=0", "UCSCview")	-10.0606964286	1.0	0.690476190476	-14.5706637931	-8.71693214286	-1.34376428574	0.990900211623	1.0	1.0	0.990900211623	1.0	1.0	0.369047619048	0.0	0.0	
NC_045512.2:16682-16795	+	16682	16795	38	Maximal	AUG	Canonical	orf1ab	InInitialSubset	13	=hyperlink("https://data.broadinstitute.org/compbio1/cav.php?a=wuhCor1_c&i=NC_045512.2;16681;114;0&p=30&e=30&w=0&f=16682-16795", "CodAlignView")	=hyperlink("http://genome.ucsc.edu/cgi-bin/hgTracks?db=wuhCor1&position=NC_045512.2:16682-16795&complement_wuhCor1=0&hgt.revCmplDisp_wuhCor1=0", "UCSCview")	-10.6312605263	1.0	0.929824561404	-11.4336198113	-9.38255263158	-1.24870789472	0.987712843887	0.912111346248	0.0174377340062	0.0174377340062	1.0	0.0174377340062	0.40350877193	0.651428571429	0.236842105263	
NC_045512.2:594-683	+	594	683	30	Maximal	AUG	Canonical	orf1ab	InInitialSubset	14	=hyperlink("https://data.broadinstitute.org/compbio1/cav.php?a=wuhCor1_c&i=NC_045512.2;593;90;0&p=30&e=30&w=0&f=594-683", "CodAlignView")	=hyperlink("http://genome.ucsc.edu/cgi-bin/hgTracks?db=wuhCor1&position=NC_045512.2:594-683&complement_wuhCor1=0&hgt.revCmplDisp_wuhCor1=0", "UCSCview")	-11.20712	1.0	0.988888888889	-11.3330426966	-7.44223666667	-3.76488333333	0.890405339411	1.0	0.994989418851	0.885394758261	0.890405339411	0.885394758261	0.511111111111	1.22807017544	0.711111111111	
NC_045512.2:26693-26869	+	26693	26869	59	Maximal	AUG	Canonical	M	InInitialSubset	15	=hyperlink("https://data.broadinstitute.org/compbio1/cav.php?a=wuhCor1_c&i=NC_045512.2;26692;177;0&p=30&e=30&w=0&f=26693-26869", "CodAlignView")	=hyperlink("http://genome.ucsc.edu/cgi-bin/hgTracks?db=wuhCor1&position=NC_045512.2:26693-26869&complement_wuhCor1=0&hgt.revCmplDisp_wuhCor1=0", "UCSCview")	-12.3690661017	1.0	0.960451977401	-12.8783805882	-13.9360610169	1.56699491525	0.469132345759	0.274540126974	0.0174377340062	0.0	1.0	0.0174377340062	0.446327683616	0.683397683398	0.152542372881	
NC_045512.2:20168-20260	+	20168	20260	31	Maximal	AUG	Canonical	orf1ab	InInitialSubset	16	=hyperlink("https://data.broadinstitute.org/compbio1/cav.php?a=wuhCor1_c&i=NC_045512.2;20167;93;0&p=30&e=30&w=0&f=20168-20260", "CodAlignView")	=hyperlink("http://genome.ucsc.edu/cgi-bin/hgTracks?db=wuhCor1&position=NC_045512.2:20168-20260&complement_wuhCor1=0&hgt.revCmplDisp_wuhCor1=0", "UCSCview")	-12.6088193548	1.0	1.4623655914	-8.62220735291	-10.9024709677	-1.70634838706	0.896386130555	0.364759889305	0.279524662217	0.0	1.0	0.0	0.322580645161	0.0	0.0	
NC_045512.2:14348-14425	+	14348	14425	26	Maximal	AUG	Canonical	orf1ab	InInitialSubset	17	=hyperlink("https://data.broadinstitute.org/compbio1/cav.php?a=wuhCor1_c&i=NC_045512.2;14347;78;0&p=30&e=30&w=0&f=14348-14425", "CodAlignView")	=hyperlink("http://genome.ucsc.edu/cgi-bin/hgTracks?db=wuhCor1&position=NC_045512.2:14348-14425&complement_wuhCor1=0&hgt.revCmplDisp_wuhCor1=0", "UCSCview")	-13.208	1.0	0.897435897436	-14.7174857143	-10.2515307692	-2.95646923077	0.923949210483	0.706439850236	1.0	0.63038906072	1.0	0.706439850236	0.384615384615	0.0	0.0	
NC_045512.2:16493-16600	+	16493	16600	36	Maximal	AUG	Canonical	orf1ab	InInitialSubset	18	=hyperlink("https://data.broadinstitute.org/compbio1/cav.php?a=wuhCor1_c&i=NC_045512.2;16492;108;0&p=30&e=30&w=0&f=16493-16600", "CodAlignView")	=hyperlink("http://genome.ucsc.edu/cgi-bin/hgTracks?db=wuhCor1&position=NC_045512.2:16493-16600&complement_wuhCor1=0&hgt.revCmplDisp_wuhCor1=0", "UCSCview")	-13.9300555556	1.0	0.935185185185	-14.8955049505	-9.20798888889	-4.72206666671	1.0	0.0174377340062	0.0174377340062	0.0174377340062	1.0	0.0174377340062	0.324074074074	0.391304347826	0.157407407407	
NC_045512.2:12126-12203	+	12126	12203	26	Maximal	AUG	Canonical	orf1ab	InInitialSubset	19	=hyperlink("https://data.broadinstitute.org/compbio1/cav.php?a=wuhCor1_c&i=NC_045512.2;12125;78;0&p=30&e=30&w=0&f=12126-12203", "CodAlignView")	=hyperlink("http://genome.ucsc.edu/cgi-bin/hgTracks?db=wuhCor1&position=NC_045512.2:12126-12203&complement_wuhCor1=0&hgt.revCmplDisp_wuhCor1=0", "UCSCview")	-13.9575846154	1.0	1.14102564103	-12.2324898877	-10.1992461538	-3.75833846155	0.972082044604	1.0	0.408689565359	0.408689565359	1.0	0.408689565359	0.397435897436	0.0	0.0512820512821	
NC_045512.2:6156-6347	+	6156	6347	64	Maximal	AUG	Canonical	orf1ab	InInitialSubset	20	=hyperlink("https://data.broadinstitute.org/compbio1/cav.php?a=wuhCor1_c&i=NC_045512.2;6155;192;0&p=30&e=30&w=0&f=6156-6347", "CodAlignView")	=hyperlink("http://genome.ucsc.edu/cgi-bin/hgTracks?db=wuhCor1&position=NC_045512.2:6156-6347&complement_wuhCor1=0&hgt.revCmplDisp_wuhCor1=0", "UCSCview")	-14.48103125	0.9813	1.10928638752	-13.0543666748	-10.424684375	-4.056346875	0.981299039557	0.363337131695	0.479023278528	0.343053882468	0.981299039557	0.343053882468	0.354166666667	0.498269896194	0.34375	
NC_045512.2:9981-10112	+	9981	10112	44	Maximal	AUG	Canonical	orf1ab	InInitialSubset	21	=hyperlink("https://data.broadinstitute.org/compbio1/cav.php?a=wuhCor1_c&i=NC_045512.2;9980;132;0&p=30&e=30&w=0&f=9981-10112", "CodAlignView")	=hyperlink("http://genome.ucsc.edu/cgi-bin/hgTracks?db=wuhCor1&position=NC_045512.2:9981-10112&complement_wuhCor1=0&hgt.revCmplDisp_wuhCor1=0", "UCSCview")	-15.0725386364	1.0	1.15151515152	-13.0893098685	-15.0429545455	-0.0295840909455	0.984346410549	0.539195832655	0.890405339411	0.523542243204	1.0	0.539195832655	0.416666666667	0.0	0.204545454545	
NC_045512.2:7281-7364	+	7281	7364	28	Maximal	AUG	Canonical	orf1ab	InInitialSubset	22	=hyperlink("https://data.broadinstitute.org/compbio1/cav.php?a=wuhCor1_c&i=NC_045512.2;7280;84;0&p=30&e=30&w=0&f=7281-7364", "CodAlignView")	=hyperlink("http://genome.ucsc.edu/cgi-bin/hgTracks?db=wuhCor1&position=NC_045512.2:7281-7364&complement_wuhCor1=0&hgt.revCmplDisp_wuhCor1=0", "UCSCview")	-15.087725	1.0	1.15476190476	-13.0656587629	-11.9891785714	-3.09854642857	0.390053719681	0.390053719681	0.094488035162	0.094488035162	0.863981767866	0.094488035162	0.333333333333	0.0	0.0	
NC_045512.2:15461-15664	+	15461	15664	68	Maximal	AUG	Canonical	orf1ab	InInitialSubset	23	=hyperlink("https://data.broadinstitute.org/compbio1/cav.php?a=wuhCor1_c&i=NC_045512.2;15460;204;0&p=30&e=30&w=0&f=15461-15664", "CodAlignView")	=hyperlink("http://genome.ucsc.edu/cgi-bin/hgTracks?db=wuhCor1&position=NC_045512.2:15461-15664&complement_wuhCor1=0&hgt.revCmplDisp_wuhCor1=0", "UCSCview")	-15.5873838235	1.0	1.08333333333	-14.3883542986	-11.4449941176	-4.14238970585	0.997854468501	0.434351294156	0.0174377340062	0.0174377340062	1.0	0.0174377340062	0.377450980392	0.412955465587	0.00980392156863	
NC_045512.2:7548-7706	+	7548	7706	53	Maximal	AUG	Canonical	orf1ab	InInitialSubset	24	=hyperlink("https://data.broadinstitute.org/compbio1/cav.php?a=wuhCor1_c&i=NC_045512.2;7547;159;0&p=30&e=30&w=0&f=7548-7706", "CodAlignView")	=hyperlink("http://genome.ucsc.edu/cgi-bin/hgTracks?db=wuhCor1&position=NC_045512.2:7548-7706&complement_wuhCor1=0&hgt.revCmplDisp_wuhCor1=0", "UCSCview")	-15.6789339623	1.0	1.21383647799	-12.9168419689	-11.8272641509	-3.85166981136	0.912111346248	0.390053719681	0.094488035162	0.094488035162	1.0	0.094488035162	0.358490566038	0.214864864865	0.0	
NC_045512.2:966-1094	+	966	1094	43	Maximal	AUG	Canonical	orf1ab	InInitialSubset	25	=hyperlink("https://data.broadinstitute.org/compbio1/cav.php?a=wuhCor1_c&i=NC_045512.2;965;129;0&p=30&e=30&w=0&f=966-1094", "CodAlignView")	=hyperlink("http://genome.ucsc.edu/cgi-bin/hgTracks?db=wuhCor1&position=NC_045512.2:966-1094&complement_wuhCor1=0&hgt.revCmplDisp_wuhCor1=0", "UCSCview")	-15.9909209302	1.0	1.3488372093	-11.855337931	-16.1077162791	0.11679534887	0.952749470943	0.390053719681	0.88767051929	0.0894774540127	1.0	0.094488035162	0.364341085271	0.472527472527	0.0	
NC_045512.2:10951-11085	+	10951	11085	45	Maximal	AUG	Canonical	orf1ab	InInitialSubset	26	=hyperlink("https://data.broadinstitute.org/compbio1/cav.php?a=wuhCor1_c&i=NC_045512.2;10950;135;0&p=30&e=30&w=0&f=10951-11085", "CodAlignView")	=hyperlink("http://genome.ucsc.edu/cgi-bin/hgTracks?db=wuhCor1&position=NC_045512.2:10951-11085&complement_wuhCor1=0&hgt.revCmplDisp_wuhCor1=0", "UCSCview")	-16.0043333333	1.0	1.31111111111	-12.2066949152	-15.8188088889	-0.185524444411	1.0	0.73288295621	0.094488035162	0.094488035162	1.0	0.094488035162	0.362962962963	0.0	0.0	
NC_045512.2:18767-18844	+	18767	18844	26	Maximal	AUG	Canonical	orf1ab	InInitialSubset	27	=hyperlink("https://data.broadinstitute.org/compbio1/cav.php?a=wuhCor1_c&i=NC_045512.2;18766;78;0&p=30&e=30&w=0&f=18767-18844", "CodAlignView")	=hyperlink("http://genome.ucsc.edu/cgi-bin/hgTracks?db=wuhCor1&position=NC_045512.2:18767-18844&complement_wuhCor1=0&hgt.revCmplDisp_wuhCor1=0", "UCSCview")	-16.1734346154	1.0	1.4358974359	-11.2636419643	-4.85770384615	-11.3157307692	0.982445059417	0.25216343806	1.0	0.246970535569	1.0	0.25216343806	0.397435897436	0.0	0.0128205128205	
NC_045512.2:16166-16276	+	16166	16276	37	Maximal	AUG	Canonical	orf1ab	InInitialSubset	28	=hyperlink("https://data.broadinstitute.org/compbio1/cav.php?a=wuhCor1_c&i=NC_045512.2;16165;111;0&p=30&e=30&w=0&f=16166-16276", "CodAlignView")	=hyperlink("http://genome.ucsc.edu/cgi-bin/hgTracks?db=wuhCor1&position=NC_045512.2:16166-16276&complement_wuhCor1=0&hgt.revCmplDisp_wuhCor1=0", "UCSCview")	-16.3607756757	1.0	1.05405405405	-15.5217615385	-10.8544162162	-5.50635945948	1.0	0.0174377340062	0.0894774540127	0.0174377340062	1.0	0.0174377340062	0.423423423423	0.201818181818	0.0	
NC_045512.2:18284-18364	+	18284	18364	27	Maximal	AUG	Canonical	orf1ab	InInitialSubset	29	=hyperlink("https://data.broadinstitute.org/compbio1/cav.php?a=wuhCor1_c&i=NC_045512.2;18283;81;0&p=30&e=30&w=0&f=18284-18364", "CodAlignView")	=hyperlink("http://genome.ucsc.edu/cgi-bin/hgTracks?db=wuhCor1&position=NC_045512.2:18284-18364&complement_wuhCor1=0&hgt.revCmplDisp_wuhCor1=0", "UCSCview")	-16.4804666667	1.0	1.1975308642	-13.7620391753	-9.52619259259	-6.95427407411	0.519550708123	0.890405339411	0.267455640566	0.0174377340062	1.0	0.267455640566	0.469135802469	0.704347826087	0.0	
NC_045512.2:17606-17713	+	17606	17713	36	Maximal	AUG	Canonical	orf1ab	InInitialSubset	30	=hyperlink("https://data.broadinstitute.org/compbio1/cav.php?a=wuhCor1_c&i=NC_045512.2;17605;108;0&p=30&e=30&w=0&f=17606-17713", "CodAlignView")	=hyperlink("http://genome.ucsc.edu/cgi-bin/hgTracks?db=wuhCor1&position=NC_045512.2:17606-17713&complement_wuhCor1=0&hgt.revCmplDisp_wuhCor1=0", "UCSCview")	-16.4908666667	1.0	1.19444444444	-13.8063069768	-13.7452833333	-2.74558333337	1.0	0.706439850236	0.0	0.0	1.0	0.0	0.324074074074	0.352941176471	0.0185185185185	
NC_045512.2:5919-6086	+	5919	6086	56	Maximal	AUG	Canonical	orf1ab	InInitialSubset	31	=hyperlink("https://data.broadinstitute.org/compbio1/cav.php?a=wuhCor1_c&i=NC_045512.2;5918;168;0&p=30&e=30&w=0&f=5919-6086", "CodAlignView")	=hyperlink("http://genome.ucsc.edu/cgi-bin/hgTracks?db=wuhCor1&position=NC_045512.2:5919-6086&complement_wuhCor1=0&hgt.revCmplDisp_wuhCor1=0", "UCSCview")	-16.646375	0.9879	1.37627471295	-12.095241483	-12.567825	-4.07855	0.927677030767	0.697821911118	0.094488035162	0.094488035162	1.0	0.094488035162	0.315476190476	0.478632478632	0.0	
NC_045512.2:16973-17119	+	16973	17119	49	Maximal	AUG	Canonical	orf1ab	InInitialSubset	32	=hyperlink("https://data.broadinstitute.org/compbio1/cav.php?a=wuhCor1_c&i=NC_045512.2;16972;147;0&p=30&e=30&w=0&f=16973-17119", "CodAlignView")	=hyperlink("http://genome.ucsc.edu/cgi-bin/hgTracks?db=wuhCor1&position=NC_045512.2:16973-17119&complement_wuhCor1=0&hgt.revCmplDisp_wuhCor1=0", "UCSCview")	-17.326544898	1.0	1.06802721088	-16.2229433121	-11.9985204082	-5.32802448984	1.0	0.0174377340062	0.276955884747	0.0174377340062	1.0	0.0174377340062	0.387755102041	0.0	0.238095238095	
NC_045512.2:5103-5213	+	5103	5213	37	Maximal	AUG	Canonical	orf1ab	InInitialSubset	33	=hyperlink("https://data.broadinstitute.org/compbio1/cav.php?a=wuhCor1_c&i=NC_045512.2;5102;111;0&p=30&e=30&w=0&f=5103-5213", "CodAlignView")	=hyperlink("http://genome.ucsc.edu/cgi-bin/hgTracks?db=wuhCor1&position=NC_045512.2:5103-5213&complement_wuhCor1=0&hgt.revCmplDisp_wuhCor1=0", "UCSCview")	-17.3989837838	1.0	1.30630630631	-13.319222069	-15.5068891892	-1.89209459461	1.0	1.0	0.706439850236	0.706439850236	1.0	0.706439850236	0.378378378378	0.252272727273	0.0	
NC_045512.2:19148-19300	+	19148	19300	51	Maximal	AUG	Canonical	orf1ab	InInitialSubset	34	=hyperlink("https://data.broadinstitute.org/compbio1/cav.php?a=wuhCor1_c&i=NC_045512.2;19147;153;0&p=30&e=30&w=0&f=19148-19300", "CodAlignView")	=hyperlink("http://genome.ucsc.edu/cgi-bin/hgTracks?db=wuhCor1&position=NC_045512.2:19148-19300&complement_wuhCor1=0&hgt.revCmplDisp_wuhCor1=0", "UCSCview")	-17.5007960784	1.0	1.35294117647	-12.9353710145	-11.9769666667	-5.52382941173	0.988523522709	0.768324922676	0.364759889305	0.0174377340062	1.0	0.0174377340062	0.392156862745	0.171717171717	0.0	
NC_045512.2:4350-4427	+	4350	4427	26	Maximal	AUG	Canonical	orf1ab	InInitialSubset	35	=hyperlink("https://data.broadinstitute.org/compbio1/cav.php?a=wuhCor1_c&i=NC_045512.2;4349;78;0&p=30&e=30&w=0&f=4350-4427", "CodAlignView")	=hyperlink("http://genome.ucsc.edu/cgi-bin/hgTracks?db=wuhCor1&position=NC_045512.2:4350-4427&complement_wuhCor1=0&hgt.revCmplDisp_wuhCor1=0", "UCSCview")	-17.5527923077	1.0	1.76923076923	-9.92114347827	-16.8970038462	-0.655788461546	0.845411036953	0.706439850236	0.464779423734	0.256991697867	0.890405339411	0.259107927723	0.384615384615	0.722222222222	0.0	
NC_045512.2:18410-18520	+	18410	18520	37	Maximal	AUG	Canonical	orf1ab	InInitialSubset	36	=hyperlink("https://data.broadinstitute.org/compbio1/cav.php?a=wuhCor1_c&i=NC_045512.2;18409;111;0&p=30&e=30&w=0&f=18410-18520", "CodAlignView")	=hyperlink("http://genome.ucsc.edu/cgi-bin/hgTracks?db=wuhCor1&position=NC_045512.2:18410-18520&complement_wuhCor1=0&hgt.revCmplDisp_wuhCor1=0", "UCSCview")	-17.7533405405	1.0	1.37837837838	-12.8798745098	-11.9426486486	-5.81069189185	0.981627869119	0.817349829074	0.699820934397	0.494901513918	1.0	0.52378967931	0.378378378378	0.261176470588	0.0	
NC_045512.2:5706-5780	+	5706	5780	25	Maximal	AUG	Canonical	orf1ab	InInitialSubset	37	=hyperlink("https://data.broadinstitute.org/compbio1/cav.php?a=wuhCor1_c&i=NC_045512.2;5705;75;0&p=30&e=30&w=0&f=5706-5780", "CodAlignView")	=hyperlink("http://genome.ucsc.edu/cgi-bin/hgTracks?db=wuhCor1&position=NC_045512.2:5706-5780&complement_wuhCor1=0&hgt.revCmplDisp_wuhCor1=0", "UCSCview")	-17.850144	1.0	1.52	-11.7435157895	-10.745048	-7.105096	0.094488035162	0.68944489663	1.0	0.094488035162	0.500579521406	0.500579521406	0.36	0.0	0.0	
NC_045512.2:25332-25445	+	25332	25445	38	Maximal	AUG	Canonical	S,ORF3a	InInitialSubset	38	=hyperlink("https://data.broadinstitute.org/compbio1/cav.php?a=wuhCor1_c&i=NC_045512.2;25331;114;0&p=30&e=30&w=0&f=25332-25445", "CodAlignView")	=hyperlink("http://genome.ucsc.edu/cgi-bin/hgTracks?db=wuhCor1&position=NC_045512.2:25332-25445&complement_wuhCor1=0&hgt.revCmplDisp_wuhCor1=0", "UCSCview")	-17.8778894737	0.9905	1.60016225096	-11.1725479482	-20.7881526316	2.91026315788	1.0	0.809659775354	0.468386781703	0.383600846492	1.0	0.383600846492	0.368421052632	0.521739130435	0.438596491228	
NC_045512.2:8898-8972	+	8898	8972	25	Maximal	AUG	Canonical	orf1ab	InInitialSubset	39	=hyperlink("https://data.broadinstitute.org/compbio1/cav.php?a=wuhCor1_c&i=NC_045512.2;8897;75;0&p=30&e=30&w=0&f=8898-8972", "CodAlignView")	=hyperlink("http://genome.ucsc.edu/cgi-bin/hgTracks?db=wuhCor1&position=NC_045512.2:8898-8972&complement_wuhCor1=0&hgt.revCmplDisp_wuhCor1=0", "UCSCview")	-17.946628	1.0	1.09333333333	-16.4145987805	-13.88658	-4.060048	1.0	0.582220413479	0.657278202832	0.263366433339	1.0	0.263366433339	0.346666666667	0.0	0.0	
NC_045512.2:1146-1226	+	1146	1226	27	Maximal	AUG	Canonical	orf1ab	InInitialSubset	40	=hyperlink("https://data.broadinstitute.org/compbio1/cav.php?a=wuhCor1_c&i=NC_045512.2;1145;81;0&p=30&e=30&w=0&f=1146-1226", "CodAlignView")	=hyperlink("http://genome.ucsc.edu/cgi-bin/hgTracks?db=wuhCor1&position=NC_045512.2:1146-1226&complement_wuhCor1=0&hgt.revCmplDisp_wuhCor1=0", "UCSCview")	-18.032562963	1.0	1.85185185185	-9.73758400002	-14.5520777778	-3.48048518522	0.094488035162	1.0	0.498420966954	0.094488035162	0.983005046394	0.498420966954	0.41975308642	0.568421052632	0.0	
NC_045512.2:8001-8099	+	8001	8099	33	Maximal	AUG	Canonical	orf1ab	InInitialSubset	41	=hyperlink("https://data.broadinstitute.org/compbio1/cav.php?a=wuhCor1_c&i=NC_045512.2;8000;99;0&p=30&e=30&w=0&f=8001-8099", "CodAlignView")	=hyperlink("http://genome.ucsc.edu/cgi-bin/hgTracks?db=wuhCor1&position=NC_045512.2:8001-8099&complement_wuhCor1=0&hgt.revCmplDisp_wuhCor1=0", "UCSCview")	-18.2167333333	1.0	1.43434343434	-12.7003985915	-16.9074939394	-1.30923939391	0.986114276412	0.292749470943	0.643773400619	0.283649682566	1.0	0.283649682566	0.343434343434	1.38947368421	0.0	
NC_045512.2:10215-10397	+	10215	10397	61	Maximal	AUG	Canonical	orf1ab	InInitialSubset	42	=hyperlink("https://data.broadinstitute.org/compbio1/cav.php?a=wuhCor1_c&i=NC_045512.2;10214;183;0&p=30&e=30&w=0&f=10215-10397", "CodAlignView")	=hyperlink("http://genome.ucsc.edu/cgi-bin/hgTracks?db=wuhCor1&position=NC_045512.2:10215-10397&complement_wuhCor1=0&hgt.revCmplDisp_wuhCor1=0", "UCSCview")	-18.2508360656	1.0	1.2131147541	-15.0446081081	-12.0125672131	-6.23826885249	1.0	0.921299039557	0.672046231483	0.59334527104	1.0	0.59334527104	0.360655737705	0.336397058824	0.0	
NC_045512.2:9099-9191	+	9099	9191	31	Maximal	AUG	Canonical	orf1ab	InInitialSubset	43	=hyperlink("https://data.broadinstitute.org/compbio1/cav.php?a=wuhCor1_c&i=NC_045512.2;9098;93;0&p=30&e=30&w=0&f=9099-9191", "CodAlignView")	=hyperlink("http://genome.ucsc.edu/cgi-bin/hgTracks?db=wuhCor1&position=NC_045512.2:9099-9191&complement_wuhCor1=0&hgt.revCmplDisp_wuhCor1=0", "UCSCview")	-18.3135290323	1.0	1.41935483871	-12.9027136364	-17.6108967742	-0.702632258106	0.094488035162	0.673065277552	0.415223832004	0.0174377340062	0.800006511476	0.28767051929	0.41935483871	0.489473684211	0.0	
NC_045512.2:3612-3749	+	3612	3749	46	Maximal	AUG	Canonical	orf1ab	InInitialSubset	44	=hyperlink("https://data.broadinstitute.org/compbio1/cav.php?a=wuhCor1_c&i=NC_045512.2;3611;138;0&p=30&e=30&w=0&f=3612-3749", "CodAlignView")	=hyperlink("http://genome.ucsc.edu/cgi-bin/hgTracks?db=wuhCor1&position=NC_045512.2:3612-3749&complement_wuhCor1=0&hgt.revCmplDisp_wuhCor1=0", "UCSCview")	-18.526773913	1.0	1.83333333333	-10.1055130435	-13.7117913043	-4.81498260865	0.940029301644	0.7689825818	0.094488035162	0.094488035162	1.0	0.094488035162	0.36231884058	0.442307692308	0.0	
NC_045512.2:25195-25284	+	25195	25284	30	Maximal	AUG	Canonical	S	InInitialSubset	45	=hyperlink("https://data.broadinstitute.org/compbio1/cav.php?a=wuhCor1_c&i=NC_045512.2;25194;90;0&p=30&e=30&w=0&f=25195-25284", "CodAlignView")	=hyperlink("http://genome.ucsc.edu/cgi-bin/hgTracks?db=wuhCor1&position=NC_045512.2:25195-25284&complement_wuhCor1=0&hgt.revCmplDisp_wuhCor1=0", "UCSCview")	-18.83833	1.0	2.0	-9.419165	-17.8446466667	-0.993683333333	0.935240110695	0.424925931955	0.866342178089	0.333954094091	1.0	0.333954094091	0.422222222222	0.0	0.288888888889	
NC_045512.2:4707-4832	+	4707	4832	42	Maximal	AUG	Canonical	orf1ab	InInitialSubset	46	=hyperlink("https://data.broadinstitute.org/compbio1/cav.php?a=wuhCor1_c&i=NC_045512.2;4706;126;0&p=30&e=30&w=0&f=4707-4832", "CodAlignView")	=hyperlink("http://genome.ucsc.edu/cgi-bin/hgTracks?db=wuhCor1&position=NC_045512.2:4707-4832&complement_wuhCor1=0&hgt.revCmplDisp_wuhCor1=0", "UCSCview")	-18.9352857143	1.0	1.66666666667	-11.3611714286	-15.8774952381	-3.0577904762	0.917548429106	0.912111346248	0.455663356666	0.455663356666	1.0	0.455663356666	0.357142857143	0.264705882353	0.0	
NC_045512.2:2958-3203	+	2958	3203	82	Maximal	AUG	Canonical	orf1ab	InInitialSubset	47	=hyperlink("https://data.broadinstitute.org/compbio1/cav.php?a=wuhCor1_c&i=NC_045512.2;2957;246;0&p=30&e=30&w=0&f=2958-3203", "CodAlignView")	=hyperlink("http://genome.ucsc.edu/cgi-bin/hgTracks?db=wuhCor1&position=NC_045512.2:2958-3203&complement_wuhCor1=0&hgt.revCmplDisp_wuhCor1=0", "UCSCview")	-19.1211890244	0.9641	2.28303447853	-8.37533957733	-19.07335	-0.0478390244	0.910301155787	0.094488035162	0.436555428944	0.0	1.0	0.085388246785	0.394308943089	0.0	0.0	
NC_045512.2:3948-4100	+	3948	4100	51	Maximal	AUG	Canonical	orf1ab	InInitialSubset	48	=hyperlink("https://data.broadinstitute.org/compbio1/cav.php?a=wuhCor1_c&i=NC_045512.2;3947;153;0&p=30&e=30&w=0&f=3948-4100", "CodAlignView")	=hyperlink("http://genome.ucsc.edu/cgi-bin/hgTracks?db=wuhCor1&position=NC_045512.2:3948-4100&complement_wuhCor1=0&hgt.revCmplDisp_wuhCor1=0", "UCSCview")	-19.3648176471	0.9963	2.03610481304	-9.5107174852	-14.3399941176	-5.02482352945	0.0	0.424678495849	0.0174377340062	0.0	0.0174377340062	0.0174377340062	0.339869281046	0.0	0.0	
NC_045512.2:726-878	+	726	878	51	Maximal	AUG	Canonical	orf1ab	InInitialSubset	49	=hyperlink("https://data.broadinstitute.org/compbio1/cav.php?a=wuhCor1_c&i=NC_045512.2;725;153;0&p=30&e=30&w=0&f=726-878", "CodAlignView")	=hyperlink("http://genome.ucsc.edu/cgi-bin/hgTracks?db=wuhCor1&position=NC_045512.2:726-878&complement_wuhCor1=0&hgt.revCmplDisp_wuhCor1=0", "UCSCview")	-19.5043901961	1.0	1.49673202614	-13.0313174673	-12.8735254902	-6.6308647059	0.0174377340062	0.0894774540127	0.544821748331	0.0174377340062	0.977502848771	0.0174377340062	0.457516339869	0.624489795918	0.21568627451	
NC_045512.2:7896-7979	+	7896	7979	28	Maximal	AUG	Canonical	orf1ab	InInitialSubset	50	=hyperlink("https://data.broadinstitute.org/compbio1/cav.php?a=wuhCor1_c&i=NC_045512.2;7895;84;0&p=30&e=30&w=0&f=7896-7979", "CodAlignView")	=hyperlink("http://genome.ucsc.edu/cgi-bin/hgTracks?db=wuhCor1&position=NC_045512.2:7896-7979&complement_wuhCor1=0&hgt.revCmplDisp_wuhCor1=0", "UCSCview")	-19.71205	1.0	1.7380952381	-11.3411794521	-22.5962285714	2.88417857143	0.909724890119	0.608637473547	0.526615660101	0.315077323783	1.0	0.315077323783	0.357142857143	0.375	0.0	
NC_045512.2:23526-23621	+	23526	23621	32	Maximal	AUG	Canonical	S	InInitialSubset	51	=hyperlink("https://data.broadinstitute.org/compbio1/cav.php?a=wuhCor1_c&i=NC_045512.2;23525;96;0&p=30&e=30&w=0&f=23526-23621", "CodAlignView")	=hyperlink("http://genome.ucsc.edu/cgi-bin/hgTracks?db=wuhCor1&position=NC_045512.2:23526-23621&complement_wuhCor1=0&hgt.revCmplDisp_wuhCor1=0", "UCSCview")	-19.812059375	0.888	2.0829852936	-9.51137746191	-16.644271875	-3.1677875	1.0	0.322445059417	0.912111346248	0.322445059417	1.0	0.322445059417	0.46875	0.758893280632	0.5625	
NC_045512.2:25968-26066	+	25968	26066	33	Maximal	AUG	Canonical	ORF3a	InInitialSubset	52	=hyperlink("https://data.broadinstitute.org/compbio1/cav.php?a=wuhCor1_c&i=NC_045512.2;25967;99;0&p=30&e=30&w=0&f=25968-26066", "CodAlignView")	=hyperlink("http://genome.ucsc.edu/cgi-bin/hgTracks?db=wuhCor1&position=NC_045512.2:25968-26066&complement_wuhCor1=0&hgt.revCmplDisp_wuhCor1=0", "UCSCview")	-21.3309393939	1.0	1.93939393939	-10.998765625	-22.8429090909	1.51196969701	0.452648543057	0.909412339248	0.0174377340062	0.0174377340062	0.986114276412	0.0174377340062	0.393939393939	0.0	0.0808080808081	
NC_045512.2:24051-24167	+	24051	24167	39	Maximal	AUG	Canonical	S	InInitialSubset	53	=hyperlink("https://data.broadinstitute.org/compbio1/cav.php?a=wuhCor1_c&i=NC_045512.2;24050;117;0&p=30&e=30&w=0&f=24051-24167", "CodAlignView")	=hyperlink("http://genome.ucsc.edu/cgi-bin/hgTracks?db=wuhCor1&position=NC_045512.2:24051-24167&complement_wuhCor1=0&hgt.revCmplDisp_wuhCor1=0", "UCSCview")	-22.6118897436	1.0	2.08547008547	-10.8425864754	-15.2632179487	-7.34867179488	0.706439850236	0.997883770145	0.0174377340062	0.0174377340062	0.912111346248	0.0174377340062	0.418803418803	0.195	0.358974358974	
NC_045512.2:1605-1736	+	1605	1736	44	Maximal	AUG	Canonical	orf1ab	InInitialSubset	54	=hyperlink("https://data.broadinstitute.org/compbio1/cav.php?a=wuhCor1_c&i=NC_045512.2;1604;132;0&p=30&e=30&w=0&f=1605-1736", "CodAlignView")	=hyperlink("http://genome.ucsc.edu/cgi-bin/hgTracks?db=wuhCor1&position=NC_045512.2:1605-1736&complement_wuhCor1=0&hgt.revCmplDisp_wuhCor1=0", "UCSCview")	-22.6785818182	1.0	1.90151515152	-11.9265848606	-15.3742386364	-7.30434318184	0.974706169624	0.706439850236	0.0174377340062	0.0174377340062	1.0	0.0174377340062	0.348484848485	0.25	0.0	
NC_045512.2:23403-23510	+	23403	23510	36	Maximal	AUG	Canonical	S	InInitialSubset	55	=hyperlink("https://data.broadinstitute.org/compbio1/cav.php?a=wuhCor1_c&i=NC_045512.2;23402;108;0&p=30&e=30&w=0&f=23403-23510", "CodAlignView")	=hyperlink("http://genome.ucsc.edu/cgi-bin/hgTracks?db=wuhCor1&position=NC_045512.2:23403-23510&complement_wuhCor1=0&hgt.revCmplDisp_wuhCor1=0", "UCSCview")	-22.9747	1.0	2.87962962963	-7.97835241158	-24.0830166667	1.10831666667	0.890405339411	0.460371154159	0.445095230343	0.343053882468	1.0	0.343053882468	0.407407407407	0.45	0.0	
NC_045512.2:21317-21397	+	21317	21397	27	Maximal	AUG	Canonical	orf1ab	InInitialSubset	56	=hyperlink("https://data.broadinstitute.org/compbio1/cav.php?a=wuhCor1_c&i=NC_045512.2;21316;81;0&p=30&e=30&w=0&f=21317-21397", "CodAlignView")	=hyperlink("http://genome.ucsc.edu/cgi-bin/hgTracks?db=wuhCor1&position=NC_045512.2:21317-21397&complement_wuhCor1=0&hgt.revCmplDisp_wuhCor1=0", "UCSCview")	-23.1101814815	1.0	1.44444444444	-15.9993564103	-12.4554296296	-10.6547518519	0.60974116881	1.0	1.0	0.60974116881	1.0	1.0	0.308641975309	0.0	0.0	
NC_045512.2:24762-24872	+	24762	24872	37	Maximal	AUG	Canonical	S	InInitialSubset	57	=hyperlink("https://data.broadinstitute.org/compbio1/cav.php?a=wuhCor1_c&i=NC_045512.2;24761;111;0&p=30&e=30&w=0&f=24762-24872", "CodAlignView")	=hyperlink("http://genome.ucsc.edu/cgi-bin/hgTracks?db=wuhCor1&position=NC_045512.2:24762-24872&complement_wuhCor1=0&hgt.revCmplDisp_wuhCor1=0", "UCSCview")	-23.1509324324	1.0	1.73873873874	-13.3147849741	-14.1931243243	-8.95780810808	0.953166205437	0.085388246785	0.890405339411	0.0	0.974706169624	0.0	0.441441441441	0.186868686869	0.630630630631	
NC_045512.2:7758-7835	+	7758	7835	26	Maximal	AUG	Canonical	orf1ab	InInitialSubset	58	=hyperlink("https://data.broadinstitute.org/compbio1/cav.php?a=wuhCor1_c&i=NC_045512.2;7757;78;0&p=30&e=30&w=0&f=7758-7835", "CodAlignView")	=hyperlink("http://genome.ucsc.edu/cgi-bin/hgTracks?db=wuhCor1&position=NC_045512.2:7758-7835&complement_wuhCor1=0&hgt.revCmplDisp_wuhCor1=0", "UCSCview")	-24.2355192308	1.0	1.79487179487	-13.5026464286	-17.0626115385	-7.17290769234	0.90371479733	0.855441966466	0.890405339411	0.567764935699	1.0	0.649770470454	0.333333333333	0.0	0.0	
NC_045512.2:22614-22721	+	22614	22721	36	Maximal	AUG	Canonical	S	InInitialSubset	59	=hyperlink("https://data.broadinstitute.org/compbio1/cav.php?a=wuhCor1_c&i=NC_045512.2;22613;108;0&p=30&e=30&w=0&f=22614-22721", "CodAlignView")	=hyperlink("http://genome.ucsc.edu/cgi-bin/hgTracks?db=wuhCor1&position=NC_045512.2:22614-22721&complement_wuhCor1=0&hgt.revCmplDisp_wuhCor1=0", "UCSCview")	-25.6505333333	1.0	2.25	-11.400237037	-23.4215444444	-2.22898888886	0.889490476966	0.706439850236	1.0	0.683818980954	1.0	0.706439850236	0.37037037037	0.27	0.0	
NC_045512.2:28081-28188	+	28081	28188	36	Maximal	AUG	Canonical	ORF8	InInitialSubset	60	=hyperlink("https://data.broadinstitute.org/compbio1/cav.php?a=wuhCor1_c&i=NC_045512.2;28080;108;0&p=30&e=30&w=0&f=28081-28188", "CodAlignView")	=hyperlink("http://genome.ucsc.edu/cgi-bin/hgTracks?db=wuhCor1&position=NC_045512.2:28081-28188&complement_wuhCor1=0&hgt.revCmplDisp_wuhCor1=0", "UCSCview")	-26.5690361111	0.6947	6.18284609998	-4.29721776694	-20.1200472222	-6.44898888888	0.0883998046557	0.465492430409	0.552593195507	0.0174377340062	0.45096207065	0.0174377340062	0.37037037037	0.541353383459	0.0	
NC_045512.2:22776-22862	+	22776	22862	29	Maximal	AUG	Canonical	S	InInitialSubset	61	=hyperlink("https://data.broadinstitute.org/compbio1/cav.php?a=wuhCor1_c&i=NC_045512.2;22775;87;0&p=30&e=30&w=0&f=22776-22862", "CodAlignView")	=hyperlink("http://genome.ucsc.edu/cgi-bin/hgTracks?db=wuhCor1&position=NC_045512.2:22776-22862&complement_wuhCor1=0&hgt.revCmplDisp_wuhCor1=0", "UCSCview")	-26.7180482759	1.0	2.54022988506	-10.5179647059	-24.3460793103	-2.37196896556	0.622855282435	0.844873840143	0.329734657334	0.0174377340062	0.754344782679	0.254650822074	0.367816091954	0.690476190476	0.0	
NC_045512.2:25524-25694	+	25524	25694	57	Maximal	AUG	Canonical	ORF3a	InInitialSubset	62	=hyperlink("https://data.broadinstitute.org/compbio1/cav.php?a=wuhCor1_c&i=NC_045512.2;25523;171;0&p=30&e=30&w=0&f=25524-25694", "CodAlignView")	=hyperlink("http://genome.ucsc.edu/cgi-bin/hgTracks?db=wuhCor1&position=NC_045512.2:25524-25694&complement_wuhCor1=0&hgt.revCmplDisp_wuhCor1=0", "UCSCview")	-27.4758526316	1.0	2.27485380117	-12.078074036	-32.5919210526	5.11606842103	1.0	0.445765912421	0.0	0.0	1.0	0.0	0.438596491228	0.366428571429	0.286549707602	
NC_045512.2:23118-23198	+	23118	23198	27	Maximal	AUG	Canonical	S	InInitialSubset	63	=hyperlink("https://data.broadinstitute.org/compbio1/cav.php?a=wuhCor1_c&i=NC_045512.2;23117;81;0&p=30&e=30&w=0&f=23118-23198", "CodAlignView")	=hyperlink("http://genome.ucsc.edu/cgi-bin/hgTracks?db=wuhCor1&position=NC_045512.2:23118-23198&complement_wuhCor1=0&hgt.revCmplDisp_wuhCor1=0", "UCSCview")	-28.8618481481	1.0	2.45679012346	-11.7477874372	-23.8578555556	-5.00399259254	0.866713332248	0.364759889305	0.536662868305	0.0174377340062	1.0	0.0174377340062	0.333333333333	0.0	0.0	
NC_045512.2:1866-1964	+	1866	1964	33	Maximal	AUG	Canonical	orf1ab	InInitialSubset	64	=hyperlink("https://data.broadinstitute.org/compbio1/cav.php?a=wuhCor1_c&i=NC_045512.2;1865;99;0&p=30&e=30&w=0&f=1866-1964", "CodAlignView")	=hyperlink("http://genome.ucsc.edu/cgi-bin/hgTracks?db=wuhCor1&position=NC_045512.2:1866-1964&complement_wuhCor1=0&hgt.revCmplDisp_wuhCor1=0", "UCSCview")	-28.9090969697	1.0	2.32323232323	-12.4434808696	-19.4898060606	-9.41929090909	0.288995604753	0.548012371805	0.807654240599	0.0894774540127	0.964632915514	0.385043138532	0.454545454545	0.982142857143	0.0	
NC_045512.2:23004-23090	+	23004	23090	29	Maximal	AUG	Canonical	S	InInitialSubset	65	=hyperlink("https://data.broadinstitute.org/compbio1/cav.php?a=wuhCor1_c&i=NC_045512.2;23003;87;0&p=30&e=30&w=0&f=23004-23090", "CodAlignView")	=hyperlink("http://genome.ucsc.edu/cgi-bin/hgTracks?db=wuhCor1&position=NC_045512.2:23004-23090&complement_wuhCor1=0&hgt.revCmplDisp_wuhCor1=0", "UCSCview")	-30.0689517241	0.8827	4.97801768155	-6.04034650893	-24.9137931034	-5.15515862065	0.0174377340062	0.331828097021	0.73116392642	0.0	0.0174377340062	0.0	0.367816091954	0.0	0.0	
NC_045512.2:21936-22196	+	21936	22196	87	Maximal	AUG	Canonical	S	InInitialSubset	66	=hyperlink("https://data.broadinstitute.org/compbio1/cav.php?a=wuhCor1_c&i=NC_045512.2;21935;261;0&p=30&e=30&w=0&f=21936-22196", "CodAlignView")	=hyperlink("http://genome.ucsc.edu/cgi-bin/hgTracks?db=wuhCor1&position=NC_045512.2:21936-22196&complement_wuhCor1=0&hgt.revCmplDisp_wuhCor1=0", "UCSCview")	-33.4904885057	0.939	5.37059005985	-6.23590483214	-23.7114735632	-9.77901494248	0.338456780075	0.410525801726	0.307104020837	0.0174377340062	0.399133973629	0.0174377340062	0.298850574713	0.358270418668	0.0	
NC_045512.2:21744-21860	+	21744	21860	39	Maximal	AUG	Canonical	S	InInitialSubset	67	=hyperlink("https://data.broadinstitute.org/compbio1/cav.php?a=wuhCor1_c&i=NC_045512.2;21743;117;0&p=30&e=30&w=0&f=21744-21860", "CodAlignView")	=hyperlink("http://genome.ucsc.edu/cgi-bin/hgTracks?db=wuhCor1&position=NC_045512.2:21744-21860&complement_wuhCor1=0&hgt.revCmplDisp_wuhCor1=0", "UCSCview")	-37.7836205128	0.9518	5.49672028512	-6.87384814088	-28.9303794872	-8.85324102562	0.372586684031	0.445668240273	0.395979163275	0.0	0.800452547615	0.255018720495	0.393162393162	0.0	0.0	S.iORF1
NC_045512.2:25513-25563	-	25513	25563	17	NotMaximal	CUG	NearCognate	ORF3a			=hyperlink("https://data.broadinstitute.org/compbio1/cav.php?a=wuhCor1_c&i=NC_045512.2;25512;51;0&s=-&p=30&e=30&w=0&f=25513-25563-", "CodAlignView")	=hyperlink("http://genome.ucsc.edu/cgi-bin/hgTracks?db=wuhCor1&position=NC_045512.2:25513-25563&complement_wuhCor1=1&hgt.revCmplDisp_wuhCor1=1", "UCSCview")	5.27415294118	1.0	0.862745098039	6.11322272728	0.639717647059	4.63443529412	NA	0.605215692658	0.912111346248	NA	1.0	0.605215692658	0.470588235294	0.708333333333	1.0	
NC_045512.2:25513-25551	-	25513	25551	13	NotMaximal	AAG	NearCognate	ORF3a			=hyperlink("https://data.broadinstitute.org/compbio1/cav.php?a=wuhCor1_c&i=NC_045512.2;25512;39;0&s=-&p=30&e=30&w=0&f=25513-25551-", "CodAlignView")	=hyperlink("http://genome.ucsc.edu/cgi-bin/hgTracks?db=wuhCor1&position=NC_045512.2:25513-25551&complement_wuhCor1=1&hgt.revCmplDisp_wuhCor1=1", "UCSCview")	5.09683846154	1.0	0.897435897436	5.67933428572	1.54193076923	3.55490769231	NA	0.605215692658	0.912111346248	NA	0.975494058278	0.580709750936	0.487179487179	0.866666666667	1.0	
NC_045512.2:25513-25548	-	25513	25548	12	NotMaximal	AAG	NearCognate	ORF3a			=hyperlink("https://data.broadinstitute.org/compbio1/cav.php?a=wuhCor1_c&i=NC_045512.2;25512;36;0&s=-&p=30&e=30&w=0&f=25513-25548-", "CodAlignView")	=hyperlink("http://genome.ucsc.edu/cgi-bin/hgTracks?db=wuhCor1&position=NC_045512.2:25513-25548&complement_wuhCor1=1&hgt.revCmplDisp_wuhCor1=1", "UCSCview")	4.926375	1.0	0.944444444444	5.21616176471	1.868625	3.05775	NA	0.605215692658	0.912111346248	NA	0.585590102556	0.536819143741	0.5	0.888888888889	1.0	
NC_045512.2:92-133	+	92	133	14	NotMaximal	CUG	NearCognate				=hyperlink("https://data.broadinstitute.org/compbio1/cav.php?a=wuhCor1_c&i=NC_045512.2;91;42;0&p=30&e=30&w=0&f=92-133", "CodAlignView")	=hyperlink("http://genome.ucsc.edu/cgi-bin/hgTracks?db=wuhCor1&position=NC_045512.2:92-133&complement_wuhCor1=0&hgt.revCmplDisp_wuhCor1=0", "UCSCview")	2.5548	0.9741	0.758713871855	3.36727730278	-2.10319285714	4.65799285714	NA	0.266286830539	0.853338759564	NA	0.966521243692	0.266286830539	0.5	0.777777777778	0.0	
NC_045512.2:147-188	-	147	188	14	NotMaximal	CUG	NearCognate				=hyperlink("https://data.broadinstitute.org/compbio1/cav.php?a=wuhCor1_c&i=NC_045512.2;146;42;0&s=-&p=30&e=30&w=0&f=147-188-", "CodAlignView")	=hyperlink("http://genome.ucsc.edu/cgi-bin/hgTracks?db=wuhCor1&position=NC_045512.2:147-188&complement_wuhCor1=1&hgt.revCmplDisp_wuhCor1=1", "UCSCview")	2.45066428571	0.9788	0.437850174413	5.59703850523	0.469635714286	1.98102857142	NA	0.978808399805	0.978808399805	NA	0.978808399805	0.978808399805	0.5	1.14545454545	0.0	
NC_045512.2:147-182	-	147	182	12	NotMaximal	AAG	NearCognate				=hyperlink("https://data.broadinstitute.org/compbio1/cav.php?a=wuhCor1_c&i=NC_045512.2;146;36;0&s=-&p=30&e=30&w=0&f=147-182-", "CodAlignView")	=hyperlink("http://genome.ucsc.edu/cgi-bin/hgTracks?db=wuhCor1&position=NC_045512.2:147-182&complement_wuhCor1=1&hgt.revCmplDisp_wuhCor1=1", "UCSCview")	2.39481666667	0.9788	0.510825203482	4.68813333866	0.515925	1.87889166667	NA	0.978808399805	0.978808399805	NA	0.978808399805	0.978808399805	0.472222222222	1.5	0.0	
NC_045512.2:147-179	-	147	179	11	NotMaximal	AUA	NearCognate				=hyperlink("https://data.broadinstitute.org/compbio1/cav.php?a=wuhCor1_c&i=NC_045512.2;146;33;0&s=-&p=30&e=30&w=0&f=147-179-", "CodAlignView")	=hyperlink("http://genome.ucsc.edu/cgi-bin/hgTracks?db=wuhCor1&position=NC_045512.2:147-179&complement_wuhCor1=1&hgt.revCmplDisp_wuhCor1=1", "UCSCview")	2.33189090909	0.9788	0.557263858344	4.18453641695	2.45614545455	-0.124254545455	NA	0.978808399805	0.978808399805	NA	0.951649031418	0.951649031418	0.484848484848	1.546875	0.0	
NC_045512.2:29732-29764	-	29732	29764	11	Maximal	CUG	NearCognate				=hyperlink("https://data.broadinstitute.org/compbio1/cav.php?a=wuhCor1_c&i=NC_045512.2;29731;33;0&s=-&p=30&e=30&w=0&f=29732-29764-", "CodAlignView")	=hyperlink("http://genome.ucsc.edu/cgi-bin/hgTracks?db=wuhCor1&position=NC_045512.2:29732-29764&complement_wuhCor1=1&hgt.revCmplDisp_wuhCor1=1", "UCSCview")	2.22806363636	0.9521	0.0632356551704	35.2342935383	2.44355454545	-0.215490909095	NA	0.85809539313	0.949317922839	NA	0.949317922839	0.83972326225	0.636363636364	1.52777777778	0.0	
NC_045512.2:6426-6461	+	6426	6461	12	Maximal	AUC	NearCognate	orf1ab			=hyperlink("https://data.broadinstitute.org/compbio1/cav.php?a=wuhCor1_c&i=NC_045512.2;6425;36;0&p=30&e=30&w=0&f=6426-6461", "CodAlignView")	=hyperlink("http://genome.ucsc.edu/cgi-bin/hgTracks?db=wuhCor1&position=NC_045512.2:6426-6461&complement_wuhCor1=0&hgt.revCmplDisp_wuhCor1=0", "UCSCview")	1.67059166667	0.9813	0.905828756635	1.84426874775	-10.8305666667	12.5011583333	NA	0.981299039557	0.32035161973	NA	0.871704378968	0.094488035162	0.388888888889	0.734693877551	1.0	
NC_045512.2:69-98	-	69	98	10	Maximal	GUG	NearCognate				=hyperlink("https://data.broadinstitute.org/compbio1/cav.php?a=wuhCor1_c&i=NC_045512.2;68;30;0&s=-&p=30&e=30&w=0&f=69-98-", "CodAlignView")	=hyperlink("http://genome.ucsc.edu/cgi-bin/hgTracks?db=wuhCor1&position=NC_045512.2:69-98&complement_wuhCor1=1&hgt.revCmplDisp_wuhCor1=1", "UCSCview")	1.2184	0.9411	0.383627423774	3.17599818077	-0.60799	1.82639	NA	0.860260459059	0.860260459059	NA	0.477942373433	0.390053719681	0.4	0.833333333333	0.0	
NC_045512.2:29592-29642	-	29592	29642	17	Maximal	GUG	NearCognate	ORF10			=hyperlink("https://data.broadinstitute.org/compbio1/cav.php?a=wuhCor1_c&i=NC_045512.2;29591;51;0&s=-&p=30&e=30&w=0&f=29592-29642-", "CodAlignView")	=hyperlink("http://genome.ucsc.edu/cgi-bin/hgTracks?db=wuhCor1&position=NC_045512.2:29592-29642&complement_wuhCor1=1&hgt.revCmplDisp_wuhCor1=1", "UCSCview")	1.00952352941	0.98	0.260110090548	3.88113943324	-1.73757647059	2.7471	NA	0.979977209832	0.979977209832	NA	0.979977209832	0.979977209832	0.372549019608	1.15909090909	0.0	
NC_045512.2:136-216	-	136	216	27	NotMaximal	CUG	NearCognate				=hyperlink("https://data.broadinstitute.org/compbio1/cav.php?a=wuhCor1_c&i=NC_045512.2;135;81;0&s=-&p=30&e=30&w=0&f=136-216-", "CodAlignView")	=hyperlink("http://genome.ucsc.edu/cgi-bin/hgTracks?db=wuhCor1&position=NC_045512.2:136-216&complement_wuhCor1=1&hgt.revCmplDisp_wuhCor1=1", "UCSCview")	0.901892592593	0.9716	0.647177714063	1.39357795084	-1.71612962963	2.61802222222	NA	0.0174377340062	0.333954094091	NA	0.953325736611	0.0	0.469135802469	1.34626038781	0.0	
NC_045512.2:29771-29803	+	29771	29803	11	Maximal	AUG	Canonical				=hyperlink("https://data.broadinstitute.org/compbio1/cav.php?a=wuhCor1_c&i=NC_045512.2;29770;33;0&p=30&e=30&w=0&f=29771-29803", "CodAlignView")	=hyperlink("http://genome.ucsc.edu/cgi-bin/hgTracks?db=wuhCor1&position=NC_045512.2:29771-29803&complement_wuhCor1=0&hgt.revCmplDisp_wuhCor1=0", "UCSCview")	0.822836363636	0.9491	0.15960422517	5.15547982992	-1.87029090909	2.69312727273	0.924811981117	0.942979000488	0.940625101742	0.91611916002	0.949317922839	0.940625101742	0.545454545455	0.0	0.0	
NC_045512.2:158-250	+	158	250	31	NotMaximal	AGG	NearCognate				=hyperlink("https://data.broadinstitute.org/compbio1/cav.php?a=wuhCor1_c&i=NC_045512.2;157;93;0&p=30&e=30&w=0&f=158-250", "CodAlignView")	=hyperlink("http://genome.ucsc.edu/cgi-bin/hgTracks?db=wuhCor1&position=NC_045512.2:158-250&complement_wuhCor1=0&hgt.revCmplDisp_wuhCor1=0", "UCSCview")	0.630590322581	0.981	0.472058138986	1.33583190396	2.25515483871	-1.62456451613	NA	0.998831189972	0.974321992512	NA	0.978808399805	0.974321992512	0.537634408602	1.1904	0.0	
NC_045512.2:13473-13517	+	13473	13517	15	NotMaximal	UUG	NearCognate	orf1ab			=hyperlink("https://data.broadinstitute.org/compbio1/cav.php?a=wuhCor1_c&i=NC_045512.2;13472;45;0&p=30&e=30&w=0&f=13473-13517", "CodAlignView")	=hyperlink("http://genome.ucsc.edu/cgi-bin/hgTracks?db=wuhCor1&position=NC_045512.2:13473-13517&complement_wuhCor1=0&hgt.revCmplDisp_wuhCor1=0", "UCSCview")	0.614493333333	1.0	0.222222222222	2.76522	-2.26063333333	2.87512666667	NA	0.912111346248	1.0	NA	1.0	0.912111346248	0.622222222222	0.918367346939	1.0	
NC_045512.2:13467-13517	+	13467	13517	17	Maximal	ACG	NearCognate	orf1ab			=hyperlink("https://data.broadinstitute.org/compbio1/cav.php?a=wuhCor1_c&i=NC_045512.2;13466;51;0&p=30&e=30&w=0&f=13467-13517", "CodAlignView")	=hyperlink("http://genome.ucsc.edu/cgi-bin/hgTracks?db=wuhCor1&position=NC_045512.2:13467-13517&complement_wuhCor1=0&hgt.revCmplDisp_wuhCor1=0", "UCSCview")	0.595141176471	1.0	0.196078431373	3.03522	-2.05076470588	2.64590588235	NA	0.912111346248	1.0	NA	1.0	0.912111346248	0.627450980392	1.0	1.0	
NC_045512.2:13482-13517	+	13482	13517	12	NotMaximal	AAG	NearCognate	orf1ab			=hyperlink("https://data.broadinstitute.org/compbio1/cav.php?a=wuhCor1_c&i=NC_045512.2;13481;36;0&p=30&e=30&w=0&f=13482-13517", "CodAlignView")	=hyperlink("http://genome.ucsc.edu/cgi-bin/hgTracks?db=wuhCor1&position=NC_045512.2:13482-13517&complement_wuhCor1=0&hgt.revCmplDisp_wuhCor1=0", "UCSCview")	0.592958333333	1.0	0.277777777778	2.13465	-3.1272	3.72015833333	NA	0.912111346248	1.0	NA	1.0	0.912111346248	0.638888888889	0.830769230769	1.0	
NC_045512.2:29735-29764	+	29735	29764	10	Maximal	AGG	NearCognate				=hyperlink("https://data.broadinstitute.org/compbio1/cav.php?a=wuhCor1_c&i=NC_045512.2;29734;30;0&p=30&e=30&w=0&f=29735-29764", "CodAlignView")	=hyperlink("http://genome.ucsc.edu/cgi-bin/hgTracks?db=wuhCor1&position=NC_045512.2:29735-29764&complement_wuhCor1=0&hgt.revCmplDisp_wuhCor1=0", "UCSCview")	0.27738	0.9505	0.0351129295375	7.89965416311	1.28606	-1.00868	NA	0.94430734169	0.949317922839	NA	0.949317922839	0.94430734169	0.6	1.55844155844	0.0	
NC_045512.2:26338-26379	-	26338	26379	14	NotMaximal	AUU	NearCognate	E			=hyperlink("https://data.broadinstitute.org/compbio1/cav.php?a=wuhCor1_c&i=NC_045512.2;26337;42;0&s=-&p=30&e=30&w=0&f=26338-26379-", "CodAlignView")	=hyperlink("http://genome.ucsc.edu/cgi-bin/hgTracks?db=wuhCor1&position=NC_045512.2:26338-26379&complement_wuhCor1=1&hgt.revCmplDisp_wuhCor1=1", "UCSCview")	0.275092857143	1.0	0.047619047619	5.77695	-1.29957142857	1.57466428571	NA	1.0	1.0	NA	1.0	1.0	0.52380952381	1.05	0.0	
NC_045512.2:220-261	+	220	261	14	NotMaximal	AUC	NearCognate				=hyperlink("https://data.broadinstitute.org/compbio1/cav.php?a=wuhCor1_c&i=NC_045512.2;219;42;0&p=30&e=30&w=0&f=220-261", "CodAlignView")	=hyperlink("http://genome.ucsc.edu/cgi-bin/hgTracks?db=wuhCor1&position=NC_045512.2:220-261&complement_wuhCor1=0&hgt.revCmplDisp_wuhCor1=0", "UCSCview")	0.134135714286	0.9889	0.2415710247	0.555264086214	-0.10855	0.242685714286	NA	1.0	0.978808399805	NA	0.978808399805	0.978808399805	0.52380952381	1.05	0.0	
NC_045512.2:136-243	-	136	243	36	Maximal	ACG	NearCognate				=hyperlink("https://data.broadinstitute.org/compbio1/cav.php?a=wuhCor1_c&i=NC_045512.2;135;108;0&s=-&p=30&e=30&w=0&f=136-243-", "CodAlignView")	=hyperlink("http://genome.ucsc.edu/cgi-bin/hgTracks?db=wuhCor1&position=NC_045512.2:136-243&complement_wuhCor1=1&hgt.revCmplDisp_wuhCor1=1", "UCSCview")	0.0827611111111	0.974	0.579706836435	0.142763731441	-2.53865277778	2.62141388889	NA	0.0174377340062	0.333954094091	NA	0.983177600521	0.0	0.472222222222	1.33333333333	0.0	
NC_045512.2:29701-29772	-	29701	29772	24	Maximal	AUU	NearCognate				=hyperlink("https://data.broadinstitute.org/compbio1/cav.php?a=wuhCor1_c&i=NC_045512.2;29700;72;0&s=-&p=30&e=30&w=0&f=29701-29772-", "CodAlignView")	=hyperlink("http://genome.ucsc.edu/cgi-bin/hgTracks?db=wuhCor1&position=NC_045512.2:29701-29772&complement_wuhCor1=1&hgt.revCmplDisp_wuhCor1=1", "UCSCview")	-0.1324	0.9585	0.259736013599	-0.509748333185	-2.46090416667	2.32850416667	NA	0.96267947257	0.83972326225	NA	0.949317922839	0.8347126811	0.527777777778	1.00840336134	0.0	
NC_045512.2:147-209	-	147	209	21	NotMaximal	ACG	NearCognate				=hyperlink("https://data.broadinstitute.org/compbio1/cav.php?a=wuhCor1_c&i=NC_045512.2;146;63;0&s=-&p=30&e=30&w=0&f=147-209-", "CodAlignView")	=hyperlink("http://genome.ucsc.edu/cgi-bin/hgTracks?db=wuhCor1&position=NC_045512.2:147-209&complement_wuhCor1=1&hgt.revCmplDisp_wuhCor1=1", "UCSCview")	-0.183504761905	0.9788	0.486500193792	-0.377193604949	0.339066666667	-0.522571428572	NA	0.978808399805	0.978808399805	NA	0.978808399805	0.978808399805	0.52380952381	1.38970588235	0.0	
NC_045512.2:86-133	+	86	133	16	NotMaximal	GUG	NearCognate				=hyperlink("https://data.broadinstitute.org/compbio1/cav.php?a=wuhCor1_c&i=NC_045512.2;85;48;0&p=30&e=30&w=0&f=86-133", "CodAlignView")	=hyperlink("http://genome.ucsc.edu/cgi-bin/hgTracks?db=wuhCor1&position=NC_045512.2:86-133&complement_wuhCor1=0&hgt.revCmplDisp_wuhCor1=0", "UCSCview")	-0.185025	0.9732	0.79320443876	-0.233262688607	-2.22376875	2.03874375	NA	0.266286830539	0.631010906723	NA	0.966521243692	0.257187042162	0.520833333333	0.615384615385	0.0	
NC_045512.2:143-250	+	143	250	36	Maximal	AUU	NearCognate				=hyperlink("https://data.broadinstitute.org/compbio1/cav.php?a=wuhCor1_c&i=NC_045512.2;142;108;0&p=30&e=30&w=0&f=143-250", "CodAlignView")	=hyperlink("http://genome.ucsc.edu/cgi-bin/hgTracks?db=wuhCor1&position=NC_045512.2:143-250&complement_wuhCor1=0&hgt.revCmplDisp_wuhCor1=0", "UCSCview")	-0.239158333333	0.9802	0.474418479369	-0.504108384756	1.86737222222	-2.10653055556	NA	0.998831189972	0.094488035162	NA	0.094488035162	0.094488035162	0.518518518519	1.23979591837	0.0	
NC_045512.2:3270-3299	-	3270	3299	10	Maximal	AUU	NearCognate	orf1ab			=hyperlink("https://data.broadinstitute.org/compbio1/cav.php?a=wuhCor1_c&i=NC_045512.2;3269;30;0&s=-&p=30&e=30&w=0&f=3270-3299-", "CodAlignView")	=hyperlink("http://genome.ucsc.edu/cgi-bin/hgTracks?db=wuhCor1&position=NC_045512.2:3270-3299&complement_wuhCor1=1&hgt.revCmplDisp_wuhCor1=1", "UCSCview")	-0.24054	0.1478	6.5893739061	-0.0365042268701	-2.16831	1.92777	NA	0.0174377340062	0.739212111346	NA	0.450685332899	0.0	0.333333333333	0.0	0.0	
NC_045512.2:223-261	+	223	261	13	NotMaximal	AUC	NearCognate				=hyperlink("https://data.broadinstitute.org/compbio1/cav.php?a=wuhCor1_c&i=NC_045512.2;222;39;0&p=30&e=30&w=0&f=223-261", "CodAlignView")	=hyperlink("http://genome.ucsc.edu/cgi-bin/hgTracks?db=wuhCor1&position=NC_045512.2:223-261&complement_wuhCor1=0&hgt.revCmplDisp_wuhCor1=0", "UCSCview")	-0.295684615385	0.9897	0.233957246935	-1.26384037793	0.370876923077	-0.666561538462	NA	1.0	0.978808399805	NA	0.966446361713	0.966446361713	0.538461538462	1.08333333333	0.0	1a.uORF2
NC_045512.2:29700-29774	+	29700	29774	25	NotMaximal	AGG	NearCognate				=hyperlink("https://data.broadinstitute.org/compbio1/cav.php?a=wuhCor1_c&i=NC_045512.2;29699;75;0&p=30&e=30&w=0&f=29700-29774", "CodAlignView")	=hyperlink("http://genome.ucsc.edu/cgi-bin/hgTracks?db=wuhCor1&position=NC_045512.2:29700-29774&complement_wuhCor1=0&hgt.revCmplDisp_wuhCor1=0", "UCSCview")	-0.43956	0.9584	0.291215433145	-1.50939802624	-2.596116	2.156556	NA	0.949317922839	0.0	NA	0.96267947257	0.0	0.533333333333	0.94696969697	0.0	
NC_045512.2:26348-26389	+	26348	26389	14	Maximal	CUG	NearCognate	E			=hyperlink("https://data.broadinstitute.org/compbio1/cav.php?a=wuhCor1_c&i=NC_045512.2;26347;42;0&p=30&e=30&w=0&f=26348-26389", "CodAlignView")	=hyperlink("http://genome.ucsc.edu/cgi-bin/hgTracks?db=wuhCor1&position=NC_045512.2:26348-26389&complement_wuhCor1=0&hgt.revCmplDisp_wuhCor1=0", "UCSCview")	-0.460735714286	1.0	0.047619047619	-9.67545000001	-0.154621428571	-0.306114285715	NA	1.0	1.0	NA	1.0	1.0	0.47619047619	1.69696969697	0.0	
NC_045512.2:236-304	-	236	304	23	NotMaximal	GUG	NearCognate	orf1ab			=hyperlink("https://data.broadinstitute.org/compbio1/cav.php?a=wuhCor1_c&i=NC_045512.2;235;69;0&s=-&p=30&e=30&w=0&f=236-304-", "CodAlignView")	=hyperlink("http://genome.ucsc.edu/cgi-bin/hgTracks?db=wuhCor1&position=NC_045512.2:236-304&complement_wuhCor1=1&hgt.revCmplDisp_wuhCor1=1", "UCSCview")	-0.52532173913	0.9982	0.261416391342	-2.00952104202	-2.89228695652	2.36696521739	NA	0.953514569429	0.978808399805	NA	1.0	0.953514569429	0.521739130435	0.87619047619	0.565217391304	
NC_045512.2:29697-29774	+	29697	29774	26	NotMaximal	AUU	NearCognate				=hyperlink("https://data.broadinstitute.org/compbio1/cav.php?a=wuhCor1_c&i=NC_045512.2;29696;78;0&p=30&e=30&w=0&f=29697-29774", "CodAlignView")	=hyperlink("http://genome.ucsc.edu/cgi-bin/hgTracks?db=wuhCor1&position=NC_045512.2:29697-29774&complement_wuhCor1=0&hgt.revCmplDisp_wuhCor1=0", "UCSCview")	-0.538853846154	0.9591	0.293097299738	-1.83848110043	-2.91745384615	2.3786	NA	0.949317922839	0.0	NA	0.92330783005	0.0	0.512820512821	0.984848484848	0.0	
NC_045512.2:25505-25579	+	25505	25579	25	NotMaximal	AAG	NearCognate	ORF3a			=hyperlink("https://data.broadinstitute.org/compbio1/cav.php?a=wuhCor1_c&i=NC_045512.2;25504;75;0&p=30&e=30&w=0&f=25505-25579", "CodAlignView")	=hyperlink("http://genome.ucsc.edu/cgi-bin/hgTracks?db=wuhCor1&position=NC_045512.2:25505-25579&complement_wuhCor1=0&hgt.revCmplDisp_wuhCor1=0", "UCSCview")	-0.584156	1.0	1.09333333333	-0.53428902439	-1.94834	1.364184	NA	0.0174377340062	0.0174377340062	NA	1.0	0.0174377340062	0.466666666667	0.75	0.906666666667	
NC_045512.2:26338-26397	-	26338	26397	20	NotMaximal	AAG	NearCognate	E			=hyperlink("https://data.broadinstitute.org/compbio1/cav.php?a=wuhCor1_c&i=NC_045512.2;26337;60;0&s=-&p=30&e=30&w=0&f=26338-26397-", "CodAlignView")	=hyperlink("http://genome.ucsc.edu/cgi-bin/hgTracks?db=wuhCor1&position=NC_045512.2:26338-26397&complement_wuhCor1=1&hgt.revCmplDisp_wuhCor1=1", "UCSCview")	-0.598995	1.0	0.1	-5.98995	-2.02716	1.428165	NA	1.0	0.254738727006	NA	0.094488035162	0.094488035162	0.466666666667	1.22448979592	0.0	
NC_045512.2:236-277	-	236	277	14	NotMaximal	AAG	NearCognate	orf1ab			=hyperlink("https://data.broadinstitute.org/compbio1/cav.php?a=wuhCor1_c&i=NC_045512.2;235;42;0&s=-&p=30&e=30&w=0&f=236-277-", "CodAlignView")	=hyperlink("http://genome.ucsc.edu/cgi-bin/hgTracks?db=wuhCor1&position=NC_045512.2:236-277&complement_wuhCor1=1&hgt.revCmplDisp_wuhCor1=1", "UCSCview")	-0.634214285714	0.997	0.119945976252	-5.28749946876	-1.64112142857	1.00690714286	NA	0.953514569429	0.978808399805	NA	1.0	0.953514569429	0.547619047619	1.125	0.285714285714	
NC_045512.2:236-283	-	236	283	16	NotMaximal	AGG	NearCognate	orf1ab			=hyperlink("https://data.broadinstitute.org/compbio1/cav.php?a=wuhCor1_c&i=NC_045512.2;235;48;0&s=-&p=30&e=30&w=0&f=236-283-", "CodAlignView")	=hyperlink("http://genome.ucsc.edu/cgi-bin/hgTracks?db=wuhCor1&position=NC_045512.2:236-283&complement_wuhCor1=1&hgt.revCmplDisp_wuhCor1=1", "UCSCview")	-0.68659375	0.9974	0.146619395887	-4.68283030253	-2.04881875	1.362225	NA	0.953514569429	0.978808399805	NA	1.0	0.953514569429	0.5625	0.847058823529	0.375	
NC_045512.2:236-310	-	236	310	25	NotMaximal	UUG	NearCognate	orf1ab			=hyperlink("https://data.broadinstitute.org/compbio1/cav.php?a=wuhCor1_c&i=NC_045512.2;235;75;0&s=-&p=30&e=30&w=0&f=236-310-", "CodAlignView")	=hyperlink("http://genome.ucsc.edu/cgi-bin/hgTracks?db=wuhCor1&position=NC_045512.2:236-310&complement_wuhCor1=1&hgt.revCmplDisp_wuhCor1=1", "UCSCview")	-0.738032	0.9983	0.280503080035	-2.63110123393	-2.554164	1.816132	NA	0.953514569429	0.978808399805	NA	0.994989418851	0.953514569429	0.52	1.00267379679	0.6	
NC_045512.2:29709-29774	+	29709	29774	22	NotMaximal	UUG	NearCognate				=hyperlink("https://data.broadinstitute.org/compbio1/cav.php?a=wuhCor1_c&i=NC_045512.2;29708;66;0&p=30&e=30&w=0&f=29709-29774", "CodAlignView")	=hyperlink("http://genome.ucsc.edu/cgi-bin/hgTracks?db=wuhCor1&position=NC_045512.2:29709-29774&complement_wuhCor1=0&hgt.revCmplDisp_wuhCor1=0", "UCSCview")	-0.77425	0.9571	0.283954413369	-2.72667006937	-2.86152272727	2.08727272727	NA	0.949317922839	0.0	NA	0.648797004721	0.0	0.515151515152	1.14186851211	0.0	
NC_045512.2:29571-29618	+	29571	29618	16	Maximal	ACG	NearCognate	ORF10			=hyperlink("https://data.broadinstitute.org/compbio1/cav.php?a=wuhCor1_c&i=NC_045512.2;29570;48;0&p=30&e=30&w=0&f=29571-29618", "CodAlignView")	=hyperlink("http://genome.ucsc.edu/cgi-bin/hgTracks?db=wuhCor1&position=NC_045512.2:29571-29618&complement_wuhCor1=0&hgt.revCmplDisp_wuhCor1=0", "UCSCview")	-0.78049375	0.9799	0.191596779725	-4.07362666075	-3.01465	2.23415625	NA	0.979977209832	0.973888979326	NA	0.979977209832	0.973888979326	0.375	2.4	0.0	
NC_045512.2:29688-29774	+	29688	29774	29	Maximal	GUG	NearCognate				=hyperlink("https://data.broadinstitute.org/compbio1/cav.php?a=wuhCor1_c&i=NC_045512.2;29687;87;0&p=30&e=30&w=0&f=29688-29774", "CodAlignView")	=hyperlink("http://genome.ucsc.edu/cgi-bin/hgTracks?db=wuhCor1&position=NC_045512.2:29688-29774&complement_wuhCor1=0&hgt.revCmplDisp_wuhCor1=0", "UCSCview")	-0.848775862069	0.9612	0.333151502778	-2.54771734479	-3.42707241379	2.57829655172	NA	0.949317922839	0.0	NA	0.979977209832	0.0	0.505747126437	0.915789473684	0.0	
NC_045512.2:147-230	-	147	230	28	Maximal	GUG	NearCognate				=hyperlink("https://data.broadinstitute.org/compbio1/cav.php?a=wuhCor1_c&i=NC_045512.2;146;84;0&s=-&p=30&e=30&w=0&f=147-230-", "CodAlignView")	=hyperlink("http://genome.ucsc.edu/cgi-bin/hgTracks?db=wuhCor1&position=NC_045512.2:147-230&complement_wuhCor1=1&hgt.revCmplDisp_wuhCor1=1", "UCSCview")	-0.995757142857	0.9788	0.486500193792	-2.04677645675	-1.02863571429	0.0328785714287	NA	0.978808399805	0.978808399805	NA	0.978808399805	0.978808399805	0.535714285714	1.16666666667	0.0	
NC_045512.2:29828-29866	+	29828	29866	13	NotMaximal	GUG	NearCognate				=hyperlink("https://data.broadinstitute.org/compbio1/cav.php?a=wuhCor1_c&i=NC_045512.2;29827;39;0&p=30&e=30&w=0&f=29828-29866", "CodAlignView")	=hyperlink("http://genome.ucsc.edu/cgi-bin/hgTracks?db=wuhCor1&position=NC_045512.2:29828-29866&complement_wuhCor1=0&hgt.revCmplDisp_wuhCor1=0", "UCSCview")	-1.03698461538	0.9115	0.536771474004	-1.93189218429	-3.38248461538	2.3455	NA	0.876487058441	0.78308643985	NA	0.942979000488	0.757792609474	0.384615384615	0.0	0.0	
NC_045512.2:29740-29841	+	29740	29841	34	NotMaximal	ACG	NearCognate				=hyperlink("https://data.broadinstitute.org/compbio1/cav.php?a=wuhCor1_c&i=NC_045512.2;29739;102;0&p=30&e=30&w=0&f=29740-29841", "CodAlignView")	=hyperlink("http://genome.ucsc.edu/cgi-bin/hgTracks?db=wuhCor1&position=NC_045512.2:29740-29841&complement_wuhCor1=0&hgt.revCmplDisp_wuhCor1=0", "UCSCview")	-1.04913529412	0.9415	0.135014606574	-7.77053180201	-1.90064117647	0.851505882351	NA	0.904134787563	0.599120950676	NA	0.949317922839	0.599120950676	0.441176470588	0.83950617284	0.0	
NC_045512.2:147-227	-	147	227	27	NotMaximal	CUG	NearCognate				=hyperlink("https://data.broadinstitute.org/compbio1/cav.php?a=wuhCor1_c&i=NC_045512.2;146;81;0&s=-&p=30&e=30&w=0&f=147-227-", "CodAlignView")	=hyperlink("http://genome.ucsc.edu/cgi-bin/hgTracks?db=wuhCor1&position=NC_045512.2:147-227&complement_wuhCor1=1&hgt.revCmplDisp_wuhCor1=1", "UCSCview")	-1.06114444444	0.9788	0.491905751501	-2.15721089091	-1.1158962963	0.0547518518563	NA	0.978808399805	0.978808399805	NA	0.978808399805	0.978808399805	0.530864197531	1.22727272727	0.0	
NC_045512.2:147-221	-	147	221	25	NotMaximal	AUC	NearCognate				=hyperlink("https://data.broadinstitute.org/compbio1/cav.php?a=wuhCor1_c&i=NC_045512.2;146;75;0&s=-&p=30&e=30&w=0&f=147-221-", "CodAlignView")	=hyperlink("http://genome.ucsc.edu/cgi-bin/hgTracks?db=wuhCor1&position=NC_045512.2:147-221&complement_wuhCor1=1&hgt.revCmplDisp_wuhCor1=1", "UCSCview")	-1.071252	0.9788	0.504014200769	-2.12544011333	-1.253144	0.181892	NA	0.978808399805	0.978808399805	NA	0.978808399805	0.978808399805	0.533333333333	1.3125	0.0	
NC_045512.2:29538-29567	+	29538	29567	10	Maximal	AUG	Canonical	ORF10			=hyperlink("https://data.broadinstitute.org/compbio1/cav.php?a=wuhCor1_c&i=NC_045512.2;29537;30;0&p=30&e=30&w=0&f=29538-29567", "CodAlignView")	=hyperlink("http://genome.ucsc.edu/cgi-bin/hgTracks?db=wuhCor1&position=NC_045512.2:29538-29567&complement_wuhCor1=0&hgt.revCmplDisp_wuhCor1=0", "UCSCview")	-1.09765	0.9942	0.36734772979	-2.98804078803	-0.65603	-0.44162	0.971889956048	0.979977209832	0.979977209832	0.95186716588	1.0	0.979977209832	0.5	0.0	0.0	10.uORF
NC_045512.2:26338-26406	-	26338	26406	23	NotMaximal	AGG	NearCognate	E			=hyperlink("https://data.broadinstitute.org/compbio1/cav.php?a=wuhCor1_c&i=NC_045512.2;26337;69;0&s=-&p=30&e=30&w=0&f=26338-26406-", "CodAlignView")	=hyperlink("http://genome.ucsc.edu/cgi-bin/hgTracks?db=wuhCor1&position=NC_045512.2:26338-26406&complement_wuhCor1=1&hgt.revCmplDisp_wuhCor1=1", "UCSCview")	-1.13538695652	1.0	0.144927536232	-7.83416999999	-2.99113913043	1.85575217391	NA	1.0	0.254738727006	NA	0.48414129904	0.094488035162	0.449275362319	1.15	0.0	
NC_045512.2:29688-29753	-	29688	29753	22	NotMaximal	AUC	NearCognate				=hyperlink("https://data.broadinstitute.org/compbio1/cav.php?a=wuhCor1_c&i=NC_045512.2;29687;66;0&s=-&p=30&e=30&w=0&f=29688-29753-", "CodAlignView")	=hyperlink("http://genome.ucsc.edu/cgi-bin/hgTracks?db=wuhCor1&position=NC_045512.2:29688-29753&complement_wuhCor1=1&hgt.revCmplDisp_wuhCor1=1", "UCSCview")	-1.1489	0.965	0.327431296042	-3.50882769572	-2.61688181818	1.46798181818	NA	0.973615497314	0.923985023604	NA	0.949317922839	0.917623311086	0.515151515152	0.926315789474	0.0	
NC_045512.2:29713-29841	+	29713	29841	43	Maximal	AAG	NearCognate				=hyperlink("https://data.broadinstitute.org/compbio1/cav.php?a=wuhCor1_c&i=NC_045512.2;29712;129;0&p=30&e=30&w=0&f=29713-29841", "CodAlignView")	=hyperlink("http://genome.ucsc.edu/cgi-bin/hgTracks?db=wuhCor1&position=NC_045512.2:29713-29841&complement_wuhCor1=0&hgt.revCmplDisp_wuhCor1=0", "UCSCview")	-1.15188837209	0.9466	0.1708418585	-6.74242473245	-1.7930627907	0.641174418608	NA	0.904134787563	0.599120950676	NA	0.947240761843	0.578671658799	0.46511627907	0.719866071429	0.0	
NC_045512.2:147-224	-	147	224	26	Maximal	AUG	Canonical				=hyperlink("https://data.broadinstitute.org/compbio1/cav.php?a=wuhCor1_c&i=NC_045512.2;146;78;0&s=-&p=30&e=30&w=0&f=147-224-", "CodAlignView")	=hyperlink("http://genome.ucsc.edu/cgi-bin/hgTracks?db=wuhCor1&position=NC_045512.2:147-224&complement_wuhCor1=1&hgt.revCmplDisp_wuhCor1=1", "UCSCview")	-1.17871538462	0.9788	0.510825203482	-2.30747303889	-0.972173076923	-0.206542307697	0.960107439362	0.978808399805	0.978808399805	0.960107439362	0.978808399805	0.978808399805	0.525641025641	1.3	0.0	
NC_045512.2:29725-29841	+	29725	29841	39	NotMaximal	AUU	NearCognate				=hyperlink("https://data.broadinstitute.org/compbio1/cav.php?a=wuhCor1_c&i=NC_045512.2;29724;117;0&p=30&e=30&w=0&f=29725-29841", "CodAlignView")	=hyperlink("http://genome.ucsc.edu/cgi-bin/hgTracks?db=wuhCor1&position=NC_045512.2:29725-29841&complement_wuhCor1=0&hgt.revCmplDisp_wuhCor1=0", "UCSCview")	-1.24567435897	0.9444	0.179531718052	-6.93846398	-1.77891025641	0.53323589744	NA	0.904134787563	0.599120950676	NA	0.917063324109	0.548494221065	0.452991452991	0.847826086957	0.0	
NC_045512.2:29806-29841	+	29806	29841	12	Maximal	AUG	Canonical				=hyperlink("https://data.broadinstitute.org/compbio1/cav.php?a=wuhCor1_c&i=NC_045512.2;29805;36;0&p=30&e=30&w=0&f=29806-29841", "CodAlignView")	=hyperlink("http://genome.ucsc.edu/cgi-bin/hgTracks?db=wuhCor1&position=NC_045512.2:29806-29841&complement_wuhCor1=0&hgt.revCmplDisp_wuhCor1=0", "UCSCview")	-1.379325	0.9279	0.0899336391475	-15.3371420647	-1.42770833333	0.0483833333333	0.942979000488	0.904134787563	0.601474849422	0.601474849422	0.942979000488	0.601474849422	0.305555555556	0.0	0.0	
NC_045512.2:29819-29866	+	29819	29866	16	Maximal	AUU	NearCognate				=hyperlink("https://data.broadinstitute.org/compbio1/cav.php?a=wuhCor1_c&i=NC_045512.2;29818;48;0&p=30&e=30&w=0&f=29819-29866", "CodAlignView")	=hyperlink("http://genome.ucsc.edu/cgi-bin/hgTracks?db=wuhCor1&position=NC_045512.2:29819-29866&complement_wuhCor1=0&hgt.revCmplDisp_wuhCor1=0", "UCSCview")	-1.40316875	0.9174	0.436126822628	-3.21734109713	-3.015625	1.61245625	NA	0.876487058441	0.78308643985	NA	0.942979000488	0.757792609474	0.333333333333	0.0	0.0	
NC_045512.2:187-261	+	187	261	25	NotMaximal	AGG	NearCognate				=hyperlink("https://data.broadinstitute.org/compbio1/cav.php?a=wuhCor1_c&i=NC_045512.2;186;75;0&p=30&e=30&w=0&f=187-261", "CodAlignView")	=hyperlink("http://genome.ucsc.edu/cgi-bin/hgTracks?db=wuhCor1&position=NC_045512.2:187-261&complement_wuhCor1=0&hgt.revCmplDisp_wuhCor1=0", "UCSCview")	-1.428692	0.9845	0.39409787693	-3.62522125501	-2.545756	1.117064	NA	1.0	0.953325736611	NA	0.477942373433	0.477942373433	0.56	1.20137299771	0.0	
NC_045512.2:29749-29841	+	29749	29841	31	NotMaximal	ACG	NearCognate				=hyperlink("https://data.broadinstitute.org/compbio1/cav.php?a=wuhCor1_c&i=NC_045512.2;29748;93;0&p=30&e=30&w=0&f=29749-29841", "CodAlignView")	=hyperlink("http://genome.ucsc.edu/cgi-bin/hgTracks?db=wuhCor1&position=NC_045512.2:29749-29841&complement_wuhCor1=0&hgt.revCmplDisp_wuhCor1=0", "UCSCview")	-1.45766129032	0.9408	0.148080536243	-9.84370618386	-2.28491290323	0.827251612906	NA	0.904134787563	0.599120950676	NA	0.949317922839	0.599120950676	0.41935483871	0.505434782609	0.0	
NC_045512.2:25454-25579	+	25454	25579	42	NotMaximal	AGG	NearCognate	ORF3a			=hyperlink("https://data.broadinstitute.org/compbio1/cav.php?a=wuhCor1_c&i=NC_045512.2;25453;126;0&p=30&e=30&w=0&f=25454-25579", "CodAlignView")	=hyperlink("http://genome.ucsc.edu/cgi-bin/hgTracks?db=wuhCor1&position=NC_045512.2:25454-25579&complement_wuhCor1=0&hgt.revCmplDisp_wuhCor1=0", "UCSCview")	-1.4692952381	1.0	1.12698412698	-1.30374084507	-2.77920714286	1.30991190476	NA	0.0174377340062	0.0174377340062	NA	0.094488035162	0.0174377340062	0.468253968254	1.03764705882	0.920634920635	
NC_045512.2:163-261	+	163	261	33	Maximal	ACG	NearCognate				=hyperlink("https://data.broadinstitute.org/compbio1/cav.php?a=wuhCor1_c&i=NC_045512.2;162;99;0&p=30&e=30&w=0&f=163-261", "CodAlignView")	=hyperlink("http://genome.ucsc.edu/cgi-bin/hgTracks?db=wuhCor1&position=NC_045512.2:163-261&complement_wuhCor1=0&hgt.revCmplDisp_wuhCor1=0", "UCSCview")	-1.49243333333	0.9831	0.412075709559	-3.62174546742	-2.07600909091	0.583575757579	NA	1.0	0.953325736611	NA	0.978808399805	0.953325736611	0.535353535354	1.26923076923	0.0	1a.uORF2.ext
NC_045512.2:190-261	+	190	261	24	NotMaximal	CUG	NearCognate				=hyperlink("https://data.broadinstitute.org/compbio1/cav.php?a=wuhCor1_c&i=NC_045512.2;189;72;0&p=30&e=30&w=0&f=190-261", "CodAlignView")	=hyperlink("http://genome.ucsc.edu/cgi-bin/hgTracks?db=wuhCor1&position=NC_045512.2:190-261&complement_wuhCor1=0&hgt.revCmplDisp_wuhCor1=0", "UCSCview")	-1.50560833333	0.9847	0.396329032816	-3.79888478679	-2.4576625	0.95205416667	NA	1.0	0.953325736611	NA	0.978808399805	0.953325736611	0.555555555556	1.26315789474	0.0	
NC_045512.2:29688-29771	-	29688	29771	28	NotMaximal	UUG	NearCognate				=hyperlink("https://data.broadinstitute.org/compbio1/cav.php?a=wuhCor1_c&i=NC_045512.2;29687;84;0&s=-&p=30&e=30&w=0&f=29688-29771-", "CodAlignView")	=hyperlink("http://genome.ucsc.edu/cgi-bin/hgTracks?db=wuhCor1&position=NC_045512.2:29688-29771&complement_wuhCor1=1&hgt.revCmplDisp_wuhCor1=1", "UCSCview")	-1.53679642857	0.9616	0.319969106779	-4.80295252264	-2.08393214286	0.547135714287	NA	0.973615497314	0.923985023604	NA	0.0	0.0	0.5	0.972222222222	0.0	
NC_045512.2:25475-25579	+	25475	25579	35	NotMaximal	UUG	NearCognate	ORF3a			=hyperlink("https://data.broadinstitute.org/compbio1/cav.php?a=wuhCor1_c&i=NC_045512.2;25474;105;0&p=30&e=30&w=0&f=25475-25579", "CodAlignView")	=hyperlink("http://genome.ucsc.edu/cgi-bin/hgTracks?db=wuhCor1&position=NC_045512.2:25475-25579&complement_wuhCor1=0&hgt.revCmplDisp_wuhCor1=0", "UCSCview")	-1.54651714286	1.0	1.07619047619	-1.43702920354	-2.44945428571	0.902937142854	NA	0.0174377340062	0.0174377340062	NA	0.70035161973	0.0174377340062	0.47619047619	1.20689655172	0.904761904762	
NC_045512.2:29752-29841	+	29752	29841	30	NotMaximal	AUC	NearCognate				=hyperlink("https://data.broadinstitute.org/compbio1/cav.php?a=wuhCor1_c&i=NC_045512.2;29751;90;0&p=30&e=30&w=0&f=29752-29841", "CodAlignView")	=hyperlink("http://genome.ucsc.edu/cgi-bin/hgTracks?db=wuhCor1&position=NC_045512.2:29752-29841&complement_wuhCor1=0&hgt.revCmplDisp_wuhCor1=0", "UCSCview")	-1.62583666667	0.9405	0.153016554117	-10.6252338255	-2.44775666667	0.821919999997	NA	0.904134787563	0.599120950676	NA	0.949317922839	0.599120950676	0.411111111111	0.272727272727	0.0	
NC_045512.2:25472-25579	+	25472	25579	36	NotMaximal	AUU	NearCognate	ORF3a			=hyperlink("https://data.broadinstitute.org/compbio1/cav.php?a=wuhCor1_c&i=NC_045512.2;25471;108;0&p=30&e=30&w=0&f=25472-25579", "CodAlignView")	=hyperlink("http://genome.ucsc.edu/cgi-bin/hgTracks?db=wuhCor1&position=NC_045512.2:25472-25579&complement_wuhCor1=0&hgt.revCmplDisp_wuhCor1=0", "UCSCview")	-1.66088611111	1.0	1.07407407407	-1.54634224138	-2.62361111111	0.962725000001	NA	0.0174377340062	0.0174377340062	NA	0.390053719681	0.0174377340062	0.462962962963	1.24137931034	0.907407407407	
NC_045512.2:25487-25579	+	25487	25579	31	NotMaximal	CUG	NearCognate	ORF3a			=hyperlink("https://data.broadinstitute.org/compbio1/cav.php?a=wuhCor1_c&i=NC_045512.2;25486;93;0&p=30&e=30&w=0&f=25487-25579", "CodAlignView")	=hyperlink("http://genome.ucsc.edu/cgi-bin/hgTracks?db=wuhCor1&position=NC_045512.2:25487-25579&complement_wuhCor1=0&hgt.revCmplDisp_wuhCor1=0", "UCSCview")	-1.66254193548	1.0	1.11827956989	-1.48669615384	-1.88118709677	0.218645161294	NA	0.0174377340062	0.0174377340062	NA	0.545277551685	0.0174377340062	0.47311827957	0.99358974359	0.89247311828	
NC_045512.2:26219-26278	+	26219	26278	20	NotMaximal	AAG	NearCognate	E			=hyperlink("https://data.broadinstitute.org/compbio1/cav.php?a=wuhCor1_c&i=NC_045512.2;26218;60;0&p=30&e=30&w=0&f=26219-26278", "CodAlignView")	=hyperlink("http://genome.ucsc.edu/cgi-bin/hgTracks?db=wuhCor1&position=NC_045512.2:26219-26278&complement_wuhCor1=0&hgt.revCmplDisp_wuhCor1=0", "UCSCview")	-1.689645	0.9951	0.356925811392	-4.73388291368	-6.27206	4.582415	NA	1.0	0.706439850236	NA	1.0	0.706439850236	0.433333333333	1.45454545455	0.0	
NC_045512.2:29776-29841	+	29776	29841	22	NotMaximal	AGG	NearCognate				=hyperlink("https://data.broadinstitute.org/compbio1/cav.php?a=wuhCor1_c&i=NC_045512.2;29775;66;0&p=30&e=30&w=0&f=29776-29841", "CodAlignView")	=hyperlink("http://genome.ucsc.edu/cgi-bin/hgTracks?db=wuhCor1&position=NC_045512.2:29776-29841&complement_wuhCor1=0&hgt.revCmplDisp_wuhCor1=0", "UCSCview")	-1.7014	0.9373	0.0969359798134	-17.551790401	-1.96488181818	0.263481818182	NA	0.904134787563	0.599120950676	NA	0.949317922839	0.599120950676	0.409090909091	0.0	0.0	
NC_045512.2:29522-29599	-	29522	29599	26	Maximal	AUA	NearCognate	N,ORF10			=hyperlink("https://data.broadinstitute.org/compbio1/cav.php?a=wuhCor1_c&i=NC_045512.2;29521;78;0&s=-&p=30&e=30&w=0&f=29522-29599-", "CodAlignView")	=hyperlink("http://genome.ucsc.edu/cgi-bin/hgTracks?db=wuhCor1&position=NC_045512.2:29522-29599&complement_wuhCor1=1&hgt.revCmplDisp_wuhCor1=1", "UCSCview")	-1.70677692308	0.9895	0.322771968373	-5.28787221419	-3.04609615385	1.33931923077	NA	0.904365944978	0.471854142927	NA	0.979977209832	0.383965489175	0.423076923077	1.17293233083	0.0	
NC_045512.2:25532-25579	+	25532	25579	16	NotMaximal	UUG	NearCognate	ORF3a			=hyperlink("https://data.broadinstitute.org/compbio1/cav.php?a=wuhCor1_c&i=NC_045512.2;25531;48;0&p=30&e=30&w=0&f=25532-25579", "CodAlignView")	=hyperlink("http://genome.ucsc.edu/cgi-bin/hgTracks?db=wuhCor1&position=NC_045512.2:25532-25579&complement_wuhCor1=0&hgt.revCmplDisp_wuhCor1=0", "UCSCview")	-1.7515	1.0	1.08333333333	-1.61676923077	-2.92921875	1.17771875	NA	0.0174377340062	0.0174377340062	NA	0.893413641543	0.0174377340062	0.4375	0.872727272727	0.854166666667	
NC_045512.2:29764-29841	+	29764	29841	26	NotMaximal	GUG	NearCognate				=hyperlink("https://data.broadinstitute.org/compbio1/cav.php?a=wuhCor1_c&i=NC_045512.2;29763;78;0&p=30&e=30&w=0&f=29764-29841", "CodAlignView")	=hyperlink("http://genome.ucsc.edu/cgi-bin/hgTracks?db=wuhCor1&position=NC_045512.2:29764-29841&complement_wuhCor1=0&hgt.revCmplDisp_wuhCor1=0", "UCSCview")	-1.7626	0.9391	0.163052589544	-10.8100092426	-2.58880769231	0.826207692308	NA	0.904134787563	0.599120950676	NA	0.94430734169	0.594110369526	0.410256410256	0.0	0.0	
NC_045512.2:29551-29598	+	29551	29598	16	Maximal	AAG	NearCognate	ORF10			=hyperlink("https://data.broadinstitute.org/compbio1/cav.php?a=wuhCor1_c&i=NC_045512.2;29550;48;0&p=30&e=30&w=0&f=29551-29598", "CodAlignView")	=hyperlink("http://genome.ucsc.edu/cgi-bin/hgTracks?db=wuhCor1&position=NC_045512.2:29551-29598&complement_wuhCor1=0&hgt.revCmplDisp_wuhCor1=0", "UCSCview")	-1.77551875	0.9833	0.191171115273	-9.287589014	-2.2824625	0.50694375	NA	0.979977209832	0.973888979326	NA	1.0	0.973888979326	0.375	2.4	0.0	
NC_045512.2:29688-29741	-	29688	29741	18	NotMaximal	GUG	NearCognate				=hyperlink("https://data.broadinstitute.org/compbio1/cav.php?a=wuhCor1_c&i=NC_045512.2;29687;54;0&s=-&p=30&e=30&w=0&f=29688-29741-", "CodAlignView")	=hyperlink("http://genome.ucsc.edu/cgi-bin/hgTracks?db=wuhCor1&position=NC_045512.2:29688-29741&complement_wuhCor1=1&hgt.revCmplDisp_wuhCor1=1", "UCSCview")	-1.85052777778	0.9685	0.400193806274	-4.62407900564	-4.06173333333	2.21120555555	NA	0.973615497314	0.923985023604	NA	0.949317922839	0.917623311086	0.5	0.296703296703	0.0	
NC_045512.2:26237-26278	+	26237	26278	14	NotMaximal	ACG	NearCognate	E			=hyperlink("https://data.broadinstitute.org/compbio1/cav.php?a=wuhCor1_c&i=NC_045512.2;26236;42;0&p=30&e=30&w=0&f=26237-26278", "CodAlignView")	=hyperlink("http://genome.ucsc.edu/cgi-bin/hgTracks?db=wuhCor1&position=NC_045512.2:26237-26278&complement_wuhCor1=0&hgt.revCmplDisp_wuhCor1=0", "UCSCview")	-1.90750714286	1.0	0.285714285714	-6.67627500001	-7.49989285714	5.59238571428	NA	1.0	1.0	NA	1.0	1.0	0.428571428571	2.1	0.0	
NC_045512.2:28515-28574	+	28515	28574	20	NotMaximal	AUG	Canonical	N			=hyperlink("https://data.broadinstitute.org/compbio1/cav.php?a=wuhCor1_c&i=NC_045512.2;28514;60;0&p=30&e=30&w=0&f=28515-28574", "CodAlignView")	=hyperlink("http://genome.ucsc.edu/cgi-bin/hgTracks?db=wuhCor1&position=NC_045512.2:28515-28574&complement_wuhCor1=0&hgt.revCmplDisp_wuhCor1=0", "UCSCview")	-1.929475	1.0	0.35	-5.51278571429	0.62283	-2.552305	0.906456128927	1.0	1.0	0.906456128927	1.0	1.0	0.466666666667	1.25	0.5	
NC_045512.2:29688-29789	-	29688	29789	34	NotMaximal	AGG	NearCognate				=hyperlink("https://data.broadinstitute.org/compbio1/cav.php?a=wuhCor1_c&i=NC_045512.2;29687;102;0&s=-&p=30&e=30&w=0&f=29688-29789-", "CodAlignView")	=hyperlink("http://genome.ucsc.edu/cgi-bin/hgTracks?db=wuhCor1&position=NC_045512.2:29688-29789&complement_wuhCor1=1&hgt.revCmplDisp_wuhCor1=1", "UCSCview")	-1.98622647059	0.9595	0.304813299156	-6.51620672749	-2.18220882353	0.195982352939	NA	0.973615497314	0.923985023604	NA	0.949317922839	0.917623311086	0.519607843137	0.74780058651	0.0	
NC_045512.2:59-133	+	59	133	25	NotMaximal	CUG	NearCognate				=hyperlink("https://data.broadinstitute.org/compbio1/cav.php?a=wuhCor1_c&i=NC_045512.2;58;75;0&p=30&e=30&w=0&f=59-133", "CodAlignView")	=hyperlink("http://genome.ucsc.edu/cgi-bin/hgTracks?db=wuhCor1&position=NC_045512.2:59-133&complement_wuhCor1=0&hgt.revCmplDisp_wuhCor1=0", "UCSCview")	-2.00538	0.9455	0.644360204564	-3.11220336979	-3.244044	1.238664	NA	0.266286830539	0.595643822237	NA	0.843265505453	0.257187042162	0.44	0.833333333333	0.0	1a.uORF1.ext
NC_045512.2:208-261	+	208	261	18	NotMaximal	GUG	NearCognate				=hyperlink("https://data.broadinstitute.org/compbio1/cav.php?a=wuhCor1_c&i=NC_045512.2;207;54;0&p=30&e=30&w=0&f=208-261", "CodAlignView")	=hyperlink("http://genome.ucsc.edu/cgi-bin/hgTracks?db=wuhCor1&position=NC_045512.2:208-261&complement_wuhCor1=0&hgt.revCmplDisp_wuhCor1=0", "UCSCview")	-2.03159444444	0.9867	0.320324738633	-6.34229642429	-1.44174444444	-0.589849999996	NA	1.0	0.953325736611	NA	0.978808399805	0.953325736611	0.555555555556	0.977375565611	0.0	
NC_045512.2:26225-26278	+	26225	26278	18	NotMaximal	AAG	NearCognate	E			=hyperlink("https://data.broadinstitute.org/compbio1/cav.php?a=wuhCor1_c&i=NC_045512.2;26224;54;0&p=30&e=30&w=0&f=26225-26278", "CodAlignView")	=hyperlink("http://genome.ucsc.edu/cgi-bin/hgTracks?db=wuhCor1&position=NC_045512.2:26225-26278&complement_wuhCor1=0&hgt.revCmplDisp_wuhCor1=0", "UCSCview")	-2.05789444444	0.9946	0.39658423488	-5.18904752999	-6.86178333333	4.80388888889	NA	1.0	0.706439850236	NA	1.0	0.706439850236	0.425925925926	1.71428571429	0.0	
NC_045512.2:26228-26278	+	26228	26278	17	NotMaximal	CUG	NearCognate	E			=hyperlink("https://data.broadinstitute.org/compbio1/cav.php?a=wuhCor1_c&i=NC_045512.2;26227;51;0&p=30&e=30&w=0&f=26228-26278", "CodAlignView")	=hyperlink("http://genome.ucsc.edu/cgi-bin/hgTracks?db=wuhCor1&position=NC_045512.2:26228-26278&complement_wuhCor1=0&hgt.revCmplDisp_wuhCor1=0", "UCSCview")	-2.06737058824	0.9942	0.380697033011	-5.43048778681	-7.26398235294	5.1966117647	NA	1.0	0.706439850236	NA	0.094488035162	0.094488035162	0.43137254902	1.74358974359	0.0	
NC_045512.2:178-261	+	178	261	28	NotMaximal	AUC	NearCognate				=hyperlink("https://data.broadinstitute.org/compbio1/cav.php?a=wuhCor1_c&i=NC_045512.2;177;84;0&p=30&e=30&w=0&f=178-261", "CodAlignView")	=hyperlink("http://genome.ucsc.edu/cgi-bin/hgTracks?db=wuhCor1&position=NC_045512.2:178-261&complement_wuhCor1=0&hgt.revCmplDisp_wuhCor1=0", "UCSCview")	-2.09638928571	0.9839	0.42484813347	-4.93444391196	-1.96865714286	-0.127732142853	NA	1.0	0.953325736611	NA	0.368347712844	0.368347712844	0.547619047619	1.11363636364	0.0	
NC_045512.2:26319-26384	+	26319	26384	22	Maximal	AUU	NearCognate	E			=hyperlink("https://data.broadinstitute.org/compbio1/cav.php?a=wuhCor1_c&i=NC_045512.2;26318;66;0&p=30&e=30&w=0&f=26319-26384", "CodAlignView")	=hyperlink("http://genome.ucsc.edu/cgi-bin/hgTracks?db=wuhCor1&position=NC_045512.2:26319-26384&complement_wuhCor1=0&hgt.revCmplDisp_wuhCor1=0", "UCSCview")	-2.10027727273	1.0	0.136363636364	-15.4020333334	-3.53936818182	1.43909090909	NA	1.0	1.0	NA	1.0	1.0	0.439393939394	0.951923076923	0.0	
NC_045512.2:29688-29816	-	29688	29816	43	NotMaximal	AUU	NearCognate				=hyperlink("https://data.broadinstitute.org/compbio1/cav.php?a=wuhCor1_c&i=NC_045512.2;29687;129;0&s=-&p=30&e=30&w=0&f=29688-29816-", "CodAlignView")	=hyperlink("http://genome.ucsc.edu/cgi-bin/hgTracks?db=wuhCor1&position=NC_045512.2:29688-29816&complement_wuhCor1=1&hgt.revCmplDisp_wuhCor1=1", "UCSCview")	-2.13535813953	0.9566	0.249180964341	-8.56950748695	-2.17700465116	0.0416465116328	NA	0.973615497314	0.915292202507	NA	0.942979000488	0.906797981442	0.480620155039	0.697297297297	0.0	
NC_045512.2:29688-29807	-	29688	29807	40	NotMaximal	AUU	NearCognate				=hyperlink("https://data.broadinstitute.org/compbio1/cav.php?a=wuhCor1_c&i=NC_045512.2;29687;120;0&s=-&p=30&e=30&w=0&f=29688-29807-", "CodAlignView")	=hyperlink("http://genome.ucsc.edu/cgi-bin/hgTracks?db=wuhCor1&position=NC_045512.2:29688-29807&complement_wuhCor1=1&hgt.revCmplDisp_wuhCor1=1", "UCSCview")	-2.142645	0.9577	0.267869536667	-7.99883789198	-2.31613	0.173485	NA	0.973615497314	0.915292202507	NA	0.942979000488	0.906797981442	0.5	0.685714285714	0.0	
NC_045512.2:29688-29804	-	29688	29804	39	NotMaximal	AGG	NearCognate				=hyperlink("https://data.broadinstitute.org/compbio1/cav.php?a=wuhCor1_c&i=NC_045512.2;29687;117;0&s=-&p=30&e=30&w=0&f=29688-29804-", "CodAlignView")	=hyperlink("http://genome.ucsc.edu/cgi-bin/hgTracks?db=wuhCor1&position=NC_045512.2:29688-29804&complement_wuhCor1=1&hgt.revCmplDisp_wuhCor1=1", "UCSCview")	-2.14287692308	0.958	0.274737986325	-7.79971110564	-2.23354358974	0.0906666666636	NA	0.973615497314	0.915292202507	NA	0.942979000488	0.906797981442	0.512820512821	0.668571428571	0.0	
NC_045512.2:29688-29840	-	29688	29840	51	Maximal	AUG	Canonical				=hyperlink("https://data.broadinstitute.org/compbio1/cav.php?a=wuhCor1_c&i=NC_045512.2;29687;153;0&s=-&p=30&e=30&w=0&f=29688-29840-", "CodAlignView")	=hyperlink("http://genome.ucsc.edu/cgi-bin/hgTracks?db=wuhCor1&position=NC_045512.2:29688-29840&complement_wuhCor1=1&hgt.revCmplDisp_wuhCor1=1", "UCSCview")	-2.14634901961	0.9512	0.224025657709	-9.58081784718	-2.01767647059	-0.128672549022	0.904134787563	0.973615497314	0.573788051441	0.565293830376	0.904134787563	0.565293830376	0.457516339869	0.6375	0.0	
NC_045512.2:196-261	+	196	261	22	NotMaximal	ACG	NearCognate				=hyperlink("https://data.broadinstitute.org/compbio1/cav.php?a=wuhCor1_c&i=NC_045512.2;195;66;0&p=30&e=30&w=0&f=196-261", "CodAlignView")	=hyperlink("http://genome.ucsc.edu/cgi-bin/hgTracks?db=wuhCor1&position=NC_045512.2:196-261&complement_wuhCor1=0&hgt.revCmplDisp_wuhCor1=0", "UCSCview")	-2.17795454545	0.9853	0.370440738408	-5.87936023131	-2.41189090909	0.233936363641	NA	1.0	0.953325736611	NA	0.951649031418	0.926166368224	0.560606060606	1.35882352941	0.0	
NC_045512.2:16360-16389	-	16360	16389	10	NotMaximal	AUU	NearCognate	orf1ab			=hyperlink("https://data.broadinstitute.org/compbio1/cav.php?a=wuhCor1_c&i=NC_045512.2;16359;30;0&s=-&p=30&e=30&w=0&f=16360-16389-", "CodAlignView")	=hyperlink("http://genome.ucsc.edu/cgi-bin/hgTracks?db=wuhCor1&position=NC_045512.2:16360-16389&complement_wuhCor1=1&hgt.revCmplDisp_wuhCor1=1", "UCSCview")	-2.17877	1.0	0.433333333333	-5.02793076923	-3.91721	1.73844	NA	1.0	1.0	NA	0.915386618916	0.915386618916	0.366666666667	1.0	1.0	
NC_045512.2:15898-15927	-	15898	15927	10	NotMaximal	AAG	NearCognate	orf1ab			=hyperlink("https://data.broadinstitute.org/compbio1/cav.php?a=wuhCor1_c&i=NC_045512.2;15897;30;0&s=-&p=30&e=30&w=0&f=15898-15927-", "CodAlignView")	=hyperlink("http://genome.ucsc.edu/cgi-bin/hgTracks?db=wuhCor1&position=NC_045512.2:15898-15927&complement_wuhCor1=1&hgt.revCmplDisp_wuhCor1=1", "UCSCview")	-2.20119	1.0	0.833333333333	-2.641428	-11.00598	8.80479	NA	1.0	1.0	NA	0.0	0.0	0.366666666667	0.0	0.0	
NC_045512.2:26628-26663	-	26628	26663	12	Maximal	AUA	NearCognate	M			=hyperlink("https://data.broadinstitute.org/compbio1/cav.php?a=wuhCor1_c&i=NC_045512.2;26627;36;0&s=-&p=30&e=30&w=0&f=26628-26663-", "CodAlignView")	=hyperlink("http://genome.ucsc.edu/cgi-bin/hgTracks?db=wuhCor1&position=NC_045512.2:26628-26663&complement_wuhCor1=1&hgt.revCmplDisp_wuhCor1=1", "UCSCview")	-2.22568333333	1.0	1.02777777778	-2.16552972973	-11.1275166667	8.90183333334	NA	0.890405339411	1.0	NA	0.348738401433	0.348738401433	0.361111111111	0.0	0.0	
NC_045512.2:26231-26278	+	26231	26278	16	NotMaximal	AUG	Canonical	E			=hyperlink("https://data.broadinstitute.org/compbio1/cav.php?a=wuhCor1_c&i=NC_045512.2;26230;48;0&p=30&e=30&w=0&f=26231-26278", "CodAlignView")	=hyperlink("http://genome.ucsc.edu/cgi-bin/hgTracks?db=wuhCor1&position=NC_045512.2:26231-26278&complement_wuhCor1=0&hgt.revCmplDisp_wuhCor1=0", "UCSCview")	-2.24531875	1.0	0.3125	-7.18502	-7.20235625	4.9570375	0.094488035162	1.0	1.0	0.094488035162	1.0	1.0	0.416666666667	2.0	0.0	
NC_045512.2:27163-27192	+	27163	27192	10	NotMaximal	GUG	NearCognate	M			=hyperlink("https://data.broadinstitute.org/compbio1/cav.php?a=wuhCor1_c&i=NC_045512.2;27162;30;0&p=30&e=30&w=0&f=27163-27192", "CodAlignView")	=hyperlink("http://genome.ucsc.edu/cgi-bin/hgTracks?db=wuhCor1&position=NC_045512.2:27163-27192&complement_wuhCor1=0&hgt.revCmplDisp_wuhCor1=0", "UCSCview")	-2.26883	1.0	0.166666666667	-13.61298	-2.13243	-0.1364	NA	0.706439850236	0.094488035162	NA	1.0	0.094488035162	0.366666666667	0.0	0.866666666667	
NC_045512.2:29688-29834	-	29688	29834	49	NotMaximal	AUA	NearCognate				=hyperlink("https://data.broadinstitute.org/compbio1/cav.php?a=wuhCor1_c&i=NC_045512.2;29687;147;0&s=-&p=30&e=30&w=0&f=29688-29834-", "CodAlignView")	=hyperlink("http://genome.ucsc.edu/cgi-bin/hgTracks?db=wuhCor1&position=NC_045512.2:29688-29834&complement_wuhCor1=1&hgt.revCmplDisp_wuhCor1=1", "UCSCview")	-2.2952244898	0.953	0.225883084371	-10.1611171823	-2.09748979592	-0.197734693882	NA	0.973615497314	0.621732052743	NA	0.917646101253	0.613237831678	0.448979591837	0.706730769231	0.0	
NC_045512.2:29522-29566	-	29522	29566	15	NotMaximal	AUA	NearCognate	N,ORF10			=hyperlink("https://data.broadinstitute.org/compbio1/cav.php?a=wuhCor1_c&i=NC_045512.2;29521;45;0&s=-&p=30&e=30&w=0&f=29522-29566-", "CodAlignView")	=hyperlink("http://genome.ucsc.edu/cgi-bin/hgTracks?db=wuhCor1&position=NC_045512.2:29522-29566&complement_wuhCor1=1&hgt.revCmplDisp_wuhCor1=1", "UCSCview")	-2.30688	0.9966	0.377777777778	-6.10644705882	-3.54161333333	1.23473333333	NA	0.904365944978	0.477942373433	NA	0.979977209832	0.390053719681	0.511111111111	0.0	0.0	
NC_045512.2:5-133	+	5	133	43	Maximal	AAG	NearCognate				=hyperlink("https://data.broadinstitute.org/compbio1/cav.php?a=wuhCor1_c&i=NC_045512.2;4;129;0&p=4&e=30&w=0&f=5-133", "CodAlignView")	=hyperlink("http://genome.ucsc.edu/cgi-bin/hgTracks?db=wuhCor1&position=NC_045512.2:5-133&complement_wuhCor1=0&hgt.revCmplDisp_wuhCor1=0", "UCSCview")	-2.3155	0.8818	0.700365995429	-3.30612853153	-3.49395813953	1.17845813953	NA	0.266286830539	0.0	NA	0.355660100928	0.0	0.418604651163	0.732954545455	0.0	
NC_045512.2:13-42	-	13	42	10	NotMaximal	AAG	NearCognate				=hyperlink("https://data.broadinstitute.org/compbio1/cav.php?a=wuhCor1_c&i=NC_045512.2;12;30;0&s=-&p=30&e=12&w=0&f=13-42-", "CodAlignView")	=hyperlink("http://genome.ucsc.edu/cgi-bin/hgTracks?db=wuhCor1&position=NC_045512.2:13-42&complement_wuhCor1=1&hgt.revCmplDisp_wuhCor1=1", "UCSCview")	-2.36014	0.7616	0.875038064469	-2.6971855235	1.22943	-3.58957	NA	0.355660100928	0.085388246785	NA	0.0	0.0	0.433333333333	0.0	0.0	
NC_045512.2:25541-25579	+	25541	25579	13	NotMaximal	UUG	NearCognate	ORF3a			=hyperlink("https://data.broadinstitute.org/compbio1/cav.php?a=wuhCor1_c&i=NC_045512.2;25540;39;0&p=30&e=30&w=0&f=25541-25579", "CodAlignView")	=hyperlink("http://genome.ucsc.edu/cgi-bin/hgTracks?db=wuhCor1&position=NC_045512.2:25541-25579&complement_wuhCor1=0&hgt.revCmplDisp_wuhCor1=0", "UCSCview")	-2.36204615385	1.0	1.12820512821	-2.09363181819	-5.25486923077	2.89282307692	NA	0.0174377340062	0.0174377340062	NA	1.0	0.0174377340062	0.410256410256	0.65	0.820512820513	
NC_045512.2:25535-25579	+	25535	25579	15	NotMaximal	UUG	NearCognate	ORF3a			=hyperlink("https://data.broadinstitute.org/compbio1/cav.php?a=wuhCor1_c&i=NC_045512.2;25534;45;0&p=30&e=30&w=0&f=25535-25579", "CodAlignView")	=hyperlink("http://genome.ucsc.edu/cgi-bin/hgTracks?db=wuhCor1&position=NC_045512.2:25535-25579&complement_wuhCor1=0&hgt.revCmplDisp_wuhCor1=0", "UCSCview")	-2.36395333333	1.0	1.02222222222	-2.31256304348	-4.38294	2.01898666667	NA	0.0174377340062	0.0174377340062	NA	1.0	0.0174377340062	0.444444444444	0.909090909091	0.844444444444	
NC_045512.2:211-261	+	211	261	17	NotMaximal	UUG	NearCognate				=hyperlink("https://data.broadinstitute.org/compbio1/cav.php?a=wuhCor1_c&i=NC_045512.2;210;51;0&p=30&e=30&w=0&f=211-261", "CodAlignView")	=hyperlink("http://genome.ucsc.edu/cgi-bin/hgTracks?db=wuhCor1&position=NC_045512.2:211-261&complement_wuhCor1=0&hgt.revCmplDisp_wuhCor1=0", "UCSCview")	-2.36771176471	0.9872	0.339167370317	-6.98095386504	-1.2738	-1.09391176471	NA	1.0	0.953325736611	NA	0.94194041999	0.916457756796	0.549019607843	1.04615384615	0.0	
NC_045512.2:29688-29726	-	29688	29726	13	NotMaximal	AUG	Canonical				=hyperlink("https://data.broadinstitute.org/compbio1/cav.php?a=wuhCor1_c&i=NC_045512.2;29687;39;0&s=-&p=30&e=30&w=0&f=29688-29726-", "CodAlignView")	=hyperlink("http://genome.ucsc.edu/cgi-bin/hgTracks?db=wuhCor1&position=NC_045512.2:29688-29726&complement_wuhCor1=1&hgt.revCmplDisp_wuhCor1=1", "UCSCview")	-2.39297692308	0.9712	0.421628765803	-5.67555422488	-4.71656923077	2.32359230769	0.917063324109	0.973615497314	0.942357154485	0.91070161159	0.96769005372	0.935995441966	0.461538461538	0.0	0.0	
NC_045512.2:29526-29567	+	29526	29567	14	NotMaximal	AGG	NearCognate	N,ORF10			=hyperlink("https://data.broadinstitute.org/compbio1/cav.php?a=wuhCor1_c&i=NC_045512.2;29525;42;0&p=30&e=30&w=0&f=29526-29567", "CodAlignView")	=hyperlink("http://genome.ucsc.edu/cgi-bin/hgTracks?db=wuhCor1&position=NC_045512.2:29526-29567&complement_wuhCor1=0&hgt.revCmplDisp_wuhCor1=0", "UCSCview")	-2.45926428571	0.9959	0.381438854612	-6.44733554534	-1.58620714286	-0.873057142853	NA	0.979977209832	0.477942373433	NA	1.0	0.477942373433	0.5	0.0	0.0	
NC_045512.2:25445-25579	+	25445	25579	45	NotMaximal	GUG	NearCognate	ORF3a			=hyperlink("https://data.broadinstitute.org/compbio1/cav.php?a=wuhCor1_c&i=NC_045512.2;25444;135;0&p=30&e=30&w=0&f=25445-25579", "CodAlignView")	=hyperlink("http://genome.ucsc.edu/cgi-bin/hgTracks?db=wuhCor1&position=NC_045512.2:25445-25579&complement_wuhCor1=0&hgt.revCmplDisp_wuhCor1=0", "UCSCview")	-2.45932666667	1.0	1.24444444444	-1.97624464286	-3.69356888889	1.23424222222	NA	0.0174377340062	0.0174377340062	NA	0.094488035162	0.0174377340062	0.459259259259	1.0	0.911111111111	
NC_045512.2:136-195	-	136	195	20	NotMaximal	AAG	NearCognate				=hyperlink("https://data.broadinstitute.org/compbio1/cav.php?a=wuhCor1_c&i=NC_045512.2;135;60;0&s=-&p=30&e=30&w=0&f=136-195-", "CodAlignView")	=hyperlink("http://genome.ucsc.edu/cgi-bin/hgTracks?db=wuhCor1&position=NC_045512.2:136-195&complement_wuhCor1=1&hgt.revCmplDisp_wuhCor1=1", "UCSCview")	-2.545555	0.969	0.669359832593	-3.80296945836	-5.040585	2.49503	NA	0.0174377340062	0.333954094091	NA	0.978808399805	0.0	0.433333333333	1.07142857143	0.0	
NC_045512.2:29522-29557	-	29522	29557	12	NotMaximal	CUG	NearCognate	N			=hyperlink("https://data.broadinstitute.org/compbio1/cav.php?a=wuhCor1_c&i=NC_045512.2;29521;36;0&s=-&p=30&e=30&w=0&f=29522-29557-", "CodAlignView")	=hyperlink("http://genome.ucsc.edu/cgi-bin/hgTracks?db=wuhCor1&position=NC_045512.2:29522-29557&complement_wuhCor1=1&hgt.revCmplDisp_wuhCor1=1", "UCSCview")	-2.56248333333	0.9999	0.472222222222	-5.42643529411	-4.35141666667	1.78893333334	NA	0.904365944978	0.477942373433	NA	0.987637961908	0.390053719681	0.527777777778	0.0	0.0	
NC_045512.2:26186-26278	+	26186	26278	31	NotMaximal	AUG	Canonical	ORF3a,E			=hyperlink("https://data.broadinstitute.org/compbio1/cav.php?a=wuhCor1_c&i=NC_045512.2;26185;93;0&p=30&e=30&w=0&f=26186-26278", "CodAlignView")	=hyperlink("http://genome.ucsc.edu/cgi-bin/hgTracks?db=wuhCor1&position=NC_045512.2:26186-26278&complement_wuhCor1=0&hgt.revCmplDisp_wuhCor1=0", "UCSCview")	-2.61121290323	0.9968	0.337801598748	-7.73001937501	-4.66187096774	2.05065806451	0.978368875142	1.0	0.694777795865	0.673146671008	1.0	0.694777795865	0.462365591398	1.61739130435	0.344086021505	
NC_045512.2:29806-29856	-	29806	29856	17	NotMaximal	AAG	NearCognate				=hyperlink("https://data.broadinstitute.org/compbio1/cav.php?a=wuhCor1_c&i=NC_045512.2;29805;51;0&s=-&p=30&e=30&w=0&f=29806-29856-", "CodAlignView")	=hyperlink("http://genome.ucsc.edu/cgi-bin/hgTracks?db=wuhCor1&position=NC_045512.2:29806-29856&complement_wuhCor1=1&hgt.revCmplDisp_wuhCor1=1", "UCSCview")	-2.61161176471	0.9208	0.06348256881	-41.1390372769	-2.89625294118	0.284641176466	NA	0.942979000488	0.599120950676	NA	0.904134787563	0.599120950676	0.274509803922	0.0	0.0	
NC_045512.2:13-123	-	13	123	37	Maximal	GUG	NearCognate				=hyperlink("https://data.broadinstitute.org/compbio1/cav.php?a=wuhCor1_c&i=NC_045512.2;12;111;0&s=-&p=30&e=12&w=0&f=13-123-", "CodAlignView")	=hyperlink("http://genome.ucsc.edu/cgi-bin/hgTracks?db=wuhCor1&position=NC_045512.2:13-123&complement_wuhCor1=1&hgt.revCmplDisp_wuhCor1=1", "UCSCview")	-2.62021351351	0.8778	0.631886972021	-4.14664905201	-2.50166216216	-0.118551351348	NA	0.355660100928	0.085388246785	NA	0.094488035162	0.0	0.441441441441	0.596774193548	0.0	
NC_045512.2:15898-15930	-	15898	15930	11	NotMaximal	AGG	NearCognate	orf1ab			=hyperlink("https://data.broadinstitute.org/compbio1/cav.php?a=wuhCor1_c&i=NC_045512.2;15897;33;0&s=-&p=30&e=30&w=0&f=15898-15930-", "CodAlignView")	=hyperlink("http://genome.ucsc.edu/cgi-bin/hgTracks?db=wuhCor1&position=NC_045512.2:15898-15930&complement_wuhCor1=1&hgt.revCmplDisp_wuhCor1=1", "UCSCview")	-2.81896363636	1.0	0.787878787879	-3.57791538461	-10.9646272727	8.14566363637	NA	1.0	1.0	NA	0.976900537197	0.976900537197	0.393939393939	0.0	0.0	
NC_045512.2:29688-29732	-	29688	29732	15	NotMaximal	GUG	NearCognate				=hyperlink("https://data.broadinstitute.org/compbio1/cav.php?a=wuhCor1_c&i=NC_045512.2;29687;45;0&s=-&p=30&e=30&w=0&f=29688-29732-", "CodAlignView")	=hyperlink("http://genome.ucsc.edu/cgi-bin/hgTracks?db=wuhCor1&position=NC_045512.2:29688-29732&complement_wuhCor1=1&hgt.revCmplDisp_wuhCor1=1", "UCSCview")	-2.85030666667	0.9707	0.480232567529	-5.9352631608	-5.09920666667	2.2489	NA	0.973615497314	0.942357154485	NA	0.85809539313	0.826400781377	0.444444444444	0.0	0.0	
NC_045512.2:18799-18831	-	18799	18831	11	NotMaximal	AUG	Canonical	orf1ab			=hyperlink("https://data.broadinstitute.org/compbio1/cav.php?a=wuhCor1_c&i=NC_045512.2;18798;33;0&s=-&p=30&e=30&w=0&f=18799-18831-", "CodAlignView")	=hyperlink("http://genome.ucsc.edu/cgi-bin/hgTracks?db=wuhCor1&position=NC_045512.2:18799-18831&complement_wuhCor1=1&hgt.revCmplDisp_wuhCor1=1", "UCSCview")	-2.85421818182	1.0	1.78787878788	-1.59642711865	-21.3130909091	18.4588727273	1.0	0.0174377340062	1.0	0.0174377340062	1.0	0.0174377340062	0.393939393939	0.0	0.0	
NC_045512.2:13-108	-	13	108	32	Maximal	AUG	Canonical				=hyperlink("https://data.broadinstitute.org/compbio1/cav.php?a=wuhCor1_c&i=NC_045512.2;12;96;0&s=-&p=30&e=12&w=0&f=13-108-", "CodAlignView")	=hyperlink("http://genome.ucsc.edu/cgi-bin/hgTracks?db=wuhCor1&position=NC_045512.2:13-108&complement_wuhCor1=1&hgt.revCmplDisp_wuhCor1=1", "UCSCview")	-2.929153125	0.8621	0.656123969225	-4.46432878906	-2.41708125	-0.512071875	0.731137880514	0.355660100928	0.085388246785	0.0	0.966521243692	0.0	0.427083333333	0.738461538462	0.0	
NC_045512.2:5441-5479	-	5441	5479	13	Maximal	AUG	Canonical	orf1ab			=hyperlink("https://data.broadinstitute.org/compbio1/cav.php?a=wuhCor1_c&i=NC_045512.2;5440;39;0&s=-&p=30&e=30&w=0&f=5441-5479-", "CodAlignView")	=hyperlink("http://genome.ucsc.edu/cgi-bin/hgTracks?db=wuhCor1&position=NC_045512.2:5441-5479&complement_wuhCor1=1&hgt.revCmplDisp_wuhCor1=1", "UCSCview")	-2.93255384615	1.0	0.948717948718	-3.09107027027	-11.7739769231	8.84142307693	0.979550708123	0.30371479733	0.094488035162	0.094488035162	1.0	0.094488035162	0.333333333333	0.0	0.0	
NC_045512.2:18799-18837	-	18799	18837	13	NotMaximal	AUU	NearCognate	orf1ab			=hyperlink("https://data.broadinstitute.org/compbio1/cav.php?a=wuhCor1_c&i=NC_045512.2;18798;39;0&s=-&p=30&e=30&w=0&f=18799-18837-", "CodAlignView")	=hyperlink("http://genome.ucsc.edu/cgi-bin/hgTracks?db=wuhCor1&position=NC_045512.2:18799-18837&complement_wuhCor1=1&hgt.revCmplDisp_wuhCor1=1", "UCSCview")	-2.9352	1.0	1.66666666667	-1.76112	-18.6190153846	15.6838153846	NA	0.0174377340062	1.0	NA	0.938241901351	0.0174377340062	0.384615384615	0.0	0.0	
NC_045512.2:12724-12756	+	12724	12756	11	NotMaximal	UUG	NearCognate	orf1ab			=hyperlink("https://data.broadinstitute.org/compbio1/cav.php?a=wuhCor1_c&i=NC_045512.2;12723;33;0&p=30&e=30&w=0&f=12724-12756", "CodAlignView")	=hyperlink("http://genome.ucsc.edu/cgi-bin/hgTracks?db=wuhCor1&position=NC_045512.2:12724-12756&complement_wuhCor1=0&hgt.revCmplDisp_wuhCor1=0", "UCSCview")	-2.99464545455	1.0	1.12121212121	-2.6709	-8.35030909091	5.35566363636	NA	1.0	1.0	NA	1.0	1.0	0.515151515152	0.471428571429	0.0	
NC_045512.2:14752-14811	-	14752	14811	20	NotMaximal	ACG	NearCognate	orf1ab			=hyperlink("https://data.broadinstitute.org/compbio1/cav.php?a=wuhCor1_c&i=NC_045512.2;14751;60;0&s=-&p=30&e=30&w=0&f=14752-14811-", "CodAlignView")	=hyperlink("http://genome.ucsc.edu/cgi-bin/hgTracks?db=wuhCor1&position=NC_045512.2:14752-14811&complement_wuhCor1=1&hgt.revCmplDisp_wuhCor1=1", "UCSCview")	-3.029195	1.0	0.483333333333	-6.2673	-8.709635	5.68044	NA	0.912111346248	1.0	NA	1.0	0.912111346248	0.4	0.839160839161	0.65	
NC_045512.2:14752-14817	-	14752	14817	22	Maximal	AUU	NearCognate	orf1ab			=hyperlink("https://data.broadinstitute.org/compbio1/cav.php?a=wuhCor1_c&i=NC_045512.2;14751;66;0&s=-&p=30&e=30&w=0&f=14752-14817-", "CodAlignView")	=hyperlink("http://genome.ucsc.edu/cgi-bin/hgTracks?db=wuhCor1&position=NC_045512.2:14752-14817&complement_wuhCor1=1&hgt.revCmplDisp_wuhCor1=1", "UCSCview")	-3.07143636364	1.0	0.439393939394	-6.99016551725	-8.15093636364	5.0795	NA	0.912111346248	1.0	NA	1.0	0.912111346248	0.363636363636	0.923076923077	0.681818181818	
NC_045512.2:11342-11398	-	11342	11398	19	NotMaximal	AAG	NearCognate	orf1ab			=hyperlink("https://data.broadinstitute.org/compbio1/cav.php?a=wuhCor1_c&i=NC_045512.2;11341;57;0&s=-&p=30&e=30&w=0&f=11342-11398-", "CodAlignView")	=hyperlink("http://genome.ucsc.edu/cgi-bin/hgTracks?db=wuhCor1&position=NC_045512.2:11342-11398&complement_wuhCor1=1&hgt.revCmplDisp_wuhCor1=1", "UCSCview")	-3.08516842105	1.0	0.894736842105	-3.44812941176	-10.2668789474	7.18171052632	NA	0.094488035162	1.0	NA	0.094488035162	0.094488035162	0.438596491228	0.0	0.0	
NC_045512.2:14752-14814	-	14752	14814	21	NotMaximal	AUA	NearCognate	orf1ab			=hyperlink("https://data.broadinstitute.org/compbio1/cav.php?a=wuhCor1_c&i=NC_045512.2;14751;63;0&s=-&p=30&e=30&w=0&f=14752-14814-", "CodAlignView")	=hyperlink("http://genome.ucsc.edu/cgi-bin/hgTracks?db=wuhCor1&position=NC_045512.2:14752-14814&complement_wuhCor1=1&hgt.revCmplDisp_wuhCor1=1", "UCSCview")	-3.08788095238	1.0	0.460317460317	-6.70815517241	-8.36985714286	5.28197619048	NA	0.912111346248	1.0	NA	1.0	0.912111346248	0.380952380952	0.881118881119	0.666666666667	
NC_045512.2:25442-25579	+	25442	25579	46	Maximal	AAG	NearCognate	ORF3a			=hyperlink("https://data.broadinstitute.org/compbio1/cav.php?a=wuhCor1_c&i=NC_045512.2;25441;138;0&p=30&e=30&w=0&f=25442-25579", "CodAlignView")	=hyperlink("http://genome.ucsc.edu/cgi-bin/hgTracks?db=wuhCor1&position=NC_045512.2:25442-25579&complement_wuhCor1=0&hgt.revCmplDisp_wuhCor1=0", "UCSCview")	-3.10205217391	0.9984	1.31872950788	-2.35230360386	-3.27189347826	0.169841304351	NA	0.0174377340062	0.0174377340062	NA	0.368347712844	0.0174377340062	0.45652173913	0.985714285714	0.891304347826	
NC_045512.2:27037-27108	-	27037	27108	24	NotMaximal	AUG	Canonical	M			=hyperlink("https://data.broadinstitute.org/compbio1/cav.php?a=wuhCor1_c&i=NC_045512.2;27036;72;0&s=-&p=30&e=30&w=0&f=27037-27108-", "CodAlignView")	=hyperlink("http://genome.ucsc.edu/cgi-bin/hgTracks?db=wuhCor1&position=NC_045512.2:27037-27108&complement_wuhCor1=1&hgt.revCmplDisp_wuhCor1=1", "UCSCview")	-3.13265833333	0.9999	0.5	-6.26531666666	-5.37630833333	2.24365	0.706439850236	1.0	0.996060556731	0.702500406967	0.706439850236	0.702500406967	0.472222222222	1.0	0.916666666667	
NC_045512.2:11342-11404	-	11342	11404	21	NotMaximal	AUU	NearCognate	orf1ab			=hyperlink("https://data.broadinstitute.org/compbio1/cav.php?a=wuhCor1_c&i=NC_045512.2;11341;63;0&s=-&p=30&e=30&w=0&f=11342-11404-", "CodAlignView")	=hyperlink("http://genome.ucsc.edu/cgi-bin/hgTracks?db=wuhCor1&position=NC_045512.2:11342-11404&complement_wuhCor1=1&hgt.revCmplDisp_wuhCor1=1", "UCSCview")	-3.19883333333	1.0	0.809523809524	-3.9515	-10.8071809524	7.60834761905	NA	0.094488035162	1.0	NA	1.0	0.094488035162	0.412698412698	0.0	0.0	
NC_045512.2:14752-14781	-	14752	14781	10	NotMaximal	AUU	NearCognate	orf1ab			=hyperlink("https://data.broadinstitute.org/compbio1/cav.php?a=wuhCor1_c&i=NC_045512.2;14751;30;0&s=-&p=30&e=30&w=0&f=14752-14781-", "CodAlignView")	=hyperlink("http://genome.ucsc.edu/cgi-bin/hgTracks?db=wuhCor1&position=NC_045512.2:14752-14781&complement_wuhCor1=1&hgt.revCmplDisp_wuhCor1=1", "UCSCview")	-3.22524	1.0	0.433333333333	-7.44286153846	-6.57228	3.34704	NA	0.912111346248	1.0	NA	0.962366921699	0.874478267947	0.366666666667	0.0	1.0	
NC_045512.2:12830-12865	-	12830	12865	12	NotMaximal	AUC	NearCognate	orf1ab			=hyperlink("https://data.broadinstitute.org/compbio1/cav.php?a=wuhCor1_c&i=NC_045512.2;12829;36;0&s=-&p=30&e=30&w=0&f=12830-12865-", "CodAlignView")	=hyperlink("http://genome.ucsc.edu/cgi-bin/hgTracks?db=wuhCor1&position=NC_045512.2:12830-12865&complement_wuhCor1=1&hgt.revCmplDisp_wuhCor1=1", "UCSCview")	-3.23365833333	1.0	0.638888888889	-5.06137826086	-11.9779083333	8.74425	NA	0.0174377340062	0.890405339411	NA	0.943330620218	0.0174377340062	0.416666666667	0.0	0.75	
NC_045512.2:236-322	-	236	322	29	Maximal	AGG	NearCognate	orf1ab			=hyperlink("https://data.broadinstitute.org/compbio1/cav.php?a=wuhCor1_c&i=NC_045512.2;235;87;0&s=-&p=30&e=30&w=0&f=236-322-", "CodAlignView")	=hyperlink("http://genome.ucsc.edu/cgi-bin/hgTracks?db=wuhCor1&position=NC_045512.2:236-322&complement_wuhCor1=1&hgt.revCmplDisp_wuhCor1=1", "UCSCview")	-3.25497586207	0.9986	0.299284264398	-10.8758670244	-3.71090344828	0.455927586206	NA	0.953514569429	0.551844375712	NA	1.0	0.526550545336	0.51724137931	0.863095238095	0.655172413793	
NC_045512.2:12712-12756	+	12712	12756	15	Maximal	ACG	NearCognate	orf1ab			=hyperlink("https://data.broadinstitute.org/compbio1/cav.php?a=wuhCor1_c&i=NC_045512.2;12711;45;0&p=30&e=30&w=0&f=12712-12756", "CodAlignView")	=hyperlink("http://genome.ucsc.edu/cgi-bin/hgTracks?db=wuhCor1&position=NC_045512.2:12712-12756&complement_wuhCor1=0&hgt.revCmplDisp_wuhCor1=0", "UCSCview")	-3.27930666667	1.0	0.911111111111	-3.59923902439	-9.46072666667	6.18142	NA	1.0	1.0	NA	0.706439850236	0.706439850236	0.511111111111	0.692307692308	0.0	
NC_045512.2:29806-29859	-	29806	29859	18	Maximal	AAG	NearCognate				=hyperlink("https://data.broadinstitute.org/compbio1/cav.php?a=wuhCor1_c&i=NC_045512.2;29805;54;0&s=-&p=30&e=30&w=0&f=29806-29859-", "CodAlignView")	=hyperlink("http://genome.ucsc.edu/cgi-bin/hgTracks?db=wuhCor1&position=NC_045512.2:29806-29859&complement_wuhCor1=1&hgt.revCmplDisp_wuhCor1=1", "UCSCview")	-3.28206666667	0.9199	0.141883891269	-23.1320598647	-2.73265555556	-0.549411111114	NA	0.942979000488	0.599120950676	NA	0.792537847957	0.597118671659	0.277777777778	0.0	0.0	
NC_045512.2:14752-14796	-	14752	14796	15	NotMaximal	AUC	NearCognate	orf1ab			=hyperlink("https://data.broadinstitute.org/compbio1/cav.php?a=wuhCor1_c&i=NC_045512.2;14751;45;0&s=-&p=30&e=30&w=0&f=14752-14796-", "CodAlignView")	=hyperlink("http://genome.ucsc.edu/cgi-bin/hgTracks?db=wuhCor1&position=NC_045512.2:14752-14796&complement_wuhCor1=1&hgt.revCmplDisp_wuhCor1=1", "UCSCview")	-3.30930666667	1.0	0.466666666667	-7.09137142858	-8.18038666667	4.87108	NA	0.912111346248	1.0	NA	1.0	0.912111346248	0.422222222222	0.5	0.8	
NC_045512.2:19477-19506	-	19477	19506	10	NotMaximal	AUU	NearCognate	orf1ab			=hyperlink("https://data.broadinstitute.org/compbio1/cav.php?a=wuhCor1_c&i=NC_045512.2;19476;30;0&s=-&p=30&e=30&w=0&f=19477-19506-", "CodAlignView")	=hyperlink("http://genome.ucsc.edu/cgi-bin/hgTracks?db=wuhCor1&position=NC_045512.2:19477-19506&complement_wuhCor1=1&hgt.revCmplDisp_wuhCor1=1", "UCSCview")	-3.32534	1.0	1.2	-2.77111666667	-19.84973	16.52439	NA	0.589750936025	1.0	NA	0.658463291551	0.380491616474	0.466666666667	0.0	0.0	
NC_045512.2:14752-14808	-	14752	14808	19	NotMaximal	AUA	NearCognate	orf1ab			=hyperlink("https://data.broadinstitute.org/compbio1/cav.php?a=wuhCor1_c&i=NC_045512.2;14751;57;0&s=-&p=30&e=30&w=0&f=14752-14808-", "CodAlignView")	=hyperlink("http://genome.ucsc.edu/cgi-bin/hgTracks?db=wuhCor1&position=NC_045512.2:14752-14808&complement_wuhCor1=1&hgt.revCmplDisp_wuhCor1=1", "UCSCview")	-3.33843684211	1.0	0.508771929825	-6.56175517242	-7.80162631579	4.46318947368	NA	0.912111346248	1.0	NA	0.916877747029	0.828989093277	0.385964912281	0.475	0.631578947368	
NC_045512.2:14752-14799	-	14752	14799	16	NotMaximal	AUA	NearCognate	orf1ab			=hyperlink("https://data.broadinstitute.org/compbio1/cav.php?a=wuhCor1_c&i=NC_045512.2;14751;48;0&s=-&p=30&e=30&w=0&f=14752-14799-", "CodAlignView")	=hyperlink("http://genome.ucsc.edu/cgi-bin/hgTracks?db=wuhCor1&position=NC_045512.2:14752-14799&complement_wuhCor1=1&hgt.revCmplDisp_wuhCor1=1", "UCSCview")	-3.387125	1.0	0.4375	-7.742	-7.79729375	4.41016875	NA	0.912111346248	1.0	NA	1.0	0.912111346248	0.395833333333	0.533333333333	0.75	
NC_045512.2:3225-3299	+	3225	3299	25	NotMaximal	CUG	NearCognate	orf1ab			=hyperlink("https://data.broadinstitute.org/compbio1/cav.php?a=wuhCor1_c&i=NC_045512.2;3224;75;0&p=30&e=30&w=0&f=3225-3299", "CodAlignView")	=hyperlink("http://genome.ucsc.edu/cgi-bin/hgTracks?db=wuhCor1&position=NC_045512.2:3225-3299&complement_wuhCor1=0&hgt.revCmplDisp_wuhCor1=0", "UCSCview")	-3.461692	0.261	5.51244473196	-0.62797763394	-7.167036	3.705344	NA	0.0174377340062	0.604323620381	NA	0.0174377340062	0.0174377340062	0.413333333333	0.3125	0.0	
NC_045512.2:25471-25506	-	25471	25506	12	Maximal	UUG	NearCognate	ORF3a			=hyperlink("https://data.broadinstitute.org/compbio1/cav.php?a=wuhCor1_c&i=NC_045512.2;25470;36;0&s=-&p=30&e=30&w=0&f=25471-25506-", "CodAlignView")	=hyperlink("http://genome.ucsc.edu/cgi-bin/hgTracks?db=wuhCor1&position=NC_045512.2:25471-25506&complement_wuhCor1=1&hgt.revCmplDisp_wuhCor1=1", "UCSCview")	-3.48314166667	1.0	1.22222222222	-2.84984318182	-2.54571666667	-0.937425000003	NA	0.0894774540127	0.24441803679	NA	1.0	0.0894774540127	0.444444444444	2.28571428571	0.916666666667	
NC_045512.2:26288-26320	-	26288	26320	11	Maximal	AUA	NearCognate	E			=hyperlink("https://data.broadinstitute.org/compbio1/cav.php?a=wuhCor1_c&i=NC_045512.2;26287;33;0&s=-&p=30&e=30&w=0&f=26288-26320-", "CodAlignView")	=hyperlink("http://genome.ucsc.edu/cgi-bin/hgTracks?db=wuhCor1&position=NC_045512.2:26288-26320&complement_wuhCor1=1&hgt.revCmplDisp_wuhCor1=1", "UCSCview")	-3.48600909091	1.0	0.424242424242	-8.21702142857	-8.44066363636	4.95465454545	NA	1.0	1.0	NA	1.0	1.0	0.363636363636	1.83333333333	0.0	
NC_045512.2:13786-13827	-	13786	13827	14	Maximal	AUA	NearCognate	orf1ab			=hyperlink("https://data.broadinstitute.org/compbio1/cav.php?a=wuhCor1_c&i=NC_045512.2;13785;42;0&s=-&p=30&e=30&w=0&f=13786-13827-", "CodAlignView")	=hyperlink("http://genome.ucsc.edu/cgi-bin/hgTracks?db=wuhCor1&position=NC_045512.2:13786-13827&complement_wuhCor1=1&hgt.revCmplDisp_wuhCor1=1", "UCSCview")	-3.4929	1.0	0.619047619048	-5.64237692308	-8.32398571429	4.83108571429	NA	1.0	0.0174377340062	NA	0.983005046394	0.0174377340062	0.428571428571	1.75	0.0714285714286	
NC_045512.2:15898-15939	-	15898	15939	14	Maximal	AUC	NearCognate	orf1ab			=hyperlink("https://data.broadinstitute.org/compbio1/cav.php?a=wuhCor1_c&i=NC_045512.2;15897;42;0&s=-&p=30&e=30&w=0&f=15898-15939-", "CodAlignView")	=hyperlink("http://genome.ucsc.edu/cgi-bin/hgTracks?db=wuhCor1&position=NC_045512.2:15898-15939&complement_wuhCor1=1&hgt.revCmplDisp_wuhCor1=1", "UCSCview")	-3.51522142857	1.0	0.928571428571	-3.78562307692	-10.8649142857	7.34969285714	NA	1.0	1.0	NA	0.811398339573	0.811398339573	0.404761904762	0.0	0.0	
NC_045512.2:5441-5485	-	5441	5485	15	Maximal	AUU	NearCognate	orf1ab			=hyperlink("https://data.broadinstitute.org/compbio1/cav.php?a=wuhCor1_c&i=NC_045512.2;5440;45;0&s=-&p=30&e=30&w=0&f=5441-5485-", "CodAlignView")	=hyperlink("http://genome.ucsc.edu/cgi-bin/hgTracks?db=wuhCor1&position=NC_045512.2:5441-5485&complement_wuhCor1=1&hgt.revCmplDisp_wuhCor1=1", "UCSCview")	-3.56591333333	1.0	1.02222222222	-3.48839347826	-12.34526	8.77934666667	NA	0.30371479733	0.094488035162	NA	0.813941071138	0.094488035162	0.355555555556	0.0	0.0	
NC_045512.2:5441-5476	-	5441	5476	12	NotMaximal	UUG	NearCognate	orf1ab			=hyperlink("https://data.broadinstitute.org/compbio1/cav.php?a=wuhCor1_c&i=NC_045512.2;5440;36;0&s=-&p=30&e=30&w=0&f=5441-5476-", "CodAlignView")	=hyperlink("http://genome.ucsc.edu/cgi-bin/hgTracks?db=wuhCor1&position=NC_045512.2:5441-5476&complement_wuhCor1=1&hgt.revCmplDisp_wuhCor1=1", "UCSCview")	-3.572075	1.0	1.0	-3.572075	-12.4959	8.923825	NA	0.30371479733	0.094488035162	NA	1.0	0.094488035162	0.333333333333	0.0	0.0	
NC_045512.2:3228-3299	+	3228	3299	24	NotMaximal	UUG	NearCognate	orf1ab			=hyperlink("https://data.broadinstitute.org/compbio1/cav.php?a=wuhCor1_c&i=NC_045512.2;3227;72;0&p=30&e=30&w=0&f=3228-3299", "CodAlignView")	=hyperlink("http://genome.ucsc.edu/cgi-bin/hgTracks?db=wuhCor1&position=NC_045512.2:3228-3299&complement_wuhCor1=0&hgt.revCmplDisp_wuhCor1=0", "UCSCview")	-3.5951375	0.2564	5.66844549947	-0.634236935035	-7.28421666667	3.68907916667	NA	0.0174377340062	0.623529220251	NA	0.085388246785	0.0	0.402777777778	0.342857142857	0.0	
NC_045512.2:13362-13550	-	13362	13550	63	Maximal	AUG	Canonical	orf1ab			=hyperlink("https://data.broadinstitute.org/compbio1/cav.php?a=wuhCor1_c&i=NC_045512.2;13361;189;0&s=-&p=30&e=30&w=0&f=13362-13550-", "CodAlignView")	=hyperlink("http://genome.ucsc.edu/cgi-bin/hgTracks?db=wuhCor1&position=NC_045512.2:13362-13550&complement_wuhCor1=1&hgt.revCmplDisp_wuhCor1=1", "UCSCview")	-3.63737936508	1.0	0.529100529101	-6.874647	-3.48755714286	-0.149822222223	0.292554126648	1.0	0.0174377340062	0.0174377340062	1.0	0.0174377340062	0.492063492063	0.966976744186	1.0	
NC_045512.2:26149-26244	-	26149	26244	32	Maximal	AAG	NearCognate	ORF3a			=hyperlink("https://data.broadinstitute.org/compbio1/cav.php?a=wuhCor1_c&i=NC_045512.2;26148;96;0&s=-&p=30&e=30&w=0&f=26149-26244-", "CodAlignView")	=hyperlink("http://genome.ucsc.edu/cgi-bin/hgTracks?db=wuhCor1&position=NC_045512.2:26149-26244&complement_wuhCor1=1&hgt.revCmplDisp_wuhCor1=1", "UCSCview")	-3.644340625	0.9602	0.451295723628	-8.07528286708	-5.215078125	1.5707375	NA	0.452648543057	0.297567963536	NA	1.0	0.0174377340062	0.4375	1.30909090909	0.71875	
NC_045512.2:13362-13538	-	13362	13538	59	NotMaximal	CUG	NearCognate	orf1ab			=hyperlink("https://data.broadinstitute.org/compbio1/cav.php?a=wuhCor1_c&i=NC_045512.2;13361;177;0&s=-&p=30&e=30&w=0&f=13362-13538-", "CodAlignView")	=hyperlink("http://genome.ucsc.edu/cgi-bin/hgTracks?db=wuhCor1&position=NC_045512.2:13362-13538&complement_wuhCor1=1&hgt.revCmplDisp_wuhCor1=1", "UCSCview")	-3.66240169492	1.0	0.54802259887	-6.68293917527	-3.89836101695	0.235959322029	NA	1.0	0.0174377340062	NA	0.943483639915	0.0174377340062	0.497175141243	1.01037882719	1.0	
NC_045512.2:25550-25579	+	25550	25579	10	NotMaximal	UUG	NearCognate	ORF3a			=hyperlink("https://data.broadinstitute.org/compbio1/cav.php?a=wuhCor1_c&i=NC_045512.2;25549;30;0&p=30&e=30&w=0&f=25550-25579", "CodAlignView")	=hyperlink("http://genome.ucsc.edu/cgi-bin/hgTracks?db=wuhCor1&position=NC_045512.2:25550-25579&complement_wuhCor1=0&hgt.revCmplDisp_wuhCor1=0", "UCSCview")	-3.70496	1.0	1.2	-3.08746666667	-8.90044	5.19548	NA	0.0174377340062	0.0174377340062	NA	0.984346410549	0.0174377340062	0.4	0.857142857143	0.766666666667	
NC_045512.2:29606-29677	-	29606	29677	24	Maximal	UUG	NearCognate	ORF10			=hyperlink("https://data.broadinstitute.org/compbio1/cav.php?a=wuhCor1_c&i=NC_045512.2;29605;72;0&s=-&p=30&e=30&w=0&f=29606-29677-", "CodAlignView")	=hyperlink("http://genome.ucsc.edu/cgi-bin/hgTracks?db=wuhCor1&position=NC_045512.2:29606-29677&complement_wuhCor1=1&hgt.revCmplDisp_wuhCor1=1", "UCSCview")	-3.71476666667	0.98	0.283453303802	-13.1053920235	-3.4483	-0.26646666667	NA	0.979977209832	0.094488035162	NA	0.979977209832	0.094488035162	0.347222222222	0.467532467532	0.0	
NC_045512.2:20188-20217	-	20188	20217	10	Maximal	AUU	NearCognate	orf1ab			=hyperlink("https://data.broadinstitute.org/compbio1/cav.php?a=wuhCor1_c&i=NC_045512.2;20187;30;0&s=-&p=30&e=30&w=0&f=20188-20217-", "CodAlignView")	=hyperlink("http://genome.ucsc.edu/cgi-bin/hgTracks?db=wuhCor1&position=NC_045512.2:20188-20217&complement_wuhCor1=1&hgt.revCmplDisp_wuhCor1=1", "UCSCview")	-3.71924	1.0	1.33333333333	-2.78943	-11.72172	8.00248	NA	0.364759889305	1.0	NA	0.364759889305	0.364759889305	0.333333333333	0.0	0.0	
NC_045512.2:28984-29013	+	28984	29013	10	Maximal	AGG	NearCognate	N			=hyperlink("https://data.broadinstitute.org/compbio1/cav.php?a=wuhCor1_c&i=NC_045512.2;28983;30;0&p=30&e=30&w=0&f=28984-29013", "CodAlignView")	=hyperlink("http://genome.ucsc.edu/cgi-bin/hgTracks?db=wuhCor1&position=NC_045512.2:28984-29013&complement_wuhCor1=0&hgt.revCmplDisp_wuhCor1=0", "UCSCview")	-3.71942	0.9907	0.703211912453	-5.28918798748	-6.58025	2.86083	NA	0.701246947745	1.0	NA	0.706439850236	0.701246947745	0.5	0.0	0.0	
NC_045512.2:26450-26515	-	26450	26515	22	Maximal	AUU	NearCognate	E			=hyperlink("https://data.broadinstitute.org/compbio1/cav.php?a=wuhCor1_c&i=NC_045512.2;26449;66;0&s=-&p=30&e=30&w=0&f=26450-26515-", "CodAlignView")	=hyperlink("http://genome.ucsc.edu/cgi-bin/hgTracks?db=wuhCor1&position=NC_045512.2:26450-26515&complement_wuhCor1=1&hgt.revCmplDisp_wuhCor1=1", "UCSCview")	-3.72732727273	0.9522	0.424977551918	-8.77064507503	-6.63869090909	2.91136363636	NA	0.094488035162	0.994966628683	NA	0.477942373433	0.094488035162	0.287878787879	0.733333333333	0.0	
NC_045512.2:12-53	+	12	53	14	NotMaximal	AUA	NearCognate				=hyperlink("https://data.broadinstitute.org/compbio1/cav.php?a=wuhCor1_c&i=NC_045512.2;11;42;0&p=11&e=30&w=0&f=12-53", "CodAlignView")	=hyperlink("http://genome.ucsc.edu/cgi-bin/hgTracks?db=wuhCor1&position=NC_045512.2:12-53&complement_wuhCor1=0&hgt.revCmplDisp_wuhCor1=0", "UCSCview")	-3.78903571429	0.7838	0.768553653249	-4.93008614073	-4.25825	0.46921428571	NA	0.633107602149	0.549256063812	NA	0.0	0.0	0.428571428571	0.75	0.0	
NC_045512.2:13362-13532	-	13362	13532	57	NotMaximal	ACG	NearCognate	orf1ab			=hyperlink("https://data.broadinstitute.org/compbio1/cav.php?a=wuhCor1_c&i=NC_045512.2;13361;171;0&s=-&p=30&e=30&w=0&f=13362-13532-", "CodAlignView")	=hyperlink("http://genome.ucsc.edu/cgi-bin/hgTracks?db=wuhCor1&position=NC_045512.2:13362-13532&complement_wuhCor1=1&hgt.revCmplDisp_wuhCor1=1", "UCSCview")	-3.81560701754	1.0	0.520467836257	-7.33111011235	-4.58829649123	0.772689473688	NA	1.0	1.0	NA	1.0	1.0	0.502923976608	1.0222826087	1.0	
NC_045512.2:183-233	+	183	233	17	Maximal	CUG	NearCognate				=hyperlink("https://data.broadinstitute.org/compbio1/cav.php?a=wuhCor1_c&i=NC_045512.2;182;51;0&p=30&e=30&w=0&f=183-233", "CodAlignView")	=hyperlink("http://genome.ucsc.edu/cgi-bin/hgTracks?db=wuhCor1&position=NC_045512.2:183-233&complement_wuhCor1=0&hgt.revCmplDisp_wuhCor1=0", "UCSCview")	-3.81904705882	0.9788	0.46074430118	-8.2888644505	-4.28113529412	0.462088235298	NA	0.953514569429	0.978808399805	NA	0.978808399805	0.953514569429	0.56862745098	0.980769230769	0.0	
NC_045512.2:28911-28952	+	28911	28952	14	NotMaximal	AUG	Canonical	N			=hyperlink("https://data.broadinstitute.org/compbio1/cav.php?a=wuhCor1_c&i=NC_045512.2;28910;42;0&p=30&e=30&w=0&f=28911-28952", "CodAlignView")	=hyperlink("http://genome.ucsc.edu/cgi-bin/hgTracks?db=wuhCor1&position=NC_045512.2:28911-28952&complement_wuhCor1=0&hgt.revCmplDisp_wuhCor1=0", "UCSCview")	-3.82774285714	0.9958	1.1497398124	-3.3292252872	-2.45952142857	-1.36822142857	0.094488035162	0.979550708123	0.0174377340062	0.0174377340062	0.390053719681	0.0174377340062	0.52380952381	0.358974358974	0.0	
NC_045512.2:143-175	-	143	175	11	Maximal	ACG	NearCognate				=hyperlink("https://data.broadinstitute.org/compbio1/cav.php?a=wuhCor1_c&i=NC_045512.2;142;33;0&s=-&p=30&e=30&w=0&f=143-175-", "CodAlignView")	=hyperlink("http://genome.ucsc.edu/cgi-bin/hgTracks?db=wuhCor1&position=NC_045512.2:143-175&complement_wuhCor1=1&hgt.revCmplDisp_wuhCor1=1", "UCSCview")	-3.83496363636	0.9771	0.469969457634	-8.16002736788	-5.29770909091	1.46274545455	NA	0.094488035162	0.094488035162	NA	0.978808399805	0.094488035162	0.454545454545	1.76785714286	0.0	
NC_045512.2:27037-27096	-	27037	27096	20	NotMaximal	CUG	NearCognate	M			=hyperlink("https://data.broadinstitute.org/compbio1/cav.php?a=wuhCor1_c&i=NC_045512.2;27036;60;0&s=-&p=30&e=30&w=0&f=27037-27096-", "CodAlignView")	=hyperlink("http://genome.ucsc.edu/cgi-bin/hgTracks?db=wuhCor1&position=NC_045512.2:27037-27096&complement_wuhCor1=1&hgt.revCmplDisp_wuhCor1=1", "UCSCview")	-3.840065	0.9999	0.566666666667	-6.77658529412	-6.36034	2.520275	NA	1.0	0.996060556731	NA	1.0	0.996060556731	0.483333333333	1.14285714286	0.9	
NC_045512.2:26149-26226	-	26149	26226	26	NotMaximal	UUG	NearCognate	ORF3a			=hyperlink("https://data.broadinstitute.org/compbio1/cav.php?a=wuhCor1_c&i=NC_045512.2;26148;78;0&s=-&p=30&e=30&w=0&f=26149-26226-", "CodAlignView")	=hyperlink("http://genome.ucsc.edu/cgi-bin/hgTracks?db=wuhCor1&position=NC_045512.2:26149-26226&complement_wuhCor1=1&hgt.revCmplDisp_wuhCor1=1", "UCSCview")	-3.84898461538	0.9548	0.44754924083	-8.60013662014	-6.15173846154	2.30275384616	NA	0.452648543057	0.297567963536	NA	1.0	0.0174377340062	0.435897435897	1.34948096886	0.884615384615	
NC_045512.2:26149-26232	-	26149	26232	28	NotMaximal	AUC	NearCognate	ORF3a			=hyperlink("https://data.broadinstitute.org/compbio1/cav.php?a=wuhCor1_c&i=NC_045512.2;26148;84;0&s=-&p=30&e=30&w=0&f=26149-26232-", "CodAlignView")	=hyperlink("http://genome.ucsc.edu/cgi-bin/hgTracks?db=wuhCor1&position=NC_045512.2:26149-26232&complement_wuhCor1=1&hgt.revCmplDisp_wuhCor1=1", "UCSCview")	-3.85858928571	0.9546	0.503861779385	-7.65803131649	-5.756175	1.89758571429	NA	0.452648543057	0.297567963536	NA	0.094488035162	0.0174377340062	0.440476190476	1.22807017544	0.821428571429	
NC_045512.2:6356-6394	-	6356	6394	13	Maximal	AUC	NearCognate	orf1ab			=hyperlink("https://data.broadinstitute.org/compbio1/cav.php?a=wuhCor1_c&i=NC_045512.2;6355;39;0&s=-&p=30&e=30&w=0&f=6356-6394-", "CodAlignView")	=hyperlink("http://genome.ucsc.edu/cgi-bin/hgTracks?db=wuhCor1&position=NC_045512.2:6356-6394&complement_wuhCor1=1&hgt.revCmplDisp_wuhCor1=1", "UCSCview")	-3.87790769231	0.9813	0.653241891804	-5.93640386657	-4.97242307692	1.09451538461	NA	0.477942373433	1.0	NA	0.0174377340062	0.0174377340062	0.538461538462	1.19387755102	1.0	
NC_045512.2:29511-29567	+	29511	29567	19	Maximal	GUG	NearCognate	N,ORF10			=hyperlink("https://data.broadinstitute.org/compbio1/cav.php?a=wuhCor1_c&i=NC_045512.2;29510;57;0&p=30&e=30&w=0&f=29511-29567", "CodAlignView")	=hyperlink("http://genome.ucsc.edu/cgi-bin/hgTracks?db=wuhCor1&position=NC_045512.2:29511-29567&complement_wuhCor1=0&hgt.revCmplDisp_wuhCor1=0", "UCSCview")	-3.88754736842	0.9916	0.500223998907	-7.77161307118	-2.41033157895	-1.47721578947	NA	0.979977209832	0.390053719681	NA	0.0174377340062	0.0174377340062	0.508771929825	0.0	0.0	
NC_045512.2:29671-29709	+	29671	29709	13	Maximal	AUA	NearCognate	ORF10			=hyperlink("https://data.broadinstitute.org/compbio1/cav.php?a=wuhCor1_c&i=NC_045512.2;29670;39;0&p=30&e=30&w=0&f=29671-29709", "CodAlignView")	=hyperlink("http://genome.ucsc.edu/cgi-bin/hgTracks?db=wuhCor1&position=NC_045512.2:29671-29709&complement_wuhCor1=0&hgt.revCmplDisp_wuhCor1=0", "UCSCview")	-3.91654615385	0.9765	0.393470485327	-9.95384990718	-3.33239230769	-0.584153846158	NA	0.674129903956	0.85809539313	NA	0.979977209832	0.674129903956	0.358974358974	0.0	0.0	
NC_045512.2:26149-26214	-	26149	26214	22	NotMaximal	AGG	NearCognate	ORF3a			=hyperlink("https://data.broadinstitute.org/compbio1/cav.php?a=wuhCor1_c&i=NC_045512.2;26148;66;0&s=-&p=30&e=30&w=0&f=26149-26214-", "CodAlignView")	=hyperlink("http://genome.ucsc.edu/cgi-bin/hgTracks?db=wuhCor1&position=NC_045512.2:26149-26214&complement_wuhCor1=1&hgt.revCmplDisp_wuhCor1=1", "UCSCview")	-3.92725	0.9466	0.468315769466	-8.38590168441	-6.94730454545	3.02005454545	NA	0.452648543057	0.297567963536	NA	1.0	0.0174377340062	0.454545454545	1.46666666667	1.0	
NC_045512.2:3237-3299	+	3237	3299	21	NotMaximal	AAG	NearCognate	orf1ab			=hyperlink("https://data.broadinstitute.org/compbio1/cav.php?a=wuhCor1_c&i=NC_045512.2;3236;63;0&p=30&e=30&w=0&f=3237-3299", "CodAlignView")	=hyperlink("http://genome.ucsc.edu/cgi-bin/hgTracks?db=wuhCor1&position=NC_045512.2:3237-3299&complement_wuhCor1=0&hgt.revCmplDisp_wuhCor1=0", "UCSCview")	-3.93972857143	0.2373	6.15266794529	-0.64032848944	-7.88369047619	3.94396190476	NA	0.0174377340062	0.623529220251	NA	0.364759889305	0.0174377340062	0.396825396825	0.403846153846	0.0	
NC_045512.2:6360-6395	+	6360	6395	12	NotMaximal	ACG	NearCognate	orf1ab			=hyperlink("https://data.broadinstitute.org/compbio1/cav.php?a=wuhCor1_c&i=NC_045512.2;6359;36;0&p=30&e=30&w=0&f=6360-6395", "CodAlignView")	=hyperlink("http://genome.ucsc.edu/cgi-bin/hgTracks?db=wuhCor1&position=NC_045512.2:6360-6395&complement_wuhCor1=0&hgt.revCmplDisp_wuhCor1=0", "UCSCview")	-3.95149166667	0.9813	0.622757270186	-6.34515541744	-2.679775	-1.27171666667	NA	0.094488035162	1.0	NA	0.44354875468	0.0	0.527777777778	1.22727272727	1.0	
NC_045512.2:15471-15509	+	15471	15509	13	Maximal	AGG	NearCognate	orf1ab			=hyperlink("https://data.broadinstitute.org/compbio1/cav.php?a=wuhCor1_c&i=NC_045512.2;15470;39;0&p=30&e=30&w=0&f=15471-15509", "CodAlignView")	=hyperlink("http://genome.ucsc.edu/cgi-bin/hgTracks?db=wuhCor1&position=NC_045512.2:15471-15509&complement_wuhCor1=0&hgt.revCmplDisp_wuhCor1=0", "UCSCview")	-3.97403846154	1.0	1.05128205128	-3.78018292683	-17.2210769231	13.2470384615	NA	1.0	0.452648543057	NA	0.890405339411	0.343053882468	0.512820512821	0.0	0.0	
NC_045512.2:27037-27087	-	27037	27087	17	NotMaximal	CUG	NearCognate	M			=hyperlink("https://data.broadinstitute.org/compbio1/cav.php?a=wuhCor1_c&i=NC_045512.2;27036;51;0&s=-&p=30&e=30&w=0&f=27037-27087-", "CodAlignView")	=hyperlink("http://genome.ucsc.edu/cgi-bin/hgTracks?db=wuhCor1&position=NC_045512.2:27037-27087&complement_wuhCor1=1&hgt.revCmplDisp_wuhCor1=1", "UCSCview")	-3.97622941176	0.9999	0.470588235294	-8.44948749999	-5.12694705882	1.15071764706	NA	1.0	0.996060556731	NA	0.368347712844	0.368347712844	0.470588235294	1.41666666667	0.882352941176	
NC_045512.2:18799-18843	-	18799	18843	15	Maximal	AUG	Canonical	orf1ab			=hyperlink("https://data.broadinstitute.org/compbio1/cav.php?a=wuhCor1_c&i=NC_045512.2;18798;45;0&s=-&p=30&e=30&w=0&f=18799-18843-", "CodAlignView")	=hyperlink("http://genome.ucsc.edu/cgi-bin/hgTracks?db=wuhCor1&position=NC_045512.2:18799-18843&complement_wuhCor1=1&hgt.revCmplDisp_wuhCor1=1", "UCSCview")	-3.98169333333	1.0	1.68888888889	-2.35758157895	-18.4949666667	14.5132733333	0.816298225623	0.0174377340062	1.0	0.0174377340062	1.0	0.0174377340062	0.4	0.0	0.0	
NC_045512.2:18799-18858	-	18799	18858	20	Maximal	AUC	NearCognate	orf1ab			=hyperlink("https://data.broadinstitute.org/compbio1/cav.php?a=wuhCor1_c&i=NC_045512.2;18798;60;0&s=-&p=30&e=30&w=0&f=18799-18858-", "CodAlignView")	=hyperlink("http://genome.ucsc.edu/cgi-bin/hgTracks?db=wuhCor1&position=NC_045512.2:18799-18858&complement_wuhCor1=1&hgt.revCmplDisp_wuhCor1=1", "UCSCview")	-4.025865	1.0	1.35	-2.98212222222	-16.991045	12.96518	NA	0.0174377340062	1.0	NA	0.99726517988	0.0174377340062	0.4	0.0	0.25	
NC_045512.2:28409-28450	-	28409	28450	14	Maximal	AUG	Canonical	N			=hyperlink("https://data.broadinstitute.org/compbio1/cav.php?a=wuhCor1_c&i=NC_045512.2;28408;42;0&s=-&p=30&e=30&w=0&f=28409-28450-", "CodAlignView")	=hyperlink("http://genome.ucsc.edu/cgi-bin/hgTracks?db=wuhCor1&position=NC_045512.2:28409-28450&complement_wuhCor1=1&hgt.revCmplDisp_wuhCor1=1", "UCSCview")	-4.06311428571	1.0	0.333333333333	-12.1893428571	-4.63245	0.56933571429	0.993661077649	0.706439850236	1.0	0.700100927885	1.0	0.706439850236	0.47619047619	1.12	0.0	
NC_045512.2:26120-26167	+	26120	26167	16	NotMaximal	AUG	Canonical	ORF3a			=hyperlink("https://data.broadinstitute.org/compbio1/cav.php?a=wuhCor1_c&i=NC_045512.2;26119;48;0&p=30&e=30&w=0&f=26120-26167", "CodAlignView")	=hyperlink("http://genome.ucsc.edu/cgi-bin/hgTracks?db=wuhCor1&position=NC_045512.2:26120-26167&complement_wuhCor1=0&hgt.revCmplDisp_wuhCor1=0", "UCSCview")	-4.0932125	0.9755	0.5	-8.186425	-7.74025	3.6470375	0.706439850236	0.288383525965	0.307354712681	0.0	0.890405339411	0.0	0.4375	1.33333333333	1.0	
NC_045512.2:3255-3299	+	3255	3299	15	NotMaximal	AUC	NearCognate	orf1ab			=hyperlink("https://data.broadinstitute.org/compbio1/cav.php?a=wuhCor1_c&i=NC_045512.2;3254;45;0&p=30&e=30&w=0&f=3255-3299", "CodAlignView")	=hyperlink("http://genome.ucsc.edu/cgi-bin/hgTracks?db=wuhCor1&position=NC_045512.2:3255-3299&complement_wuhCor1=0&hgt.revCmplDisp_wuhCor1=0", "UCSCview")	-4.10453333333	0.1777	7.40467165246	-0.554316724086	-8.71548	4.61094666667	NA	0.0174377340062	0.739212111346	NA	0.383965489175	0.0174377340062	0.333333333333	0.0	0.0	
NC_045512.2:11342-11374	-	11342	11374	11	NotMaximal	AUC	NearCognate	orf1ab			=hyperlink("https://data.broadinstitute.org/compbio1/cav.php?a=wuhCor1_c&i=NC_045512.2;11341;33;0&s=-&p=30&e=30&w=0&f=11342-11374-", "CodAlignView")	=hyperlink("http://genome.ucsc.edu/cgi-bin/hgTracks?db=wuhCor1&position=NC_045512.2:11342-11374&complement_wuhCor1=1&hgt.revCmplDisp_wuhCor1=1", "UCSCview")	-4.1474	1.0	0.848484848485	-4.88800714286	-11.1883	7.0409	NA	0.094488035162	1.0	NA	1.0	0.094488035162	0.363636363636	0.0	0.0	
NC_045512.2:3249-3299	+	3249	3299	17	NotMaximal	AGG	NearCognate	orf1ab			=hyperlink("https://data.broadinstitute.org/compbio1/cav.php?a=wuhCor1_c&i=NC_045512.2;3248;51;0&p=30&e=30&w=0&f=3249-3299", "CodAlignView")	=hyperlink("http://genome.ucsc.edu/cgi-bin/hgTracks?db=wuhCor1&position=NC_045512.2:3249-3299&complement_wuhCor1=0&hgt.revCmplDisp_wuhCor1=0", "UCSCview")	-4.15549411765	0.2019	6.94206725872	-0.598596061199	-8.33131764706	4.17582352941	NA	0.0174377340062	0.739212111346	NA	0.383965489175	0.0174377340062	0.352941176471	0.0	0.0	
NC_045512.2:9679-9735	+	9679	9735	19	NotMaximal	CUG	NearCognate	orf1ab			=hyperlink("https://data.broadinstitute.org/compbio1/cav.php?a=wuhCor1_c&i=NC_045512.2;9678;57;0&p=30&e=30&w=0&f=9679-9735", "CodAlignView")	=hyperlink("http://genome.ucsc.edu/cgi-bin/hgTracks?db=wuhCor1&position=NC_045512.2:9679-9735&complement_wuhCor1=0&hgt.revCmplDisp_wuhCor1=0", "UCSCview")	-4.16815789474	1.0	1.24561403509	-3.34626760564	-11.3411210526	7.17296315789	NA	0.890405339411	0.706439850236	NA	1.0	0.706439850236	0.298245614035	0.0	0.0	
NC_045512.2:6155-6187	-	6155	6187	11	Maximal	GUG	NearCognate	orf1ab			=hyperlink("https://data.broadinstitute.org/compbio1/cav.php?a=wuhCor1_c&i=NC_045512.2;6154;33;0&s=-&p=30&e=30&w=0&f=6155-6187-", "CodAlignView")	=hyperlink("http://genome.ucsc.edu/cgi-bin/hgTracks?db=wuhCor1&position=NC_045512.2:6155-6187&complement_wuhCor1=1&hgt.revCmplDisp_wuhCor1=1", "UCSCview")	-4.17833636364	0.9813	0.463207886915	-9.02043441329	-7.06538181818	2.88704545454	NA	0.094488035162	1.0	NA	0.981299039557	0.094488035162	0.363636363636	0.0	0.909090909091	
NC_045512.2:29210-29413	-	29210	29413	68	Maximal	UUG	NearCognate	N			=hyperlink("https://data.broadinstitute.org/compbio1/cav.php?a=wuhCor1_c&i=NC_045512.2;29209;204;0&s=-&p=30&e=30&w=0&f=29210-29413-", "CodAlignView")	=hyperlink("http://genome.ucsc.edu/cgi-bin/hgTracks?db=wuhCor1&position=NC_045512.2:29210-29413&complement_wuhCor1=1&hgt.revCmplDisp_wuhCor1=1", "UCSCview")	-4.18148823529	1.0	0.666666666667	-6.27223235294	-8.78029705882	4.59880882353	NA	0.364759889305	0.385043138532	NA	1.0	0.364759889305	0.426470588235	0.754756871036	0.0	
NC_045512.2:28587-28640	-	28587	28640	18	Maximal	AGG	NearCognate	N			=hyperlink("https://data.broadinstitute.org/compbio1/cav.php?a=wuhCor1_c&i=NC_045512.2;28586;54;0&s=-&p=30&e=30&w=0&f=28587-28640-", "CodAlignView")	=hyperlink("http://genome.ucsc.edu/cgi-bin/hgTracks?db=wuhCor1&position=NC_045512.2:28587-28640&complement_wuhCor1=1&hgt.revCmplDisp_wuhCor1=1", "UCSCview")	-4.23528888889	1.0	0.740740740741	-5.71764	-5.23288333333	0.997594444443	NA	0.890405339411	1.0	NA	0.99726517988	0.88767051929	0.5	0.0	0.0	
NC_045512.2:28409-28582	-	28409	28582	58	NotMaximal	AUC	NearCognate	N			=hyperlink("https://data.broadinstitute.org/compbio1/cav.php?a=wuhCor1_c&i=NC_045512.2;28408;174;0&s=-&p=30&e=30&w=0&f=28409-28582-", "CodAlignView")	=hyperlink("http://genome.ucsc.edu/cgi-bin/hgTracks?db=wuhCor1&position=NC_045512.2:28409-28582&complement_wuhCor1=1&hgt.revCmplDisp_wuhCor1=1", "UCSCview")	-4.29199827586	1.0	0.666666666667	-6.43799741379	-5.57656896552	1.28457068966	NA	0.706439850236	1.0	NA	0.0174377340062	0.0174377340062	0.465517241379	0.855036855037	0.172413793103	
NC_045512.2:29677-29709	+	29677	29709	11	NotMaximal	AUC	NearCognate				=hyperlink("https://data.broadinstitute.org/compbio1/cav.php?a=wuhCor1_c&i=NC_045512.2;29676;33;0&p=30&e=30&w=0&f=29677-29709", "CodAlignView")	=hyperlink("http://genome.ucsc.edu/cgi-bin/hgTracks?db=wuhCor1&position=NC_045512.2:29677-29709&complement_wuhCor1=0&hgt.revCmplDisp_wuhCor1=0", "UCSCview")	-4.32651818182	0.9759	0.465010573568	-9.30412861071	-3.64773636364	-0.678781818184	NA	0.674129903956	0.85809539313	NA	0.952817841446	0.630815562429	0.363636363636	0.0	0.0	
NC_045512.2:25513-25602	-	25513	25602	30	Maximal	UUG	NearCognate	ORF3a			=hyperlink("https://data.broadinstitute.org/compbio1/cav.php?a=wuhCor1_c&i=NC_045512.2;25512;90;0&s=-&p=30&e=30&w=0&f=25513-25602-", "CodAlignView")	=hyperlink("http://genome.ucsc.edu/cgi-bin/hgTracks?db=wuhCor1&position=NC_045512.2:25513-25602&complement_wuhCor1=1&hgt.revCmplDisp_wuhCor1=1", "UCSCview")	-4.32716666667	1.0	1.38888888889	-3.11556	-5.6029	1.27573333333	NA	0.605215692658	0.667875630799	NA	1.0	0.591945303598	0.444444444444	0.681818181818	0.666666666667	
NC_045512.2:29514-29567	+	29514	29567	18	NotMaximal	CUG	NearCognate	N,ORF10			=hyperlink("https://data.broadinstitute.org/compbio1/cav.php?a=wuhCor1_c&i=NC_045512.2;29513;54;0&p=30&e=30&w=0&f=29514-29567", "CodAlignView")	=hyperlink("http://genome.ucsc.edu/cgi-bin/hgTracks?db=wuhCor1&position=NC_045512.2:29514-29567&complement_wuhCor1=0&hgt.revCmplDisp_wuhCor1=0", "UCSCview")	-4.33685555556	0.9968	0.444822812846	-9.74962486256	-2.46575	-1.87110555556	NA	0.979977209832	0.477942373433	NA	0.869956047534	0.368347712844	0.5	0.0	0.0	
NC_045512.2:11663-11701	-	11663	11701	13	Maximal	AUC	NearCognate	orf1ab			=hyperlink("https://data.broadinstitute.org/compbio1/cav.php?a=wuhCor1_c&i=NC_045512.2;11662;39;0&s=-&p=30&e=30&w=0&f=11663-11701-", "CodAlignView")	=hyperlink("http://genome.ucsc.edu/cgi-bin/hgTracks?db=wuhCor1&position=NC_045512.2:11663-11701&complement_wuhCor1=1&hgt.revCmplDisp_wuhCor1=1", "UCSCview")	-4.34972307692	1.0	0.692307692308	-6.28293333333	-10.8005461538	6.45082307693	NA	0.979550708123	0.912111346248	NA	0.362428780726	0.362428780726	0.410256410256	0.619047619048	0.0	
NC_045512.2:29420-29455	-	29420	29455	12	NotMaximal	AAG	NearCognate	N			=hyperlink("https://data.broadinstitute.org/compbio1/cav.php?a=wuhCor1_c&i=NC_045512.2;29419;36;0&s=-&p=30&e=30&w=0&f=29420-29455-", "CodAlignView")	=hyperlink("http://genome.ucsc.edu/cgi-bin/hgTracks?db=wuhCor1&position=NC_045512.2:29420-29455&complement_wuhCor1=1&hgt.revCmplDisp_wuhCor1=1", "UCSCview")	-4.35169166667	0.9939	0.724435496439	-6.00701054554	-8.819425	4.46773333333	NA	0.680192088556	1.0	NA	0.706439850236	0.680192088556	0.472222222222	0.5	0.0	
NC_045512.2:27096-27134	-	27096	27134	13	Maximal	AUA	NearCognate	M			=hyperlink("https://data.broadinstitute.org/compbio1/cav.php?a=wuhCor1_c&i=NC_045512.2;27095;39;0&s=-&p=30&e=30&w=0&f=27096-27134-", "CodAlignView")	=hyperlink("http://genome.ucsc.edu/cgi-bin/hgTracks?db=wuhCor1&position=NC_045512.2:27096-27134&complement_wuhCor1=1&hgt.revCmplDisp_wuhCor1=1", "UCSCview")	-4.37146153846	1.0	0.948717948718	-4.60775675676	-11.2336230769	6.86216153846	NA	1.0	1.0	NA	0.553416897281	0.553416897281	0.461538461538	0.4875	0.615384615385	
NC_045512.2:29232-29264	+	29232	29264	11	NotMaximal	UUG	NearCognate	N			=hyperlink("https://data.broadinstitute.org/compbio1/cav.php?a=wuhCor1_c&i=NC_045512.2;29231;33;0&p=30&e=30&w=0&f=29232-29264", "CodAlignView")	=hyperlink("http://genome.ucsc.edu/cgi-bin/hgTracks?db=wuhCor1&position=NC_045512.2:29232-29264&complement_wuhCor1=0&hgt.revCmplDisp_wuhCor1=0", "UCSCview")	-4.37550909091	1.0	0.424242424242	-10.3137	-3.1364	-1.23910909091	NA	0.890405339411	0.912111346248	NA	0.907077974931	0.701406478919	0.545454545455	0.857142857143	0.0	
NC_045512.2:28409-28600	-	28409	28600	64	Maximal	AUA	NearCognate	N			=hyperlink("https://data.broadinstitute.org/compbio1/cav.php?a=wuhCor1_c&i=NC_045512.2;28408;192;0&s=-&p=30&e=30&w=0&f=28409-28600-", "CodAlignView")	=hyperlink("http://genome.ucsc.edu/cgi-bin/hgTracks?db=wuhCor1&position=NC_045512.2:28409-28600&complement_wuhCor1=1&hgt.revCmplDisp_wuhCor1=1", "UCSCview")	-4.3776234375	1.0	0.682291666667	-6.41605877863	-5.592440625	1.2148171875	NA	0.706439850236	1.0	NA	0.382200879049	0.382200879049	0.463541666667	0.780487804878	0.15625	
NC_045512.2:28409-28447	-	28409	28447	13	NotMaximal	UUG	NearCognate	N			=hyperlink("https://data.broadinstitute.org/compbio1/cav.php?a=wuhCor1_c&i=NC_045512.2;28408;39;0&s=-&p=30&e=30&w=0&f=28409-28447-", "CodAlignView")	=hyperlink("http://genome.ucsc.edu/cgi-bin/hgTracks?db=wuhCor1&position=NC_045512.2:28409-28447&complement_wuhCor1=1&hgt.revCmplDisp_wuhCor1=1", "UCSCview")	-4.37827692308	1.0	0.333333333333	-13.1348307692	-4.83139230769	0.453115384612	NA	0.706439850236	1.0	NA	1.0	0.706439850236	0.487179487179	1.11428571429	0.0	
NC_045512.2:6357-6395	+	6357	6395	13	Maximal	AGG	NearCognate	orf1ab			=hyperlink("https://data.broadinstitute.org/compbio1/cav.php?a=wuhCor1_c&i=NC_045512.2;6356;39;0&p=30&e=30&w=0&f=6357-6395", "CodAlignView")	=hyperlink("http://genome.ucsc.edu/cgi-bin/hgTracks?db=wuhCor1&position=NC_045512.2:6357-6395&complement_wuhCor1=0&hgt.revCmplDisp_wuhCor1=0", "UCSCview")	-4.39240769231	0.9813	0.653241891804	-6.7240141017	-3.00284615385	-1.38956153846	NA	0.094488035162	1.0	NA	0.956005209181	0.0174377340062	0.538461538462	1.125	1.0	
NC_045512.2:26253-26285	+	26253	26285	11	Maximal	AUU	NearCognate	E			=hyperlink("https://data.broadinstitute.org/compbio1/cav.php?a=wuhCor1_c&i=NC_045512.2;26252;33;0&p=30&e=30&w=0&f=26253-26285", "CodAlignView")	=hyperlink("http://genome.ucsc.edu/cgi-bin/hgTracks?db=wuhCor1&position=NC_045512.2:26253-26285&complement_wuhCor1=0&hgt.revCmplDisp_wuhCor1=0", "UCSCview")	-4.39692727273	1.0	0.363636363636	-12.09155	-8.47772727273	4.0808	NA	1.0	1.0	NA	1.0	1.0	0.393939393939	2.75	0.0	
NC_045512.2:11102-11158	-	11102	11158	19	NotMaximal	AUG	Canonical	orf1ab			=hyperlink("https://data.broadinstitute.org/compbio1/cav.php?a=wuhCor1_c&i=NC_045512.2;11101;57;0&s=-&p=30&e=30&w=0&f=11102-11158-", "CodAlignView")	=hyperlink("http://genome.ucsc.edu/cgi-bin/hgTracks?db=wuhCor1&position=NC_045512.2:11102-11158&complement_wuhCor1=1&hgt.revCmplDisp_wuhCor1=1", "UCSCview")	-4.39810526316	1.0	1.0701754386	-4.10970491803	-11.8913578947	7.49325263158	0.997646101253	0.355660100928	0.966882630636	0.355660100928	1.0	0.355660100928	0.350877192982	0.0	0.0	
NC_045512.2:28409-28558	-	28409	28558	50	NotMaximal	ACG	NearCognate	N			=hyperlink("https://data.broadinstitute.org/compbio1/cav.php?a=wuhCor1_c&i=NC_045512.2;28408;150;0&s=-&p=30&e=30&w=0&f=28409-28558-", "CodAlignView")	=hyperlink("http://genome.ucsc.edu/cgi-bin/hgTracks?db=wuhCor1&position=NC_045512.2:28409-28558&complement_wuhCor1=1&hgt.revCmplDisp_wuhCor1=1", "UCSCview")	-4.413406	1.0	0.7	-6.30486571429	-5.775778	1.362372	NA	0.706439850236	1.0	NA	1.0	0.706439850236	0.473333333333	0.872093023256	0.14	
NC_045512.2:3240-3299	+	3240	3299	20	NotMaximal	ACG	NearCognate	orf1ab			=hyperlink("https://data.broadinstitute.org/compbio1/cav.php?a=wuhCor1_c&i=NC_045512.2;3239;60;0&p=30&e=30&w=0&f=3240-3299", "CodAlignView")	=hyperlink("http://genome.ucsc.edu/cgi-bin/hgTracks?db=wuhCor1&position=NC_045512.2:3240-3299&complement_wuhCor1=0&hgt.revCmplDisp_wuhCor1=0", "UCSCview")	-4.456005	0.2296	6.37484302834	-0.698998387911	-8.30405	3.848045	NA	0.0174377340062	0.623529220251	NA	0.390053719681	0.0174377340062	0.4	0.41958041958	0.0	
NC_045512.2:29210-29335	-	29210	29335	42	NotMaximal	AUU	NearCognate	N			=hyperlink("https://data.broadinstitute.org/compbio1/cav.php?a=wuhCor1_c&i=NC_045512.2;29209;126;0&s=-&p=30&e=30&w=0&f=29210-29335-", "CodAlignView")	=hyperlink("http://genome.ucsc.edu/cgi-bin/hgTracks?db=wuhCor1&position=NC_045512.2:29210-29335&complement_wuhCor1=1&hgt.revCmplDisp_wuhCor1=1", "UCSCview")	-4.45861904762	1.0	0.857142857143	-5.20172222222	-9.52914285714	5.07052380952	NA	0.364759889305	0.385043138532	NA	0.854699658147	0.364759889305	0.452380952381	0.933333333333	0.0	
NC_045512.2:26111-26167	+	26111	26167	19	NotMaximal	CUG	NearCognate	ORF3a			=hyperlink("https://data.broadinstitute.org/compbio1/cav.php?a=wuhCor1_c&i=NC_045512.2;26110;57;0&p=30&e=30&w=0&f=26111-26167", "CodAlignView")	=hyperlink("http://genome.ucsc.edu/cgi-bin/hgTracks?db=wuhCor1&position=NC_045512.2:26111-26167&complement_wuhCor1=0&hgt.revCmplDisp_wuhCor1=0", "UCSCview")	-4.46085263158	0.9462	1.20052021549	-3.7157663603	-8.50811052632	4.04725789474	NA	0.288383525965	0.307354712681	NA	0.094488035162	0.0	0.438596491228	1.11038961039	0.912280701754	
NC_045512.2:19477-19521	-	19477	19521	15	NotMaximal	AUA	NearCognate	orf1ab			=hyperlink("https://data.broadinstitute.org/compbio1/cav.php?a=wuhCor1_c&i=NC_045512.2;19476;45;0&s=-&p=30&e=30&w=0&f=19477-19521-", "CodAlignView")	=hyperlink("http://genome.ucsc.edu/cgi-bin/hgTracks?db=wuhCor1&position=NC_045512.2:19477-19521&complement_wuhCor1=1&hgt.revCmplDisp_wuhCor1=1", "UCSCview")	-4.46813333333	1.0	1.15555555556	-3.86665384615	-16.8523466667	12.3842133333	NA	0.589750936025	1.0	NA	0.546661240436	0.343053882468	0.422222222222	0.0	0.0	
NC_045512.2:29210-29308	-	29210	29308	33	NotMaximal	AUU	NearCognate	N			=hyperlink("https://data.broadinstitute.org/compbio1/cav.php?a=wuhCor1_c&i=NC_045512.2;29209;99;0&s=-&p=30&e=30&w=0&f=29210-29308-", "CodAlignView")	=hyperlink("http://genome.ucsc.edu/cgi-bin/hgTracks?db=wuhCor1&position=NC_045512.2:29210-29308&complement_wuhCor1=1&hgt.revCmplDisp_wuhCor1=1", "UCSCview")	-4.47465151515	1.0	0.666666666667	-6.71197727272	-8.53695151515	4.0623	NA	0.364759889305	0.385043138532	NA	0.890405339411	0.0174377340062	0.494949494949	0.993311036789	0.0	
NC_045512.2:29210-29404	-	29210	29404	65	NotMaximal	AUC	NearCognate	N			=hyperlink("https://data.broadinstitute.org/compbio1/cav.php?a=wuhCor1_c&i=NC_045512.2;29209;195;0&s=-&p=30&e=30&w=0&f=29210-29404-", "CodAlignView")	=hyperlink("http://genome.ucsc.edu/cgi-bin/hgTracks?db=wuhCor1&position=NC_045512.2:29210-29404&complement_wuhCor1=1&hgt.revCmplDisp_wuhCor1=1", "UCSCview")	-4.48127538462	1.0	0.666666666667	-6.72191307693	-9.15548461538	4.67420923076	NA	0.364759889305	0.385043138532	NA	1.0	0.364759889305	0.430769230769	0.77380952381	0.0	
NC_045512.2:13362-13517	-	13362	13517	52	NotMaximal	GUG	NearCognate	orf1ab			=hyperlink("https://data.broadinstitute.org/compbio1/cav.php?a=wuhCor1_c&i=NC_045512.2;13361;156;0&s=-&p=30&e=30&w=0&f=13362-13517-", "CodAlignView")	=hyperlink("http://genome.ucsc.edu/cgi-bin/hgTracks?db=wuhCor1&position=NC_045512.2:13362-13517&complement_wuhCor1=1&hgt.revCmplDisp_wuhCor1=1", "UCSCview")	-4.48822692308	1.0	0.50641025641	-8.86282784811	-5.35085	0.86262307692	NA	1.0	1.0	NA	0.890405339411	0.890405339411	0.512820512821	0.977443609023	1.0	
NC_045512.2:29210-29302	-	29210	29302	31	NotMaximal	AUC	NearCognate	N			=hyperlink("https://data.broadinstitute.org/compbio1/cav.php?a=wuhCor1_c&i=NC_045512.2;29209;93;0&s=-&p=30&e=30&w=0&f=29210-29302-", "CodAlignView")	=hyperlink("http://genome.ucsc.edu/cgi-bin/hgTracks?db=wuhCor1&position=NC_045512.2:29210-29302&complement_wuhCor1=1&hgt.revCmplDisp_wuhCor1=1", "UCSCview")	-4.52632903226	1.0	0.645161290323	-7.01581	-8.66554516129	4.13921612903	NA	0.364759889305	0.385043138532	NA	0.912111346248	0.364759889305	0.505376344086	1.02197802198	0.0	
NC_045512.2:13362-13511	-	13362	13511	50	NotMaximal	GUG	NearCognate	orf1ab			=hyperlink("https://data.broadinstitute.org/compbio1/cav.php?a=wuhCor1_c&i=NC_045512.2;13361;150;0&s=-&p=30&e=30&w=0&f=13362-13511-", "CodAlignView")	=hyperlink("http://genome.ucsc.edu/cgi-bin/hgTracks?db=wuhCor1&position=NC_045512.2:13362-13511&complement_wuhCor1=1&hgt.revCmplDisp_wuhCor1=1", "UCSCview")	-4.537604	1.0	0.493333333333	-9.19784594595	-5.727112	1.189508	NA	1.0	1.0	NA	0.993911769494	0.993911769494	0.506666666667	1.04166666667	1.0	
NC_045512.2:9242-9283	-	9242	9283	14	NotMaximal	AAG	NearCognate	orf1ab			=hyperlink("https://data.broadinstitute.org/compbio1/cav.php?a=wuhCor1_c&i=NC_045512.2;9241;42;0&s=-&p=30&e=30&w=0&f=9242-9283-", "CodAlignView")	=hyperlink("http://genome.ucsc.edu/cgi-bin/hgTracks?db=wuhCor1&position=NC_045512.2:9242-9283&complement_wuhCor1=1&hgt.revCmplDisp_wuhCor1=1", "UCSCview")	-4.53895714286	1.0	1.07142857143	-4.23636	-9.08470714286	4.54575	NA	0.890405339411	0.694598730262	NA	1.0	0.585004069673	0.428571428571	0.0	0.0	
NC_045512.2:29210-29377	-	29210	29377	56	NotMaximal	AGG	NearCognate	N			=hyperlink("https://data.broadinstitute.org/compbio1/cav.php?a=wuhCor1_c&i=NC_045512.2;29209;168;0&s=-&p=30&e=30&w=0&f=29210-29377-", "CodAlignView")	=hyperlink("http://genome.ucsc.edu/cgi-bin/hgTracks?db=wuhCor1&position=NC_045512.2:29210-29377&complement_wuhCor1=1&hgt.revCmplDisp_wuhCor1=1", "UCSCview")	-4.57395	1.0	0.738095238095	-6.19696451613	-9.90868571429	5.33473571429	NA	0.364759889305	0.385043138532	NA	1.0	0.364759889305	0.446428571429	0.84	0.0	
NC_045512.2:29210-29341	-	29210	29341	44	Maximal	AUG	Canonical	N			=hyperlink("https://data.broadinstitute.org/compbio1/cav.php?a=wuhCor1_c&i=NC_045512.2;29209;132;0&s=-&p=30&e=30&w=0&f=29210-29341-", "CodAlignView")	=hyperlink("http://genome.ucsc.edu/cgi-bin/hgTracks?db=wuhCor1&position=NC_045512.2:29210-29341&complement_wuhCor1=1&hgt.revCmplDisp_wuhCor1=1", "UCSCview")	-4.60544090909	1.0	0.840909090909	-5.47674054054	-10.4951340909	5.88969318182	0.260866026371	0.364759889305	0.385043138532	0.0	1.0	0.364759889305	0.44696969697	0.912442396313	0.0	
NC_045512.2:28259-28306	-	28259	28306	16	Maximal	AUU	NearCognate	N			=hyperlink("https://data.broadinstitute.org/compbio1/cav.php?a=wuhCor1_c&i=NC_045512.2;28258;48;0&s=-&p=30&e=30&w=0&f=28259-28306-", "CodAlignView")	=hyperlink("http://genome.ucsc.edu/cgi-bin/hgTracks?db=wuhCor1&position=NC_045512.2:28259-28306&complement_wuhCor1=1&hgt.revCmplDisp_wuhCor1=1", "UCSCview")	-4.65625	0.9536	1.14042093178	-4.08292225288	-5.90253125	1.24628125	NA	0.618326550545	0.59356666124	NA	0.452648543057	0.0174377340062	0.354166666667	1.37142857143	0.0	
NC_045512.2:11663-11698	-	11663	11698	12	NotMaximal	AUA	NearCognate	orf1ab			=hyperlink("https://data.broadinstitute.org/compbio1/cav.php?a=wuhCor1_c&i=NC_045512.2;11662;36;0&s=-&p=30&e=30&w=0&f=11663-11698-", "CodAlignView")	=hyperlink("http://genome.ucsc.edu/cgi-bin/hgTracks?db=wuhCor1&position=NC_045512.2:11663-11698&complement_wuhCor1=1&hgt.revCmplDisp_wuhCor1=1", "UCSCview")	-4.68040833333	1.0	0.638888888889	-7.32585652173	-11.8027333333	7.122325	NA	0.979550708123	0.912111346248	NA	0.966882630636	0.858544685007	0.416666666667	0.666666666667	0.0	
NC_045512.2:17014-17046	-	17014	17046	11	NotMaximal	UUG	NearCognate	orf1ab			=hyperlink("https://data.broadinstitute.org/compbio1/cav.php?a=wuhCor1_c&i=NC_045512.2;17013;33;0&s=-&p=30&e=30&w=0&f=17014-17046-", "CodAlignView")	=hyperlink("http://genome.ucsc.edu/cgi-bin/hgTracks?db=wuhCor1&position=NC_045512.2:17014-17046&complement_wuhCor1=1&hgt.revCmplDisp_wuhCor1=1", "UCSCview")	-4.7119	1.0	0.818181818182	-5.75898888889	-17.0269	12.315	NA	0.770727657496	1.0	NA	1.0	0.770727657496	0.30303030303	0.0	0.818181818182	
NC_045512.2:29397-29447	+	29397	29447	17	NotMaximal	AGG	NearCognate	N			=hyperlink("https://data.broadinstitute.org/compbio1/cav.php?a=wuhCor1_c&i=NC_045512.2;29396;51;0&p=30&e=30&w=0&f=29397-29447", "CodAlignView")	=hyperlink("http://genome.ucsc.edu/cgi-bin/hgTracks?db=wuhCor1&position=NC_045512.2:29397-29447&complement_wuhCor1=0&hgt.revCmplDisp_wuhCor1=0", "UCSCview")	-4.71501764706	0.9957	0.707444664153	-6.66485717679	-3.5635	-1.15151764706	NA	0.890405339411	1.0	NA	0.477942373433	0.368347712844	0.470588235294	0.354166666667	0.0	
NC_045512.2:12830-12901	-	12830	12901	24	NotMaximal	AGG	NearCognate	orf1ab			=hyperlink("https://data.broadinstitute.org/compbio1/cav.php?a=wuhCor1_c&i=NC_045512.2;12829;72;0&s=-&p=30&e=30&w=0&f=12830-12901-", "CodAlignView")	=hyperlink("http://genome.ucsc.edu/cgi-bin/hgTracks?db=wuhCor1&position=NC_045512.2:12830-12901&complement_wuhCor1=1&hgt.revCmplDisp_wuhCor1=1", "UCSCview")	-4.73679166667	1.0	0.763888888889	-6.2008909091	-10.540075	5.80328333333	NA	0.0174377340062	0.890405339411	NA	0.912111346248	0.0174377340062	0.430555555556	0.0	0.625	
NC_045512.2:5-58	-	5	58	18	Maximal	AUC	NearCognate				=hyperlink("https://data.broadinstitute.org/compbio1/cav.php?a=wuhCor1_c&i=NC_045512.2;4;54;0&s=-&p=30&e=4&w=0&f=5-58-", "CodAlignView")	=hyperlink("http://genome.ucsc.edu/cgi-bin/hgTracks?db=wuhCor1&position=NC_045512.2:5-58&complement_wuhCor1=1&hgt.revCmplDisp_wuhCor1=1", "UCSCview")	-4.74255555556	0.7933	0.778151816075	-6.09464047707	-7.24781111111	2.50525555555	NA	0.0	0.482490639753	NA	0.843265505453	0.0	0.388888888889	0.551020408163	0.0	
NC_045512.2:12830-12925	-	12830	12925	32	NotMaximal	AGG	NearCognate	orf1ab			=hyperlink("https://data.broadinstitute.org/compbio1/cav.php?a=wuhCor1_c&i=NC_045512.2;12829;96;0&s=-&p=30&e=30&w=0&f=12830-12925-", "CodAlignView")	=hyperlink("http://genome.ucsc.edu/cgi-bin/hgTracks?db=wuhCor1&position=NC_045512.2:12830-12925&complement_wuhCor1=1&hgt.revCmplDisp_wuhCor1=1", "UCSCview")	-4.746390625	1.0	0.666666666667	-7.1195859375	-9.298509375	4.55211875	NA	0.0174377340062	0.890405339411	NA	0.246075207553	0.0174377340062	0.427083333333	0.0	0.71875	
NC_045512.2:29210-29320	-	29210	29320	37	NotMaximal	UUG	NearCognate	N			=hyperlink("https://data.broadinstitute.org/compbio1/cav.php?a=wuhCor1_c&i=NC_045512.2;29209;111;0&s=-&p=30&e=30&w=0&f=29210-29320-", "CodAlignView")	=hyperlink("http://genome.ucsc.edu/cgi-bin/hgTracks?db=wuhCor1&position=NC_045512.2:29210-29320&complement_wuhCor1=1&hgt.revCmplDisp_wuhCor1=1", "UCSCview")	-4.75312702703	1.0	0.720720720721	-6.59496375	-9.06241621622	4.30928918919	NA	0.364759889305	0.385043138532	NA	0.530675565685	0.364759889305	0.468468468468	0.986666666667	0.0	
NC_045512.2:29210-29317	-	29210	29317	36	NotMaximal	AUC	NearCognate	N			=hyperlink("https://data.broadinstitute.org/compbio1/cav.php?a=wuhCor1_c&i=NC_045512.2;29209;108;0&s=-&p=30&e=30&w=0&f=29210-29317-", "CodAlignView")	=hyperlink("http://genome.ucsc.edu/cgi-bin/hgTracks?db=wuhCor1&position=NC_045512.2:29210-29317&complement_wuhCor1=1&hgt.revCmplDisp_wuhCor1=1", "UCSCview")	-4.75686666667	1.0	0.675925925926	-7.03755616439	-8.87103333333	4.11416666666	NA	0.364759889305	0.385043138532	NA	0.308696076835	0.0174377340062	0.472222222222	1.0	0.0	
NC_045512.2:3246-3299	+	3246	3299	18	NotMaximal	GUG	NearCognate	orf1ab			=hyperlink("https://data.broadinstitute.org/compbio1/cav.php?a=wuhCor1_c&i=NC_045512.2;3245;54;0&p=30&e=30&w=0&f=3246-3299", "CodAlignView")	=hyperlink("http://genome.ucsc.edu/cgi-bin/hgTracks?db=wuhCor1&position=NC_045512.2:3246-3299&complement_wuhCor1=0&hgt.revCmplDisp_wuhCor1=0", "UCSCview")	-4.77558888889	0.212	6.65285614172	-0.7178253651	-8.03402777778	3.25843888889	NA	0.0174377340062	0.629617450757	NA	0.0883998046557	0.0174377340062	0.37037037037	0.0	0.0	
NC_045512.2:6-53	+	6	53	16	Maximal	AGG	NearCognate				=hyperlink("https://data.broadinstitute.org/compbio1/cav.php?a=wuhCor1_c&i=NC_045512.2;5;48;0&p=5&e=30&w=0&f=6-53", "CodAlignView")	=hyperlink("http://genome.ucsc.edu/cgi-bin/hgTracks?db=wuhCor1&position=NC_045512.2:6-53&complement_wuhCor1=0&hgt.revCmplDisp_wuhCor1=0", "UCSCview")	-4.78625	0.7876	0.774834618471	-6.17712462234	-5.19844375	0.41219375	NA	0.633107602149	0.540113950838	NA	0.798007488198	0.540113950838	0.416666666667	0.571428571429	0.0	
NC_045512.2:29606-29665	-	29606	29665	20	NotMaximal	AUU	NearCognate	ORF10			=hyperlink("https://data.broadinstitute.org/compbio1/cav.php?a=wuhCor1_c&i=NC_045512.2;29605;60;0&s=-&p=30&e=30&w=0&f=29606-29665-", "CodAlignView")	=hyperlink("http://genome.ucsc.edu/cgi-bin/hgTracks?db=wuhCor1&position=NC_045512.2:29606-29665&complement_wuhCor1=1&hgt.revCmplDisp_wuhCor1=1", "UCSCview")	-4.79144	0.98	0.27211517165	-17.6081325085	-4.67198	-0.11946	NA	0.979977209832	0.094488035162	NA	0.979977209832	0.094488035162	0.333333333333	0.6	0.0	
NC_045512.2:28865-28960	-	28865	28960	32	NotMaximal	CUG	NearCognate	N			=hyperlink("https://data.broadinstitute.org/compbio1/cav.php?a=wuhCor1_c&i=NC_045512.2;28864;96;0&s=-&p=30&e=30&w=0&f=28865-28960-", "CodAlignView")	=hyperlink("http://genome.ucsc.edu/cgi-bin/hgTracks?db=wuhCor1&position=NC_045512.2:28865-28960&complement_wuhCor1=1&hgt.revCmplDisp_wuhCor1=1", "UCSCview")	-4.815196875	0.9973	1.00401489057	-4.79594169394	-6.19525625	1.380059375	NA	0.99467686798	0.0174377340062	NA	1.0	0.0174377340062	0.541666666667	0.143928035982	0.0	
NC_045512.2:27037-27072	-	27037	27072	12	NotMaximal	AAG	NearCognate	M			=hyperlink("https://data.broadinstitute.org/compbio1/cav.php?a=wuhCor1_c&i=NC_045512.2;27036;36;0&s=-&p=30&e=30&w=0&f=27037-27072-", "CodAlignView")	=hyperlink("http://genome.ucsc.edu/cgi-bin/hgTracks?db=wuhCor1&position=NC_045512.2:27037-27072&complement_wuhCor1=1&hgt.revCmplDisp_wuhCor1=1", "UCSCview")	-4.83785833333	1.0	0.416666666667	-11.61086	-2.95376666667	-1.88409166666	NA	1.0	1.0	NA	1.0	1.0	0.388888888889	1.5	0.888888888889	
NC_045512.2:26114-26167	+	26114	26167	18	NotMaximal	AAG	NearCognate	ORF3a			=hyperlink("https://data.broadinstitute.org/compbio1/cav.php?a=wuhCor1_c&i=NC_045512.2;26113;54;0&p=30&e=30&w=0&f=26114-26167", "CodAlignView")	=hyperlink("http://genome.ucsc.edu/cgi-bin/hgTracks?db=wuhCor1&position=NC_045512.2:26114-26167&complement_wuhCor1=0&hgt.revCmplDisp_wuhCor1=0", "UCSCview")	-4.84751111111	0.9666	1.03703703704	-4.67438571428	-9.13013888889	4.28262777778	NA	0.288383525965	0.094488035162	NA	0.368347712844	0.0	0.425925925926	1.24615384615	0.962962962963	
NC_045512.2:11342-11371	-	11342	11371	10	NotMaximal	AUC	NearCognate	orf1ab			=hyperlink("https://data.broadinstitute.org/compbio1/cav.php?a=wuhCor1_c&i=NC_045512.2;11341;30;0&s=-&p=30&e=30&w=0&f=11342-11371-", "CodAlignView")	=hyperlink("http://genome.ucsc.edu/cgi-bin/hgTracks?db=wuhCor1&position=NC_045512.2:11342-11371&complement_wuhCor1=1&hgt.revCmplDisp_wuhCor1=1", "UCSCview")	-4.86424	1.0	0.933333333333	-5.21168571429	-12.72517	7.86093	NA	0.094488035162	1.0	NA	0.890405339411	0.094488035162	0.366666666667	0.0	0.0	
NC_045512.2:29400-29447	+	29400	29447	16	NotMaximal	CUG	NearCognate	N			=hyperlink("https://data.broadinstitute.org/compbio1/cav.php?a=wuhCor1_c&i=NC_045512.2;29399;48;0&p=30&e=30&w=0&f=29400-29447", "CodAlignView")	=hyperlink("http://genome.ucsc.edu/cgi-bin/hgTracks?db=wuhCor1&position=NC_045512.2:29400-29447&complement_wuhCor1=0&hgt.revCmplDisp_wuhCor1=0", "UCSCview")	-4.9254125	0.9954	0.730826622329	-6.73950886505	-4.07565	-0.8497625	NA	0.890405339411	1.0	NA	1.0	0.890405339411	0.458333333333	0.4	0.0	
NC_045512.2:28259-28300	-	28259	28300	14	NotMaximal	CUG	NearCognate	N			=hyperlink("https://data.broadinstitute.org/compbio1/cav.php?a=wuhCor1_c&i=NC_045512.2;28258;42;0&s=-&p=30&e=30&w=0&f=28259-28300-", "CodAlignView")	=hyperlink("http://genome.ucsc.edu/cgi-bin/hgTracks?db=wuhCor1&position=NC_045512.2:28259-28300&complement_wuhCor1=1&hgt.revCmplDisp_wuhCor1=1", "UCSCview")	-4.92555714286	0.947	1.16048106489	-4.24440974686	-4.81448571429	-0.111071428574	NA	0.618326550545	0.59356666124	NA	0.706439850236	0.563060393944	0.357142857143	0.777777777778	0.0	
NC_045512.2:26709-26744	-	26709	26744	12	NotMaximal	AUU	NearCognate	M			=hyperlink("https://data.broadinstitute.org/compbio1/cav.php?a=wuhCor1_c&i=NC_045512.2;26708;36;0&s=-&p=30&e=30&w=0&f=26709-26744-", "CodAlignView")	=hyperlink("http://genome.ucsc.edu/cgi-bin/hgTracks?db=wuhCor1&position=NC_045512.2:26709-26744&complement_wuhCor1=1&hgt.revCmplDisp_wuhCor1=1", "UCSCview")	-4.95295	1.0	0.611111111111	-8.10482727273	-12.552375	7.599425	NA	0.368347712844	1.0	NA	0.649503499919	0.0174377340062	0.361111111111	0.0	0.75	
NC_045512.2:372-422	+	372	422	17	NotMaximal	AGG	NearCognate	orf1ab			=hyperlink("https://data.broadinstitute.org/compbio1/cav.php?a=wuhCor1_c&i=NC_045512.2;371;51;0&p=30&e=30&w=0&f=372-422", "CodAlignView")	=hyperlink("http://genome.ucsc.edu/cgi-bin/hgTracks?db=wuhCor1&position=NC_045512.2:372-422&complement_wuhCor1=0&hgt.revCmplDisp_wuhCor1=0", "UCSCview")	-4.96340588235	1.0	1.23529411765	-4.01799523809	-5.208	0.24459411765	NA	0.681933908514	0.44924304086	NA	1.0	0.44924304086	0.470588235294	0.364285714286	0.0	
NC_045512.2:29210-29293	-	29210	29293	28	NotMaximal	AUC	NearCognate	N			=hyperlink("https://data.broadinstitute.org/compbio1/cav.php?a=wuhCor1_c&i=NC_045512.2;29209;84;0&s=-&p=30&e=30&w=0&f=29210-29293-", "CodAlignView")	=hyperlink("http://genome.ucsc.edu/cgi-bin/hgTracks?db=wuhCor1&position=NC_045512.2:29210-29293&complement_wuhCor1=1&hgt.revCmplDisp_wuhCor1=1", "UCSCview")	-4.9679	1.0	0.630952380952	-7.87365283019	-8.36451785714	3.39661785714	NA	0.364759889305	0.385043138532	NA	1.0	0.364759889305	0.52380952381	1.05	0.0	
NC_045512.2:26925-26984	-	26925	26984	20	NotMaximal	GUG	NearCognate	M			=hyperlink("https://data.broadinstitute.org/compbio1/cav.php?a=wuhCor1_c&i=NC_045512.2;26924;60;0&s=-&p=30&e=30&w=0&f=26925-26984-", "CodAlignView")	=hyperlink("http://genome.ucsc.edu/cgi-bin/hgTracks?db=wuhCor1&position=NC_045512.2:26925-26984&complement_wuhCor1=1&hgt.revCmplDisp_wuhCor1=1", "UCSCview")	-4.97949	1.0	0.883333333333	-5.63715849057	-11.600005	6.620515	NA	0.094488035162	0.869956047534	NA	1.0	0.094488035162	0.483333333333	1.15384615385	0.0	
NC_045512.2:29382-29447	+	29382	29447	22	NotMaximal	AGG	NearCognate	N			=hyperlink("https://data.broadinstitute.org/compbio1/cav.php?a=wuhCor1_c&i=NC_045512.2;29381;66;0&p=30&e=30&w=0&f=29382-29447", "CodAlignView")	=hyperlink("http://genome.ucsc.edu/cgi-bin/hgTracks?db=wuhCor1&position=NC_045512.2:29382-29447&complement_wuhCor1=0&hgt.revCmplDisp_wuhCor1=0", "UCSCview")	-5.01068181818	0.9966	0.622419361694	-8.05033089675	-4.28873181818	-0.721949999998	NA	0.890405339411	1.0	NA	1.0	0.890405339411	0.439393939394	0.317307692308	0.0	
NC_045512.2:14002-14034	-	14002	14034	11	Maximal	AUU	NearCognate	orf1ab			=hyperlink("https://data.broadinstitute.org/compbio1/cav.php?a=wuhCor1_c&i=NC_045512.2;14001;33;0&s=-&p=30&e=30&w=0&f=14002-14034-", "CodAlignView")	=hyperlink("http://genome.ucsc.edu/cgi-bin/hgTracks?db=wuhCor1&position=NC_045512.2:14002-14034&complement_wuhCor1=1&hgt.revCmplDisp_wuhCor1=1", "UCSCview")	-5.01883636364	1.0	0.818181818182	-6.13413333334	-8.39694545455	3.37810909091	NA	0.825118020511	1.0	NA	0.99266156601	0.825118020511	0.363636363636	0.916666666667	0.0	
NC_045512.2:12830-12934	-	12830	12934	35	NotMaximal	AGG	NearCognate	orf1ab			=hyperlink("https://data.broadinstitute.org/compbio1/cav.php?a=wuhCor1_c&i=NC_045512.2;12829;105;0&s=-&p=30&e=30&w=0&f=12830-12934-", "CodAlignView")	=hyperlink("http://genome.ucsc.edu/cgi-bin/hgTracks?db=wuhCor1&position=NC_045512.2:12830-12934&complement_wuhCor1=1&hgt.revCmplDisp_wuhCor1=1", "UCSCview")	-5.03255714286	1.0	0.685714285714	-7.33914583334	-9.74368	4.71112285714	NA	0.0174377340062	0.890405339411	NA	1.0	0.0174377340062	0.428571428571	0.0	0.742857142857	
NC_045512.2:27141-27188	-	27141	27188	16	Maximal	CUG	NearCognate	M			=hyperlink("https://data.broadinstitute.org/compbio1/cav.php?a=wuhCor1_c&i=NC_045512.2;27140;48;0&s=-&p=30&e=30&w=0&f=27141-27188-", "CodAlignView")	=hyperlink("http://genome.ucsc.edu/cgi-bin/hgTracks?db=wuhCor1&position=NC_045512.2:27141-27188&complement_wuhCor1=1&hgt.revCmplDisp_wuhCor1=1", "UCSCview")	-5.069125	1.0	0.708333333333	-7.15641176471	-9.42300625	4.35388125	NA	1.0	0.094488035162	NA	1.0	0.094488035162	0.416666666667	0.0	0.6875	
NC_045512.2:28920-28952	+	28920	28952	11	NotMaximal	AUG	Canonical	N			=hyperlink("https://data.broadinstitute.org/compbio1/cav.php?a=wuhCor1_c&i=NC_045512.2;28919;33;0&p=30&e=30&w=0&f=28920-28952", "CodAlignView")	=hyperlink("http://genome.ucsc.edu/cgi-bin/hgTracks?db=wuhCor1&position=NC_045512.2:28920-28952&complement_wuhCor1=0&hgt.revCmplDisp_wuhCor1=0", "UCSCview")	-5.09160909091	1.0	1.15151515152	-4.42166052632	-3.0707	-2.02090909091	0.0174377340062	0.979550708123	0.0174377340062	0.0174377340062	0.343053882468	0.0174377340062	0.484848484848	0.0	0.0	
NC_045512.2:11342-11422	-	11342	11422	27	NotMaximal	AUA	NearCognate	orf1ab			=hyperlink("https://data.broadinstitute.org/compbio1/cav.php?a=wuhCor1_c&i=NC_045512.2;11341;81;0&s=-&p=30&e=30&w=0&f=11342-11422-", "CodAlignView")	=hyperlink("http://genome.ucsc.edu/cgi-bin/hgTracks?db=wuhCor1&position=NC_045512.2:11342-11422&complement_wuhCor1=1&hgt.revCmplDisp_wuhCor1=1", "UCSCview")	-5.10702222222	1.0	0.938271604938	-5.44301052631	-12.7172037037	7.61018148148	NA	0.094488035162	1.0	NA	0.492915513593	0.094488035162	0.407407407407	0.321428571429	0.0	
NC_045512.2:24854-24886	-	24854	24886	11	NotMaximal	AUU	NearCognate	S			=hyperlink("https://data.broadinstitute.org/compbio1/cav.php?a=wuhCor1_c&i=NC_045512.2;24853;33;0&s=-&p=30&e=30&w=0&f=24854-24886-", "CodAlignView")	=hyperlink("http://genome.ucsc.edu/cgi-bin/hgTracks?db=wuhCor1&position=NC_045512.2:24854-24886&complement_wuhCor1=1&hgt.revCmplDisp_wuhCor1=1", "UCSCview")	-5.13044545455	1.0	1.15151515152	-4.45538684211	-16.3903	11.2598545455	NA	0.0174377340062	1.0	NA	0.866075207553	0.0174377340062	0.393939393939	0.0	0.909090909091	
NC_045512.2:13222-13281	+	13222	13281	20	NotMaximal	AUC	NearCognate	orf1ab			=hyperlink("https://data.broadinstitute.org/compbio1/cav.php?a=wuhCor1_c&i=NC_045512.2;13221;60;0&p=30&e=30&w=0&f=13222-13281", "CodAlignView")	=hyperlink("http://genome.ucsc.edu/cgi-bin/hgTracks?db=wuhCor1&position=NC_045512.2:13222-13281&complement_wuhCor1=0&hgt.revCmplDisp_wuhCor1=0", "UCSCview")	-5.16465	1.0	0.8	-6.4558125	-12.182895	7.018245	NA	1.0	0.364759889305	NA	0.282174833143	0.0174377340062	0.483333333333	0.576923076923	0.45	
NC_045512.2:28865-29005	-	28865	29005	47	NotMaximal	UUG	NearCognate	N			=hyperlink("https://data.broadinstitute.org/compbio1/cav.php?a=wuhCor1_c&i=NC_045512.2;28864;141;0&s=-&p=30&e=30&w=0&f=28865-29005-", "CodAlignView")	=hyperlink("http://genome.ucsc.edu/cgi-bin/hgTracks?db=wuhCor1&position=NC_045512.2:28865-29005&complement_wuhCor1=1&hgt.revCmplDisp_wuhCor1=1", "UCSCview")	-5.26424042553	0.9961	0.911218346581	-5.77714490197	-6.05243829787	0.788197872342	NA	0.99467686798	0.0174377340062	NA	1.0	0.0174377340062	0.510638297872	0.109557109557	0.0	
NC_045512.2:28587-28625	-	28587	28625	13	NotMaximal	CUG	NearCognate	N			=hyperlink("https://data.broadinstitute.org/compbio1/cav.php?a=wuhCor1_c&i=NC_045512.2;28586;39;0&s=-&p=30&e=30&w=0&f=28587-28625-", "CodAlignView")	=hyperlink("http://genome.ucsc.edu/cgi-bin/hgTracks?db=wuhCor1&position=NC_045512.2:28587-28625&complement_wuhCor1=1&hgt.revCmplDisp_wuhCor1=1", "UCSCview")	-5.26556153846	1.0	0.820512820513	-6.417403125	-5.42065384615	0.155092307694	NA	0.890405339411	1.0	NA	1.0	0.890405339411	0.487179487179	0.0	0.0	
NC_045512.2:11102-11164	-	11102	11164	21	Maximal	AUG	Canonical	orf1ab			=hyperlink("https://data.broadinstitute.org/compbio1/cav.php?a=wuhCor1_c&i=NC_045512.2;11101;63;0&s=-&p=30&e=30&w=0&f=11102-11164-", "CodAlignView")	=hyperlink("http://genome.ucsc.edu/cgi-bin/hgTracks?db=wuhCor1&position=NC_045512.2:11102-11164&complement_wuhCor1=1&hgt.revCmplDisp_wuhCor1=1", "UCSCview")	-5.32146666667	1.0	1.06349206349	-5.00376716418	-11.242052381	5.92058571428	0.778346084975	0.355660100928	0.966882630636	0.355660100928	1.0	0.355660100928	0.349206349206	0.0	0.0	
NC_045512.2:5-52	-	5	52	16	NotMaximal	AAG	NearCognate				=hyperlink("https://data.broadinstitute.org/compbio1/cav.php?a=wuhCor1_c&i=NC_045512.2;4;48;0&s=-&p=30&e=4&w=0&f=5-52-", "CodAlignView")	=hyperlink("http://genome.ucsc.edu/cgi-bin/hgTracks?db=wuhCor1&position=NC_045512.2:5-52&complement_wuhCor1=1&hgt.revCmplDisp_wuhCor1=1", "UCSCview")	-5.32516875	0.787	0.826009704409	-6.4468597906	-6.80480625	1.4796375	NA	0.0	0.482490639753	NA	0.843265505453	0.0	0.395833333333	0.685714285714	0.0	
NC_045512.2:29343-29447	+	29343	29447	35	NotMaximal	UUG	NearCognate	N			=hyperlink("https://data.broadinstitute.org/compbio1/cav.php?a=wuhCor1_c&i=NC_045512.2;29342;105;0&p=30&e=30&w=0&f=29343-29447", "CodAlignView")	=hyperlink("http://genome.ucsc.edu/cgi-bin/hgTracks?db=wuhCor1&position=NC_045512.2:29343-29447&complement_wuhCor1=0&hgt.revCmplDisp_wuhCor1=0", "UCSCview")	-5.32988571429	0.9979	0.51504455116	-10.3483974392	-4.32854	-1.00134571429	NA	0.890405339411	1.0	NA	1.0	0.890405339411	0.428571428571	0.42	0.0	
NC_045512.2:29403-29447	+	29403	29447	15	Maximal	AUG	Canonical	N			=hyperlink("https://data.broadinstitute.org/compbio1/cav.php?a=wuhCor1_c&i=NC_045512.2;29402;45;0&p=30&e=30&w=0&f=29403-29447", "CodAlignView")	=hyperlink("http://genome.ucsc.edu/cgi-bin/hgTracks?db=wuhCor1&position=NC_045512.2:29403-29447&complement_wuhCor1=0&hgt.revCmplDisp_wuhCor1=0", "UCSCview")	-5.33901333333	0.9951	0.779548397151	-6.84885422489	-4.55866666667	-0.780346666663	1.0	0.890405339411	1.0	0.890405339411	1.0	0.890405339411	0.444444444444	0.454545454545	0.0	
NC_045512.2:7429-7476	+	7429	7476	16	Maximal	AUC	NearCognate	orf1ab			=hyperlink("https://data.broadinstitute.org/compbio1/cav.php?a=wuhCor1_c&i=NC_045512.2;7428;48;0&p=30&e=30&w=0&f=7429-7476", "CodAlignView")	=hyperlink("http://genome.ucsc.edu/cgi-bin/hgTracks?db=wuhCor1&position=NC_045512.2:7429-7476&complement_wuhCor1=0&hgt.revCmplDisp_wuhCor1=0", "UCSCview")	-5.346775	1.0	1.27083333333	-4.20729836066	-17.64868125	12.30190625	NA	0.0	0.706439850236	NA	0.094488035162	0.0	0.3125	1.33333333333	0.0	
NC_045512.2:10586-10630	-	10586	10630	15	NotMaximal	UUG	NearCognate	orf1ab			=hyperlink("https://data.broadinstitute.org/compbio1/cav.php?a=wuhCor1_c&i=NC_045512.2;10585;45;0&s=-&p=30&e=30&w=0&f=10586-10630-", "CodAlignView")	=hyperlink("http://genome.ucsc.edu/cgi-bin/hgTracks?db=wuhCor1&position=NC_045512.2:10586-10630&complement_wuhCor1=1&hgt.revCmplDisp_wuhCor1=1", "UCSCview")	-5.34864666667	1.0	0.8	-6.68580833334	-12.3728866667	7.02424	NA	0.706439850236	1.0	NA	1.0	0.706439850236	0.4	0.0	0.0	
NC_045512.2:29346-29447	+	29346	29447	34	NotMaximal	ACG	NearCognate	N			=hyperlink("https://data.broadinstitute.org/compbio1/cav.php?a=wuhCor1_c&i=NC_045512.2;29345;102;0&p=30&e=30&w=0&f=29346-29447", "CodAlignView")	=hyperlink("http://genome.ucsc.edu/cgi-bin/hgTracks?db=wuhCor1&position=NC_045512.2:29346-29447&complement_wuhCor1=0&hgt.revCmplDisp_wuhCor1=0", "UCSCview")	-5.36002647059	0.9978	0.530192920312	-10.1095775995	-4.49181176471	-0.868214705884	NA	0.890405339411	1.0	NA	1.0	0.890405339411	0.43137254902	0.429473684211	0.0	
NC_045512.2:375-422	+	375	422	16	NotMaximal	AGG	NearCognate	orf1ab			=hyperlink("https://data.broadinstitute.org/compbio1/cav.php?a=wuhCor1_c&i=NC_045512.2;374;48;0&p=30&e=30&w=0&f=375-422", "CodAlignView")	=hyperlink("http://genome.ucsc.edu/cgi-bin/hgTracks?db=wuhCor1&position=NC_045512.2:375-422&complement_wuhCor1=0&hgt.revCmplDisp_wuhCor1=0", "UCSCview")	-5.37466875	1.0	1.29166666667	-4.16103387097	-3.8594125	-1.51525625	NA	0.681933908514	0.44924304086	NA	1.0	0.44924304086	0.458333333333	0.4	0.0	
NC_045512.2:26450-26488	-	26450	26488	13	NotMaximal	AUA	NearCognate	E			=hyperlink("https://data.broadinstitute.org/compbio1/cav.php?a=wuhCor1_c&i=NC_045512.2;26449;39;0&s=-&p=30&e=30&w=0&f=26450-26488-", "CodAlignView")	=hyperlink("http://genome.ucsc.edu/cgi-bin/hgTracks?db=wuhCor1&position=NC_045512.2:26450-26488&complement_wuhCor1=1&hgt.revCmplDisp_wuhCor1=1", "UCSCview")	-5.37723076923	0.9667	0.435897435897	-12.336	-8.84928461538	3.47205384615	NA	0.094488035162	0.094488035162	NA	0.094488035162	0.094488035162	0.333333333333	0.928571428571	0.0	
NC_045512.2:19477-19527	-	19477	19527	17	NotMaximal	AUC	NearCognate	orf1ab			=hyperlink("https://data.broadinstitute.org/compbio1/cav.php?a=wuhCor1_c&i=NC_045512.2;19476;51;0&s=-&p=30&e=30&w=0&f=19477-19527-", "CodAlignView")	=hyperlink("http://genome.ucsc.edu/cgi-bin/hgTracks?db=wuhCor1&position=NC_045512.2:19477-19527&complement_wuhCor1=1&hgt.revCmplDisp_wuhCor1=1", "UCSCview")	-5.39077058824	1.0	1.21568627451	-4.43434354839	-17.9134176471	12.5226470588	NA	0.589750936025	0.384258505616	NA	1.0	0.319540940908	0.43137254902	0.455357142857	0.0	
NC_045512.2:11342-11440	-	11342	11440	33	Maximal	AUU	NearCognate	orf1ab			=hyperlink("https://data.broadinstitute.org/compbio1/cav.php?a=wuhCor1_c&i=NC_045512.2;11341;99;0&s=-&p=30&e=30&w=0&f=11342-11440-", "CodAlignView")	=hyperlink("http://genome.ucsc.edu/cgi-bin/hgTracks?db=wuhCor1&position=NC_045512.2:11342-11440&complement_wuhCor1=1&hgt.revCmplDisp_wuhCor1=1", "UCSCview")	-5.4020030303	1.0	0.868686868687	-6.21858488372	-13.1867515152	7.78474848485	NA	0.094488035162	1.0	NA	1.0	0.094488035162	0.363636363636	0.34375	0.0	
NC_045512.2:70-111	+	70	111	14	Maximal	ACG	NearCognate				=hyperlink("https://data.broadinstitute.org/compbio1/cav.php?a=wuhCor1_c&i=NC_045512.2;69;42;0&p=30&e=30&w=0&f=70-111", "CodAlignView")	=hyperlink("http://genome.ucsc.edu/cgi-bin/hgTracks?db=wuhCor1&position=NC_045512.2:70-111&complement_wuhCor1=0&hgt.revCmplDisp_wuhCor1=0", "UCSCview")	-5.41380714286	0.9521	0.590912708815	-9.16177137858	-6.10347857143	0.689671428569	NA	0.685248250041	0.834966628683	NA	0.860260459059	0.629295132671	0.47619047619	0.84	0.0	
NC_045512.2:12219-12290	+	12219	12290	24	Maximal	AUG	Canonical	orf1ab			=hyperlink("https://data.broadinstitute.org/compbio1/cav.php?a=wuhCor1_c&i=NC_045512.2;12218;72;0&p=30&e=30&w=0&f=12219-12290", "CodAlignView")	=hyperlink("http://genome.ucsc.edu/cgi-bin/hgTracks?db=wuhCor1&position=NC_045512.2:12219-12290&complement_wuhCor1=0&hgt.revCmplDisp_wuhCor1=0", "UCSCview")	-5.41458333333	1.0	0.486111111111	-11.1385714286	-5.44410416667	0.0295208333367	1.0	1.0	0.88406641706	0.88406641706	1.0	0.88406641706	0.430555555556	0.631578947368	0.694444444444	
NC_045512.2:28865-28963	-	28865	28963	33	NotMaximal	AAG	NearCognate	N			=hyperlink("https://data.broadinstitute.org/compbio1/cav.php?a=wuhCor1_c&i=NC_045512.2;28864;99;0&s=-&p=30&e=30&w=0&f=28865-28963-", "CodAlignView")	=hyperlink("http://genome.ucsc.edu/cgi-bin/hgTracks?db=wuhCor1&position=NC_045512.2:28865-28963&complement_wuhCor1=1&hgt.revCmplDisp_wuhCor1=1", "UCSCview")	-5.42288484848	0.9973	1.02409524742	-5.29529344282	-5.89456969697	0.47168484849	NA	0.99467686798	0.0174377340062	NA	0.752352270877	0.0174377340062	0.535353535354	0.14224137931	0.0	
NC_045512.2:13301-13441	-	13301	13441	47	Maximal	CUG	NearCognate	orf1ab			=hyperlink("https://data.broadinstitute.org/compbio1/cav.php?a=wuhCor1_c&i=NC_045512.2;13300;141;0&s=-&p=30&e=30&w=0&f=13301-13441-", "CodAlignView")	=hyperlink("http://genome.ucsc.edu/cgi-bin/hgTracks?db=wuhCor1&position=NC_045512.2:13301-13441&complement_wuhCor1=1&hgt.revCmplDisp_wuhCor1=1", "UCSCview")	-5.42788510638	1.0	0.58865248227	-9.22086506024	-8.44805106383	3.02016595745	NA	0.0174377340062	1.0	NA	1.0	0.0174377340062	0.432624113475	0.60775862069	0.893617021277	
NC_045512.2:7432-7476	+	7432	7476	15	NotMaximal	AUU	NearCognate	orf1ab			=hyperlink("https://data.broadinstitute.org/compbio1/cav.php?a=wuhCor1_c&i=NC_045512.2;7431;45;0&p=30&e=30&w=0&f=7432-7476", "CodAlignView")	=hyperlink("http://genome.ucsc.edu/cgi-bin/hgTracks?db=wuhCor1&position=NC_045512.2:7432-7476&complement_wuhCor1=0&hgt.revCmplDisp_wuhCor1=0", "UCSCview")	-5.43433333333	1.0	1.2	-4.52861111111	-18.79796	13.3636266667	NA	0.0	0.706439850236	NA	0.254738727006	0.0	0.311111111111	1.875	0.0	
NC_045512.2:28865-28999	-	28865	28999	45	NotMaximal	UUG	NearCognate	N			=hyperlink("https://data.broadinstitute.org/compbio1/cav.php?a=wuhCor1_c&i=NC_045512.2;28864;135;0&s=-&p=30&e=30&w=0&f=28865-28999-", "CodAlignView")	=hyperlink("http://genome.ucsc.edu/cgi-bin/hgTracks?db=wuhCor1&position=NC_045512.2:28865-28999&complement_wuhCor1=1&hgt.revCmplDisp_wuhCor1=1", "UCSCview")	-5.44799111111	0.996	0.892457680504	-6.10448117611	-6.05147111111	0.603480000001	NA	0.99467686798	0.0174377340062	NA	0.99225459873	0.0174377340062	0.503703703704	0.117698343505	0.0	
NC_045512.2:29606-29650	-	29606	29650	15	NotMaximal	AUC	NearCognate	ORF10			=hyperlink("https://data.broadinstitute.org/compbio1/cav.php?a=wuhCor1_c&i=NC_045512.2;29605;45;0&s=-&p=30&e=30&w=0&f=29606-29650-", "CodAlignView")	=hyperlink("http://genome.ucsc.edu/cgi-bin/hgTracks?db=wuhCor1&position=NC_045512.2:29606-29650&complement_wuhCor1=1&hgt.revCmplDisp_wuhCor1=1", "UCSCview")	-5.45080666667	0.98	0.317467700258	-17.169641706	-4.56989333333	-0.880913333337	NA	0.979977209832	0.979977209832	NA	0.390053719681	0.390053719681	0.377777777778	0.625	0.0	
NC_045512.2:387-422	+	387	422	12	NotMaximal	AGG	NearCognate	orf1ab			=hyperlink("https://data.broadinstitute.org/compbio1/cav.php?a=wuhCor1_c&i=NC_045512.2;386;36;0&p=30&e=30&w=0&f=387-422", "CodAlignView")	=hyperlink("http://genome.ucsc.edu/cgi-bin/hgTracks?db=wuhCor1&position=NC_045512.2:387-422&complement_wuhCor1=0&hgt.revCmplDisp_wuhCor1=0", "UCSCview")	-5.46818333333	1.0	1.08333333333	-5.04755384615	-5.88020833333	0.412025000003	NA	0.681933908514	0.574308969559	NA	1.0	0.574308969559	0.472222222222	0.5	0.0	
NC_045512.2:27038-27088	+	27038	27088	17	Maximal	AUC	NearCognate	M			=hyperlink("https://data.broadinstitute.org/compbio1/cav.php?a=wuhCor1_c&i=NC_045512.2;27037;51;0&p=30&e=30&w=0&f=27038-27088", "CodAlignView")	=hyperlink("http://genome.ucsc.edu/cgi-bin/hgTracks?db=wuhCor1&position=NC_045512.2:27038-27088&complement_wuhCor1=0&hgt.revCmplDisp_wuhCor1=0", "UCSCview")	-5.49229411765	0.9999	0.529411764706	-10.3743333333	-4.11608235294	-1.37621176471	NA	0.957919583266	0.992000651148	NA	0.994344782679	0.944265017093	0.470588235294	1.42657342657	0.882352941176	
NC_045512.2:26450-26485	-	26450	26485	12	NotMaximal	AUA	NearCognate	E			=hyperlink("https://data.broadinstitute.org/compbio1/cav.php?a=wuhCor1_c&i=NC_045512.2;26449;36;0&s=-&p=30&e=30&w=0&f=26450-26485-", "CodAlignView")	=hyperlink("http://genome.ucsc.edu/cgi-bin/hgTracks?db=wuhCor1&position=NC_045512.2:26450-26485&complement_wuhCor1=1&hgt.revCmplDisp_wuhCor1=1", "UCSCview")	-5.50109166667	0.9952	0.472222222222	-11.6493705882	-9.44929166667	3.9482	NA	0.094488035162	0.890405339411	NA	0.868774214553	0.094488035162	0.361111111111	0.857142857143	0.0	
NC_045512.2:28865-28990	-	28865	28990	42	NotMaximal	UUG	NearCognate	N			=hyperlink("https://data.broadinstitute.org/compbio1/cav.php?a=wuhCor1_c&i=NC_045512.2;28864;126;0&s=-&p=30&e=30&w=0&f=28865-28990-", "CodAlignView")	=hyperlink("http://genome.ucsc.edu/cgi-bin/hgTracks?db=wuhCor1&position=NC_045512.2:28865-28990&complement_wuhCor1=1&hgt.revCmplDisp_wuhCor1=1", "UCSCview")	-5.50500952381	0.9957	0.916522118	-6.00641208291	-6.57251190476	1.06750238095	NA	0.99467686798	0.0174377340062	NA	0.906788214228	0.0174377340062	0.515873015873	0.121621621622	0.0	
NC_045512.2:13708-13779	-	13708	13779	24	Maximal	AUG	Canonical	orf1ab			=hyperlink("https://data.broadinstitute.org/compbio1/cav.php?a=wuhCor1_c&i=NC_045512.2;13707;72;0&s=-&p=30&e=30&w=0&f=13708-13779-", "CodAlignView")	=hyperlink("http://genome.ucsc.edu/cgi-bin/hgTracks?db=wuhCor1&position=NC_045512.2:13708-13779&complement_wuhCor1=1&hgt.revCmplDisp_wuhCor1=1", "UCSCview")	-5.51311666667	1.0	0.875	-6.30070476191	-10.190525	4.67740833333	0.838137717727	0.452648543057	1.0	0.364759889305	1.0	0.452648543057	0.388888888889	0.369230769231	0.541666666667	
NC_045512.2:21556-21597	+	21556	21597	14	Maximal	ACG	NearCognate	S			=hyperlink("https://data.broadinstitute.org/compbio1/cav.php?a=wuhCor1_c&i=NC_045512.2;21555;42;0&p=30&e=30&w=0&f=21556-21597", "CodAlignView")	=hyperlink("http://genome.ucsc.edu/cgi-bin/hgTracks?db=wuhCor1&position=NC_045512.2:21556-21597&complement_wuhCor1=0&hgt.revCmplDisp_wuhCor1=0", "UCSCview")	-5.51431428571	0.992	5.81006295822	-0.949097165619	-16.5534357143	11.0391214286	NA	0.0174377340062	0.932629008628	NA	0.970284877096	0.0174377340062	0.333333333333	0.875	0.0	
NC_045512.2:20767-20814	-	20767	20814	16	NotMaximal	UUG	NearCognate	orf1ab			=hyperlink("https://data.broadinstitute.org/compbio1/cav.php?a=wuhCor1_c&i=NC_045512.2;20766;48;0&s=-&p=30&e=30&w=0&f=20767-20814-", "CodAlignView")	=hyperlink("http://genome.ucsc.edu/cgi-bin/hgTracks?db=wuhCor1&position=NC_045512.2:20767-20814&complement_wuhCor1=1&hgt.revCmplDisp_wuhCor1=1", "UCSCview")	-5.517375	1.0	0.645833333333	-8.54303225806	-10.92135	5.403975	NA	0.364759889305	1.0	NA	1.0	0.364759889305	0.354166666667	0.666666666667	0.0	
NC_045512.2:26925-26972	-	26925	26972	16	NotMaximal	ACG	NearCognate	M			=hyperlink("https://data.broadinstitute.org/compbio1/cav.php?a=wuhCor1_c&i=NC_045512.2;26924;48;0&s=-&p=30&e=30&w=0&f=26925-26972-", "CodAlignView")	=hyperlink("http://genome.ucsc.edu/cgi-bin/hgTracks?db=wuhCor1&position=NC_045512.2:26925-26972&complement_wuhCor1=1&hgt.revCmplDisp_wuhCor1=1", "UCSCview")	-5.53075	1.0	1.02083333333	-5.41787755102	-11.57924375	6.04849375	NA	0.094488035162	0.869956047534	NA	0.477942373433	0.094488035162	0.479166666667	1.47692307692	0.0	
NC_045512.2:14062-14145	-	14062	14145	28	NotMaximal	AUC	NearCognate	orf1ab			=hyperlink("https://data.broadinstitute.org/compbio1/cav.php?a=wuhCor1_c&i=NC_045512.2;14061;84;0&s=-&p=30&e=30&w=0&f=14062-14145-", "CodAlignView")	=hyperlink("http://genome.ucsc.edu/cgi-bin/hgTracks?db=wuhCor1&position=NC_045512.2:14062-14145&complement_wuhCor1=1&hgt.revCmplDisp_wuhCor1=1", "UCSCview")	-5.53268571429	1.0	1.13095238095	-4.89205894737	-15.1262821429	9.59359642857	NA	0.706439850236	0.873410385805	NA	0.993911769494	0.683356666124	0.404761904762	0.6	0.0	
NC_045512.2:14062-14112	-	14062	14112	17	NotMaximal	UUG	NearCognate	orf1ab			=hyperlink("https://data.broadinstitute.org/compbio1/cav.php?a=wuhCor1_c&i=NC_045512.2;14061;51;0&s=-&p=30&e=30&w=0&f=14062-14112-", "CodAlignView")	=hyperlink("http://genome.ucsc.edu/cgi-bin/hgTracks?db=wuhCor1&position=NC_045512.2:14062-14112&complement_wuhCor1=1&hgt.revCmplDisp_wuhCor1=1", "UCSCview")	-5.53651764706	1.0	1.19607843137	-4.62889180328	-17.9189058824	12.3823882353	NA	0.706439850236	0.873410385805	NA	1.0	0.68944489663	0.333333333333	0.728571428571	0.0	
NC_045512.2:28865-28996	-	28865	28996	44	NotMaximal	UUG	NearCognate	N			=hyperlink("https://data.broadinstitute.org/compbio1/cav.php?a=wuhCor1_c&i=NC_045512.2;28864;132;0&s=-&p=30&e=30&w=0&f=28865-28996-", "CodAlignView")	=hyperlink("http://genome.ucsc.edu/cgi-bin/hgTracks?db=wuhCor1&position=NC_045512.2:28865-28996&complement_wuhCor1=1&hgt.revCmplDisp_wuhCor1=1", "UCSCview")	-5.53803863636	0.9959	0.890013536879	-6.22242067888	-6.21393181818	0.675893181822	NA	0.99467686798	0.0174377340062	NA	1.0	0.0174377340062	0.507575757576	0.118918918919	0.0	
NC_045512.2:12830-12946	-	12830	12946	39	Maximal	AUA	NearCognate	orf1ab			=hyperlink("https://data.broadinstitute.org/compbio1/cav.php?a=wuhCor1_c&i=NC_045512.2;12829;117;0&s=-&p=30&e=30&w=0&f=12830-12946-", "CodAlignView")	=hyperlink("http://genome.ucsc.edu/cgi-bin/hgTracks?db=wuhCor1&position=NC_045512.2:12830-12946&complement_wuhCor1=1&hgt.revCmplDisp_wuhCor1=1", "UCSCview")	-5.56814615385	1.0	0.683760683761	-8.14341375001	-9.39577948718	3.82763333333	NA	0.0174377340062	0.890405339411	NA	0.328728634218	0.0174377340062	0.410256410256	0.0	0.717948717949	
NC_045512.2:9242-9289	-	9242	9289	16	NotMaximal	AUU	NearCognate	orf1ab			=hyperlink("https://data.broadinstitute.org/compbio1/cav.php?a=wuhCor1_c&i=NC_045512.2;9241;48;0&s=-&p=30&e=30&w=0&f=9242-9289-", "CodAlignView")	=hyperlink("http://genome.ucsc.edu/cgi-bin/hgTracks?db=wuhCor1&position=NC_045512.2:9242-9289&complement_wuhCor1=1&hgt.revCmplDisp_wuhCor1=1", "UCSCview")	-5.57224375	1.0	1.22916666667	-4.53335084746	-13.23581875	7.663575	NA	0.890405339411	0.694598730262	NA	0.958499104672	0.585004069673	0.395833333333	0.0	0.0	
NC_045512.2:27946-27987	+	27946	27987	14	NotMaximal	AAG	NearCognate	ORF8			=hyperlink("https://data.broadinstitute.org/compbio1/cav.php?a=wuhCor1_c&i=NC_045512.2;27945;42;0&p=30&e=30&w=0&f=27946-27987", "CodAlignView")	=hyperlink("http://genome.ucsc.edu/cgi-bin/hgTracks?db=wuhCor1&position=NC_045512.2:27946-27987&complement_wuhCor1=0&hgt.revCmplDisp_wuhCor1=0", "UCSCview")	-5.58277142857	0.6899	5.19389883922	-1.07487103646	-8.86107857143	3.27830714286	NA	0.094488035162	0.950652775517	NA	0.642025069184	0.094488035162	0.333333333333	0.0	0.0	
NC_045512.2:11501-11560	-	11501	11560	20	NotMaximal	AUA	NearCognate	orf1ab			=hyperlink("https://data.broadinstitute.org/compbio1/cav.php?a=wuhCor1_c&i=NC_045512.2;11500;60;0&s=-&p=30&e=30&w=0&f=11501-11560-", "CodAlignView")	=hyperlink("http://genome.ucsc.edu/cgi-bin/hgTracks?db=wuhCor1&position=NC_045512.2:11501-11560&complement_wuhCor1=1&hgt.revCmplDisp_wuhCor1=1", "UCSCview")	-5.607155	1.0	0.533333333333	-10.513415625	-10.560445	4.95329	NA	0.493628520267	0.094488035162	NA	1.0	0.085388246785	0.366666666667	0.0	0.95	
NC_045512.2:11342-11434	-	11342	11434	31	NotMaximal	AUA	NearCognate	orf1ab			=hyperlink("https://data.broadinstitute.org/compbio1/cav.php?a=wuhCor1_c&i=NC_045512.2;11341;93;0&s=-&p=30&e=30&w=0&f=11342-11434-", "CodAlignView")	=hyperlink("http://genome.ucsc.edu/cgi-bin/hgTracks?db=wuhCor1&position=NC_045512.2:11342-11434&complement_wuhCor1=1&hgt.revCmplDisp_wuhCor1=1", "UCSCview")	-5.63060322581	1.0	0.913978494624	-6.16054235295	-13.7530193548	8.12241612903	NA	0.094488035162	1.0	NA	0.99467686798	0.094488035162	0.365591397849	0.352272727273	0.0	
NC_045512.2:28409-28465	-	28409	28465	19	NotMaximal	AAG	NearCognate	N			=hyperlink("https://data.broadinstitute.org/compbio1/cav.php?a=wuhCor1_c&i=NC_045512.2;28408;57;0&s=-&p=30&e=30&w=0&f=28409-28465-", "CodAlignView")	=hyperlink("http://genome.ucsc.edu/cgi-bin/hgTracks?db=wuhCor1&position=NC_045512.2:28409-28465&complement_wuhCor1=1&hgt.revCmplDisp_wuhCor1=1", "UCSCview")	-5.6379	1.0	0.543859649123	-10.3664612903	-4.78315789474	-0.854742105263	NA	0.706439850236	1.0	NA	0.649770470454	0.649770470454	0.491228070175	0.633333333333	0.0	
NC_045512.2:11342-11431	-	11342	11431	30	NotMaximal	AUA	NearCognate	orf1ab			=hyperlink("https://data.broadinstitute.org/compbio1/cav.php?a=wuhCor1_c&i=NC_045512.2;11341;90;0&s=-&p=30&e=30&w=0&f=11342-11431-", "CodAlignView")	=hyperlink("http://genome.ucsc.edu/cgi-bin/hgTracks?db=wuhCor1&position=NC_045512.2:11342-11431&complement_wuhCor1=1&hgt.revCmplDisp_wuhCor1=1", "UCSCview")	-5.64897666667	1.0	0.933333333333	-6.052475	-13.2508033333	7.60182666666	NA	0.094488035162	1.0	NA	0.565886374735	0.094488035162	0.377777777778	0.340909090909	0.0	
NC_045512.2:29606-29644	-	29606	29644	13	NotMaximal	UUG	NearCognate	ORF10			=hyperlink("https://data.broadinstitute.org/compbio1/cav.php?a=wuhCor1_c&i=NC_045512.2;29605;39;0&s=-&p=30&e=30&w=0&f=29606-29644-", "CodAlignView")	=hyperlink("http://genome.ucsc.edu/cgi-bin/hgTracks?db=wuhCor1&position=NC_045512.2:29606-29644&complement_wuhCor1=1&hgt.revCmplDisp_wuhCor1=1", "UCSCview")	-5.65919230769	0.98	0.313979044212	-18.0241083347	-4.42081538462	-1.23837692307	NA	0.979977209832	0.979977209832	NA	0.979977209832	0.979977209832	0.384615384615	0.722222222222	0.0	
NC_045512.2:28865-28993	-	28865	28993	43	NotMaximal	UUG	NearCognate	N			=hyperlink("https://data.broadinstitute.org/compbio1/cav.php?a=wuhCor1_c&i=NC_045512.2;28864;129;0&s=-&p=30&e=30&w=0&f=28865-28993-", "CodAlignView")	=hyperlink("http://genome.ucsc.edu/cgi-bin/hgTracks?db=wuhCor1&position=NC_045512.2:28865-28993&complement_wuhCor1=1&hgt.revCmplDisp_wuhCor1=1", "UCSCview")	-5.66113953488	0.9958	0.902959588124	-6.26953809377	-6.35385581395	0.692716279073	NA	0.99467686798	0.0174377340062	NA	0.912111346248	0.0174377340062	0.511627906977	0.120223671948	0.0	
NC_045512.2:13301-13438	-	13301	13438	46	NotMaximal	AAG	NearCognate	orf1ab			=hyperlink("https://data.broadinstitute.org/compbio1/cav.php?a=wuhCor1_c&i=NC_045512.2;13300;138;0&s=-&p=30&e=30&w=0&f=13301-13438-", "CodAlignView")	=hyperlink("http://genome.ucsc.edu/cgi-bin/hgTracks?db=wuhCor1&position=NC_045512.2:13301-13438&complement_wuhCor1=1&hgt.revCmplDisp_wuhCor1=1", "UCSCview")	-5.67391521739	1.0	0.586956521739	-9.66667037037	-8.5166	2.84268478261	NA	0.0174377340062	1.0	NA	0.0174377340062	0.0174377340062	0.427536231884	0.635944700461	0.891304347826	
NC_045512.2:28613-28642	-	28613	28642	10	NotMaximal	AUA	NearCognate	N			=hyperlink("https://data.broadinstitute.org/compbio1/cav.php?a=wuhCor1_c&i=NC_045512.2;28612;30;0&s=-&p=30&e=30&w=0&f=28613-28642-", "CodAlignView")	=hyperlink("http://genome.ucsc.edu/cgi-bin/hgTracks?db=wuhCor1&position=NC_045512.2:28613-28642&complement_wuhCor1=1&hgt.revCmplDisp_wuhCor1=1", "UCSCview")	-5.7301	1.0	0.6	-9.55016666667	-5.03551	-0.69459	NA	0.993911769494	0.094488035162	NA	0.730206739378	0.0883998046557	0.566666666667	0.0	0.0	
NC_045512.2:6366-6395	+	6366	6395	10	NotMaximal	AGG	NearCognate	orf1ab			=hyperlink("https://data.broadinstitute.org/compbio1/cav.php?a=wuhCor1_c&i=NC_045512.2;6365;30;0&p=30&e=30&w=0&f=6366-6395", "CodAlignView")	=hyperlink("http://genome.ucsc.edu/cgi-bin/hgTracks?db=wuhCor1&position=NC_045512.2:6366-6395&complement_wuhCor1=0&hgt.revCmplDisp_wuhCor1=0", "UCSCview")	-5.74257	0.9813	0.577465832355	-9.94443251575	-3.21596	-2.52661	NA	0.094488035162	1.0	NA	0.975288946769	0.094488035162	0.466666666667	0.666666666667	1.0	
NC_045512.2:14062-14136	-	14062	14136	25	NotMaximal	AGG	NearCognate	orf1ab			=hyperlink("https://data.broadinstitute.org/compbio1/cav.php?a=wuhCor1_c&i=NC_045512.2;14061;75;0&s=-&p=30&e=30&w=0&f=14062-14136-", "CodAlignView")	=hyperlink("http://genome.ucsc.edu/cgi-bin/hgTracks?db=wuhCor1&position=NC_045512.2:14062-14136&complement_wuhCor1=1&hgt.revCmplDisp_wuhCor1=1", "UCSCview")	-5.750864	1.0	1.18666666667	-4.84623370787	-14.366596	8.615732	NA	0.706439850236	0.873410385805	NA	0.890405339411	0.68944489663	0.413333333333	0.63025210084	0.0	
NC_045512.2:29420-29479	-	29420	29479	20	NotMaximal	AUC	NearCognate	N			=hyperlink("https://data.broadinstitute.org/compbio1/cav.php?a=wuhCor1_c&i=NC_045512.2;29419;60;0&s=-&p=30&e=30&w=0&f=29420-29479-", "CodAlignView")	=hyperlink("http://genome.ucsc.edu/cgi-bin/hgTracks?db=wuhCor1&position=NC_045512.2:29420-29479&complement_wuhCor1=1&hgt.revCmplDisp_wuhCor1=1", "UCSCview")	-5.77417	0.9963	0.80132796453	-7.20575127237	-9.08027	3.3061	NA	0.680192088556	0.706439850236	NA	0.965606381247	0.645798469803	0.466666666667	0.30612244898	0.0	
NC_045512.2:28409-28483	-	28409	28483	25	NotMaximal	UUG	NearCognate	N			=hyperlink("https://data.broadinstitute.org/compbio1/cav.php?a=wuhCor1_c&i=NC_045512.2;28408;75;0&s=-&p=30&e=30&w=0&f=28409-28483-", "CodAlignView")	=hyperlink("http://genome.ucsc.edu/cgi-bin/hgTracks?db=wuhCor1&position=NC_045512.2:28409-28483&complement_wuhCor1=1&hgt.revCmplDisp_wuhCor1=1", "UCSCview")	-5.776256	1.0	0.666666666667	-8.664384	-6.266	0.489744	NA	0.706439850236	1.0	NA	1.0	0.706439850236	0.48	0.752508361204	0.0	
NC_045512.2:14995-15096	-	14995	15096	34	NotMaximal	AUU	NearCognate	orf1ab			=hyperlink("https://data.broadinstitute.org/compbio1/cav.php?a=wuhCor1_c&i=NC_045512.2;14994;102;0&s=-&p=30&e=30&w=0&f=14995-15096-", "CodAlignView")	=hyperlink("http://genome.ucsc.edu/cgi-bin/hgTracks?db=wuhCor1&position=NC_045512.2:14995-15096&complement_wuhCor1=1&hgt.revCmplDisp_wuhCor1=1", "UCSCview")	-5.79432647059	1.0	0.598039215686	-9.68887377049	-10.5583411765	4.76401470588	NA	0.912111346248	0.890405339411	NA	1.0	0.706439850236	0.333333333333	0.708333333333	0.294117647059	
NC_045512.2:29420-29458	-	29420	29458	13	NotMaximal	AAG	NearCognate	N			=hyperlink("https://data.broadinstitute.org/compbio1/cav.php?a=wuhCor1_c&i=NC_045512.2;29419;39;0&s=-&p=30&e=30&w=0&f=29420-29458-", "CodAlignView")	=hyperlink("http://genome.ucsc.edu/cgi-bin/hgTracks?db=wuhCor1&position=NC_045512.2:29420-29458&complement_wuhCor1=1&hgt.revCmplDisp_wuhCor1=1", "UCSCview")	-5.80817692308	0.9943	0.822555842866	-7.06113387128	-8.45667692308	2.6485	NA	0.680192088556	0.706439850236	NA	0.618352596451	0.604466872863	0.461538461538	0.4875	0.0	
NC_045512.2:28865-28945	-	28865	28945	27	NotMaximal	AAG	NearCognate	N			=hyperlink("https://data.broadinstitute.org/compbio1/cav.php?a=wuhCor1_c&i=NC_045512.2;28864;81;0&s=-&p=30&e=30&w=0&f=28865-28945-", "CodAlignView")	=hyperlink("http://genome.ucsc.edu/cgi-bin/hgTracks?db=wuhCor1&position=NC_045512.2:28865-28945&complement_wuhCor1=1&hgt.revCmplDisp_wuhCor1=1", "UCSCview")	-5.84065555556	0.9967	0.95537567277	-6.11346480974	-6.36540740741	0.524751851847	NA	0.99467686798	0.0174377340062	NA	0.0174377340062	0.0174377340062	0.555555555556	0.162	0.0	
NC_045512.2:28449-28574	+	28449	28574	42	NotMaximal	AUG	Canonical	N			=hyperlink("https://data.broadinstitute.org/compbio1/cav.php?a=wuhCor1_c&i=NC_045512.2;28448;126;0&p=30&e=30&w=0&f=28449-28574", "CodAlignView")	=hyperlink("http://genome.ucsc.edu/cgi-bin/hgTracks?db=wuhCor1&position=NC_045512.2:28449-28574&complement_wuhCor1=0&hgt.revCmplDisp_wuhCor1=0", "UCSCview")	-5.8422547619	1.0	0.793650793651	-7.36124099999	-4.35866190476	-1.48359285714	0.993661077649	1.0	1.0	0.993661077649	1.0	1.0	0.468253968254	0.868965517241	0.238095238095	
NC_045512.2:29420-29461	-	29420	29461	14	NotMaximal	AGG	NearCognate	N			=hyperlink("https://data.broadinstitute.org/compbio1/cav.php?a=wuhCor1_c&i=NC_045512.2;29419;42;0&s=-&p=30&e=30&w=0&f=29420-29461-", "CodAlignView")	=hyperlink("http://genome.ucsc.edu/cgi-bin/hgTracks?db=wuhCor1&position=NC_045512.2:29420-29461&complement_wuhCor1=1&hgt.revCmplDisp_wuhCor1=1", "UCSCview")	-5.84489285714	0.9947	0.76380185409	-7.65236798764	-9.5288	3.68390714286	NA	0.680192088556	0.706439850236	NA	1.0	0.680192088556	0.47619047619	0.4375	0.0	
NC_045512.2:29420-29497	-	29420	29497	26	NotMaximal	UUG	NearCognate	N			=hyperlink("https://data.broadinstitute.org/compbio1/cav.php?a=wuhCor1_c&i=NC_045512.2;29419;78;0&s=-&p=30&e=30&w=0&f=29420-29497-", "CodAlignView")	=hyperlink("http://genome.ucsc.edu/cgi-bin/hgTracks?db=wuhCor1&position=NC_045512.2:29420-29497&complement_wuhCor1=1&hgt.revCmplDisp_wuhCor1=1", "UCSCview")	-5.84783076923	0.9972	0.731790741946	-7.99112428463	-9.16583846154	3.31800769231	NA	0.680192088556	0.706439850236	NA	1.0	0.680192088556	0.435897435897	0.273684210526	0.0	
NC_045512.2:29340-29447	+	29340	29447	36	NotMaximal	AUA	NearCognate	N			=hyperlink("https://data.broadinstitute.org/compbio1/cav.php?a=wuhCor1_c&i=NC_045512.2;29339;108;0&p=30&e=30&w=0&f=29340-29447", "CodAlignView")	=hyperlink("http://genome.ucsc.edu/cgi-bin/hgTracks?db=wuhCor1&position=NC_045512.2:29340-29447&complement_wuhCor1=0&hgt.revCmplDisp_wuhCor1=0", "UCSCview")	-5.85838611111	0.998	0.52851553585	-11.0846053025	-4.298075	-1.56031111111	NA	0.890405339411	1.0	NA	0.260866026371	0.260866026371	0.416666666667	0.432	0.0	
NC_045512.2:26925-26966	-	26925	26966	14	NotMaximal	AUG	Canonical	M			=hyperlink("https://data.broadinstitute.org/compbio1/cav.php?a=wuhCor1_c&i=NC_045512.2;26924;42;0&s=-&p=30&e=30&w=0&f=26925-26966-", "CodAlignView")	=hyperlink("http://genome.ucsc.edu/cgi-bin/hgTracks?db=wuhCor1&position=NC_045512.2:26925-26966&complement_wuhCor1=1&hgt.revCmplDisp_wuhCor1=1", "UCSCview")	-5.86197857143	1.0	0.785714285714	-7.4607	-11.5151714286	5.65319285714	0.276656356829	0.094488035162	0.890405339411	0.094488035162	0.890405339411	0.094488035162	0.47619047619	1.3125	0.0	
NC_045512.2:29420-29476	-	29420	29476	19	NotMaximal	AUC	NearCognate	N			=hyperlink("https://data.broadinstitute.org/compbio1/cav.php?a=wuhCor1_c&i=NC_045512.2;29419;57;0&s=-&p=30&e=30&w=0&f=29420-29476-", "CodAlignView")	=hyperlink("http://genome.ucsc.edu/cgi-bin/hgTracks?db=wuhCor1&position=NC_045512.2:29420-29476&complement_wuhCor1=1&hgt.revCmplDisp_wuhCor1=1", "UCSCview")	-5.90235789474	0.9961	0.808415401259	-7.3011447896	-9.89235263158	3.98999473684	NA	0.680192088556	0.706439850236	NA	1.0	0.680192088556	0.473684210526	0.313186813187	0.0	
NC_045512.2:29210-29251	-	29210	29251	14	NotMaximal	AGG	NearCognate	N			=hyperlink("https://data.broadinstitute.org/compbio1/cav.php?a=wuhCor1_c&i=NC_045512.2;29209;42;0&s=-&p=30&e=30&w=0&f=29210-29251-", "CodAlignView")	=hyperlink("http://genome.ucsc.edu/cgi-bin/hgTracks?db=wuhCor1&position=NC_045512.2:29210-29251&complement_wuhCor1=1&hgt.revCmplDisp_wuhCor1=1", "UCSCview")	-5.91528571429	1.0	0.47619047619	-12.4221	-8.83947142857	2.92418571428	NA	0.364759889305	0.472931792284	NA	1.0	0.364759889305	0.547619047619	1.27272727273	0.0	
NC_045512.2:26338-26463	-	26338	26463	42	Maximal	AAG	NearCognate	E			=hyperlink("https://data.broadinstitute.org/compbio1/cav.php?a=wuhCor1_c&i=NC_045512.2;26337;126;0&s=-&p=30&e=30&w=0&f=26338-26463-", "CodAlignView")	=hyperlink("http://genome.ucsc.edu/cgi-bin/hgTracks?db=wuhCor1&position=NC_045512.2:26338-26463&complement_wuhCor1=1&hgt.revCmplDisp_wuhCor1=1", "UCSCview")	-5.92887380952	1.0	0.531746031746	-11.1498223881	-7.64334761905	1.71447380953	NA	1.0	0.094488035162	NA	0.912111346248	0.094488035162	0.388888888889	1.27272727273	0.0	
NC_045512.2:29420-29500	-	29420	29500	27	Maximal	UUG	NearCognate	N			=hyperlink("https://data.broadinstitute.org/compbio1/cav.php?a=wuhCor1_c&i=NC_045512.2;29419;81;0&s=-&p=30&e=30&w=0&f=29420-29500-", "CodAlignView")	=hyperlink("http://genome.ucsc.edu/cgi-bin/hgTracks?db=wuhCor1&position=NC_045512.2:29420-29500&complement_wuhCor1=1&hgt.revCmplDisp_wuhCor1=1", "UCSCview")	-5.93928888889	0.9973	0.778761455207	-7.6265830174	-9.02251111111	3.08322222222	NA	0.680192088556	0.706439850236	NA	0.992072277389	0.672264365945	0.432098765432	0.27	0.0	
NC_045512.2:26246-26278	-	26246	26278	11	Maximal	ACG	NearCognate	E			=hyperlink("https://data.broadinstitute.org/compbio1/cav.php?a=wuhCor1_c&i=NC_045512.2;26245;33;0&s=-&p=30&e=30&w=0&f=26246-26278-", "CodAlignView")	=hyperlink("http://genome.ucsc.edu/cgi-bin/hgTracks?db=wuhCor1&position=NC_045512.2:26246-26278&complement_wuhCor1=1&hgt.revCmplDisp_wuhCor1=1", "UCSCview")	-5.97215454545	1.0	0.363636363636	-16.423425	-4.36010909091	-1.61204545454	NA	1.0	1.0	NA	1.0	1.0	0.454545454545	1.83333333333	0.0	
NC_045512.2:27041-27088	+	27041	27088	16	NotMaximal	ACG	NearCognate	M			=hyperlink("https://data.broadinstitute.org/compbio1/cav.php?a=wuhCor1_c&i=NC_045512.2;27040;48;0&p=30&e=30&w=0&f=27041-27088", "CodAlignView")	=hyperlink("http://genome.ucsc.edu/cgi-bin/hgTracks?db=wuhCor1&position=NC_045512.2:27041-27088&complement_wuhCor1=0&hgt.revCmplDisp_wuhCor1=0", "UCSCview")	-5.972625	0.9999	0.541666666667	-11.0263846154	-4.6762625	-1.2963625	NA	0.957919583266	0.992000651148	NA	1.0	0.949920234413	0.479166666667	1.47692307692	0.875	
NC_045512.2:14995-15159	-	14995	15159	55	Maximal	UUG	NearCognate	orf1ab			=hyperlink("https://data.broadinstitute.org/compbio1/cav.php?a=wuhCor1_c&i=NC_045512.2;14994;165;0&s=-&p=30&e=30&w=0&f=14995-15159-", "CodAlignView")	=hyperlink("http://genome.ucsc.edu/cgi-bin/hgTracks?db=wuhCor1&position=NC_045512.2:14995-15159&complement_wuhCor1=1&hgt.revCmplDisp_wuhCor1=1", "UCSCview")	-5.98185272727	1.0	0.575757575758	-10.3895336842	-10.2948545455	4.31300181818	NA	0.912111346248	0.890405339411	NA	1.0	0.706439850236	0.375757575758	0.689655172414	0.509090909091	
NC_045512.2:26149-26187	-	26149	26187	13	NotMaximal	AUC	NearCognate	ORF3a			=hyperlink("https://data.broadinstitute.org/compbio1/cav.php?a=wuhCor1_c&i=NC_045512.2;26148;39;0&s=-&p=30&e=30&w=0&f=26149-26187-", "CodAlignView")	=hyperlink("http://genome.ucsc.edu/cgi-bin/hgTracks?db=wuhCor1&position=NC_045512.2:26149-26187&complement_wuhCor1=1&hgt.revCmplDisp_wuhCor1=1", "UCSCview")	-5.99307692308	0.9097	0.63868822525	-9.38341539134	-9.05835384615	3.06527692307	NA	0.452648543057	0.297567963536	NA	0.978368875142	0.0174377340062	0.358974358974	0.8125	1.0	
NC_045512.2:13760-13831	+	13760	13831	24	Maximal	ACG	NearCognate	orf1ab			=hyperlink("https://data.broadinstitute.org/compbio1/cav.php?a=wuhCor1_c&i=NC_045512.2;13759;72;0&p=30&e=30&w=0&f=13760-13831", "CodAlignView")	=hyperlink("http://genome.ucsc.edu/cgi-bin/hgTracks?db=wuhCor1&position=NC_045512.2:13760-13831&complement_wuhCor1=0&hgt.revCmplDisp_wuhCor1=0", "UCSCview")	-6.03871666667	1.0	0.486111111111	-12.4225028571	-3.29045416667	-2.7482625	NA	0.0174377340062	0.0174377340062	NA	1.0	0.0174377340062	0.430555555556	1.26315789474	0.402777777778	
NC_045512.2:14062-14151	-	14062	14151	30	NotMaximal	AUA	NearCognate	orf1ab			=hyperlink("https://data.broadinstitute.org/compbio1/cav.php?a=wuhCor1_c&i=NC_045512.2;14061;90;0&s=-&p=30&e=30&w=0&f=14062-14151-", "CodAlignView")	=hyperlink("http://genome.ucsc.edu/cgi-bin/hgTracks?db=wuhCor1&position=NC_045512.2:14062-14151&complement_wuhCor1=1&hgt.revCmplDisp_wuhCor1=1", "UCSCview")	-6.04156333333	1.0	1.23333333333	-4.89856486486	-15.2009366667	9.15937333334	NA	0.706439850236	0.473442943187	NA	0.878398176787	0.289477454013	0.388888888889	0.6	0.0	
NC_045512.2:28305-28574	+	28305	28574	90	NotMaximal	AUG	Canonical	N			=hyperlink("https://data.broadinstitute.org/compbio1/cav.php?a=wuhCor1_c&i=NC_045512.2;28304;270;0&p=30&e=30&w=0&f=28305-28574", "CodAlignView")	=hyperlink("http://genome.ucsc.edu/cgi-bin/hgTracks?db=wuhCor1&position=NC_045512.2:28305-28574&complement_wuhCor1=0&hgt.revCmplDisp_wuhCor1=0", "UCSCview")	-6.04591888889	0.9967	0.903703703704	-6.69015614754	-4.44728444444	-1.59863444445	0.452648543057	1.0	1.0	0.452648543057	1.0	1.0	0.5	0.892857142857	0.266666666667	N.iORF2
NC_045512.2:10586-10621	-	10586	10621	12	NotMaximal	UUG	NearCognate	orf1ab			=hyperlink("https://data.broadinstitute.org/compbio1/cav.php?a=wuhCor1_c&i=NC_045512.2;10585;36;0&s=-&p=30&e=30&w=0&f=10586-10621-", "CodAlignView")	=hyperlink("http://genome.ucsc.edu/cgi-bin/hgTracks?db=wuhCor1&position=NC_045512.2:10586-10621&complement_wuhCor1=1&hgt.revCmplDisp_wuhCor1=1", "UCSCview")	-6.06995	1.0	0.805555555556	-7.53511034483	-13.7833666667	7.71341666667	NA	0.706439850236	1.0	NA	1.0	0.706439850236	0.388888888889	0.0	0.0	
NC_045512.2:13372-13407	+	13372	13407	12	Maximal	CUG	NearCognate	orf1ab			=hyperlink("https://data.broadinstitute.org/compbio1/cav.php?a=wuhCor1_c&i=NC_045512.2;13371;36;0&p=30&e=30&w=0&f=13372-13407", "CodAlignView")	=hyperlink("http://genome.ucsc.edu/cgi-bin/hgTracks?db=wuhCor1&position=NC_045512.2:13372-13407&complement_wuhCor1=0&hgt.revCmplDisp_wuhCor1=0", "UCSCview")	-6.07404166667	1.0	0.388888888889	-15.6189642857	-4.58715833333	-1.48688333334	NA	1.0	1.0	NA	1.0	1.0	0.527777777778	0.923076923077	1.0	
NC_045512.2:26925-26987	-	26925	26987	21	Maximal	AUG	Canonical	M			=hyperlink("https://data.broadinstitute.org/compbio1/cav.php?a=wuhCor1_c&i=NC_045512.2;26924;63;0&s=-&p=30&e=30&w=0&f=26925-26987-", "CodAlignView")	=hyperlink("http://genome.ucsc.edu/cgi-bin/hgTracks?db=wuhCor1&position=NC_045512.2:26925-26987&complement_wuhCor1=1&hgt.revCmplDisp_wuhCor1=1", "UCSCview")	-6.0971952381	1.0	0.936507936508	-6.51056440678	-11.042347619	4.94515238095	0.094488035162	0.094488035162	0.869956047534	0.094488035162	0.094488035162	0.094488035162	0.47619047619	1.125	0.0	
NC_045512.2:7444-7476	+	7444	7476	11	Maximal	AUG	Canonical	orf1ab			=hyperlink("https://data.broadinstitute.org/compbio1/cav.php?a=wuhCor1_c&i=NC_045512.2;7443;33;0&p=30&e=30&w=0&f=7444-7476", "CodAlignView")	=hyperlink("http://genome.ucsc.edu/cgi-bin/hgTracks?db=wuhCor1&position=NC_045512.2:7444-7476&complement_wuhCor1=0&hgt.revCmplDisp_wuhCor1=0", "UCSCview")	-6.0973	1.0	0.848484848485	-7.18610357143	-16.9584727273	10.8611727273	0.683128764447	0.0	0.706439850236	0.0	1.0	0.0	0.393939393939	1.5	0.0	
NC_045512.2:12909-12938	+	12909	12938	10	NotMaximal	UUG	NearCognate	orf1ab			=hyperlink("https://data.broadinstitute.org/compbio1/cav.php?a=wuhCor1_c&i=NC_045512.2;12908;30;0&p=30&e=30&w=0&f=12909-12938", "CodAlignView")	=hyperlink("http://genome.ucsc.edu/cgi-bin/hgTracks?db=wuhCor1&position=NC_045512.2:12909-12938&complement_wuhCor1=0&hgt.revCmplDisp_wuhCor1=0", "UCSCview")	-6.104	1.0	0.433333333333	-14.0861538462	-4.91469	-1.18931	NA	1.0	1.0	NA	0.998831189972	0.998831189972	0.4	0.0	1.0	
NC_045512.2:28865-28921	-	28865	28921	19	NotMaximal	AUC	NearCognate	N			=hyperlink("https://data.broadinstitute.org/compbio1/cav.php?a=wuhCor1_c&i=NC_045512.2;28864;57;0&s=-&p=30&e=30&w=0&f=28865-28921-", "CodAlignView")	=hyperlink("http://genome.ucsc.edu/cgi-bin/hgTracks?db=wuhCor1&position=NC_045512.2:28865-28921&complement_wuhCor1=1&hgt.revCmplDisp_wuhCor1=1", "UCSCview")	-6.14143157895	0.9954	0.989218061305	-6.20836984198	-6.39837368421	0.256942105261	NA	0.99467686798	0.706439850236	NA	0.343053882468	0.0174377340062	0.561403508772	0.230769230769	0.0	
NC_045512.2:15247-15330	-	15247	15330	28	Maximal	AAG	NearCognate	orf1ab			=hyperlink("https://data.broadinstitute.org/compbio1/cav.php?a=wuhCor1_c&i=NC_045512.2;15246;84;0&s=-&p=30&e=30&w=0&f=15247-15330-", "CodAlignView")	=hyperlink("http://genome.ucsc.edu/cgi-bin/hgTracks?db=wuhCor1&position=NC_045512.2:15247-15330&complement_wuhCor1=1&hgt.revCmplDisp_wuhCor1=1", "UCSCview")	-6.14310357143	1.0	0.678571428571	-9.05299473684	-11.4903571429	5.34725357143	NA	1.0	1.0	NA	1.0	1.0	0.380952380952	0.0	0.285714285714	
NC_045512.2:14062-14154	-	14062	14154	31	Maximal	AUA	NearCognate	orf1ab			=hyperlink("https://data.broadinstitute.org/compbio1/cav.php?a=wuhCor1_c&i=NC_045512.2;14061;93;0&s=-&p=30&e=30&w=0&f=14062-14154-", "CodAlignView")	=hyperlink("http://genome.ucsc.edu/cgi-bin/hgTracks?db=wuhCor1&position=NC_045512.2:14062-14154&complement_wuhCor1=1&hgt.revCmplDisp_wuhCor1=1", "UCSCview")	-6.14881935484	1.0	1.22580645161	-5.01614210526	-16.7490096774	10.6001903226	NA	0.706439850236	0.473442943187	NA	0.754852677845	0.0894774540127	0.376344086022	0.62	0.0	
NC_045512.2:15247-15294	-	15247	15294	16	NotMaximal	AUC	NearCognate	orf1ab			=hyperlink("https://data.broadinstitute.org/compbio1/cav.php?a=wuhCor1_c&i=NC_045512.2;15246;48;0&s=-&p=30&e=30&w=0&f=15247-15294-", "CodAlignView")	=hyperlink("http://genome.ucsc.edu/cgi-bin/hgTracks?db=wuhCor1&position=NC_045512.2:15247-15294&complement_wuhCor1=1&hgt.revCmplDisp_wuhCor1=1", "UCSCview")	-6.1554625	1.0	0.666666666667	-9.23319375	-7.80623125	1.65076875	NA	1.0	1.0	NA	0.736249389549	0.736249389549	0.375	0.0	0.5	
NC_045512.2:28409-28474	-	28409	28474	22	NotMaximal	AGG	NearCognate	N			=hyperlink("https://data.broadinstitute.org/compbio1/cav.php?a=wuhCor1_c&i=NC_045512.2;28408;66;0&s=-&p=30&e=30&w=0&f=28409-28474-", "CodAlignView")	=hyperlink("http://genome.ucsc.edu/cgi-bin/hgTracks?db=wuhCor1&position=NC_045512.2:28409-28474&complement_wuhCor1=1&hgt.revCmplDisp_wuhCor1=1", "UCSCview")	-6.16093181818	1.0	0.636363636364	-9.68146428571	-6.23566363636	0.0747318181836	NA	0.706439850236	1.0	NA	0.701116718216	0.701116718216	0.469696969697	0.628571428571	0.0	
NC_045512.2:26925-26960	-	26925	26960	12	NotMaximal	ACG	NearCognate	M			=hyperlink("https://data.broadinstitute.org/compbio1/cav.php?a=wuhCor1_c&i=NC_045512.2;26924;36;0&s=-&p=30&e=30&w=0&f=26925-26960-", "CodAlignView")	=hyperlink("http://genome.ucsc.edu/cgi-bin/hgTracks?db=wuhCor1&position=NC_045512.2:26925-26960&complement_wuhCor1=1&hgt.revCmplDisp_wuhCor1=1", "UCSCview")	-6.167275	1.0	0.777777777778	-7.92935357143	-13.8199833333	7.65270833333	NA	0.094488035162	0.890405339411	NA	1.0	0.094488035162	0.472222222222	1.54285714286	0.0	
NC_045512.2:6398-6439	-	6398	6439	14	NotMaximal	CUG	NearCognate	orf1ab			=hyperlink("https://data.broadinstitute.org/compbio1/cav.php?a=wuhCor1_c&i=NC_045512.2;6397;42;0&s=-&p=30&e=30&w=0&f=6398-6439-", "CodAlignView")	=hyperlink("http://genome.ucsc.edu/cgi-bin/hgTracks?db=wuhCor1&position=NC_045512.2:6398-6439&complement_wuhCor1=1&hgt.revCmplDisp_wuhCor1=1", "UCSCview")	-6.16814285714	0.9813	0.752161378277	-8.20055779954	-4.95802857143	-1.21011428571	NA	0.094488035162	0.976594497802	NA	0.981299039557	0.094488035162	0.404761904762	0.0	1.0	
NC_045512.2:15565-15606	-	15565	15606	14	Maximal	AUU	NearCognate	orf1ab			=hyperlink("https://data.broadinstitute.org/compbio1/cav.php?a=wuhCor1_c&i=NC_045512.2;15564;42;0&s=-&p=30&e=30&w=0&f=15565-15606-", "CodAlignView")	=hyperlink("http://genome.ucsc.edu/cgi-bin/hgTracks?db=wuhCor1&position=NC_045512.2:15565-15606&complement_wuhCor1=1&hgt.revCmplDisp_wuhCor1=1", "UCSCview")	-6.17632142857	1.0	1.02380952381	-6.03268604651	-19.0345571429	12.8582357143	NA	0.364759889305	0.452648543057	NA	0.890109067231	0.364759889305	0.380952380952	1.3125	0.0	
NC_045512.2:3213-3299	+	3213	3299	29	NotMaximal	AUA	NearCognate	orf1ab			=hyperlink("https://data.broadinstitute.org/compbio1/cav.php?a=wuhCor1_c&i=NC_045512.2;3212;87;0&p=30&e=30&w=0&f=3213-3299", "CodAlignView")	=hyperlink("http://genome.ucsc.edu/cgi-bin/hgTracks?db=wuhCor1&position=NC_045512.2:3213-3299&complement_wuhCor1=0&hgt.revCmplDisp_wuhCor1=0", "UCSCview")	-6.19232758621	0.3326	5.16817787519	-1.19816456317	-8.8307	2.63837241379	NA	0.0174377340062	0.509689076998	NA	0.53506430083	0.0174377340062	0.390804597701	0.302083333333	0.0	
NC_045512.2:14995-15150	-	14995	15150	52	NotMaximal	CUG	NearCognate	orf1ab			=hyperlink("https://data.broadinstitute.org/compbio1/cav.php?a=wuhCor1_c&i=NC_045512.2;14994;156;0&s=-&p=30&e=30&w=0&f=14995-15150-", "CodAlignView")	=hyperlink("http://genome.ucsc.edu/cgi-bin/hgTracks?db=wuhCor1&position=NC_045512.2:14995-15150&complement_wuhCor1=1&hgt.revCmplDisp_wuhCor1=1", "UCSCview")	-6.19461730769	1.0	0.570512820513	-10.8579808989	-10.3986384615	4.20402115385	NA	0.912111346248	0.890405339411	NA	1.0	0.706439850236	0.384615384615	0.694104560623	0.538461538462	
NC_045512.2:14995-15156	-	14995	15156	54	Maximal	AUG	Canonical	orf1ab			=hyperlink("https://data.broadinstitute.org/compbio1/cav.php?a=wuhCor1_c&i=NC_045512.2;14994;162;0&s=-&p=30&e=30&w=0&f=14995-15156-", "CodAlignView")	=hyperlink("http://genome.ucsc.edu/cgi-bin/hgTracks?db=wuhCor1&position=NC_045512.2:14995-15156&complement_wuhCor1=1&hgt.revCmplDisp_wuhCor1=1", "UCSCview")	-6.20340555556	1.0	0.574074074074	-10.8059322581	-10.1502333333	3.94682777777	0.878993976884	0.912111346248	0.890405339411	0.69502848771	1.0	0.706439850236	0.376543209877	0.698275862069	0.518518518519	
NC_045512.2:17014-17061	-	17014	17061	16	NotMaximal	UUG	NearCognate	orf1ab			=hyperlink("https://data.broadinstitute.org/compbio1/cav.php?a=wuhCor1_c&i=NC_045512.2;17013;48;0&s=-&p=30&e=30&w=0&f=17014-17061-", "CodAlignView")	=hyperlink("http://genome.ucsc.edu/cgi-bin/hgTracks?db=wuhCor1&position=NC_045512.2:17014-17061&complement_wuhCor1=1&hgt.revCmplDisp_wuhCor1=1", "UCSCview")	-6.20421875	1.0	0.958333333333	-6.4739673913	-15.6173625	9.41314375	NA	0.770727657496	1.0	NA	1.0	0.770727657496	0.333333333333	0.0	0.5625	
NC_045512.2:26338-26460	-	26338	26460	41	NotMaximal	AUC	NearCognate	E			=hyperlink("https://data.broadinstitute.org/compbio1/cav.php?a=wuhCor1_c&i=NC_045512.2;26337;123;0&s=-&p=30&e=30&w=0&f=26338-26460-", "CodAlignView")	=hyperlink("http://genome.ucsc.edu/cgi-bin/hgTracks?db=wuhCor1&position=NC_045512.2:26338-26460&complement_wuhCor1=1&hgt.revCmplDisp_wuhCor1=1", "UCSCview")	-6.21717073171	1.0	0.536585365854	-11.5865454546	-7.72152682927	1.50435609756	NA	1.0	0.094488035162	NA	0.912111346248	0.094488035162	0.390243902439	1.29020979021	0.0	
NC_045512.2:12231-12290	+	12231	12290	20	NotMaximal	CUG	NearCognate	orf1ab			=hyperlink("https://data.broadinstitute.org/compbio1/cav.php?a=wuhCor1_c&i=NC_045512.2;12230;60;0&p=30&e=30&w=0&f=12231-12290", "CodAlignView")	=hyperlink("http://genome.ucsc.edu/cgi-bin/hgTracks?db=wuhCor1&position=NC_045512.2:12231-12290&complement_wuhCor1=0&hgt.revCmplDisp_wuhCor1=0", "UCSCview")	-6.232055	1.0	0.583333333333	-10.6835228571	-6.318225	0.08617	NA	1.0	0.88406641706	NA	1.0	0.88406641706	0.45	0.681818181818	0.633333333333	
NC_045512.2:12830-12883	-	12830	12883	18	NotMaximal	AUA	NearCognate	orf1ab			=hyperlink("https://data.broadinstitute.org/compbio1/cav.php?a=wuhCor1_c&i=NC_045512.2;12829;54;0&s=-&p=30&e=30&w=0&f=12830-12883-", "CodAlignView")	=hyperlink("http://genome.ucsc.edu/cgi-bin/hgTracks?db=wuhCor1&position=NC_045512.2:12830-12883&complement_wuhCor1=1&hgt.revCmplDisp_wuhCor1=1", "UCSCview")	-6.23701111111	1.0	0.907407407407	-6.87344081633	-12.0204611111	5.78345	NA	0.0174377340062	0.890405339411	NA	0.672811329969	0.0174377340062	0.407407407407	0.0	0.5	
NC_045512.2:12741-12770	-	12741	12770	10	NotMaximal	ACG	NearCognate	orf1ab			=hyperlink("https://data.broadinstitute.org/compbio1/cav.php?a=wuhCor1_c&i=NC_045512.2;12740;30;0&s=-&p=30&e=30&w=0&f=12741-12770-", "CodAlignView")	=hyperlink("http://genome.ucsc.edu/cgi-bin/hgTracks?db=wuhCor1&position=NC_045512.2:12741-12770&complement_wuhCor1=1&hgt.revCmplDisp_wuhCor1=1", "UCSCview")	-6.24801	1.0	0.533333333333	-11.71501875	-10.90919	4.66118	NA	0.832462965978	1.0	NA	0.972840631613	0.805303597591	0.466666666667	0.625	0.0	
NC_045512.2:29147-29191	-	29147	29191	15	Maximal	UUG	NearCognate	N			=hyperlink("https://data.broadinstitute.org/compbio1/cav.php?a=wuhCor1_c&i=NC_045512.2;29146;45;0&s=-&p=30&e=30&w=0&f=29147-29191-", "CodAlignView")	=hyperlink("http://genome.ucsc.edu/cgi-bin/hgTracks?db=wuhCor1&position=NC_045512.2:29147-29191&complement_wuhCor1=1&hgt.revCmplDisp_wuhCor1=1", "UCSCview")	-6.24902	1.0	0.555555555556	-11.248236	-8.44369333333	2.19467333333	NA	1.0	0.706439850236	NA	1.0	0.706439850236	0.4	0.5625	0.0	
NC_045512.2:29151-29189	-	29151	29189	13	NotMaximal	GUG	NearCognate	N			=hyperlink("https://data.broadinstitute.org/compbio1/cav.php?a=wuhCor1_c&i=NC_045512.2;29150;39;0&s=-&p=30&e=30&w=0&f=29151-29189-", "CodAlignView")	=hyperlink("http://genome.ucsc.edu/cgi-bin/hgTracks?db=wuhCor1&position=NC_045512.2:29151-29189&complement_wuhCor1=1&hgt.revCmplDisp_wuhCor1=1", "UCSCview")	-6.25859230769	1.0	0.564102564103	-11.0947772727	-11.0689076923	4.81031538462	NA	0.984346410549	1.0	NA	0.890405339411	0.874751749959	0.435897435897	0.541666666667	0.0	
NC_045512.2:13362-13445	-	13362	13445	28	NotMaximal	CUG	NearCognate	orf1ab			=hyperlink("https://data.broadinstitute.org/compbio1/cav.php?a=wuhCor1_c&i=NC_045512.2;13361;84;0&s=-&p=30&e=30&w=0&f=13362-13445-", "CodAlignView")	=hyperlink("http://genome.ucsc.edu/cgi-bin/hgTracks?db=wuhCor1&position=NC_045512.2:13362-13445&complement_wuhCor1=1&hgt.revCmplDisp_wuhCor1=1", "UCSCview")	-6.27478214286	1.0	0.5	-12.5495642857	-6.84109285714	0.566310714283	NA	1.0	1.0	NA	0.544958489337	0.544958489337	0.488095238095	0.803827751196	1.0	
NC_045512.2:12476-12505	-	12476	12505	10	NotMaximal	AUA	NearCognate	orf1ab			=hyperlink("https://data.broadinstitute.org/compbio1/cav.php?a=wuhCor1_c&i=NC_045512.2;12475;30;0&s=-&p=30&e=30&w=0&f=12476-12505-", "CodAlignView")	=hyperlink("http://genome.ucsc.edu/cgi-bin/hgTracks?db=wuhCor1&position=NC_045512.2:12476-12505&complement_wuhCor1=1&hgt.revCmplDisp_wuhCor1=1", "UCSCview")	-6.2882	1.0	0.933333333333	-6.73735714286	-20.93156	14.64336	NA	0.0174377340062	1.0	NA	0.364759889305	0.0174377340062	0.333333333333	0.0	0.2	
NC_045512.2:10487-10516	-	10487	10516	10	NotMaximal	AUA	NearCognate	orf1ab			=hyperlink("https://data.broadinstitute.org/compbio1/cav.php?a=wuhCor1_c&i=NC_045512.2;10486;30;0&s=-&p=30&e=30&w=0&f=10487-10516-", "CodAlignView")	=hyperlink("http://genome.ucsc.edu/cgi-bin/hgTracks?db=wuhCor1&position=NC_045512.2:10487-10516&complement_wuhCor1=1&hgt.revCmplDisp_wuhCor1=1", "UCSCview")	-6.29087	1.0	0.733333333333	-8.57845909091	-19.21413	12.92326	NA	0.697340061859	1.0	NA	1.0	0.697340061859	0.3	0.0	0.7	
NC_045512.2:13763-13831	+	13763	13831	23	NotMaximal	GUG	NearCognate	orf1ab			=hyperlink("https://data.broadinstitute.org/compbio1/cav.php?a=wuhCor1_c&i=NC_045512.2;13762;69;0&p=30&e=30&w=0&f=13763-13831", "CodAlignView")	=hyperlink("http://genome.ucsc.edu/cgi-bin/hgTracks?db=wuhCor1&position=NC_045512.2:13763-13831&complement_wuhCor1=0&hgt.revCmplDisp_wuhCor1=0", "UCSCview")	-6.29109565217	1.0	0.492753623188	-12.7672235294	-3.51311304348	-2.77798260869	NA	0.0174377340062	0.0174377340062	NA	1.0	0.0174377340062	0.420289855072	1.04545454545	0.376811594203	
NC_045512.2:26338-26457	-	26338	26457	40	NotMaximal	AGG	NearCognate	E			=hyperlink("https://data.broadinstitute.org/compbio1/cav.php?a=wuhCor1_c&i=NC_045512.2;26337;120;0&s=-&p=30&e=30&w=0&f=26338-26457-", "CodAlignView")	=hyperlink("http://genome.ucsc.edu/cgi-bin/hgTracks?db=wuhCor1&position=NC_045512.2:26338-26457&complement_wuhCor1=1&hgt.revCmplDisp_wuhCor1=1", "UCSCview")	-6.297345	1.0	0.541666666667	-11.6258676923	-8.06394	1.766595	NA	1.0	0.094488035162	NA	1.0	0.094488035162	0.391666666667	1.31868131868	0.0	
NC_045512.2:13395-13463	+	13395	13463	23	NotMaximal	AAG	NearCognate	orf1ab			=hyperlink("https://data.broadinstitute.org/compbio1/cav.php?a=wuhCor1_c&i=NC_045512.2;13394;69;0&p=30&e=30&w=0&f=13395-13463", "CodAlignView")	=hyperlink("http://genome.ucsc.edu/cgi-bin/hgTracks?db=wuhCor1&position=NC_045512.2:13395-13463&complement_wuhCor1=0&hgt.revCmplDisp_wuhCor1=0", "UCSCview")	-6.29736086957	1.0	0.68115942029	-9.24506170213	-5.11167391304	-1.18568695653	NA	1.0	0.0174377340062	NA	1.0	0.0174377340062	0.463768115942	0.80859375	1.0	
NC_045512.2:28409-28522	-	28409	28522	38	NotMaximal	UUG	NearCognate	N			=hyperlink("https://data.broadinstitute.org/compbio1/cav.php?a=wuhCor1_c&i=NC_045512.2;28408;114;0&s=-&p=30&e=30&w=0&f=28409-28522-", "CodAlignView")	=hyperlink("http://genome.ucsc.edu/cgi-bin/hgTracks?db=wuhCor1&position=NC_045512.2:28409-28522&complement_wuhCor1=1&hgt.revCmplDisp_wuhCor1=1", "UCSCview")	-6.30174210526	1.0	0.824561403509	-7.64253829787	-7.30859736842	1.00685526316	NA	0.706439850236	1.0	NA	1.0	0.706439850236	0.473684210526	0.670588235294	0.0	
NC_045512.2:15487-15534	-	15487	15534	16	NotMaximal	UUG	NearCognate	orf1ab			=hyperlink("https://data.broadinstitute.org/compbio1/cav.php?a=wuhCor1_c&i=NC_045512.2;15486;48;0&s=-&p=30&e=30&w=0&f=15487-15534-", "CodAlignView")	=hyperlink("http://genome.ucsc.edu/cgi-bin/hgTracks?db=wuhCor1&position=NC_045512.2:15487-15534&complement_wuhCor1=1&hgt.revCmplDisp_wuhCor1=1", "UCSCview")	-6.302625	1.0	0.625	-10.0842	-13.12679375	6.82416875	NA	0.655686146834	1.0	NA	1.0	0.655686146834	0.354166666667	0.0	0.0	
NC_045512.2:27037-27138	-	27037	27138	34	NotMaximal	AUU	NearCognate	M			=hyperlink("https://data.broadinstitute.org/compbio1/cav.php?a=wuhCor1_c&i=NC_045512.2;27036;102;0&s=-&p=30&e=30&w=0&f=27037-27138-", "CodAlignView")	=hyperlink("http://genome.ucsc.edu/cgi-bin/hgTracks?db=wuhCor1&position=NC_045512.2:27037-27138&complement_wuhCor1=1&hgt.revCmplDisp_wuhCor1=1", "UCSCview")	-6.30845882353	1.0	0.745098039216	-8.46661578947	-9.20399705882	2.89553823529	NA	1.0	0.996060556731	NA	0.824737099137	0.820797655868	0.450980392157	0.965909090909	0.754901960784	
NC_045512.2:19172-19213	-	19172	19213	14	Maximal	AUC	NearCognate	orf1ab			=hyperlink("https://data.broadinstitute.org/compbio1/cav.php?a=wuhCor1_c&i=NC_045512.2;19171;42;0&s=-&p=30&e=30&w=0&f=19172-19213-", "CodAlignView")	=hyperlink("http://genome.ucsc.edu/cgi-bin/hgTracks?db=wuhCor1&position=NC_045512.2:19172-19213&complement_wuhCor1=1&hgt.revCmplDisp_wuhCor1=1", "UCSCview")	-6.33363571429	1.0	0.857142857143	-7.38924166667	-8.56297857143	2.22934285714	NA	1.0	1.0	NA	0.0174377340062	0.0174377340062	0.380952380952	0.763636363636	0.0	
NC_045512.2:6749-6778	-	6749	6778	10	Maximal	AUA	NearCognate	orf1ab			=hyperlink("https://data.broadinstitute.org/compbio1/cav.php?a=wuhCor1_c&i=NC_045512.2;6748;30;0&s=-&p=30&e=30&w=0&f=6749-6778-", "CodAlignView")	=hyperlink("http://genome.ucsc.edu/cgi-bin/hgTracks?db=wuhCor1&position=NC_045512.2:6749-6778&complement_wuhCor1=1&hgt.revCmplDisp_wuhCor1=1", "UCSCview")	-6.33621	1.0	2.43333333333	-2.60392191781	-30.82681	24.4906	NA	0.094488035162	1.0	NA	0.912111346248	0.094488035162	0.3	1.5	0.0	
NC_045512.2:27859-27894	+	27859	27894	12	NotMaximal	AAG	NearCognate	ORF7b,ORF8			=hyperlink("https://data.broadinstitute.org/compbio1/cav.php?a=wuhCor1_c&i=NC_045512.2;27858;36;0&p=30&e=30&w=0&f=27859-27894", "CodAlignView")	=hyperlink("http://genome.ucsc.edu/cgi-bin/hgTracks?db=wuhCor1&position=NC_045512.2:27859-27894&complement_wuhCor1=0&hgt.revCmplDisp_wuhCor1=0", "UCSCview")	-6.35884166667	0.8124	1.3881435668	-4.58082421641	-9.210725	2.85188333333	NA	0.706439850236	0.301699495361	NA	0.976900537197	0.301699495361	0.361111111111	1.8	0.0277777777778	
NC_045512.2:29420-29470	-	29420	29470	17	NotMaximal	AUC	NearCognate	N			=hyperlink("https://data.broadinstitute.org/compbio1/cav.php?a=wuhCor1_c&i=NC_045512.2;29419;51;0&s=-&p=30&e=30&w=0&f=29420-29470-", "CodAlignView")	=hyperlink("http://genome.ucsc.edu/cgi-bin/hgTracks?db=wuhCor1&position=NC_045512.2:29420-29470&complement_wuhCor1=1&hgt.revCmplDisp_wuhCor1=1", "UCSCview")	-6.38294117647	0.9957	0.883915252388	-7.22121397863	-8.82071176471	2.43777058824	NA	0.680192088556	0.706439850236	NA	0.598267947257	0.364502685984	0.490196078431	0.331168831169	0.0	
NC_045512.2:17014-17043	-	17014	17043	10	NotMaximal	AUA	NearCognate	orf1ab			=hyperlink("https://data.broadinstitute.org/compbio1/cav.php?a=wuhCor1_c&i=NC_045512.2;17013;30;0&s=-&p=30&e=30&w=0&f=17014-17043-", "CodAlignView")	=hyperlink("http://genome.ucsc.edu/cgi-bin/hgTracks?db=wuhCor1&position=NC_045512.2:17014-17043&complement_wuhCor1=1&hgt.revCmplDisp_wuhCor1=1", "UCSCview")	-6.38401	1.0	0.8	-7.9800125	-13.23962	6.85561	NA	0.770727657496	1.0	NA	0.707777958652	0.459212111346	0.3	0.0	0.9	
NC_045512.2:28731-28772	-	28731	28772	14	NotMaximal	AUG	Canonical	N			=hyperlink("https://data.broadinstitute.org/compbio1/cav.php?a=wuhCor1_c&i=NC_045512.2;28730;42;0&s=-&p=30&e=30&w=0&f=28731-28772-", "CodAlignView")	=hyperlink("http://genome.ucsc.edu/cgi-bin/hgTracks?db=wuhCor1&position=NC_045512.2:28731-28772&complement_wuhCor1=1&hgt.revCmplDisp_wuhCor1=1", "UCSCview")	-6.39424285714	1.0	0.738095238095	-8.66316774193	-7.85238571429	1.45814285715	0.706439850236	0.094488035162	0.876200553476	0.094488035162	1.0	0.094488035162	0.428571428571	0.583333333333	0.0	
NC_045512.2:15338-15370	-	15338	15370	11	NotMaximal	UUG	NearCognate	orf1ab			=hyperlink("https://data.broadinstitute.org/compbio1/cav.php?a=wuhCor1_c&i=NC_045512.2;15337;33;0&s=-&p=30&e=30&w=0&f=15338-15370-", "CodAlignView")	=hyperlink("http://genome.ucsc.edu/cgi-bin/hgTracks?db=wuhCor1&position=NC_045512.2:15338-15370&complement_wuhCor1=1&hgt.revCmplDisp_wuhCor1=1", "UCSCview")	-6.41043636364	1.0	0.575757575758	-11.1339157895	-9.5443	3.13386363636	NA	0.630349991861	0.997883770145	NA	0.0174377340062	0.0174377340062	0.454545454545	0.66	0.848484848485	
NC_045512.2:12741-12776	-	12741	12776	12	NotMaximal	AAG	NearCognate	orf1ab			=hyperlink("https://data.broadinstitute.org/compbio1/cav.php?a=wuhCor1_c&i=NC_045512.2;12740;36;0&s=-&p=30&e=30&w=0&f=12741-12776-", "CodAlignView")	=hyperlink("http://genome.ucsc.edu/cgi-bin/hgTracks?db=wuhCor1&position=NC_045512.2:12741-12776&complement_wuhCor1=1&hgt.revCmplDisp_wuhCor1=1", "UCSCview")	-6.41920833333	1.0	0.611111111111	-10.5041590909	-11.4446166667	5.02540833334	NA	0.832462965978	1.0	NA	1.0	0.832462965978	0.444444444444	0.571428571429	0.0	
NC_045512.2:28320-28382	-	28320	28382	21	NotMaximal	AUC	NearCognate	N			=hyperlink("https://data.broadinstitute.org/compbio1/cav.php?a=wuhCor1_c&i=NC_045512.2;28319;63;0&s=-&p=30&e=30&w=0&f=28320-28382-", "CodAlignView")	=hyperlink("http://genome.ucsc.edu/cgi-bin/hgTracks?db=wuhCor1&position=NC_045512.2:28320-28382&complement_wuhCor1=1&hgt.revCmplDisp_wuhCor1=1", "UCSCview")	-6.44231904762	0.986	1.14285714286	-5.63702916667	-8.43715238095	1.99483333333	NA	1.0	0.868774214553	NA	0.0	0.0	0.555555555556	0.857142857143	0.507936507937	
NC_045512.2:29420-29491	-	29420	29491	24	NotMaximal	UUG	NearCognate	N			=hyperlink("https://data.broadinstitute.org/compbio1/cav.php?a=wuhCor1_c&i=NC_045512.2;29419;72;0&s=-&p=30&e=30&w=0&f=29420-29491-", "CodAlignView")	=hyperlink("http://genome.ucsc.edu/cgi-bin/hgTracks?db=wuhCor1&position=NC_045512.2:29420-29491&complement_wuhCor1=1&hgt.revCmplDisp_wuhCor1=1", "UCSCview")	-6.44821666667	0.9969	0.751106637108	-8.58495498255	-9.82239583333	3.37417916666	NA	0.680192088556	0.706439850236	NA	1.0	0.680192088556	0.444444444444	0.285714285714	0.0	
NC_045512.2:14995-15144	-	14995	15144	50	NotMaximal	AUU	NearCognate	orf1ab			=hyperlink("https://data.broadinstitute.org/compbio1/cav.php?a=wuhCor1_c&i=NC_045512.2;14994;150;0&s=-&p=30&e=30&w=0&f=14995-15144-", "CodAlignView")	=hyperlink("http://genome.ucsc.edu/cgi-bin/hgTracks?db=wuhCor1&position=NC_045512.2:14995-15144&complement_wuhCor1=1&hgt.revCmplDisp_wuhCor1=1", "UCSCview")	-6.449442	1.0	0.593333333333	-10.8698460674	-10.692932	4.24349	NA	0.912111346248	0.890405339411	NA	0.865899397688	0.681933908514	0.38	0.740740740741	0.52	
NC_045512.2:26925-26969	-	26925	26969	15	NotMaximal	AAG	NearCognate	M			=hyperlink("https://data.broadinstitute.org/compbio1/cav.php?a=wuhCor1_c&i=NC_045512.2;26924;45;0&s=-&p=30&e=30&w=0&f=26925-26969-", "CodAlignView")	=hyperlink("http://genome.ucsc.edu/cgi-bin/hgTracks?db=wuhCor1&position=NC_045512.2:26925-26969&complement_wuhCor1=1&hgt.revCmplDisp_wuhCor1=1", "UCSCview")	-6.45487333333	1.0	0.911111111111	-7.08461707317	-10.8801133333	4.42524	NA	0.094488035162	0.869956047534	NA	0.094488035162	0.094488035162	0.466666666667	1.25	0.0	
NC_045512.2:28409-28504	-	28409	28504	32	NotMaximal	AUU	NearCognate	N			=hyperlink("https://data.broadinstitute.org/compbio1/cav.php?a=wuhCor1_c&i=NC_045512.2;28408;96;0&s=-&p=30&e=30&w=0&f=28409-28504-", "CodAlignView")	=hyperlink("http://genome.ucsc.edu/cgi-bin/hgTracks?db=wuhCor1&position=NC_045512.2:28409-28504&complement_wuhCor1=1&hgt.revCmplDisp_wuhCor1=1", "UCSCview")	-6.46838125	1.0	0.75	-8.62450833333	-8.106946875	1.638565625	NA	0.706439850236	1.0	NA	0.890405339411	0.706439850236	0.46875	0.827586206897	0.0	
NC_045512.2:27141-27182	-	27141	27182	14	NotMaximal	AAG	NearCognate	M			=hyperlink("https://data.broadinstitute.org/compbio1/cav.php?a=wuhCor1_c&i=NC_045512.2;27140;42;0&s=-&p=30&e=30&w=0&f=27141-27182-", "CodAlignView")	=hyperlink("http://genome.ucsc.edu/cgi-bin/hgTracks?db=wuhCor1&position=NC_045512.2:27141-27182&complement_wuhCor1=1&hgt.revCmplDisp_wuhCor1=1", "UCSCview")	-6.49838571429	1.0	0.809523809524	-8.02741764706	-10.0316928571	3.53330714285	NA	1.0	0.094488035162	NA	0.094488035162	0.094488035162	0.404761904762	0.0	0.642857142857	
NC_045512.2:28409-28516	-	28409	28516	36	NotMaximal	AUC	NearCognate	N			=hyperlink("https://data.broadinstitute.org/compbio1/cav.php?a=wuhCor1_c&i=NC_045512.2;28408;108;0&s=-&p=30&e=30&w=0&f=28409-28516-", "CodAlignView")	=hyperlink("http://genome.ucsc.edu/cgi-bin/hgTracks?db=wuhCor1&position=NC_045512.2:28409-28516&complement_wuhCor1=1&hgt.revCmplDisp_wuhCor1=1", "UCSCview")	-6.50229166667	1.0	0.87037037037	-7.47071808511	-7.69133888889	1.18904722222	NA	0.706439850236	1.0	NA	0.906456128927	0.700784632916	0.472222222222	0.710526315789	0.0	
NC_045512.2:28731-28778	-	28731	28778	16	NotMaximal	UUG	NearCognate	N			=hyperlink("https://data.broadinstitute.org/compbio1/cav.php?a=wuhCor1_c&i=NC_045512.2;28730;48;0&s=-&p=30&e=30&w=0&f=28731-28778-", "CodAlignView")	=hyperlink("http://genome.ucsc.edu/cgi-bin/hgTracks?db=wuhCor1&position=NC_045512.2:28731-28778&complement_wuhCor1=1&hgt.revCmplDisp_wuhCor1=1", "UCSCview")	-6.50344375	1.0	0.666666666667	-9.755165625	-6.92215625	0.4187125	NA	0.094488035162	0.876200553476	NA	0.978368875142	0.094488035162	0.4375	0.489795918367	0.0	
NC_045512.2:11501-11566	-	11501	11566	22	NotMaximal	AGG	NearCognate	orf1ab			=hyperlink("https://data.broadinstitute.org/compbio1/cav.php?a=wuhCor1_c&i=NC_045512.2;11500;66;0&s=-&p=30&e=30&w=0&f=11501-11566-", "CodAlignView")	=hyperlink("http://genome.ucsc.edu/cgi-bin/hgTracks?db=wuhCor1&position=NC_045512.2:11501-11566&complement_wuhCor1=1&hgt.revCmplDisp_wuhCor1=1", "UCSCview")	-6.50640909091	1.0	0.590909090909	-11.0108461538	-10.2470181818	3.74060909091	NA	0.493628520267	0.094488035162	NA	0.604681751587	0.085388246785	0.393939393939	0.0	0.954545454545	
NC_045512.2:17368-17400	-	17368	17400	11	Maximal	AUU	NearCognate	orf1ab			=hyperlink("https://data.broadinstitute.org/compbio1/cav.php?a=wuhCor1_c&i=NC_045512.2;17367;33;0&s=-&p=30&e=30&w=0&f=17368-17400-", "CodAlignView")	=hyperlink("http://genome.ucsc.edu/cgi-bin/hgTracks?db=wuhCor1&position=NC_045512.2:17368-17400&complement_wuhCor1=1&hgt.revCmplDisp_wuhCor1=1", "UCSCview")	-6.51471818182	1.0	0.818181818182	-7.96243333334	-14.8239	8.30918181818	NA	0.571268110044	1.0	NA	1.0	0.571268110044	0.333333333333	0.0	0.0	
NC_045512.2:15247-15321	-	15247	15321	25	NotMaximal	AGG	NearCognate	orf1ab			=hyperlink("https://data.broadinstitute.org/compbio1/cav.php?a=wuhCor1_c&i=NC_045512.2;15246;75;0&s=-&p=30&e=30&w=0&f=15247-15321-", "CodAlignView")	=hyperlink("http://genome.ucsc.edu/cgi-bin/hgTracks?db=wuhCor1&position=NC_045512.2:15247-15321&complement_wuhCor1=1&hgt.revCmplDisp_wuhCor1=1", "UCSCview")	-6.541132	1.0	0.693333333333	-9.434325	-10.897552	4.35642	NA	1.0	1.0	NA	1.0	1.0	0.386666666667	0.0	0.32	
NC_045512.2:27095-27133	+	27095	27133	13	Maximal	AGG	NearCognate	M			=hyperlink("https://data.broadinstitute.org/compbio1/cav.php?a=wuhCor1_c&i=NC_045512.2;27094;39;0&p=30&e=30&w=0&f=27095-27133", "CodAlignView")	=hyperlink("http://genome.ucsc.edu/cgi-bin/hgTracks?db=wuhCor1&position=NC_045512.2:27095-27133&complement_wuhCor1=0&hgt.revCmplDisp_wuhCor1=0", "UCSCview")	-6.54285384615	1.0	0.794871794872	-8.23133225806	-9.42473846154	2.88188461539	NA	0.553416897281	0.68114601986	NA	1.0	0.34774540127	0.461538461538	0.4875	0.641025641026	
NC_045512.2:25088-25123	-	25088	25123	12	NotMaximal	AUU	NearCognate	S			=hyperlink("https://data.broadinstitute.org/compbio1/cav.php?a=wuhCor1_c&i=NC_045512.2;25087;36;0&s=-&p=30&e=30&w=0&f=25088-25123-", "CodAlignView")	=hyperlink("http://genome.ucsc.edu/cgi-bin/hgTracks?db=wuhCor1&position=NC_045512.2:25088-25123&complement_wuhCor1=1&hgt.revCmplDisp_wuhCor1=1", "UCSCview")	-6.54460833333	1.0	1.19444444444	-5.47920697674	-18.54765	12.0030416667	NA	0.48120136741	0.883444571056	NA	0.983301318574	0.48120136741	0.333333333333	1.02857142857	1.0	
NC_045512.2:27031-27081	+	27031	27081	17	NotMaximal	UUG	NearCognate	M			=hyperlink("https://data.broadinstitute.org/compbio1/cav.php?a=wuhCor1_c&i=NC_045512.2;27030;51;0&p=30&e=30&w=0&f=27031-27081", "CodAlignView")	=hyperlink("http://genome.ucsc.edu/cgi-bin/hgTracks?db=wuhCor1&position=NC_045512.2:27031-27081&complement_wuhCor1=0&hgt.revCmplDisp_wuhCor1=0", "UCSCview")	-6.54953529412	0.9999	0.392156862745	-16.701315	-6.93680588235	0.387270588233	NA	1.0	0.0174377340062	NA	0.343053882468	0.0174377340062	0.450980392157	1.54545454545	0.882352941176	
NC_045512.2:19477-19533	-	19477	19533	19	Maximal	AUA	NearCognate	orf1ab			=hyperlink("https://data.broadinstitute.org/compbio1/cav.php?a=wuhCor1_c&i=NC_045512.2;19476;57;0&s=-&p=30&e=30&w=0&f=19477-19533-", "CodAlignView")	=hyperlink("http://genome.ucsc.edu/cgi-bin/hgTracks?db=wuhCor1&position=NC_045512.2:19477-19533&complement_wuhCor1=1&hgt.revCmplDisp_wuhCor1=1", "UCSCview")	-6.55291578947	1.0	1.38596491228	-4.72805316455	-16.3224894737	9.76957368421	NA	0.589750936025	0.384258505616	NA	0.807817027511	0.303132020186	0.421052631579	0.422222222222	0.0	
NC_045512.2:26338-26442	-	26338	26442	35	NotMaximal	AUU	NearCognate	E			=hyperlink("https://data.broadinstitute.org/compbio1/cav.php?a=wuhCor1_c&i=NC_045512.2;26337;105;0&s=-&p=30&e=30&w=0&f=26338-26442-", "CodAlignView")	=hyperlink("http://genome.ucsc.edu/cgi-bin/hgTracks?db=wuhCor1&position=NC_045512.2:26338-26442&complement_wuhCor1=1&hgt.revCmplDisp_wuhCor1=1", "UCSCview")	-6.55523714286	1.0	0.485714285714	-13.4960764706	-8.1321	1.57686285714	NA	1.0	0.094488035162	NA	0.477942373433	0.094488035162	0.390476190476	1.50717703349	0.0	
NC_045512.2:10479-10508	+	10479	10508	10	Maximal	AUG	Canonical	orf1ab			=hyperlink("https://data.broadinstitute.org/compbio1/cav.php?a=wuhCor1_c&i=NC_045512.2;10478;30;0&p=30&e=30&w=0&f=10479-10508", "CodAlignView")	=hyperlink("http://genome.ucsc.edu/cgi-bin/hgTracks?db=wuhCor1&position=NC_045512.2:10479-10508&complement_wuhCor1=0&hgt.revCmplDisp_wuhCor1=0", "UCSCview")	-6.57508	1.0	0.4	-16.4377	-7.28737	0.71229	0.987637961908	0.544356177763	1.0	0.544356177763	1.0	0.544356177763	0.366666666667	0.0	0.966666666667	
NC_045512.2:28731-28793	-	28731	28793	21	NotMaximal	CUG	NearCognate	N			=hyperlink("https://data.broadinstitute.org/compbio1/cav.php?a=wuhCor1_c&i=NC_045512.2;28730;63;0&s=-&p=30&e=30&w=0&f=28731-28793-", "CodAlignView")	=hyperlink("http://genome.ucsc.edu/cgi-bin/hgTracks?db=wuhCor1&position=NC_045512.2:28731-28793&complement_wuhCor1=1&hgt.revCmplDisp_wuhCor1=1", "UCSCview")	-6.57594285714	1.0	0.619047619048	-10.6226769231	-7.17036666667	0.594423809527	NA	0.094488035162	0.876200553476	NA	0.899749308156	0.094488035162	0.460317460317	0.636363636364	0.0	
NC_045512.2:29412-29447	+	29412	29447	12	NotMaximal	AAG	NearCognate	N			=hyperlink("https://data.broadinstitute.org/compbio1/cav.php?a=wuhCor1_c&i=NC_045512.2;29411;36;0&p=30&e=30&w=0&f=29412-29447", "CodAlignView")	=hyperlink("http://genome.ucsc.edu/cgi-bin/hgTracks?db=wuhCor1&position=NC_045512.2:29412-29447&complement_wuhCor1=0&hgt.revCmplDisp_wuhCor1=0", "UCSCview")	-6.600725	0.9939	0.83554660755	-7.89988845668	-6.28223333333	-0.318491666667	NA	0.890405339411	1.0	NA	0.094488035162	0.094488035162	0.472222222222	0.5	0.0	
NC_045512.2:14995-15072	-	14995	15072	26	NotMaximal	AAG	NearCognate	orf1ab			=hyperlink("https://data.broadinstitute.org/compbio1/cav.php?a=wuhCor1_c&i=NC_045512.2;14994;78;0&s=-&p=30&e=30&w=0&f=14995-15072-", "CodAlignView")	=hyperlink("http://genome.ucsc.edu/cgi-bin/hgTracks?db=wuhCor1&position=NC_045512.2:14995-15072&complement_wuhCor1=1&hgt.revCmplDisp_wuhCor1=1", "UCSCview")	-6.61217692308	1.0	0.705128205128	-9.37726909091	-12.3129153846	5.70073846154	NA	0.912111346248	0.890405339411	NA	1.0	0.706439850236	0.333333333333	0.945454545455	0.0769230769231	
NC_045512.2:28731-28769	-	28731	28769	13	NotMaximal	UUG	NearCognate	N			=hyperlink("https://data.broadinstitute.org/compbio1/cav.php?a=wuhCor1_c&i=NC_045512.2;28730;39;0&s=-&p=30&e=30&w=0&f=28731-28769-", "CodAlignView")	=hyperlink("http://genome.ucsc.edu/cgi-bin/hgTracks?db=wuhCor1&position=NC_045512.2:28731-28769&complement_wuhCor1=1&hgt.revCmplDisp_wuhCor1=1", "UCSCview")	-6.63874615385	1.0	0.769230769231	-8.63037	-7.81341538462	1.17466923077	NA	0.094488035162	0.876200553476	NA	0.912111346248	0.094488035162	0.435897435897	0.590909090909	0.0	
NC_045512.2:9242-9292	-	9242	9292	17	NotMaximal	AUC	NearCognate	orf1ab			=hyperlink("https://data.broadinstitute.org/compbio1/cav.php?a=wuhCor1_c&i=NC_045512.2;9241;51;0&s=-&p=30&e=30&w=0&f=9242-9292-", "CodAlignView")	=hyperlink("http://genome.ucsc.edu/cgi-bin/hgTracks?db=wuhCor1&position=NC_045512.2:9242-9292&complement_wuhCor1=1&hgt.revCmplDisp_wuhCor1=1", "UCSCview")	-6.65648235294	1.0	1.27450980392	-5.22277846154	-12.4385529412	5.78207058824	NA	0.890405339411	0.694598730262	NA	0.477942373433	0.368347712844	0.392156862745	0.0	0.0	
NC_045512.2:26149-26184	-	26149	26184	12	NotMaximal	AUA	NearCognate	ORF3a			=hyperlink("https://data.broadinstitute.org/compbio1/cav.php?a=wuhCor1_c&i=NC_045512.2;26148;36;0&s=-&p=30&e=30&w=0&f=26149-26184-", "CodAlignView")	=hyperlink("http://genome.ucsc.edu/cgi-bin/hgTracks?db=wuhCor1&position=NC_045512.2:26149-26184&complement_wuhCor1=1&hgt.revCmplDisp_wuhCor1=1", "UCSCview")	-6.66045833333	0.9021	0.664134466243	-10.0287798208	-9.46468333333	2.804225	NA	0.452648543057	0.297567963536	NA	0.884951977861	0.0174377340062	0.361111111111	0.857142857143	1.0	
NC_045512.2:29379-29417	-	29379	29417	13	NotMaximal	AGG	NearCognate	N			=hyperlink("https://data.broadinstitute.org/compbio1/cav.php?a=wuhCor1_c&i=NC_045512.2;29378;39;0&s=-&p=30&e=30&w=0&f=29379-29417-", "CodAlignView")	=hyperlink("http://genome.ucsc.edu/cgi-bin/hgTracks?db=wuhCor1&position=NC_045512.2:29379-29417&complement_wuhCor1=1&hgt.revCmplDisp_wuhCor1=1", "UCSCview")	-6.66488461538	1.0	0.435897435897	-15.2900294118	-7.19234615385	0.527461538466	NA	1.0	1.0	NA	0.890405339411	0.890405339411	0.384615384615	0.0	0.0	
NC_045512.2:14995-15078	-	14995	15078	28	NotMaximal	AUA	NearCognate	orf1ab			=hyperlink("https://data.broadinstitute.org/compbio1/cav.php?a=wuhCor1_c&i=NC_045512.2;14994;84;0&s=-&p=30&e=30&w=0&f=14995-15078-", "CodAlignView")	=hyperlink("http://genome.ucsc.edu/cgi-bin/hgTracks?db=wuhCor1&position=NC_045512.2:14995-15078&complement_wuhCor1=1&hgt.revCmplDisp_wuhCor1=1", "UCSCview")	-6.66874285714	1.0	0.714285714286	-9.33624	-11.7569357143	5.08819285715	NA	0.912111346248	0.890405339411	NA	0.988201204623	0.694641054859	0.321428571429	0.933333333333	0.142857142857	
NC_045512.2:28865-28930	-	28865	28930	22	NotMaximal	AAG	NearCognate	N			=hyperlink("https://data.broadinstitute.org/compbio1/cav.php?a=wuhCor1_c&i=NC_045512.2;28864;66;0&s=-&p=30&e=30&w=0&f=28865-28930-", "CodAlignView")	=hyperlink("http://genome.ucsc.edu/cgi-bin/hgTracks?db=wuhCor1&position=NC_045512.2:28865-28930&complement_wuhCor1=1&hgt.revCmplDisp_wuhCor1=1", "UCSCview")	-6.67689545455	0.996	0.975536810521	-6.84432958607	-7.05574090909	0.378845454541	NA	0.99467686798	0.706439850236	NA	0.573670844864	0.2801106951	0.560606060606	0.196428571429	0.0	
NC_045512.2:27862-27894	+	27862	27894	11	NotMaximal	AUC	NearCognate	ORF7b,ORF8			=hyperlink("https://data.broadinstitute.org/compbio1/cav.php?a=wuhCor1_c&i=NC_045512.2;27861;33;0&p=30&e=30&w=0&f=27862-27894", "CodAlignView")	=hyperlink("http://genome.ucsc.edu/cgi-bin/hgTracks?db=wuhCor1&position=NC_045512.2:27862-27894&complement_wuhCor1=0&hgt.revCmplDisp_wuhCor1=0", "UCSCview")	-6.68564545455	0.7954	1.3931263153	-4.79902316188	-10.3096909091	3.62404545454	NA	0.706439850236	0.301699495361	NA	0.966882630636	0.301699495361	0.363636363636	2.0625	0.030303030303	7b.iORF2
NC_045512.2:1256-1309	-	1256	1309	18	Maximal	AUU	NearCognate	orf1ab			=hyperlink("https://data.broadinstitute.org/compbio1/cav.php?a=wuhCor1_c&i=NC_045512.2;1255;54;0&s=-&p=30&e=30&w=0&f=1256-1309-", "CodAlignView")	=hyperlink("http://genome.ucsc.edu/cgi-bin/hgTracks?db=wuhCor1&position=NC_045512.2:1256-1309&complement_wuhCor1=1&hgt.revCmplDisp_wuhCor1=1", "UCSCview")	-6.68721666667	1.0	1.33333333333	-5.0154125	-11.0683611111	4.38114444444	NA	0.926335666612	0.576828910956	NA	0.826801237181	0.476304737099	0.462962962963	1.125	0.0	
NC_045512.2:28865-29059	-	28865	29059	65	NotMaximal	ACG	NearCognate	N			=hyperlink("https://data.broadinstitute.org/compbio1/cav.php?a=wuhCor1_c&i=NC_045512.2;28864;195;0&s=-&p=30&e=30&w=0&f=28865-29059-", "CodAlignView")	=hyperlink("http://genome.ucsc.edu/cgi-bin/hgTracks?db=wuhCor1&position=NC_045512.2:28865-29059&complement_wuhCor1=1&hgt.revCmplDisp_wuhCor1=1", "UCSCview")	-6.69454769231	0.9972	0.930675830092	-7.19321107936	-7.69658	1.00203230769	NA	0.99467686798	0.0174377340062	NA	0.706439850236	0.0174377340062	0.497435897436	0.249360613811	0.0	
NC_045512.2:15247-15297	-	15247	15297	17	NotMaximal	AUA	NearCognate	orf1ab			=hyperlink("https://data.broadinstitute.org/compbio1/cav.php?a=wuhCor1_c&i=NC_045512.2;15246;51;0&s=-&p=30&e=30&w=0&f=15247-15297-", "CodAlignView")	=hyperlink("http://genome.ucsc.edu/cgi-bin/hgTracks?db=wuhCor1&position=NC_045512.2:15247-15297&complement_wuhCor1=1&hgt.revCmplDisp_wuhCor1=1", "UCSCview")	-6.70292941176	1.0	0.745098039216	-8.9960368421	-9.90309411765	3.20016470589	NA	1.0	1.0	NA	0.776695425688	0.776695425688	0.352941176471	0.0	0.470588235294	
NC_045512.2:16735-16794	-	16735	16794	20	NotMaximal	ACG	NearCognate	orf1ab			=hyperlink("https://data.broadinstitute.org/compbio1/cav.php?a=wuhCor1_c&i=NC_045512.2;16734;60;0&s=-&p=30&e=30&w=0&f=16735-16794-", "CodAlignView")	=hyperlink("http://genome.ucsc.edu/cgi-bin/hgTracks?db=wuhCor1&position=NC_045512.2:16735-16794&complement_wuhCor1=1&hgt.revCmplDisp_wuhCor1=1", "UCSCview")	-6.722345	1.0	0.9	-7.46927222222	-10.759745	4.0374	NA	0.842891095556	0.890405339411	NA	0.688064463617	0.618844212925	0.4	0.833333333333	0.0	
NC_045512.2:27037-27210	-	27037	27210	58	Maximal	AUG	Canonical	M,ORF6			=hyperlink("https://data.broadinstitute.org/compbio1/cav.php?a=wuhCor1_c&i=NC_045512.2;27036;174;0&s=-&p=30&e=30&w=0&f=27037-27210-", "CodAlignView")	=hyperlink("http://genome.ucsc.edu/cgi-bin/hgTracks?db=wuhCor1&position=NC_045512.2:27037-27210&complement_wuhCor1=1&hgt.revCmplDisp_wuhCor1=1", "UCSCview")	-6.72675689655	1.0	0.649425287356	-10.3580150442	-8.73879310345	2.0120362069	0.706439850236	1.0	0.996060556731	0.702500406967	0.706439850236	0.702500406967	0.419540229885	0.653153153153	0.632183908046	
NC_045512.2:12476-12520	-	12476	12520	15	NotMaximal	AUC	NearCognate	orf1ab			=hyperlink("https://data.broadinstitute.org/compbio1/cav.php?a=wuhCor1_c&i=NC_045512.2;12475;45;0&s=-&p=30&e=30&w=0&f=12476-12520-", "CodAlignView")	=hyperlink("http://genome.ucsc.edu/cgi-bin/hgTracks?db=wuhCor1&position=NC_045512.2:12476-12520&complement_wuhCor1=1&hgt.revCmplDisp_wuhCor1=1", "UCSCview")	-6.72991333333	1.0	0.822222222222	-8.18502972973	-18.0354666667	11.3055533333	NA	0.0174377340062	1.0	NA	0.890405339411	0.0174377340062	0.311111111111	0.918367346939	0.466666666667	
NC_045512.2:13301-13420	-	13301	13420	40	NotMaximal	UUG	NearCognate	orf1ab			=hyperlink("https://data.broadinstitute.org/compbio1/cav.php?a=wuhCor1_c&i=NC_045512.2;13300;120;0&s=-&p=30&e=30&w=0&f=13301-13420-", "CodAlignView")	=hyperlink("http://genome.ucsc.edu/cgi-bin/hgTracks?db=wuhCor1&position=NC_045512.2:13301-13420&complement_wuhCor1=1&hgt.revCmplDisp_wuhCor1=1", "UCSCview")	-6.73722	1.0	0.625	-10.779552	-9.8906725	3.1534525	NA	0.0174377340062	1.0	NA	1.0	0.0174377340062	0.4	0.428571428571	0.875	
NC_045512.2:27455-27484	+	27455	27484	10	NotMaximal	AAG	NearCognate	ORF7a			=hyperlink("https://data.broadinstitute.org/compbio1/cav.php?a=wuhCor1_c&i=NC_045512.2;27454;30;0&p=30&e=30&w=0&f=27455-27484", "CodAlignView")	=hyperlink("http://genome.ucsc.edu/cgi-bin/hgTracks?db=wuhCor1&position=NC_045512.2:27455-27484&complement_wuhCor1=0&hgt.revCmplDisp_wuhCor1=0", "UCSCview")	-6.74255	1.0	1.1	-6.12959090909	-7.45742	0.71487	NA	0.986729610939	0.974706169624	NA	1.0	0.961435780563	0.366666666667	0.0	0.0	
NC_045512.2:24599-24634	-	24599	24634	12	Maximal	AAG	NearCognate	S			=hyperlink("https://data.broadinstitute.org/compbio1/cav.php?a=wuhCor1_c&i=NC_045512.2;24598;36;0&s=-&p=30&e=30&w=0&f=24599-24634-", "CodAlignView")	=hyperlink("http://genome.ucsc.edu/cgi-bin/hgTracks?db=wuhCor1&position=NC_045512.2:24599-24634&complement_wuhCor1=1&hgt.revCmplDisp_wuhCor1=1", "UCSCview")	-6.74306666667	1.0	0.861111111111	-7.83065806452	-17.8157916667	11.072725	NA	0.673322480873	1.0	NA	0.99726517988	0.670587660752	0.388888888889	0.0	1.0	
NC_045512.2:12008-12055	-	12008	12055	16	Maximal	AAG	NearCognate	orf1ab			=hyperlink("https://data.broadinstitute.org/compbio1/cav.php?a=wuhCor1_c&i=NC_045512.2;12007;48;0&s=-&p=30&e=30&w=0&f=12008-12055-", "CodAlignView")	=hyperlink("http://genome.ucsc.edu/cgi-bin/hgTracks?db=wuhCor1&position=NC_045512.2:12008-12055&complement_wuhCor1=1&hgt.revCmplDisp_wuhCor1=1", "UCSCview")	-6.77235625	1.0	1.41666666667	-4.78048676471	-15.7497	8.97734375	NA	0.0174377340062	0.495917304249	NA	0.0174377340062	0.0174377340062	0.416666666667	0.0	0.0	
NC_045512.2:27151-27192	+	27151	27192	14	Maximal	AUU	NearCognate	M			=hyperlink("https://data.broadinstitute.org/compbio1/cav.php?a=wuhCor1_c&i=NC_045512.2;27150;42;0&p=30&e=30&w=0&f=27151-27192", "CodAlignView")	=hyperlink("http://genome.ucsc.edu/cgi-bin/hgTracks?db=wuhCor1&position=NC_045512.2:27151-27192&complement_wuhCor1=0&hgt.revCmplDisp_wuhCor1=0", "UCSCview")	-6.78499285714	1.0	0.595238095238	-11.398788	-3.57224285714	-3.21275	NA	0.706439850236	0.094488035162	NA	0.783490151392	0.094488035162	0.380952380952	0.0	0.785714285714	M.iORF
NC_045512.2:701-733	-	701	733	11	NotMaximal	AUC	NearCognate	orf1ab			=hyperlink("https://data.broadinstitute.org/compbio1/cav.php?a=wuhCor1_c&i=NC_045512.2;700;33;0&s=-&p=30&e=30&w=0&f=701-733-", "CodAlignView")	=hyperlink("http://genome.ucsc.edu/cgi-bin/hgTracks?db=wuhCor1&position=NC_045512.2:701-733&complement_wuhCor1=1&hgt.revCmplDisp_wuhCor1=1", "UCSCview")	-6.78702727273	1.0	1.06060606061	-6.39919714286	-9.23764545455	2.45061818182	NA	1.0	0.984346410549	NA	0.912111346248	0.896457756796	0.515151515152	0.942857142857	0.727272727273	
NC_045512.2:13301-13417	-	13301	13417	39	NotMaximal	AUC	NearCognate	orf1ab			=hyperlink("https://data.broadinstitute.org/compbio1/cav.php?a=wuhCor1_c&i=NC_045512.2;13300;117;0&s=-&p=30&e=30&w=0&f=13301-13417-", "CodAlignView")	=hyperlink("http://genome.ucsc.edu/cgi-bin/hgTracks?db=wuhCor1&position=NC_045512.2:13301-13417&complement_wuhCor1=1&hgt.revCmplDisp_wuhCor1=1", "UCSCview")	-6.79573076923	1.0	0.641025641026	-10.60134	-9.51862820513	2.7228974359	NA	0.0174377340062	1.0	NA	0.956369851864	0.0174377340062	0.401709401709	0.43984962406	0.871794871795	
NC_045512.2:12237-12290	+	12237	12290	18	NotMaximal	UUG	NearCognate	orf1ab			=hyperlink("https://data.broadinstitute.org/compbio1/cav.php?a=wuhCor1_c&i=NC_045512.2;12236;54;0&p=30&e=30&w=0&f=12237-12290", "CodAlignView")	=hyperlink("http://genome.ucsc.edu/cgi-bin/hgTracks?db=wuhCor1&position=NC_045512.2:12237-12290&complement_wuhCor1=0&hgt.revCmplDisp_wuhCor1=0", "UCSCview")	-6.79629444444	1.0	0.611111111111	-11.1212090909	-6.31218888889	-0.484105555551	NA	1.0	0.88406641706	NA	1.0	0.88406641706	0.462962962963	0.72	0.592592592593	
NC_045512.2:9242-9295	-	9242	9295	18	Maximal	AUA	NearCognate	orf1ab			=hyperlink("https://data.broadinstitute.org/compbio1/cav.php?a=wuhCor1_c&i=NC_045512.2;9241;54;0&s=-&p=30&e=30&w=0&f=9242-9295-", "CodAlignView")	=hyperlink("http://genome.ucsc.edu/cgi-bin/hgTracks?db=wuhCor1&position=NC_045512.2:9242-9295&complement_wuhCor1=1&hgt.revCmplDisp_wuhCor1=1", "UCSCview")	-6.80988333333	1.0	1.25925925926	-5.40784852941	-12.4707277778	5.66084444445	NA	0.890405339411	0.694598730262	NA	1.0	0.585004069673	0.37037037037	0.0	0.0	
NC_045512.2:26925-26957	-	26925	26957	11	NotMaximal	AAG	NearCognate	M			=hyperlink("https://data.broadinstitute.org/compbio1/cav.php?a=wuhCor1_c&i=NC_045512.2;26924;33;0&s=-&p=30&e=30&w=0&f=26925-26957-", "CodAlignView")	=hyperlink("http://genome.ucsc.edu/cgi-bin/hgTracks?db=wuhCor1&position=NC_045512.2:26925-26957&complement_wuhCor1=1&hgt.revCmplDisp_wuhCor1=1", "UCSCview")	-6.81705454545	1.0	0.848484848485	-8.03438571428	-15.3622454545	8.5451909091	NA	0.094488035162	0.890405339411	NA	0.094488035162	0.094488035162	0.454545454545	1.22222222222	0.0	
NC_045512.2:29151-29192	-	29151	29192	14	NotMaximal	AUU	NearCognate	N			=hyperlink("https://data.broadinstitute.org/compbio1/cav.php?a=wuhCor1_c&i=NC_045512.2;29150;42;0&s=-&p=30&e=30&w=0&f=29151-29192-", "CodAlignView")	=hyperlink("http://genome.ucsc.edu/cgi-bin/hgTracks?db=wuhCor1&position=NC_045512.2:29151-29192&complement_wuhCor1=1&hgt.revCmplDisp_wuhCor1=1", "UCSCview")	-6.8187	1.0	0.571428571429	-11.932725	-10.5906928571	3.77199285714	NA	0.984346410549	1.0	NA	0.649770470454	0.634116881003	0.404761904762	0.583333333333	0.0	
NC_045512.2:19627-19662	-	19627	19662	12	NotMaximal	GUG	NearCognate	orf1ab			=hyperlink("https://data.broadinstitute.org/compbio1/cav.php?a=wuhCor1_c&i=NC_045512.2;19626;36;0&s=-&p=30&e=30&w=0&f=19627-19662-", "CodAlignView")	=hyperlink("http://genome.ucsc.edu/cgi-bin/hgTracks?db=wuhCor1&position=NC_045512.2:19627-19662&complement_wuhCor1=1&hgt.revCmplDisp_wuhCor1=1", "UCSCview")	-6.85818333333	1.0	1.27777777778	-5.36727391304	-17.650525	10.7923416667	NA	1.0	1.0	NA	0.99380758587	0.99380758587	0.333333333333	0.0	0.0	
NC_045512.2:11596-11676	+	11596	11676	27	Maximal	GUG	NearCognate	orf1ab			=hyperlink("https://data.broadinstitute.org/compbio1/cav.php?a=wuhCor1_c&i=NC_045512.2;11595;81;0&p=30&e=30&w=0&f=11596-11676", "CodAlignView")	=hyperlink("http://genome.ucsc.edu/cgi-bin/hgTracks?db=wuhCor1&position=NC_045512.2:11596-11676&complement_wuhCor1=0&hgt.revCmplDisp_wuhCor1=0", "UCSCview")	-6.86636296296	1.0	1.0	-6.86636296296	-8.6131	1.74673703704	NA	0.669109555592	1.0	NA	1.0	0.669109555592	0.333333333333	0.445054945055	0.0	
NC_045512.2:16360-16413	-	16360	16413	18	NotMaximal	AUC	NearCognate	orf1ab			=hyperlink("https://data.broadinstitute.org/compbio1/cav.php?a=wuhCor1_c&i=NC_045512.2;16359;54;0&s=-&p=30&e=30&w=0&f=16360-16413-", "CodAlignView")	=hyperlink("http://genome.ucsc.edu/cgi-bin/hgTracks?db=wuhCor1&position=NC_045512.2:16360-16413&complement_wuhCor1=1&hgt.revCmplDisp_wuhCor1=1", "UCSCview")	-6.86840555556	1.0	0.925925925926	-7.417878	-8.91858333333	2.05017777777	NA	1.0	0.981624613381	NA	0.759544196647	0.73926094742	0.425925925926	0.415384615385	0.555555555556	
NC_045512.2:6286-6321	+	6286	6321	12	Maximal	CUG	NearCognate	orf1ab			=hyperlink("https://data.broadinstitute.org/compbio1/cav.php?a=wuhCor1_c&i=NC_045512.2;6285;36;0&p=30&e=30&w=0&f=6286-6321", "CodAlignView")	=hyperlink("http://genome.ucsc.edu/cgi-bin/hgTracks?db=wuhCor1&position=NC_045512.2:6286-6321&complement_wuhCor1=0&hgt.revCmplDisp_wuhCor1=0", "UCSCview")	-6.87278333333	0.9813	0.934135905279	-7.35736983718	-13.1626916667	6.28990833334	NA	0.412316457757	0.706439850236	NA	0.981299039557	0.412316457757	0.444444444444	0.571428571429	0.0	
NC_045512.2:15175-15237	-	15175	15237	21	Maximal	GUG	NearCognate	orf1ab			=hyperlink("https://data.broadinstitute.org/compbio1/cav.php?a=wuhCor1_c&i=NC_045512.2;15174;63;0&s=-&p=30&e=30&w=0&f=15175-15237-", "CodAlignView")	=hyperlink("http://genome.ucsc.edu/cgi-bin/hgTracks?db=wuhCor1&position=NC_045512.2:15175-15237&complement_wuhCor1=1&hgt.revCmplDisp_wuhCor1=1", "UCSCview")	-6.88064761905	1.0	0.666666666667	-10.3209714286	-11.6712047619	4.79055714285	NA	0.684447338434	1.0	NA	1.0	0.684447338434	0.460317460317	0.308823529412	0.0	
NC_045512.2:11189-11251	-	11189	11251	21	NotMaximal	ACG	NearCognate	orf1ab			=hyperlink("https://data.broadinstitute.org/compbio1/cav.php?a=wuhCor1_c&i=NC_045512.2;11188;63;0&s=-&p=30&e=30&w=0&f=11189-11251-", "CodAlignView")	=hyperlink("http://genome.ucsc.edu/cgi-bin/hgTracks?db=wuhCor1&position=NC_045512.2:11189-11251&complement_wuhCor1=1&hgt.revCmplDisp_wuhCor1=1", "UCSCview")	-6.88073333333	1.0	0.619047619048	-11.1150307692	-12.8674095238	5.98667619048	NA	0.890405339411	0.891662054371	NA	0.990900211623	0.676890769982	0.428571428571	0.346153846154	0.0	
NC_045512.2:13401-13463	+	13401	13463	21	NotMaximal	AUG	Canonical	orf1ab			=hyperlink("https://data.broadinstitute.org/compbio1/cav.php?a=wuhCor1_c&i=NC_045512.2;13400;63;0&p=30&e=30&w=0&f=13401-13463", "CodAlignView")	=hyperlink("http://genome.ucsc.edu/cgi-bin/hgTracks?db=wuhCor1&position=NC_045512.2:13401-13463&complement_wuhCor1=0&hgt.revCmplDisp_wuhCor1=0", "UCSCview")	-6.8866047619	1.0	0.746031746032	-9.23098085106	-5.44918095238	-1.43742380952	0.890405339411	1.0	0.0174377340062	0.0174377340062	1.0	0.0174377340062	0.47619047619	0.84375	1.0	
NC_045512.2:13867-13932	-	13867	13932	22	NotMaximal	AUC	NearCognate	orf1ab			=hyperlink("https://data.broadinstitute.org/compbio1/cav.php?a=wuhCor1_c&i=NC_045512.2;13866;66;0&s=-&p=30&e=30&w=0&f=13867-13932-", "CodAlignView")	=hyperlink("http://genome.ucsc.edu/cgi-bin/hgTracks?db=wuhCor1&position=NC_045512.2:13867-13932&complement_wuhCor1=1&hgt.revCmplDisp_wuhCor1=1", "UCSCview")	-6.88848181818	1.0	0.757575757576	-9.092796	-7.76490454545	0.876422727275	NA	1.0	0.912111346248	NA	0.639143740843	0.639143740843	0.272727272727	0.0	0.454545454545	
NC_045512.2:20767-20817	-	20767	20817	17	Maximal	AUA	NearCognate	orf1ab			=hyperlink("https://data.broadinstitute.org/compbio1/cav.php?a=wuhCor1_c&i=NC_045512.2;20766;51;0&s=-&p=30&e=30&w=0&f=20767-20817-", "CodAlignView")	=hyperlink("http://genome.ucsc.edu/cgi-bin/hgTracks?db=wuhCor1&position=NC_045512.2:20767-20817&complement_wuhCor1=1&hgt.revCmplDisp_wuhCor1=1", "UCSCview")	-6.88924117647	1.0	0.843137254902	-8.17096046512	-10.7051176471	3.81587647059	NA	0.364759889305	1.0	NA	0.75850236041	0.364759889305	0.333333333333	0.708333333333	0.0	
NC_045512.2:26338-26427	-	26338	26427	30	NotMaximal	ACG	NearCognate	E			=hyperlink("https://data.broadinstitute.org/compbio1/cav.php?a=wuhCor1_c&i=NC_045512.2;26337;90;0&s=-&p=30&e=30&w=0&f=26338-26427-", "CodAlignView")	=hyperlink("http://genome.ucsc.edu/cgi-bin/hgTracks?db=wuhCor1&position=NC_045512.2:26338-26427&complement_wuhCor1=1&hgt.revCmplDisp_wuhCor1=1", "UCSCview")	-6.89530333333	1.0	0.444444444444	-15.5144325	-7.87210666667	0.976803333337	NA	1.0	0.094488035162	NA	1.0	0.094488035162	0.422222222222	1.51260504202	0.0	
NC_045512.2:14690-14749	+	14690	14749	20	NotMaximal	AAG	NearCognate	orf1ab			=hyperlink("https://data.broadinstitute.org/compbio1/cav.php?a=wuhCor1_c&i=NC_045512.2;14689;60;0&p=30&e=30&w=0&f=14690-14749", "CodAlignView")	=hyperlink("http://genome.ucsc.edu/cgi-bin/hgTracks?db=wuhCor1&position=NC_045512.2:14690-14749&complement_wuhCor1=0&hgt.revCmplDisp_wuhCor1=0", "UCSCview")	-6.897575	1.0	0.533333333333	-12.932953125	-6.14475	-0.752825	NA	1.0	1.0	NA	1.0	1.0	0.366666666667	0.0	0.85	
NC_045512.2:14613-14645	+	14613	14645	11	Maximal	ACG	NearCognate	orf1ab			=hyperlink("https://data.broadinstitute.org/compbio1/cav.php?a=wuhCor1_c&i=NC_045512.2;14612;33;0&p=30&e=30&w=0&f=14613-14645", "CodAlignView")	=hyperlink("http://genome.ucsc.edu/cgi-bin/hgTracks?db=wuhCor1&position=NC_045512.2:14613-14645&complement_wuhCor1=0&hgt.revCmplDisp_wuhCor1=0", "UCSCview")	-6.90586363636	1.0	0.939393939394	-7.3514032258	-14.5830545455	7.67719090909	NA	0.447823538987	1.0	NA	0.969340713007	0.447823538987	0.484848484848	1.1	0.0	
NC_045512.2:29147-29182	-	29147	29182	12	NotMaximal	UUG	NearCognate	N			=hyperlink("https://data.broadinstitute.org/compbio1/cav.php?a=wuhCor1_c&i=NC_045512.2;29146;36;0&s=-&p=30&e=30&w=0&f=29147-29182-", "CodAlignView")	=hyperlink("http://genome.ucsc.edu/cgi-bin/hgTracks?db=wuhCor1&position=NC_045512.2:29147-29182&complement_wuhCor1=1&hgt.revCmplDisp_wuhCor1=1", "UCSCview")	-6.90866666667	1.0	0.555555555556	-12.4356	-7.74168333333	0.833016666663	NA	1.0	0.706439850236	NA	1.0	0.706439850236	0.416666666667	0.642857142857	0.0	
NC_045512.2:28865-29053	-	28865	29053	63	NotMaximal	UUG	NearCognate	N			=hyperlink("https://data.broadinstitute.org/compbio1/cav.php?a=wuhCor1_c&i=NC_045512.2;28864;189;0&s=-&p=30&e=30&w=0&f=28865-29053-", "CodAlignView")	=hyperlink("http://genome.ucsc.edu/cgi-bin/hgTracks?db=wuhCor1&position=NC_045512.2:28865-29053&complement_wuhCor1=1&hgt.revCmplDisp_wuhCor1=1", "UCSCview")	-6.91354603175	0.9971	0.944348078667	-7.32097220075	-7.80696825397	0.893422222218	NA	0.99467686798	0.0174377340062	NA	1.0	0.0174377340062	0.502645502646	0.168	0.0	
NC_045512.2:14699-14749	+	14699	14749	17	NotMaximal	AUG	Canonical	orf1ab			=hyperlink("https://data.broadinstitute.org/compbio1/cav.php?a=wuhCor1_c&i=NC_045512.2;14698;51;0&p=30&e=30&w=0&f=14699-14749", "CodAlignView")	=hyperlink("http://genome.ucsc.edu/cgi-bin/hgTracks?db=wuhCor1&position=NC_045512.2:14699-14749&complement_wuhCor1=0&hgt.revCmplDisp_wuhCor1=0", "UCSCview")	-6.91668235294	1.0	0.529411764706	-13.0648444444	-6.67786470588	-0.238817647058	1.0	1.0	1.0	1.0	1.0	1.0	0.372549019608	0.0	0.823529411765	
NC_045512.2:26338-26436	-	26338	26436	33	NotMaximal	AUU	NearCognate	E			=hyperlink("https://data.broadinstitute.org/compbio1/cav.php?a=wuhCor1_c&i=NC_045512.2;26337;99;0&s=-&p=30&e=30&w=0&f=26338-26436-", "CodAlignView")	=hyperlink("http://genome.ucsc.edu/cgi-bin/hgTracks?db=wuhCor1&position=NC_045512.2:26338-26436&complement_wuhCor1=1&hgt.revCmplDisp_wuhCor1=1", "UCSCview")	-6.93621515152	1.0	0.484848484848	-14.30594375	-8.18126060606	1.24504545454	NA	1.0	0.094488035162	NA	0.899749308156	0.094488035162	0.393939393939	1.57142857143	0.0	
NC_045512.2:18155-18184	+	18155	18184	10	NotMaximal	GUG	NearCognate	orf1ab			=hyperlink("https://data.broadinstitute.org/compbio1/cav.php?a=wuhCor1_c&i=NC_045512.2;18154;30;0&p=30&e=30&w=0&f=18155-18184", "CodAlignView")	=hyperlink("http://genome.ucsc.edu/cgi-bin/hgTracks?db=wuhCor1&position=NC_045512.2:18155-18184&complement_wuhCor1=0&hgt.revCmplDisp_wuhCor1=0", "UCSCview")	-6.94366	1.0	0.7	-9.91951428571	-7.66789	0.72423	NA	1.0	1.0	NA	1.0	1.0	0.466666666667	0.0	0.0	
NC_045512.2:13708-13737	-	13708	13737	10	NotMaximal	AUG	Canonical	orf1ab			=hyperlink("https://data.broadinstitute.org/compbio1/cav.php?a=wuhCor1_c&i=NC_045512.2;13707;30;0&s=-&p=30&e=30&w=0&f=13708-13737-", "CodAlignView")	=hyperlink("http://genome.ucsc.edu/cgi-bin/hgTracks?db=wuhCor1&position=NC_045512.2:13708-13737&complement_wuhCor1=1&hgt.revCmplDisp_wuhCor1=1", "UCSCview")	-6.95256	1.0	1.36666666667	-5.08723902439	-15.07324	8.12068	0.903011557871	0.452648543057	1.0	0.355660100928	1.0	0.452648543057	0.4	0.0	0.0	
NC_045512.2:12726-12770	+	12726	12770	15	NotMaximal	GUG	NearCognate	orf1ab			=hyperlink("https://data.broadinstitute.org/compbio1/cav.php?a=wuhCor1_c&i=NC_045512.2;12725;45;0&p=30&e=30&w=0&f=12726-12770", "CodAlignView")	=hyperlink("http://genome.ucsc.edu/cgi-bin/hgTracks?db=wuhCor1&position=NC_045512.2:12726-12770&complement_wuhCor1=0&hgt.revCmplDisp_wuhCor1=0", "UCSCview")	-6.96537333333	1.0	0.644444444444	-10.808337931	-7.10626666667	0.140893333337	NA	0.0174377340062	1.0	NA	0.987712843887	0.0174377340062	0.511111111111	0.681818181818	0.0	
NC_045512.2:25952-25981	+	25952	25981	10	NotMaximal	GUG	NearCognate	ORF3a			=hyperlink("https://data.broadinstitute.org/compbio1/cav.php?a=wuhCor1_c&i=NC_045512.2;25951;30;0&p=30&e=30&w=0&f=25952-25981", "CodAlignView")	=hyperlink("http://genome.ucsc.edu/cgi-bin/hgTracks?db=wuhCor1&position=NC_045512.2:25952-25981&complement_wuhCor1=0&hgt.revCmplDisp_wuhCor1=0", "UCSCview")	-6.96616	1.0	1.23333333333	-5.64823783784	-8.22897	1.26281	NA	0.328748168647	0.890405339411	NA	0.984978023767	0.328748168647	0.4	0.0	0.0	
NC_045512.2:27037-27201	-	27037	27201	55	NotMaximal	CUG	NearCognate	M			=hyperlink("https://data.broadinstitute.org/compbio1/cav.php?a=wuhCor1_c&i=NC_045512.2;27036;165;0&s=-&p=30&e=30&w=0&f=27037-27201-", "CodAlignView")	=hyperlink("http://genome.ucsc.edu/cgi-bin/hgTracks?db=wuhCor1&position=NC_045512.2:27037-27201&complement_wuhCor1=1&hgt.revCmplDisp_wuhCor1=1", "UCSCview")	-6.98802	1.0	0.672727272727	-10.3875972973	-9.02068	2.03266	NA	1.0	0.996060556731	NA	1.0	0.996060556731	0.430303030303	0.654761904762	0.666666666667	
NC_045512.2:28865-29047	-	28865	29047	61	NotMaximal	AGG	NearCognate	N			=hyperlink("https://data.broadinstitute.org/compbio1/cav.php?a=wuhCor1_c&i=NC_045512.2;28864;183;0&s=-&p=30&e=30&w=0&f=28865-29047-", "CodAlignView")	=hyperlink("http://genome.ucsc.edu/cgi-bin/hgTracks?db=wuhCor1&position=NC_045512.2:28865-29047&complement_wuhCor1=1&hgt.revCmplDisp_wuhCor1=1", "UCSCview")	-7.00583278689	0.997	0.920665502011	-7.60953111808	-7.2882704918	0.282437704913	NA	0.99467686798	0.0174377340062	NA	0.679280481849	0.0174377340062	0.497267759563	0.0886627906977	0.0	
NC_045512.2:14281-14316	-	14281	14316	12	NotMaximal	CUG	NearCognate	orf1ab			=hyperlink("https://data.broadinstitute.org/compbio1/cav.php?a=wuhCor1_c&i=NC_045512.2;14280;36;0&s=-&p=30&e=30&w=0&f=14281-14316-", "CodAlignView")	=hyperlink("http://genome.ucsc.edu/cgi-bin/hgTracks?db=wuhCor1&position=NC_045512.2:14281-14316&complement_wuhCor1=1&hgt.revCmplDisp_wuhCor1=1", "UCSCview")	-7.00636666667	1.0	0.833333333333	-8.40764	-15.5015666667	8.4952	NA	0.480582777145	1.0	NA	1.0	0.480582777145	0.305555555556	1.2	0.0	
NC_045512.2:13754-13786	-	13754	13786	11	Maximal	GUG	NearCognate	orf1ab			=hyperlink("https://data.broadinstitute.org/compbio1/cav.php?a=wuhCor1_c&i=NC_045512.2;13753;33;0&s=-&p=30&e=30&w=0&f=13754-13786-", "CodAlignView")	=hyperlink("http://genome.ucsc.edu/cgi-bin/hgTracks?db=wuhCor1&position=NC_045512.2:13754-13786&complement_wuhCor1=1&hgt.revCmplDisp_wuhCor1=1", "UCSCview")	-7.00705454545	1.0	0.393939393939	-17.7871384615	-6.58845454545	-0.418599999995	NA	1.0	1.0	NA	1.0	1.0	0.424242424242	0.673469387755	1.0	
NC_045512.2:16735-16818	-	16735	16818	28	NotMaximal	UUG	NearCognate	orf1ab			=hyperlink("https://data.broadinstitute.org/compbio1/cav.php?a=wuhCor1_c&i=NC_045512.2;16734;84;0&s=-&p=30&e=30&w=0&f=16735-16818-", "CodAlignView")	=hyperlink("http://genome.ucsc.edu/cgi-bin/hgTracks?db=wuhCor1&position=NC_045512.2:16735-16818&complement_wuhCor1=1&hgt.revCmplDisp_wuhCor1=1", "UCSCview")	-7.03390357143	1.0	0.880952380952	-7.98443108108	-10.8600678571	3.82616428571	NA	0.842891095556	0.890405339411	NA	1.0	0.637219599544	0.357142857143	0.746666666667	0.0	
NC_045512.2:14995-15051	-	14995	15051	19	NotMaximal	AGG	NearCognate	orf1ab			=hyperlink("https://data.broadinstitute.org/compbio1/cav.php?a=wuhCor1_c&i=NC_045512.2;14994;57;0&s=-&p=30&e=30&w=0&f=14995-15051-", "CodAlignView")	=hyperlink("http://genome.ucsc.edu/cgi-bin/hgTracks?db=wuhCor1&position=NC_045512.2:14995-15051&complement_wuhCor1=1&hgt.revCmplDisp_wuhCor1=1", "UCSCview")	-7.03544736842	1.0	0.771929824561	-9.11410227273	-11.8497842105	4.81433684211	NA	0.912111346248	0.890405339411	NA	1.0	0.706439850236	0.368421052632	1.03636363636	0.0	
NC_045512.2:27037-27225	-	27037	27225	63	Maximal	CUG	NearCognate	M,ORF6			=hyperlink("https://data.broadinstitute.org/compbio1/cav.php?a=wuhCor1_c&i=NC_045512.2;27036;189;0&s=-&p=30&e=30&w=0&f=27037-27225-", "CodAlignView")	=hyperlink("http://genome.ucsc.edu/cgi-bin/hgTracks?db=wuhCor1&position=NC_045512.2:27037-27225&complement_wuhCor1=1&hgt.revCmplDisp_wuhCor1=1", "UCSCview")	-7.04676031746	1.0	0.671957671958	-10.4869110236	-9.26909047619	2.22233015873	NA	1.0	0.803799446524	NA	1.0	0.803799446524	0.42328042328	0.70875	0.582010582011	
NC_045512.2:12882-12938	+	12882	12938	19	NotMaximal	AUA	NearCognate	orf1ab			=hyperlink("https://data.broadinstitute.org/compbio1/cav.php?a=wuhCor1_c&i=NC_045512.2;12881;57;0&p=30&e=30&w=0&f=12882-12938", "CodAlignView")	=hyperlink("http://genome.ucsc.edu/cgi-bin/hgTracks?db=wuhCor1&position=NC_045512.2:12882-12938&complement_wuhCor1=0&hgt.revCmplDisp_wuhCor1=0", "UCSCview")	-7.05064736842	1.0	0.561403508772	-12.558965625	-3.90097368421	-3.14967368421	NA	1.0	1.0	NA	0.695910792772	0.695910792772	0.421052631579	0.0	0.964912280702	
NC_045512.2:9646-9735	+	9646	9735	30	Maximal	GUG	NearCognate	orf1ab			=hyperlink("https://data.broadinstitute.org/compbio1/cav.php?a=wuhCor1_c&i=NC_045512.2;9645;90;0&p=30&e=30&w=0&f=9646-9735", "CodAlignView")	=hyperlink("http://genome.ucsc.edu/cgi-bin/hgTracks?db=wuhCor1&position=NC_045512.2:9646-9735&complement_wuhCor1=0&hgt.revCmplDisp_wuhCor1=0", "UCSCview")	-7.05622	1.0	1.13333333333	-6.22607647059	-12.9657833333	5.90956333333	NA	0.890405339411	0.706439850236	NA	1.0	0.706439850236	0.333333333333	0.0	0.0	
NC_045512.2:25088-25138	-	25088	25138	17	Maximal	AUU	NearCognate	S			=hyperlink("https://data.broadinstitute.org/compbio1/cav.php?a=wuhCor1_c&i=NC_045512.2;25087;51;0&s=-&p=30&e=30&w=0&f=25088-25138-", "CodAlignView")	=hyperlink("http://genome.ucsc.edu/cgi-bin/hgTracks?db=wuhCor1&position=NC_045512.2:25088-25138&complement_wuhCor1=1&hgt.revCmplDisp_wuhCor1=1", "UCSCview")	-7.06672941176	1.0	1.19607843137	-5.90824918032	-18.2122764706	11.1455470588	NA	0.48120136741	0.883444571056	NA	0.850069998372	0.264118508872	0.372549019608	0.566666666667	1.0	
NC_045512.2:14995-15069	-	14995	15069	25	NotMaximal	AUU	NearCognate	orf1ab			=hyperlink("https://data.broadinstitute.org/compbio1/cav.php?a=wuhCor1_c&i=NC_045512.2;14994;75;0&s=-&p=30&e=30&w=0&f=14995-15069-", "CodAlignView")	=hyperlink("http://genome.ucsc.edu/cgi-bin/hgTracks?db=wuhCor1&position=NC_045512.2:14995-15069&complement_wuhCor1=1&hgt.revCmplDisp_wuhCor1=1", "UCSCview")	-7.067056	1.0	0.733333333333	-9.63689454545	-12.110652	5.043596	NA	0.912111346248	0.890405339411	NA	0.967289597916	0.673729448152	0.333333333333	0.974025974026	0.04	
NC_045512.2:13867-13914	-	13867	13914	16	NotMaximal	AUU	NearCognate	orf1ab			=hyperlink("https://data.broadinstitute.org/compbio1/cav.php?a=wuhCor1_c&i=NC_045512.2;13866;48;0&s=-&p=30&e=30&w=0&f=13867-13914-", "CodAlignView")	=hyperlink("http://genome.ucsc.edu/cgi-bin/hgTracks?db=wuhCor1&position=NC_045512.2:13867-13914&complement_wuhCor1=1&hgt.revCmplDisp_wuhCor1=1", "UCSCview")	-7.067575	1.0	0.6875	-10.2801090909	-8.74481875	1.67724375	NA	1.0	0.912111346248	NA	0.890405339411	0.706439850236	0.25	0.0	0.625	
NC_045512.2:15338-15373	-	15338	15373	12	NotMaximal	ACG	NearCognate	orf1ab			=hyperlink("https://data.broadinstitute.org/compbio1/cav.php?a=wuhCor1_c&i=NC_045512.2;15337;36;0&s=-&p=30&e=30&w=0&f=15338-15373-", "CodAlignView")	=hyperlink("http://genome.ucsc.edu/cgi-bin/hgTracks?db=wuhCor1&position=NC_045512.2:15338-15373&complement_wuhCor1=1&hgt.revCmplDisp_wuhCor1=1", "UCSCview")	-7.06911666667	1.0	0.638888888889	-11.0647043478	-9.285975	2.21685833333	NA	0.630349991861	0.997883770145	NA	1.0	0.628233762006	0.472222222222	1.09090909091	0.861111111111	
NC_045512.2:13867-13929	-	13867	13929	21	NotMaximal	AUA	NearCognate	orf1ab			=hyperlink("https://data.broadinstitute.org/compbio1/cav.php?a=wuhCor1_c&i=NC_045512.2;13866;63;0&s=-&p=30&e=30&w=0&f=13867-13929-", "CodAlignView")	=hyperlink("http://genome.ucsc.edu/cgi-bin/hgTracks?db=wuhCor1&position=NC_045512.2:13867-13929&complement_wuhCor1=1&hgt.revCmplDisp_wuhCor1=1", "UCSCview")	-7.08271904762	1.0	0.634920634921	-11.1552825	-7.8866	0.80388095238	NA	1.0	0.912111346248	NA	0.906023115741	0.906023115741	0.269841269841	0.0	0.47619047619	
NC_045512.2:28259-28297	-	28259	28297	13	NotMaximal	AUU	NearCognate	N			=hyperlink("https://data.broadinstitute.org/compbio1/cav.php?a=wuhCor1_c&i=NC_045512.2;28258;39;0&s=-&p=30&e=30&w=0&f=28259-28297-", "CodAlignView")	=hyperlink("http://genome.ucsc.edu/cgi-bin/hgTracks?db=wuhCor1&position=NC_045512.2:28259-28297&complement_wuhCor1=1&hgt.revCmplDisp_wuhCor1=1", "UCSCview")	-7.11580769231	0.943	0.967697557058	-7.35333848929	-3.09956923077	-4.01623846154	NA	0.618326550545	0.59356666124	NA	0.296991697867	0.296991697867	0.333333333333	0.975	0.0	
NC_045512.2:27141-27170	-	27141	27170	10	NotMaximal	AUU	NearCognate	M			=hyperlink("https://data.broadinstitute.org/compbio1/cav.php?a=wuhCor1_c&i=NC_045512.2;27140;30;0&s=-&p=30&e=30&w=0&f=27141-27170-", "CodAlignView")	=hyperlink("http://genome.ucsc.edu/cgi-bin/hgTracks?db=wuhCor1&position=NC_045512.2:27141-27170&complement_wuhCor1=1&hgt.revCmplDisp_wuhCor1=1", "UCSCview")	-7.13615	1.0	1.03333333333	-6.9059516129	-12.95251	5.81636	NA	1.0	0.876522871561	NA	1.0	0.876522871561	0.433333333333	0.0	0.5	
NC_045512.2:5351-5404	-	5351	5404	18	Maximal	AAG	NearCognate	orf1ab			=hyperlink("https://data.broadinstitute.org/compbio1/cav.php?a=wuhCor1_c&i=NC_045512.2;5350;54;0&s=-&p=30&e=30&w=0&f=5351-5404-", "CodAlignView")	=hyperlink("http://genome.ucsc.edu/cgi-bin/hgTracks?db=wuhCor1&position=NC_045512.2:5351-5404&complement_wuhCor1=1&hgt.revCmplDisp_wuhCor1=1", "UCSCview")	-7.13678333333	1.0	1.16666666667	-6.11724285714	-16.0590388889	8.92225555556	NA	0.694461989256	1.0	NA	0.6142699007	0.509386293342	0.444444444444	0.0	0.0	
NC_045512.2:15860-15895	+	15860	15895	12	NotMaximal	AAG	NearCognate	orf1ab			=hyperlink("https://data.broadinstitute.org/compbio1/cav.php?a=wuhCor1_c&i=NC_045512.2;15859;36;0&p=30&e=30&w=0&f=15860-15895", "CodAlignView")	=hyperlink("http://genome.ucsc.edu/cgi-bin/hgTracks?db=wuhCor1&position=NC_045512.2:15860-15895&complement_wuhCor1=0&hgt.revCmplDisp_wuhCor1=0", "UCSCview")	-7.14566666667	1.0	0.611111111111	-11.6929090909	-8.348225	1.20255833333	NA	1.0	1.0	NA	0.997883770145	0.997883770145	0.388888888889	0.0	0.0	
NC_045512.2:13867-13908	-	13867	13908	14	NotMaximal	AUA	NearCognate	orf1ab			=hyperlink("https://data.broadinstitute.org/compbio1/cav.php?a=wuhCor1_c&i=NC_045512.2;13866;42;0&s=-&p=30&e=30&w=0&f=13867-13908-", "CodAlignView")	=hyperlink("http://genome.ucsc.edu/cgi-bin/hgTracks?db=wuhCor1&position=NC_045512.2:13867-13908&complement_wuhCor1=1&hgt.revCmplDisp_wuhCor1=1", "UCSCview")	-7.14680714286	1.0	0.738095238095	-9.68277096775	-9.53867857143	2.39187142857	NA	1.0	0.912111346248	NA	1.0	0.912111346248	0.261904761905	0.0	0.714285714286	
NC_045512.2:28865-28912	-	28865	28912	16	NotMaximal	AUU	NearCognate	N			=hyperlink("https://data.broadinstitute.org/compbio1/cav.php?a=wuhCor1_c&i=NC_045512.2;28864;48;0&s=-&p=30&e=30&w=0&f=28865-28912-", "CodAlignView")	=hyperlink("http://genome.ucsc.edu/cgi-bin/hgTracks?db=wuhCor1&position=NC_045512.2:28865-28912&complement_wuhCor1=1&hgt.revCmplDisp_wuhCor1=1", "UCSCview")	-7.1494	0.9945	0.966363114466	-7.39825423071	-7.52851875	0.37911875	NA	0.99467686798	0.706439850236	NA	0.094488035162	0.094488035162	0.541666666667	0.0	0.0	
NC_045512.2:3210-3299	+	3210	3299	30	NotMaximal	AUG	Canonical	orf1ab			=hyperlink("https://data.broadinstitute.org/compbio1/cav.php?a=wuhCor1_c&i=NC_045512.2;3209;90;0&p=30&e=30&w=0&f=3210-3299", "CodAlignView")	=hyperlink("http://genome.ucsc.edu/cgi-bin/hgTracks?db=wuhCor1&position=NC_045512.2:3210-3299&complement_wuhCor1=0&hgt.revCmplDisp_wuhCor1=0", "UCSCview")	-7.15097333333	0.3543	5.16569127658	-1.38432069407	-8.05519	0.90421666667	0.448051440664	0.0174377340062	0.509689076998	0.0174377340062	0.82184925932	0.0174377340062	0.388888888889	0.294117647059	0.0	
NC_045512.2:29475-29504	+	29475	29504	10	Maximal	AUG	Canonical	N			=hyperlink("https://data.broadinstitute.org/compbio1/cav.php?a=wuhCor1_c&i=NC_045512.2;29474;30;0&p=30&e=30&w=0&f=29475-29504", "CodAlignView")	=hyperlink("http://genome.ucsc.edu/cgi-bin/hgTracks?db=wuhCor1&position=NC_045512.2:29475-29504&complement_wuhCor1=0&hgt.revCmplDisp_wuhCor1=0", "UCSCview")	-7.15161	1.0	0.566666666667	-12.6204882353	-4.89281	-2.2588	1.0	0.995630799284	1.0	0.995630799284	1.0	0.995630799284	0.333333333333	0.0	0.0	
NC_045512.2:13362-13460	-	13362	13460	33	NotMaximal	ACG	NearCognate	orf1ab			=hyperlink("https://data.broadinstitute.org/compbio1/cav.php?a=wuhCor1_c&i=NC_045512.2;13361;99;0&s=-&p=30&e=30&w=0&f=13362-13460-", "CodAlignView")	=hyperlink("http://genome.ucsc.edu/cgi-bin/hgTracks?db=wuhCor1&position=NC_045512.2:13362-13460&complement_wuhCor1=1&hgt.revCmplDisp_wuhCor1=1", "UCSCview")	-7.16375757576	1.0	0.69696969697	-10.2784347826	-9.30021212121	2.13645454545	NA	1.0	1.0	NA	1.0	1.0	0.484848484848	0.860869565217	1.0	
NC_045512.2:701-739	-	701	739	13	NotMaximal	UUG	NearCognate	orf1ab			=hyperlink("https://data.broadinstitute.org/compbio1/cav.php?a=wuhCor1_c&i=NC_045512.2;700;39;0&s=-&p=30&e=30&w=0&f=701-739-", "CodAlignView")	=hyperlink("http://genome.ucsc.edu/cgi-bin/hgTracks?db=wuhCor1&position=NC_045512.2:701-739&complement_wuhCor1=1&hgt.revCmplDisp_wuhCor1=1", "UCSCview")	-7.17126153846	1.0	1.10256410256	-6.50416744186	-9.05051538462	1.87925384616	NA	1.0	0.984346410549	NA	0.368347712844	0.368347712844	0.461538461538	0.975	0.692307692308	
NC_045512.2:18143-18184	+	18143	18184	14	NotMaximal	CUG	NearCognate	orf1ab			=hyperlink("https://data.broadinstitute.org/compbio1/cav.php?a=wuhCor1_c&i=NC_045512.2;18142;42;0&p=30&e=30&w=0&f=18143-18184", "CodAlignView")	=hyperlink("http://genome.ucsc.edu/cgi-bin/hgTracks?db=wuhCor1&position=NC_045512.2:18143-18184&complement_wuhCor1=0&hgt.revCmplDisp_wuhCor1=0", "UCSCview")	-7.17129285714	1.0	0.952380952381	-7.5298575	-7.30501428571	0.133721428574	NA	1.0	1.0	NA	0.890405339411	0.890405339411	0.428571428571	0.0	0.0	
NC_045512.2:27037-27198	-	27037	27198	54	NotMaximal	UUG	NearCognate	M			=hyperlink("https://data.broadinstitute.org/compbio1/cav.php?a=wuhCor1_c&i=NC_045512.2;27036;162;0&s=-&p=30&e=30&w=0&f=27037-27198-", "CodAlignView")	=hyperlink("http://genome.ucsc.edu/cgi-bin/hgTracks?db=wuhCor1&position=NC_045512.2:27037-27198&complement_wuhCor1=1&hgt.revCmplDisp_wuhCor1=1", "UCSCview")	-7.17262592593	1.0	0.685185185185	-10.4681567568	-9.23647222222	2.06384629629	NA	1.0	0.996060556731	NA	1.0	0.996060556731	0.425925925926	0.680672268908	0.679012345679	
NC_045512.2:15565-15597	-	15565	15597	11	NotMaximal	AUA	NearCognate	orf1ab			=hyperlink("https://data.broadinstitute.org/compbio1/cav.php?a=wuhCor1_c&i=NC_045512.2;15564;33;0&s=-&p=30&e=30&w=0&f=15565-15597-", "CodAlignView")	=hyperlink("http://genome.ucsc.edu/cgi-bin/hgTracks?db=wuhCor1&position=NC_045512.2:15565-15597&complement_wuhCor1=1&hgt.revCmplDisp_wuhCor1=1", "UCSCview")	-7.1823	1.0	1.12121212121	-6.40583513514	-16.7395090909	9.55720909091	NA	0.364759889305	0.452648543057	NA	0.813078300505	0.364759889305	0.333333333333	1.1	0.0	
NC_045512.2:6398-6496	-	6398	6496	33	NotMaximal	AAG	NearCognate	orf1ab			=hyperlink("https://data.broadinstitute.org/compbio1/cav.php?a=wuhCor1_c&i=NC_045512.2;6397;99;0&s=-&p=30&e=30&w=0&f=6398-6496-", "CodAlignView")	=hyperlink("http://genome.ucsc.edu/cgi-bin/hgTracks?db=wuhCor1&position=NC_045512.2:6398-6496&complement_wuhCor1=1&hgt.revCmplDisp_wuhCor1=1", "UCSCview")	-7.18315151515	0.9813	0.761719636261	-9.43017768376	-4.37269090909	-2.81046060606	NA	0.094488035162	0.583125508709	NA	0.560026045906	0.094488035162	0.373737373737	0.589285714286	1.0	
NC_045512.2:12243-12290	+	12243	12290	16	NotMaximal	GUG	NearCognate	orf1ab			=hyperlink("https://data.broadinstitute.org/compbio1/cav.php?a=wuhCor1_c&i=NC_045512.2;12242;48;0&p=30&e=30&w=0&f=12243-12290", "CodAlignView")	=hyperlink("http://genome.ucsc.edu/cgi-bin/hgTracks?db=wuhCor1&position=NC_045512.2:12243-12290&complement_wuhCor1=0&hgt.revCmplDisp_wuhCor1=0", "UCSCview")	-7.188925	1.0	0.645833333333	-11.1312387097	-6.56454375	-0.62438125	NA	1.0	0.88406641706	NA	0.898840957187	0.686830538825	0.458333333333	0.428571428571	0.541666666667	
NC_045512.2:16735-16791	-	16735	16791	19	NotMaximal	AUA	NearCognate	orf1ab			=hyperlink("https://data.broadinstitute.org/compbio1/cav.php?a=wuhCor1_c&i=NC_045512.2;16734;57;0&s=-&p=30&e=30&w=0&f=16735-16791-", "CodAlignView")	=hyperlink("http://genome.ucsc.edu/cgi-bin/hgTracks?db=wuhCor1&position=NC_045512.2:16735-16791&complement_wuhCor1=1&hgt.revCmplDisp_wuhCor1=1", "UCSCview")	-7.21030526316	1.0	0.877192982456	-8.219748	-10.4826052632	3.2723	NA	0.842891095556	0.890405339411	NA	0.433211785772	0.249246296598	0.385964912281	0.471074380165	0.0	
NC_045512.2:29379-29588	-	29379	29588	70	Maximal	ACG	NearCognate	N,ORF10			=hyperlink("https://data.broadinstitute.org/compbio1/cav.php?a=wuhCor1_c&i=NC_045512.2;29378;210;0&s=-&p=30&e=30&w=0&f=29379-29588-", "CodAlignView")	=hyperlink("http://genome.ucsc.edu/cgi-bin/hgTracks?db=wuhCor1&position=NC_045512.2:29379-29588&complement_wuhCor1=1&hgt.revCmplDisp_wuhCor1=1", "UCSCview")	-7.21086142857	0.9942	0.580115013947	-12.4300548257	-6.03154857143	-1.17931285714	NA	1.0	0.0883998046557	NA	0.979977209832	0.0883998046557	0.438095238095	0.4	0.0	
NC_045512.2:15247-15279	-	15247	15279	11	NotMaximal	GUG	NearCognate	orf1ab			=hyperlink("https://data.broadinstitute.org/compbio1/cav.php?a=wuhCor1_c&i=NC_045512.2;15246;33;0&s=-&p=30&e=30&w=0&f=15247-15279-", "CodAlignView")	=hyperlink("http://genome.ucsc.edu/cgi-bin/hgTracks?db=wuhCor1&position=NC_045512.2:15247-15279&complement_wuhCor1=1&hgt.revCmplDisp_wuhCor1=1", "UCSCview")	-7.21160909091	1.0	0.666666666667	-10.8174136364	-8.76390909091	1.5523	NA	1.0	1.0	NA	0.706439850236	0.706439850236	0.333333333333	0.0	0.727272727273	
NC_045512.2:28259-28294	-	28259	28294	12	NotMaximal	UUG	NearCognate	N			=hyperlink("https://data.broadinstitute.org/compbio1/cav.php?a=wuhCor1_c&i=NC_045512.2;28258;36;0&s=-&p=30&e=30&w=0&f=28259-28294-", "CodAlignView")	=hyperlink("http://genome.ucsc.edu/cgi-bin/hgTracks?db=wuhCor1&position=NC_045512.2:28259-28294&complement_wuhCor1=1&hgt.revCmplDisp_wuhCor1=1", "UCSCview")	-7.21396666667	0.9382	0.742783464591	-9.71207223984	-3.44275	-3.77121666667	NA	0.618326550545	0.59356666124	NA	0.681806934722	0.408513755494	0.361111111111	0.9	0.0	
NC_045512.2:15793-15888	-	15793	15888	32	Maximal	AUG	Canonical	orf1ab			=hyperlink("https://data.broadinstitute.org/compbio1/cav.php?a=wuhCor1_c&i=NC_045512.2;15792;96;0&s=-&p=30&e=30&w=0&f=15793-15888-", "CodAlignView")	=hyperlink("http://genome.ucsc.edu/cgi-bin/hgTracks?db=wuhCor1&position=NC_045512.2:15793-15888&complement_wuhCor1=1&hgt.revCmplDisp_wuhCor1=1", "UCSCview")	-7.2396625	1.0	0.739583333333	-9.78883943662	-11.29345625	4.05379375	0.94245808237	0.0174377340062	0.729838840957	0.0174377340062	1.0	0.0174377340062	0.333333333333	0.0	0.0625	
NC_045512.2:29334-29447	+	29334	29447	38	Maximal	AUA	NearCognate	N			=hyperlink("https://data.broadinstitute.org/compbio1/cav.php?a=wuhCor1_c&i=NC_045512.2;29333;114;0&p=30&e=30&w=0&f=29334-29447", "CodAlignView")	=hyperlink("http://genome.ucsc.edu/cgi-bin/hgTracks?db=wuhCor1&position=NC_045512.2:29334-29447&complement_wuhCor1=0&hgt.revCmplDisp_wuhCor1=0", "UCSCview")	-7.24292894737	0.9981	0.59719015677	-12.1283461646	-4.47301052632	-2.76991842105	NA	0.890405339411	1.0	NA	0.854699658147	0.745104997558	0.412280701754	0.417582417582	0.0	
NC_045512.2:13362-13457	-	13362	13457	32	NotMaximal	AUU	NearCognate	orf1ab			=hyperlink("https://data.broadinstitute.org/compbio1/cav.php?a=wuhCor1_c&i=NC_045512.2;13361;96;0&s=-&p=30&e=30&w=0&f=13362-13457-", "CodAlignView")	=hyperlink("http://genome.ucsc.edu/cgi-bin/hgTracks?db=wuhCor1&position=NC_045512.2:13362-13457&complement_wuhCor1=1&hgt.revCmplDisp_wuhCor1=1", "UCSCview")	-7.254846875	1.0	0.708333333333	-10.2421367647	-9.286403125	2.03155625	NA	1.0	1.0	NA	1.0	1.0	0.479166666667	0.727272727273	1.0	
NC_045512.2:12545-12574	-	12545	12574	10	NotMaximal	AUC	NearCognate	orf1ab			=hyperlink("https://data.broadinstitute.org/compbio1/cav.php?a=wuhCor1_c&i=NC_045512.2;12544;30;0&s=-&p=30&e=30&w=0&f=12545-12574-", "CodAlignView")	=hyperlink("http://genome.ucsc.edu/cgi-bin/hgTracks?db=wuhCor1&position=NC_045512.2:12545-12574&complement_wuhCor1=1&hgt.revCmplDisp_wuhCor1=1", "UCSCview")	-7.25924	1.0	0.9	-8.06582222222	-17.62009	10.36085	NA	0.48414129904	0.99726517988	NA	0.94439850236	0.48414129904	0.433333333333	0.0	0.0	
NC_045512.2:28359-28574	+	28359	28574	72	NotMaximal	AUG	Canonical	N			=hyperlink("https://data.broadinstitute.org/compbio1/cav.php?a=wuhCor1_c&i=NC_045512.2;28358;216;0&p=30&e=30&w=0&f=28359-28574", "CodAlignView")	=hyperlink("http://genome.ucsc.edu/cgi-bin/hgTracks?db=wuhCor1&position=NC_045512.2:28359-28574&complement_wuhCor1=0&hgt.revCmplDisp_wuhCor1=0", "UCSCview")	-7.2595875	1.0	0.925925925926	-7.8403545	-4.64843333333	-2.61115416667	0.974706169624	1.0	1.0	0.974706169624	1.0	1.0	0.49537037037	0.983193277311	0.138888888889	
NC_045512.2:14995-15030	-	14995	15030	12	NotMaximal	AUA	NearCognate	orf1ab			=hyperlink("https://data.broadinstitute.org/compbio1/cav.php?a=wuhCor1_c&i=NC_045512.2;14994;36;0&s=-&p=30&e=30&w=0&f=14995-15030-", "CodAlignView")	=hyperlink("http://genome.ucsc.edu/cgi-bin/hgTracks?db=wuhCor1&position=NC_045512.2:14995-15030&complement_wuhCor1=1&hgt.revCmplDisp_wuhCor1=1", "UCSCview")	-7.26065	1.0	0.861111111111	-8.43172258065	-9.296225	2.035575	NA	0.912111346248	0.890405339411	NA	0.677460524174	0.493495034999	0.361111111111	0.9	0.0	
NC_045512.2:16360-16404	-	16360	16404	15	NotMaximal	AUC	NearCognate	orf1ab			=hyperlink("https://data.broadinstitute.org/compbio1/cav.php?a=wuhCor1_c&i=NC_045512.2;16359;45;0&s=-&p=30&e=30&w=0&f=16360-16404-", "CodAlignView")	=hyperlink("http://genome.ucsc.edu/cgi-bin/hgTracks?db=wuhCor1&position=NC_045512.2:16360-16404&complement_wuhCor1=1&hgt.revCmplDisp_wuhCor1=1", "UCSCview")	-7.26146	1.0	0.777777777778	-9.33616285714	-7.84164666667	0.580186666667	NA	1.0	0.981624613381	NA	0.850320690217	0.84423245971	0.422222222222	0.511363636364	0.666666666667	
NC_045512.2:15247-15300	-	15247	15300	18	NotMaximal	AGG	NearCognate	orf1ab			=hyperlink("https://data.broadinstitute.org/compbio1/cav.php?a=wuhCor1_c&i=NC_045512.2;15246;54;0&s=-&p=30&e=30&w=0&f=15247-15300-", "CodAlignView")	=hyperlink("http://genome.ucsc.edu/cgi-bin/hgTracks?db=wuhCor1&position=NC_045512.2:15247-15300&complement_wuhCor1=1&hgt.revCmplDisp_wuhCor1=1", "UCSCview")	-7.26368888889	1.0	0.759259259259	-9.5668097561	-11.5066833333	4.24299444444	NA	1.0	1.0	NA	0.434829887677	0.434829887677	0.37037037037	0.0	0.444444444444	
NC_045512.2:13118-13168	-	13118	13168	17	NotMaximal	GUG	NearCognate	orf1ab			=hyperlink("https://data.broadinstitute.org/compbio1/cav.php?a=wuhCor1_c&i=NC_045512.2;13117;51;0&s=-&p=30&e=30&w=0&f=13118-13168-", "CodAlignView")	=hyperlink("http://genome.ucsc.edu/cgi-bin/hgTracks?db=wuhCor1&position=NC_045512.2:13118-13168&complement_wuhCor1=1&hgt.revCmplDisp_wuhCor1=1", "UCSCview")	-7.27997647059	1.0	0.686274509804	-10.6079657143	-10.5802529412	3.30027647059	NA	0.993911769494	0.943330620218	NA	1.0	0.937242389712	0.43137254902	0.0	0.0	
NC_045512.2:14995-15063	-	14995	15063	23	NotMaximal	UUG	NearCognate	orf1ab			=hyperlink("https://data.broadinstitute.org/compbio1/cav.php?a=wuhCor1_c&i=NC_045512.2;14994;69;0&s=-&p=30&e=30&w=0&f=14995-15063-", "CodAlignView")	=hyperlink("http://genome.ucsc.edu/cgi-bin/hgTracks?db=wuhCor1&position=NC_045512.2:14995-15063&complement_wuhCor1=1&hgt.revCmplDisp_wuhCor1=1", "UCSCview")	-7.28290869565	1.0	0.753623188406	-9.66385961538	-12.548773913	5.26586521739	NA	0.912111346248	0.890405339411	NA	1.0	0.706439850236	0.347826086957	0.985714285714	0.0	
NC_045512.2:15247-15309	-	15247	15309	21	NotMaximal	AUC	NearCognate	orf1ab			=hyperlink("https://data.broadinstitute.org/compbio1/cav.php?a=wuhCor1_c&i=NC_045512.2;15246;63;0&s=-&p=30&e=30&w=0&f=15247-15309-", "CodAlignView")	=hyperlink("http://genome.ucsc.edu/cgi-bin/hgTracks?db=wuhCor1&position=NC_045512.2:15247-15309&complement_wuhCor1=1&hgt.revCmplDisp_wuhCor1=1", "UCSCview")	-7.2873	1.0	0.761904761905	-9.56458125	-10.6933761905	3.40607619048	NA	1.0	1.0	NA	0.457799120951	0.457799120951	0.349206349206	0.0	0.380952380952	
NC_045512.2:15955-16002	-	15955	16002	16	Maximal	AAG	NearCognate	orf1ab			=hyperlink("https://data.broadinstitute.org/compbio1/cav.php?a=wuhCor1_c&i=NC_045512.2;15954;48;0&s=-&p=30&e=30&w=0&f=15955-16002-", "CodAlignView")	=hyperlink("http://genome.ucsc.edu/cgi-bin/hgTracks?db=wuhCor1&position=NC_045512.2:15955-16002&complement_wuhCor1=1&hgt.revCmplDisp_wuhCor1=1", "UCSCview")	-7.288775	1.0	0.6875	-10.6018545455	-12.8365	5.547725	NA	1.0	1.0	NA	0.937333550383	0.937333550383	0.4375	0.979591836735	0.4375	
NC_045512.2:13237-13281	+	13237	13281	15	NotMaximal	AUC	NearCognate	orf1ab			=hyperlink("https://data.broadinstitute.org/compbio1/cav.php?a=wuhCor1_c&i=NC_045512.2;13236;45;0&p=30&e=30&w=0&f=13237-13281", "CodAlignView")	=hyperlink("http://genome.ucsc.edu/cgi-bin/hgTracks?db=wuhCor1&position=NC_045512.2:13237-13281&complement_wuhCor1=0&hgt.revCmplDisp_wuhCor1=0", "UCSCview")	-7.30022666667	1.0	0.933333333333	-7.82167142858	-15.0421133333	7.74188666666	NA	1.0	0.364759889305	NA	0.0174377340062	0.0174377340062	0.466666666667	0.865384615385	0.288888888889	
NC_045512.2:425-484	-	425	484	20	NotMaximal	ACG	NearCognate	orf1ab			=hyperlink("https://data.broadinstitute.org/compbio1/cav.php?a=wuhCor1_c&i=NC_045512.2;424;60;0&s=-&p=30&e=30&w=0&f=425-484-", "CodAlignView")	=hyperlink("http://genome.ucsc.edu/cgi-bin/hgTracks?db=wuhCor1&position=NC_045512.2:425-484&complement_wuhCor1=1&hgt.revCmplDisp_wuhCor1=1", "UCSCview")	-7.310335	1.0	1.41666666667	-5.16023647059	-9.987385	2.67705	NA	0.58996255901	0.582396223344	NA	0.731587172391	0.432801562754	0.416666666667	0.769230769231	0.55	
NC_045512.2:24599-24631	-	24599	24631	11	NotMaximal	AUU	NearCognate	S			=hyperlink("https://data.broadinstitute.org/compbio1/cav.php?a=wuhCor1_c&i=NC_045512.2;24598;33;0&s=-&p=30&e=30&w=0&f=24599-24631-", "CodAlignView")	=hyperlink("http://genome.ucsc.edu/cgi-bin/hgTracks?db=wuhCor1&position=NC_045512.2:24599-24631&complement_wuhCor1=1&hgt.revCmplDisp_wuhCor1=1", "UCSCview")	-7.32070909091	1.0	0.909090909091	-8.05278	-15.8467818182	8.52607272727	NA	0.673322480873	1.0	NA	0.832690867654	0.506013348527	0.393939393939	0.0	1.0	
NC_045512.2:13867-13905	-	13867	13905	13	NotMaximal	AUC	NearCognate	orf1ab			=hyperlink("https://data.broadinstitute.org/compbio1/cav.php?a=wuhCor1_c&i=NC_045512.2;13866;39;0&s=-&p=30&e=30&w=0&f=13867-13905-", "CodAlignView")	=hyperlink("http://genome.ucsc.edu/cgi-bin/hgTracks?db=wuhCor1&position=NC_045512.2:13867-13905&complement_wuhCor1=1&hgt.revCmplDisp_wuhCor1=1", "UCSCview")	-7.32552307692	1.0	0.794871794872	-9.21598064516	-8.90831538462	1.5827923077	NA	1.0	0.912111346248	NA	0.873983395735	0.873983395735	0.282051282051	0.0	0.769230769231	
NC_045512.2:12246-12290	+	12246	12290	15	NotMaximal	AUG	Canonical	orf1ab			=hyperlink("https://data.broadinstitute.org/compbio1/cav.php?a=wuhCor1_c&i=NC_045512.2;12245;45;0&p=30&e=30&w=0&f=12246-12290", "CodAlignView")	=hyperlink("http://genome.ucsc.edu/cgi-bin/hgTracks?db=wuhCor1&position=NC_045512.2:12246-12290&complement_wuhCor1=0&hgt.revCmplDisp_wuhCor1=0", "UCSCview")	-7.32709333333	1.0	0.622222222222	-11.7756857143	-7.43701333333	0.109920000003	1.0	1.0	0.88406641706	0.88406641706	1.0	0.88406641706	0.444444444444	0.46875	0.511111111111	
NC_045512.2:3206-3295	-	3206	3295	30	NotMaximal	AGG	NearCognate	orf1ab			=hyperlink("https://data.broadinstitute.org/compbio1/cav.php?a=wuhCor1_c&i=NC_045512.2;3205;90;0&s=-&p=30&e=30&w=0&f=3206-3295-", "CodAlignView")	=hyperlink("http://genome.ucsc.edu/cgi-bin/hgTracks?db=wuhCor1&position=NC_045512.2:3206-3295&complement_wuhCor1=1&hgt.revCmplDisp_wuhCor1=1", "UCSCview")	-7.32932666667	0.3698	5.02907802109	-1.45738973146	-8.91929333333	1.58996666666	NA	0.094488035162	0.850711378805	NA	0.0883998046557	0.0793000162787	0.4	0.278637770898	0.0	
NC_045512.2:13413-13463	+	13413	13463	17	NotMaximal	GUG	NearCognate	orf1ab			=hyperlink("https://data.broadinstitute.org/compbio1/cav.php?a=wuhCor1_c&i=NC_045512.2;13412;51;0&p=30&e=30&w=0&f=13413-13463", "CodAlignView")	=hyperlink("http://genome.ucsc.edu/cgi-bin/hgTracks?db=wuhCor1&position=NC_045512.2:13413-13463&complement_wuhCor1=0&hgt.revCmplDisp_wuhCor1=0", "UCSCview")	-7.33386470588	1.0	0.882352941176	-8.31171333333	-5.93254705882	-1.40131764706	NA	1.0	0.0174377340062	NA	1.0	0.0174377340062	0.490196078431	1.02	1.0	
NC_045512.2:15793-15885	-	15793	15885	31	NotMaximal	UUG	NearCognate	orf1ab			=hyperlink("https://data.broadinstitute.org/compbio1/cav.php?a=wuhCor1_c&i=NC_045512.2;15792;93;0&s=-&p=30&e=30&w=0&f=15793-15885-", "CodAlignView")	=hyperlink("http://genome.ucsc.edu/cgi-bin/hgTracks?db=wuhCor1&position=NC_045512.2:15793-15885&complement_wuhCor1=1&hgt.revCmplDisp_wuhCor1=1", "UCSCview")	-7.33985483871	1.0	0.731182795699	-10.0383308824	-11.6793354839	4.33948064516	NA	0.0174377340062	0.729838840957	NA	1.0	0.0174377340062	0.333333333333	0.0	0.0645161290323	
NC_045512.2:14062-14103	-	14062	14103	14	NotMaximal	AUC	NearCognate	orf1ab			=hyperlink("https://data.broadinstitute.org/compbio1/cav.php?a=wuhCor1_c&i=NC_045512.2;14061;42;0&s=-&p=30&e=30&w=0&f=14062-14103-", "CodAlignView")	=hyperlink("http://genome.ucsc.edu/cgi-bin/hgTracks?db=wuhCor1&position=NC_045512.2:14062-14103&complement_wuhCor1=1&hgt.revCmplDisp_wuhCor1=1", "UCSCview")	-7.35530714286	1.0	1.28571428571	-5.72079444445	-18.9224857143	11.5671785714	NA	0.706439850236	0.873410385805	NA	0.85362200879	0.625336154973	0.357142857143	0.84	0.0	
NC_045512.2:13867-13902	-	13867	13902	12	NotMaximal	AUC	NearCognate	orf1ab			=hyperlink("https://data.broadinstitute.org/compbio1/cav.php?a=wuhCor1_c&i=NC_045512.2;13866;36;0&s=-&p=30&e=30&w=0&f=13867-13902-", "CodAlignView")	=hyperlink("http://genome.ucsc.edu/cgi-bin/hgTracks?db=wuhCor1&position=NC_045512.2:13867-13902&complement_wuhCor1=1&hgt.revCmplDisp_wuhCor1=1", "UCSCview")	-7.37758333333	1.0	0.638888888889	-11.5475217391	-8.14889166667	0.771308333337	NA	1.0	0.912111346248	NA	0.564199902328	0.564199902328	0.277777777778	0.0	0.833333333333	
NC_045512.2:3206-3292	-	3206	3292	29	NotMaximal	UUG	NearCognate	orf1ab			=hyperlink("https://data.broadinstitute.org/compbio1/cav.php?a=wuhCor1_c&i=NC_045512.2;3205;87;0&s=-&p=30&e=30&w=0&f=3206-3292-", "CodAlignView")	=hyperlink("http://genome.ucsc.edu/cgi-bin/hgTracks?db=wuhCor1&position=NC_045512.2:3206-3292&complement_wuhCor1=1&hgt.revCmplDisp_wuhCor1=1", "UCSCview")	-7.38942068966	0.3796	5.20249450457	-1.42036107547	-9.20667931034	1.81725862068	NA	0.094488035162	0.850711378805	NA	0.0174377340062	0.0	0.390804597701	0.305263157895	0.0	
NC_045512.2:29379-29582	-	29379	29582	68	NotMaximal	AAG	NearCognate	N,ORF10			=hyperlink("https://data.broadinstitute.org/compbio1/cav.php?a=wuhCor1_c&i=NC_045512.2;29378;204;0&s=-&p=30&e=30&w=0&f=29379-29582-", "CodAlignView")	=hyperlink("http://genome.ucsc.edu/cgi-bin/hgTracks?db=wuhCor1&position=NC_045512.2:29379-29582&complement_wuhCor1=1&hgt.revCmplDisp_wuhCor1=1", "UCSCview")	-7.40911470588	0.9946	0.592175103113	-12.5116957247	-5.94430147059	-1.46481323529	NA	1.0	0.0883998046557	NA	0.886000325574	0.0883998046557	0.436274509804	0.310975609756	0.0	
NC_045512.2:13240-13281	+	13240	13281	14	NotMaximal	GUG	NearCognate	orf1ab			=hyperlink("https://data.broadinstitute.org/compbio1/cav.php?a=wuhCor1_c&i=NC_045512.2;13239;42;0&p=30&e=30&w=0&f=13240-13281", "CodAlignView")	=hyperlink("http://genome.ucsc.edu/cgi-bin/hgTracks?db=wuhCor1&position=NC_045512.2:13240-13281&complement_wuhCor1=0&hgt.revCmplDisp_wuhCor1=0", "UCSCview")	-7.41387142857	1.0	0.952380952381	-7.784565	-15.7816071429	8.36773571429	NA	1.0	0.364759889305	NA	1.0	0.364759889305	0.47619047619	0.4375	0.238095238095	
NC_045512.2:14995-15042	-	14995	15042	16	NotMaximal	AUU	NearCognate	orf1ab			=hyperlink("https://data.broadinstitute.org/compbio1/cav.php?a=wuhCor1_c&i=NC_045512.2;14994;48;0&s=-&p=30&e=30&w=0&f=14995-15042-", "CodAlignView")	=hyperlink("http://genome.ucsc.edu/cgi-bin/hgTracks?db=wuhCor1&position=NC_045512.2:14995-15042&complement_wuhCor1=1&hgt.revCmplDisp_wuhCor1=1", "UCSCview")	-7.4221125	1.0	0.833333333333	-8.906535	-11.928	4.5058875	NA	0.912111346248	0.890405339411	NA	0.895874979652	0.602314829888	0.333333333333	1.52380952381	0.0	
NC_045512.2:15793-15855	-	15793	15855	21	NotMaximal	AAG	NearCognate	orf1ab			=hyperlink("https://data.broadinstitute.org/compbio1/cav.php?a=wuhCor1_c&i=NC_045512.2;15792;63;0&s=-&p=30&e=30&w=0&f=15793-15855-", "CodAlignView")	=hyperlink("http://genome.ucsc.edu/cgi-bin/hgTracks?db=wuhCor1&position=NC_045512.2:15793-15855&complement_wuhCor1=1&hgt.revCmplDisp_wuhCor1=1", "UCSCview")	-7.42862380952	1.0	0.825396825397	-9.00006346153	-12.9079	5.47927619048	NA	0.0174377340062	1.0	NA	0.981627869119	0.0174377340062	0.31746031746	0.0	0.0952380952381	
NC_045512.2:14632-14682	-	14632	14682	17	NotMaximal	AUU	NearCognate	orf1ab			=hyperlink("https://data.broadinstitute.org/compbio1/cav.php?a=wuhCor1_c&i=NC_045512.2;14631;51;0&s=-&p=30&e=30&w=0&f=14632-14682-", "CodAlignView")	=hyperlink("http://genome.ucsc.edu/cgi-bin/hgTracks?db=wuhCor1&position=NC_045512.2:14632-14682&complement_wuhCor1=1&hgt.revCmplDisp_wuhCor1=1", "UCSCview")	-7.45051764706	1.0	0.705882352941	-10.5549	-11.8820529412	4.43153529412	NA	0.959661403223	0.452648543057	NA	1.0	0.452648543057	0.392156862745	0.53125	0.647058823529	
NC_045512.2:12476-12511	-	12476	12511	12	NotMaximal	AUU	NearCognate	orf1ab			=hyperlink("https://data.broadinstitute.org/compbio1/cav.php?a=wuhCor1_c&i=NC_045512.2;12475;36;0&s=-&p=30&e=30&w=0&f=12476-12511-", "CodAlignView")	=hyperlink("http://genome.ucsc.edu/cgi-bin/hgTracks?db=wuhCor1&position=NC_045512.2:12476-12511&complement_wuhCor1=1&hgt.revCmplDisp_wuhCor1=1", "UCSCview")	-7.4575	1.0	0.972222222222	-7.67057142857	-19.3057916667	11.8482916667	NA	0.0174377340062	1.0	NA	0.568686309621	0.0174377340062	0.277777777778	0.0	0.333333333333	
NC_045512.2:9663-9695	-	9663	9695	11	Maximal	AAG	NearCognate	orf1ab			=hyperlink("https://data.broadinstitute.org/compbio1/cav.php?a=wuhCor1_c&i=NC_045512.2;9662;33;0&s=-&p=30&e=30&w=0&f=9663-9695-", "CodAlignView")	=hyperlink("http://genome.ucsc.edu/cgi-bin/hgTracks?db=wuhCor1&position=NC_045512.2:9663-9695&complement_wuhCor1=1&hgt.revCmplDisp_wuhCor1=1", "UCSCview")	-7.46148181818	1.0	1.09090909091	-6.83969166667	-4.23377272727	-3.22770909091	NA	0.094488035162	0.608832817841	NA	0.44354875468	0.0	0.363636363636	0.0	0.0	
NC_045512.2:425-490	-	425	490	22	NotMaximal	AUC	NearCognate	orf1ab			=hyperlink("https://data.broadinstitute.org/compbio1/cav.php?a=wuhCor1_c&i=NC_045512.2;424;66;0&s=-&p=30&e=30&w=0&f=425-490-", "CodAlignView")	=hyperlink("http://genome.ucsc.edu/cgi-bin/hgTracks?db=wuhCor1&position=NC_045512.2:425-490&complement_wuhCor1=1&hgt.revCmplDisp_wuhCor1=1", "UCSCview")	-7.46272272727	1.0	1.43939393939	-5.18462842105	-11.0539363636	3.59121363637	NA	0.58996255901	0.582396223344	NA	0.754022464594	0.435168484454	0.424242424242	1.01538461538	0.5	
NC_045512.2:14995-15039	-	14995	15039	15	NotMaximal	ACG	NearCognate	orf1ab			=hyperlink("https://data.broadinstitute.org/compbio1/cav.php?a=wuhCor1_c&i=NC_045512.2;14994;45;0&s=-&p=30&e=30&w=0&f=14995-15039-", "CodAlignView")	=hyperlink("http://genome.ucsc.edu/cgi-bin/hgTracks?db=wuhCor1&position=NC_045512.2:14995-15039&complement_wuhCor1=1&hgt.revCmplDisp_wuhCor1=1", "UCSCview")	-7.46468666667	1.0	0.822222222222	-9.07867297298	-11.8344933333	4.36980666666	NA	0.912111346248	0.890405339411	NA	0.905772423897	0.700100927885	0.355555555556	1.42857142857	0.0	
NC_045512.2:701-760	-	701	760	20	Maximal	AUG	Canonical	orf1ab			=hyperlink("https://data.broadinstitute.org/compbio1/cav.php?a=wuhCor1_c&i=NC_045512.2;700;60;0&s=-&p=30&e=30&w=0&f=701-760-", "CodAlignView")	=hyperlink("http://genome.ucsc.edu/cgi-bin/hgTracks?db=wuhCor1&position=NC_045512.2:701-760&complement_wuhCor1=1&hgt.revCmplDisp_wuhCor1=1", "UCSCview")	-7.467665	1.0	0.983333333333	-7.59423559322	-9.42818	1.960515	1.0	1.0	0.984346410549	0.984346410549	1.0	0.984346410549	0.416666666667	0.769230769231	0.8	
NC_045512.2:13022-13054	-	13022	13054	11	Maximal	AUU	NearCognate	orf1ab			=hyperlink("https://data.broadinstitute.org/compbio1/cav.php?a=wuhCor1_c&i=NC_045512.2;13021;33;0&s=-&p=30&e=30&w=0&f=13022-13054-", "CodAlignView")	=hyperlink("http://genome.ucsc.edu/cgi-bin/hgTracks?db=wuhCor1&position=NC_045512.2:13022-13054&complement_wuhCor1=1&hgt.revCmplDisp_wuhCor1=1", "UCSCview")	-7.4686	1.0	1.0	-7.4686	-11.6921636364	4.22356363636	NA	0.452648543057	1.0	NA	0.920247436106	0.452648543057	0.484848484848	0.0	0.0	
NC_045512.2:27037-27177	-	27037	27177	47	NotMaximal	AAG	NearCognate	M			=hyperlink("https://data.broadinstitute.org/compbio1/cav.php?a=wuhCor1_c&i=NC_045512.2;27036;141;0&s=-&p=30&e=30&w=0&f=27037-27177-", "CodAlignView")	=hyperlink("http://genome.ucsc.edu/cgi-bin/hgTracks?db=wuhCor1&position=NC_045512.2:27037-27177&complement_wuhCor1=1&hgt.revCmplDisp_wuhCor1=1", "UCSCview")	-7.47497659574	1.0	0.765957446809	-9.75899722222	-9.96618297872	2.49120638298	NA	1.0	0.996060556731	NA	1.0	0.996060556731	0.432624113475	0.758064516129	0.702127659574	
NC_045512.2:26099-26167	+	26099	26167	23	NotMaximal	UUG	NearCognate	ORF3a			=hyperlink("https://data.broadinstitute.org/compbio1/cav.php?a=wuhCor1_c&i=NC_045512.2;26098;69;0&p=30&e=30&w=0&f=26099-26167", "CodAlignView")	=hyperlink("http://genome.ucsc.edu/cgi-bin/hgTracks?db=wuhCor1&position=NC_045512.2:26099-26167&complement_wuhCor1=0&hgt.revCmplDisp_wuhCor1=0", "UCSCview")	-7.48336956522	0.9555	1.38303843888	-5.41081820636	-8.73867391304	1.25530434782	NA	0.288383525965	0.307354712681	NA	1.0	0.0	0.434782608696	0.92	0.869565217391	
NC_045512.2:17014-17067	-	17014	17067	18	NotMaximal	AUA	NearCognate	orf1ab			=hyperlink("https://data.broadinstitute.org/compbio1/cav.php?a=wuhCor1_c&i=NC_045512.2;17013;54;0&s=-&p=30&e=30&w=0&f=17014-17067-", "CodAlignView")	=hyperlink("http://genome.ucsc.edu/cgi-bin/hgTracks?db=wuhCor1&position=NC_045512.2:17014-17067&complement_wuhCor1=1&hgt.revCmplDisp_wuhCor1=1", "UCSCview")	-7.49209444444	1.0	0.962962962963	-7.78025192307	-14.4681555556	6.97606111112	NA	0.770727657496	1.0	NA	0.548653752238	0.460765098486	0.314814814815	0.0	0.5	
NC_045512.2:13118-13282	-	13118	13282	55	Maximal	AGG	NearCognate	orf1ab			=hyperlink("https://data.broadinstitute.org/compbio1/cav.php?a=wuhCor1_c&i=NC_045512.2;13117;165;0&s=-&p=30&e=30&w=0&f=13118-13282-", "CodAlignView")	=hyperlink("http://genome.ucsc.edu/cgi-bin/hgTracks?db=wuhCor1&position=NC_045512.2:13118-13282&complement_wuhCor1=1&hgt.revCmplDisp_wuhCor1=1", "UCSCview")	-7.49224363636	1.0	0.860606060606	-8.70577605633	-13.7238763636	6.23163272728	NA	0.993911769494	0.0894774540127	NA	1.0	0.0174377340062	0.454545454545	0.352564102564	0.163636363636	
NC_045512.2:12125-12181	-	12125	12181	19	NotMaximal	AUC	NearCognate	orf1ab			=hyperlink("https://data.broadinstitute.org/compbio1/cav.php?a=wuhCor1_c&i=NC_045512.2;12124;57;0&s=-&p=30&e=30&w=0&f=12125-12181-", "CodAlignView")	=hyperlink("http://genome.ucsc.edu/cgi-bin/hgTracks?db=wuhCor1&position=NC_045512.2:12125-12181&complement_wuhCor1=1&hgt.revCmplDisp_wuhCor1=1", "UCSCview")	-7.49598421053	1.0	1.19298245614	-6.28339852941	-15.3631210526	7.8671368421	NA	0.68075858701	0.992690867654	NA	0.697340061859	0.671658798633	0.438596491228	0.0	0.0	
NC_045512.2:14632-14700	-	14632	14700	23	Maximal	AUA	NearCognate	orf1ab			=hyperlink("https://data.broadinstitute.org/compbio1/cav.php?a=wuhCor1_c&i=NC_045512.2;14631;69;0&s=-&p=30&e=30&w=0&f=14632-14700-", "CodAlignView")	=hyperlink("http://genome.ucsc.edu/cgi-bin/hgTracks?db=wuhCor1&position=NC_045512.2:14632-14700&complement_wuhCor1=1&hgt.revCmplDisp_wuhCor1=1", "UCSCview")	-7.5031173913	1.0	0.724637681159	-10.354302	-12.6289	5.1257826087	NA	0.959661403223	0.452648543057	NA	1.0	0.452648543057	0.347826086957	0.511111111111	0.739130434783	
NC_045512.2:13118-13279	-	13118	13279	54	NotMaximal	AUU	NearCognate	orf1ab			=hyperlink("https://data.broadinstitute.org/compbio1/cav.php?a=wuhCor1_c&i=NC_045512.2;13117;162;0&s=-&p=30&e=30&w=0&f=13118-13279-", "CodAlignView")	=hyperlink("http://genome.ucsc.edu/cgi-bin/hgTracks?db=wuhCor1&position=NC_045512.2:13118-13279&complement_wuhCor1=1&hgt.revCmplDisp_wuhCor1=1", "UCSCview")	-7.51785555556	1.0	0.876543209877	-8.57670845071	-14.0585277778	6.54067222222	NA	0.993911769494	0.0894774540127	NA	1.0	0.0174377340062	0.450617283951	0.366515837104	0.166666666667	
NC_045512.2:13301-13402	-	13301	13402	34	NotMaximal	AUA	NearCognate	orf1ab			=hyperlink("https://data.broadinstitute.org/compbio1/cav.php?a=wuhCor1_c&i=NC_045512.2;13300;102;0&s=-&p=30&e=30&w=0&f=13301-13402-", "CodAlignView")	=hyperlink("http://genome.ucsc.edu/cgi-bin/hgTracks?db=wuhCor1&position=NC_045512.2:13301-13402&complement_wuhCor1=1&hgt.revCmplDisp_wuhCor1=1", "UCSCview")	-7.51947941176	1.0	0.686274509804	-10.9569557143	-10.6850617647	3.16558235295	NA	0.0174377340062	1.0	NA	0.890405339411	0.0174377340062	0.392156862745	0.515151515152	0.852941176471	
NC_045512.2:16360-16422	-	16360	16422	21	NotMaximal	UUG	NearCognate	orf1ab			=hyperlink("https://data.broadinstitute.org/compbio1/cav.php?a=wuhCor1_c&i=NC_045512.2;16359;63;0&s=-&p=30&e=30&w=0&f=16360-16422-", "CodAlignView")	=hyperlink("http://genome.ucsc.edu/cgi-bin/hgTracks?db=wuhCor1&position=NC_045512.2:16360-16422&complement_wuhCor1=1&hgt.revCmplDisp_wuhCor1=1", "UCSCview")	-7.52110952381	1.0	0.888888888889	-8.46124821429	-11.4762333333	3.95512380952	NA	1.0	0.981624613381	NA	1.0	0.981624613381	0.428571428571	0.35	0.47619047619	
NC_045512.2:27358-27408	-	27358	27408	17	NotMaximal	AAG	NearCognate	ORF6,ORF7a			=hyperlink("https://data.broadinstitute.org/compbio1/cav.php?a=wuhCor1_c&i=NC_045512.2;27357;51;0&s=-&p=30&e=30&w=0&f=27358-27408-", "CodAlignView")	=hyperlink("http://genome.ucsc.edu/cgi-bin/hgTracks?db=wuhCor1&position=NC_045512.2:27358-27408&complement_wuhCor1=1&hgt.revCmplDisp_wuhCor1=1", "UCSCview")	-7.52697647059	0.9893	0.790589057758	-9.52071926208	-9.0295	1.50252352941	NA	1.0	0.085388246785	NA	0.0174377340062	0.0	0.313725490196	0.85	0.0	
NC_045512.2:13588-13632	-	13588	13632	15	Maximal	AUU	NearCognate	orf1ab			=hyperlink("https://data.broadinstitute.org/compbio1/cav.php?a=wuhCor1_c&i=NC_045512.2;13587;45;0&s=-&p=30&e=30&w=0&f=13588-13632-", "CodAlignView")	=hyperlink("http://genome.ucsc.edu/cgi-bin/hgTracks?db=wuhCor1&position=NC_045512.2:13588-13632&complement_wuhCor1=1&hgt.revCmplDisp_wuhCor1=1", "UCSCview")	-7.53590666667	1.0	1.08888888889	-6.92073061225	-11.5321333333	3.99622666666	NA	0.890405339411	1.0	NA	0.706439850236	0.706439850236	0.355555555556	1.42857142857	0.266666666667	
NC_045512.2:18146-18184	+	18146	18184	13	NotMaximal	AAG	NearCognate	orf1ab			=hyperlink("https://data.broadinstitute.org/compbio1/cav.php?a=wuhCor1_c&i=NC_045512.2;18145;39;0&p=30&e=30&w=0&f=18146-18184", "CodAlignView")	=hyperlink("http://genome.ucsc.edu/cgi-bin/hgTracks?db=wuhCor1&position=NC_045512.2:18146-18184&complement_wuhCor1=0&hgt.revCmplDisp_wuhCor1=0", "UCSCview")	-7.54410769231	1.0	1.0	-7.54410769231	-6.83729230769	-0.706815384618	NA	1.0	1.0	NA	1.0	1.0	0.410256410256	0.0	0.0	
NC_045512.2:425-505	-	425	505	27	NotMaximal	AGG	NearCognate	orf1ab			=hyperlink("https://data.broadinstitute.org/compbio1/cav.php?a=wuhCor1_c&i=NC_045512.2;424;81;0&s=-&p=30&e=30&w=0&f=425-505-", "CodAlignView")	=hyperlink("http://genome.ucsc.edu/cgi-bin/hgTracks?db=wuhCor1&position=NC_045512.2:425-505&complement_wuhCor1=1&hgt.revCmplDisp_wuhCor1=1", "UCSCview")	-7.54431111111	1.0	1.85185185185	-4.073928	-11.7722444444	4.22793333333	NA	0.58996255901	0.435998697705	NA	0.704597102393	0.251772749471	0.456790123457	0.947368421053	0.407407407407	
NC_045512.2:12125-12427	-	12125	12427	101	NotMaximal	AUC	NearCognate	orf1ab			=hyperlink("https://data.broadinstitute.org/compbio1/cav.php?a=wuhCor1_c&i=NC_045512.2;12124;303;0&s=-&p=30&e=30&w=0&f=12125-12427-", "CodAlignView")	=hyperlink("http://genome.ucsc.edu/cgi-bin/hgTracks?db=wuhCor1&position=NC_045512.2:12125-12427&complement_wuhCor1=1&hgt.revCmplDisp_wuhCor1=1", "UCSCview")	-7.54531980198	1.0	0.676567656766	-11.1523507317	-9.03380693069	1.48848712871	NA	0.68075858701	0.0174377340062	NA	0.976900537197	0.0174377340062	0.392739273927	0.17667638484	0.574257425743	
NC_045512.2:26105-26167	+	26105	26167	21	NotMaximal	AUG	Canonical	ORF3a			=hyperlink("https://data.broadinstitute.org/compbio1/cav.php?a=wuhCor1_c&i=NC_045512.2;26104;63;0&p=30&e=30&w=0&f=26105-26167", "CodAlignView")	=hyperlink("http://genome.ucsc.edu/cgi-bin/hgTracks?db=wuhCor1&position=NC_045512.2:26105-26167&complement_wuhCor1=0&hgt.revCmplDisp_wuhCor1=0", "UCSCview")	-7.54913333333	0.9513	1.43539130608	-5.25928595314	-8.86082857143	1.3116952381	0.094488035162	0.288383525965	0.307354712681	0.0	0.706439850236	0.0	0.444444444444	0.969230769231	0.857142857143	
NC_045512.2:12125-12454	-	12125	12454	110	NotMaximal	AGG	NearCognate	orf1ab			=hyperlink("https://data.broadinstitute.org/compbio1/cav.php?a=wuhCor1_c&i=NC_045512.2;12124;330;0&s=-&p=30&e=30&w=0&f=12125-12454-", "CodAlignView")	=hyperlink("http://genome.ucsc.edu/cgi-bin/hgTracks?db=wuhCor1&position=NC_045512.2:12125-12454&complement_wuhCor1=1&hgt.revCmplDisp_wuhCor1=1", "UCSCview")	-7.55421636364	1.0	0.678787878788	-11.1289794643	-9.22931090909	1.67509454545	NA	0.68075858701	0.0174377340062	NA	0.364759889305	0.0174377340062	0.393939393939	0.16	0.6	
NC_045512.2:15793-15867	-	15793	15867	25	NotMaximal	AGG	NearCognate	orf1ab			=hyperlink("https://data.broadinstitute.org/compbio1/cav.php?a=wuhCor1_c&i=NC_045512.2;15792;75;0&s=-&p=30&e=30&w=0&f=15793-15867-", "CodAlignView")	=hyperlink("http://genome.ucsc.edu/cgi-bin/hgTracks?db=wuhCor1&position=NC_045512.2:15793-15867&complement_wuhCor1=1&hgt.revCmplDisp_wuhCor1=1", "UCSCview")	-7.5551	1.0	0.773333333333	-9.76952586207	-12.32624	4.77114	NA	0.0174377340062	1.0	NA	0.978368875142	0.0174377340062	0.333333333333	0.0	0.08	
NC_045512.2:27037-27147	-	27037	27147	37	NotMaximal	CUG	NearCognate	M			=hyperlink("https://data.broadinstitute.org/compbio1/cav.php?a=wuhCor1_c&i=NC_045512.2;27036;111;0&s=-&p=30&e=30&w=0&f=27037-27147-", "CodAlignView")	=hyperlink("http://genome.ucsc.edu/cgi-bin/hgTracks?db=wuhCor1&position=NC_045512.2:27037-27147&complement_wuhCor1=1&hgt.revCmplDisp_wuhCor1=1", "UCSCview")	-7.55698648649	1.0	0.765765765766	-9.86853529412	-9.88534324324	2.32835675675	NA	1.0	0.996060556731	NA	0.674797330295	0.670857887026	0.441441441441	0.925	0.693693693694	
NC_045512.2:11367-11399	+	11367	11399	11	Maximal	AUG	Canonical	orf1ab			=hyperlink("https://data.broadinstitute.org/compbio1/cav.php?a=wuhCor1_c&i=NC_045512.2;11366;33;0&p=30&e=30&w=0&f=11367-11399", "CodAlignView")	=hyperlink("http://genome.ucsc.edu/cgi-bin/hgTracks?db=wuhCor1&position=NC_045512.2:11367-11399&complement_wuhCor1=0&hgt.revCmplDisp_wuhCor1=0", "UCSCview")	-7.56035454545	1.0	0.727272727273	-10.3954875	-1.05493636364	-6.50541818181	1.0	1.0	0.477942373433	0.477942373433	1.0	0.477942373433	0.454545454545	0.0	0.0	
NC_045512.2:11048-11092	-	11048	11092	15	Maximal	AUU	NearCognate	orf1ab			=hyperlink("https://data.broadinstitute.org/compbio1/cav.php?a=wuhCor1_c&i=NC_045512.2;11047;45;0&s=-&p=30&e=30&w=0&f=11048-11092-", "CodAlignView")	=hyperlink("http://genome.ucsc.edu/cgi-bin/hgTracks?db=wuhCor1&position=NC_045512.2:11048-11092&complement_wuhCor1=1&hgt.revCmplDisp_wuhCor1=1", "UCSCview")	-7.56493333333	1.0	1.0	-7.56493333333	-16.8915066667	9.32657333334	NA	0.094488035162	0.304173856422	NA	1.0	0.094488035162	0.311111111111	0.0	0.0	
NC_045512.2:28751-28816	-	28751	28816	22	NotMaximal	UUG	NearCognate	N			=hyperlink("https://data.broadinstitute.org/compbio1/cav.php?a=wuhCor1_c&i=NC_045512.2;28750;66;0&s=-&p=30&e=30&w=0&f=28751-28816-", "CodAlignView")	=hyperlink("http://genome.ucsc.edu/cgi-bin/hgTracks?db=wuhCor1&position=NC_045512.2:28751-28816&complement_wuhCor1=1&hgt.revCmplDisp_wuhCor1=1", "UCSCview")	-7.57400454545	1.0	0.69696969697	-10.86705	-5.97242727273	-1.60157727272	NA	0.706439850236	0.912111346248	NA	1.0	0.706439850236	0.515151515152	0.456747404844	0.0	
NC_045512.2:14851-14916	-	14851	14916	22	Maximal	UUG	NearCognate	orf1ab			=hyperlink("https://data.broadinstitute.org/compbio1/cav.php?a=wuhCor1_c&i=NC_045512.2;14850;66;0&s=-&p=30&e=30&w=0&f=14851-14916-", "CodAlignView")	=hyperlink("http://genome.ucsc.edu/cgi-bin/hgTracks?db=wuhCor1&position=NC_045512.2:14851-14916&complement_wuhCor1=1&hgt.revCmplDisp_wuhCor1=1", "UCSCview")	-7.58190909091	1.0	0.757575757576	-10.00812	-13.0324181818	5.45050909091	NA	0.706439850236	1.0	NA	1.0	0.706439850236	0.333333333333	0.6875	0.0	
NC_045512.2:12125-12457	-	12125	12457	111	Maximal	AAG	NearCognate	orf1ab			=hyperlink("https://data.broadinstitute.org/compbio1/cav.php?a=wuhCor1_c&i=NC_045512.2;12124;333;0&s=-&p=30&e=30&w=0&f=12125-12457-", "CodAlignView")	=hyperlink("http://genome.ucsc.edu/cgi-bin/hgTracks?db=wuhCor1&position=NC_045512.2:12125-12457&complement_wuhCor1=1&hgt.revCmplDisp_wuhCor1=1", "UCSCview")	-7.58672522523	1.0	0.687687687688	-11.0322248908	-9.22229099099	1.63556576576	NA	0.68075858701	0.0174377340062	NA	0.362008790493	0.0174377340062	0.393393393393	0.158571428571	0.594594594595	
NC_045512.2:14851-14907	-	14851	14907	19	NotMaximal	AUU	NearCognate	orf1ab			=hyperlink("https://data.broadinstitute.org/compbio1/cav.php?a=wuhCor1_c&i=NC_045512.2;14850;57;0&s=-&p=30&e=30&w=0&f=14851-14907-", "CodAlignView")	=hyperlink("http://genome.ucsc.edu/cgi-bin/hgTracks?db=wuhCor1&position=NC_045512.2:14851-14907&complement_wuhCor1=1&hgt.revCmplDisp_wuhCor1=1", "UCSCview")	-7.58842631579	1.0	0.771929824561	-9.83046136364	-12.6905421053	5.10211578947	NA	0.706439850236	1.0	NA	0.967351456943	0.673791307179	0.315789473684	1.26666666667	0.0	
NC_045512.2:26060-26167	+	26060	26167	36	Maximal	CUG	NearCognate	ORF3a			=hyperlink("https://data.broadinstitute.org/compbio1/cav.php?a=wuhCor1_c&i=NC_045512.2;26059;108;0&p=30&e=30&w=0&f=26060-26167", "CodAlignView")	=hyperlink("http://genome.ucsc.edu/cgi-bin/hgTracks?db=wuhCor1&position=NC_045512.2:26060-26167&complement_wuhCor1=0&hgt.revCmplDisp_wuhCor1=0", "UCSCview")	-7.60245555556	0.9716	1.38360789151	-5.49466044695	-9.46016111111	1.85770555555	NA	0.288383525965	0.307354712681	NA	0.978368875142	0.0	0.398148148148	0.704347826087	0.916666666667	
NC_045512.2:26102-26167	+	26102	26167	22	NotMaximal	UUG	NearCognate	ORF3a			=hyperlink("https://data.broadinstitute.org/compbio1/cav.php?a=wuhCor1_c&i=NC_045512.2;26101;66;0&p=30&e=30&w=0&f=26102-26167", "CodAlignView")	=hyperlink("http://genome.ucsc.edu/cgi-bin/hgTracks?db=wuhCor1&position=NC_045512.2:26102-26167&complement_wuhCor1=0&hgt.revCmplDisp_wuhCor1=0", "UCSCview")	-7.63042272727	0.9535	1.43075230732	-5.33315423518	-8.81783181818	1.18740909091	NA	0.288383525965	0.307354712681	NA	0.477942373433	0.0	0.439393939394	0.942857142857	0.863636363636	
NC_045512.2:16735-16857	-	16735	16857	41	Maximal	AUC	NearCognate	orf1ab			=hyperlink("https://data.broadinstitute.org/compbio1/cav.php?a=wuhCor1_c&i=NC_045512.2;16734;123;0&s=-&p=30&e=30&w=0&f=16735-16857-", "CodAlignView")	=hyperlink("http://genome.ucsc.edu/cgi-bin/hgTracks?db=wuhCor1&position=NC_045512.2:16735-16857&complement_wuhCor1=1&hgt.revCmplDisp_wuhCor1=1", "UCSCview")	-7.63054878049	1.0	0.837398373984	-9.11220873787	-10.4777097561	2.84716097561	NA	0.842891095556	0.890405339411	NA	0.975197786098	0.612417385642	0.365853658537	0.497975708502	0.0	
NC_045512.2:12729-12770	+	12729	12770	14	NotMaximal	CUG	NearCognate	orf1ab			=hyperlink("https://data.broadinstitute.org/compbio1/cav.php?a=wuhCor1_c&i=NC_045512.2;12728;42;0&p=30&e=30&w=0&f=12729-12770", "CodAlignView")	=hyperlink("http://genome.ucsc.edu/cgi-bin/hgTracks?db=wuhCor1&position=NC_045512.2:12729-12770&complement_wuhCor1=0&hgt.revCmplDisp_wuhCor1=0", "UCSCview")	-7.64837857143	1.0	0.666666666667	-11.4725678571	-5.5802	-2.06817857143	NA	0.0174377340062	1.0	NA	0.0174377340062	0.0174377340062	0.5	0.777777777778	0.0	
NC_045512.2:12125-12355	-	12125	12355	77	NotMaximal	CUG	NearCognate	orf1ab			=hyperlink("https://data.broadinstitute.org/compbio1/cav.php?a=wuhCor1_c&i=NC_045512.2;12124;231;0&s=-&p=30&e=30&w=0&f=12125-12355-", "CodAlignView")	=hyperlink("http://genome.ucsc.edu/cgi-bin/hgTracks?db=wuhCor1&position=NC_045512.2:12125-12355&complement_wuhCor1=1&hgt.revCmplDisp_wuhCor1=1", "UCSCview")	-7.68501558442	1.0	0.709956709957	-10.8246256098	-8.92529350649	1.24027792207	NA	0.68075858701	0.0174377340062	NA	1.0	0.0174377340062	0.411255411255	0.217514124294	0.480519480519	
NC_045512.2:14748-14777	+	14748	14777	10	Maximal	AUU	NearCognate	orf1ab			=hyperlink("https://data.broadinstitute.org/compbio1/cav.php?a=wuhCor1_c&i=NC_045512.2;14747;30;0&p=30&e=30&w=0&f=14748-14777", "CodAlignView")	=hyperlink("http://genome.ucsc.edu/cgi-bin/hgTracks?db=wuhCor1&position=NC_045512.2:14748-14777&complement_wuhCor1=0&hgt.revCmplDisp_wuhCor1=0", "UCSCview")	-7.68587	1.0	0.433333333333	-17.7366230769	-6.04785	-1.63802	NA	0.364759889305	1.0	NA	0.678326550545	0.364759889305	0.366666666667	0.0	1.0	
NC_045512.2:12125-12394	-	12125	12394	90	NotMaximal	AUC	NearCognate	orf1ab			=hyperlink("https://data.broadinstitute.org/compbio1/cav.php?a=wuhCor1_c&i=NC_045512.2;12124;270;0&s=-&p=30&e=30&w=0&f=12125-12394-", "CodAlignView")	=hyperlink("http://genome.ucsc.edu/cgi-bin/hgTracks?db=wuhCor1&position=NC_045512.2:12125-12394&complement_wuhCor1=1&hgt.revCmplDisp_wuhCor1=1", "UCSCview")	-7.69191555556	1.0	0.681481481481	-11.28705	-8.99707222222	1.30515666666	NA	0.68075858701	0.0174377340062	NA	1.0	0.0174377340062	0.396296296296	0.19955654102	0.522222222222	
NC_045512.2:18880-18927	-	18880	18927	16	NotMaximal	AUA	NearCognate	orf1ab			=hyperlink("https://data.broadinstitute.org/compbio1/cav.php?a=wuhCor1_c&i=NC_045512.2;18879;48;0&s=-&p=30&e=30&w=0&f=18880-18927-", "CodAlignView")	=hyperlink("http://genome.ucsc.edu/cgi-bin/hgTracks?db=wuhCor1&position=NC_045512.2:18880-18927&complement_wuhCor1=1&hgt.revCmplDisp_wuhCor1=1", "UCSCview")	-7.69641875	1.0	0.958333333333	-8.03104565217	-16.83381875	9.1374	NA	0.355741494384	1.0	NA	0.416102881328	0.0	0.4375	0.923076923077	0.0	
NC_045512.2:15247-15282	-	15247	15282	12	NotMaximal	AAG	NearCognate	orf1ab			=hyperlink("https://data.broadinstitute.org/compbio1/cav.php?a=wuhCor1_c&i=NC_045512.2;15246;36;0&s=-&p=30&e=30&w=0&f=15247-15282-", "CodAlignView")	=hyperlink("http://genome.ucsc.edu/cgi-bin/hgTracks?db=wuhCor1&position=NC_045512.2:15247-15282&complement_wuhCor1=1&hgt.revCmplDisp_wuhCor1=1", "UCSCview")	-7.69985833333	1.0	0.694444444444	-11.087796	-8.99821666667	1.29835833334	NA	1.0	1.0	NA	0.869916978675	0.869916978675	0.333333333333	0.0	0.666666666667	
NC_045512.2:3206-3298	-	3206	3298	31	Maximal	UUG	NearCognate	orf1ab			=hyperlink("https://data.broadinstitute.org/compbio1/cav.php?a=wuhCor1_c&i=NC_045512.2;3205;93;0&s=-&p=30&e=30&w=0&f=3206-3298-", "CodAlignView")	=hyperlink("http://genome.ucsc.edu/cgi-bin/hgTracks?db=wuhCor1&position=NC_045512.2:3206-3298&complement_wuhCor1=1&hgt.revCmplDisp_wuhCor1=1", "UCSCview")	-7.70264516129	0.38	5.15100243845	-1.49536818383	-8.39203548387	0.689390322581	NA	0.094488035162	0.798007488198	NA	0.378339573498	0.0	0.397849462366	0.271929824561	0.0	
NC_045512.2:13362-13454	-	13362	13454	31	NotMaximal	GUG	NearCognate	orf1ab			=hyperlink("https://data.broadinstitute.org/compbio1/cav.php?a=wuhCor1_c&i=NC_045512.2;13361;93;0&s=-&p=30&e=30&w=0&f=13362-13454-", "CodAlignView")	=hyperlink("http://genome.ucsc.edu/cgi-bin/hgTracks?db=wuhCor1&position=NC_045512.2:13362-13454&complement_wuhCor1=1&hgt.revCmplDisp_wuhCor1=1", "UCSCview")	-7.70369677419	1.0	0.666666666667	-11.5555451613	-9.70749032258	2.00379354839	NA	1.0	1.0	NA	0.912111346248	0.912111346248	0.494623655914	0.704545454545	1.0	
NC_045512.2:12545-12580	-	12545	12580	12	NotMaximal	AUC	NearCognate	orf1ab			=hyperlink("https://data.broadinstitute.org/compbio1/cav.php?a=wuhCor1_c&i=NC_045512.2;12544;36;0&s=-&p=30&e=30&w=0&f=12545-12580-", "CodAlignView")	=hyperlink("http://genome.ucsc.edu/cgi-bin/hgTracks?db=wuhCor1&position=NC_045512.2:12545-12580&complement_wuhCor1=1&hgt.revCmplDisp_wuhCor1=1", "UCSCview")	-7.70915833333	1.0	1.02777777778	-7.5008027027	-14.740475	7.03131666667	NA	0.48414129904	0.99726517988	NA	0.962279016767	0.448735145694	0.444444444444	0.0	0.0	
NC_045512.2:15793-15870	-	15793	15870	26	NotMaximal	AUG	Canonical	orf1ab			=hyperlink("https://data.broadinstitute.org/compbio1/cav.php?a=wuhCor1_c&i=NC_045512.2;15792;78;0&s=-&p=30&e=30&w=0&f=15793-15870-", "CodAlignView")	=hyperlink("http://genome.ucsc.edu/cgi-bin/hgTracks?db=wuhCor1&position=NC_045512.2:15793-15870&complement_wuhCor1=1&hgt.revCmplDisp_wuhCor1=1", "UCSCview")	-7.72087692308	1.0	0.794871794872	-9.71336129033	-12.0867038462	4.36582692307	0.681722285528	0.0174377340062	1.0	0.0174377340062	1.0	0.0174377340062	0.333333333333	0.0	0.0769230769231	
NC_045512.2:12125-12418	-	12125	12418	98	NotMaximal	AUU	NearCognate	orf1ab			=hyperlink("https://data.broadinstitute.org/compbio1/cav.php?a=wuhCor1_c&i=NC_045512.2;12124;294;0&s=-&p=30&e=30&w=0&f=12125-12418-", "CodAlignView")	=hyperlink("http://genome.ucsc.edu/cgi-bin/hgTracks?db=wuhCor1&position=NC_045512.2:12125-12418&complement_wuhCor1=1&hgt.revCmplDisp_wuhCor1=1", "UCSCview")	-7.72094081633	1.0	0.680272108844	-11.349783	-9.3150877551	1.59414693877	NA	0.68075858701	0.0174377340062	NA	1.0	0.0174377340062	0.391156462585	0.182835820896	0.561224489796	
NC_045512.2:28613-28693	-	28613	28693	27	NotMaximal	AUU	NearCognate	N			=hyperlink("https://data.broadinstitute.org/compbio1/cav.php?a=wuhCor1_c&i=NC_045512.2;28612;81;0&s=-&p=30&e=30&w=0&f=28613-28693-", "CodAlignView")	=hyperlink("http://genome.ucsc.edu/cgi-bin/hgTracks?db=wuhCor1&position=NC_045512.2:28613-28693&complement_wuhCor1=1&hgt.revCmplDisp_wuhCor1=1", "UCSCview")	-7.72248518519	1.0	0.962962962963	-8.01950384616	-9.58858518519	1.8661	NA	0.993911769494	0.0174377340062	NA	0.570695100114	0.0174377340062	0.518518518519	0.190588235294	0.0	
NC_045512.2:12861-12938	+	12861	12938	26	Maximal	GUG	NearCognate	orf1ab			=hyperlink("https://data.broadinstitute.org/compbio1/cav.php?a=wuhCor1_c&i=NC_045512.2;12860;78;0&p=30&e=30&w=0&f=12861-12938", "CodAlignView")	=hyperlink("http://genome.ucsc.edu/cgi-bin/hgTracks?db=wuhCor1&position=NC_045512.2:12861-12938&complement_wuhCor1=0&hgt.revCmplDisp_wuhCor1=0", "UCSCview")	-7.73068076923	1.0	0.653846153846	-11.8233941176	-5.26636538462	-2.46431538461	NA	1.0	1.0	NA	0.987712843887	0.987712843887	0.423076923077	0.0	0.730769230769	
NC_045512.2:26063-26167	+	26063	26167	35	NotMaximal	GUG	NearCognate	ORF3a			=hyperlink("https://data.broadinstitute.org/compbio1/cav.php?a=wuhCor1_c&i=NC_045512.2;26062;105;0&p=30&e=30&w=0&f=26063-26167", "CodAlignView")	=hyperlink("http://genome.ucsc.edu/cgi-bin/hgTracks?db=wuhCor1&position=NC_045512.2:26063-26167&complement_wuhCor1=0&hgt.revCmplDisp_wuhCor1=0", "UCSCview")	-7.76836285714	0.9708	1.41361573603	-5.495385103	-9.69919428571	1.93083142857	NA	0.288383525965	0.307354712681	NA	0.432296923327	0.0	0.390476190476	0.753588516746	0.914285714286	
NC_045512.2:13118-13264	-	13118	13264	49	NotMaximal	GUG	NearCognate	orf1ab			=hyperlink("https://data.broadinstitute.org/compbio1/cav.php?a=wuhCor1_c&i=NC_045512.2;13117;147;0&s=-&p=30&e=30&w=0&f=13118-13264-", "CodAlignView")	=hyperlink("http://genome.ucsc.edu/cgi-bin/hgTracks?db=wuhCor1&position=NC_045512.2:13118-13264&complement_wuhCor1=1&hgt.revCmplDisp_wuhCor1=1", "UCSCview")	-7.77189387755	1.0	0.863945578231	-8.99581417323	-12.9607346939	5.18884081633	NA	0.993911769494	0.0894774540127	NA	1.0	0.0174377340062	0.469387755102	0.374363327674	0.183673469388	
NC_045512.2:27042-27080	-	27042	27080	13	Maximal	ACG	NearCognate	M			=hyperlink("https://data.broadinstitute.org/compbio1/cav.php?a=wuhCor1_c&i=NC_045512.2;27041;39;0&s=-&p=30&e=30&w=0&f=27042-27080-", "CodAlignView")	=hyperlink("http://genome.ucsc.edu/cgi-bin/hgTracks?db=wuhCor1&position=NC_045512.2:27042-27080&complement_wuhCor1=1&hgt.revCmplDisp_wuhCor1=1", "UCSCview")	-7.78943846154	0.9999	0.410256410256	-18.98675625	-6.12883076923	-1.66060769231	NA	1.0	0.085388246785	NA	0.996060556731	0.085388246785	0.461538461538	1.92592592593	0.846153846154	
NC_045512.2:17509-17613	-	17509	17613	35	NotMaximal	AUU	NearCognate	orf1ab			=hyperlink("https://data.broadinstitute.org/compbio1/cav.php?a=wuhCor1_c&i=NC_045512.2;17508;105;0&s=-&p=30&e=30&w=0&f=17509-17613-", "CodAlignView")	=hyperlink("http://genome.ucsc.edu/cgi-bin/hgTracks?db=wuhCor1&position=NC_045512.2:17509-17613&complement_wuhCor1=1&hgt.revCmplDisp_wuhCor1=1", "UCSCview")	-7.79376	1.0	0.771428571429	-10.1030222222	-12.9012685714	5.10750857143	NA	0.623988279342	0.364759889305	NA	0.979023278528	0.0174377340062	0.419047619048	0.686274509804	0.285714285714	
NC_045512.2:14792-14827	-	14792	14827	12	Maximal	UUG	NearCognate	orf1ab			=hyperlink("https://data.broadinstitute.org/compbio1/cav.php?a=wuhCor1_c&i=NC_045512.2;14791;36;0&s=-&p=30&e=30&w=0&f=14792-14827-", "CodAlignView")	=hyperlink("http://genome.ucsc.edu/cgi-bin/hgTracks?db=wuhCor1&position=NC_045512.2:14792-14827&complement_wuhCor1=1&hgt.revCmplDisp_wuhCor1=1", "UCSCview")	-7.7939	1.0	0.472222222222	-16.5047294118	-11.308075	3.514175	NA	1.0	0.706439850236	NA	1.0	0.706439850236	0.333333333333	2.25	0.527777777778	
NC_045512.2:14666-14749	+	14666	14749	28	NotMaximal	CUG	NearCognate	orf1ab			=hyperlink("https://data.broadinstitute.org/compbio1/cav.php?a=wuhCor1_c&i=NC_045512.2;14665;84;0&p=30&e=30&w=0&f=14666-14749", "CodAlignView")	=hyperlink("http://genome.ucsc.edu/cgi-bin/hgTracks?db=wuhCor1&position=NC_045512.2:14666-14749&complement_wuhCor1=0&hgt.revCmplDisp_wuhCor1=0", "UCSCview")	-7.80035714286	1.0	0.511904761905	-15.2379069767	-6.02147857143	-1.77887857143	NA	1.0	1.0	NA	1.0	1.0	0.369047619048	0.358974358974	0.892857142857	
NC_045512.2:15077-15109	+	15077	15109	11	Maximal	AUG	Canonical	orf1ab			=hyperlink("https://data.broadinstitute.org/compbio1/cav.php?a=wuhCor1_c&i=NC_045512.2;15076;33;0&p=30&e=30&w=0&f=15077-15109", "CodAlignView")	=hyperlink("http://genome.ucsc.edu/cgi-bin/hgTracks?db=wuhCor1&position=NC_045512.2:15077-15109&complement_wuhCor1=0&hgt.revCmplDisp_wuhCor1=0", "UCSCview")	-7.81686363636	1.0	0.454545454545	-17.1971	-6.56287272727	-1.25399090909	0.988201204623	0.886237994465	1.0	0.874439199088	1.0	0.886237994465	0.484848484848	1.03125	1.0	
NC_045512.2:14851-14892	-	14851	14892	14	NotMaximal	AUC	NearCognate	orf1ab			=hyperlink("https://data.broadinstitute.org/compbio1/cav.php?a=wuhCor1_c&i=NC_045512.2;14850;42;0&s=-&p=30&e=30&w=0&f=14851-14892-", "CodAlignView")	=hyperlink("http://genome.ucsc.edu/cgi-bin/hgTracks?db=wuhCor1&position=NC_045512.2:14851-14892&complement_wuhCor1=1&hgt.revCmplDisp_wuhCor1=1", "UCSCview")	-7.81967857143	1.0	0.785714285714	-9.95231818182	-13.1680857143	5.34840714286	NA	0.706439850236	1.0	NA	0.994989418851	0.701429269087	0.285714285714	2.1	0.0	
NC_045512.2:12125-12391	-	12125	12391	89	NotMaximal	AUU	NearCognate	orf1ab			=hyperlink("https://data.broadinstitute.org/compbio1/cav.php?a=wuhCor1_c&i=NC_045512.2;12124;267;0&s=-&p=30&e=30&w=0&f=12125-12391-", "CodAlignView")	=hyperlink("http://genome.ucsc.edu/cgi-bin/hgTracks?db=wuhCor1&position=NC_045512.2:12125-12391&complement_wuhCor1=1&hgt.revCmplDisp_wuhCor1=1", "UCSCview")	-7.82032247191	1.0	0.689138576779	-11.3479679348	-9.17752696629	1.35720449438	NA	0.68075858701	0.0174377340062	NA	1.0	0.0174377340062	0.397003745318	0.200375234522	0.516853932584	
NC_045512.2:13118-13270	-	13118	13270	51	NotMaximal	AUC	NearCognate	orf1ab			=hyperlink("https://data.broadinstitute.org/compbio1/cav.php?a=wuhCor1_c&i=NC_045512.2;13117;153;0&s=-&p=30&e=30&w=0&f=13118-13270-", "CodAlignView")	=hyperlink("http://genome.ucsc.edu/cgi-bin/hgTracks?db=wuhCor1&position=NC_045512.2:13118-13270&complement_wuhCor1=1&hgt.revCmplDisp_wuhCor1=1", "UCSCview")	-7.83031960784	1.0	0.895424836601	-8.74480948905	-13.1854921569	5.35517254902	NA	0.993911769494	0.0894774540127	NA	0.765661728797	0.0174377340062	0.457516339869	0.379652605459	0.176470588235	
NC_045512.2:12125-12376	-	12125	12376	84	NotMaximal	AAG	NearCognate	orf1ab			=hyperlink("https://data.broadinstitute.org/compbio1/cav.php?a=wuhCor1_c&i=NC_045512.2;12124;252;0&s=-&p=30&e=30&w=0&f=12125-12376-", "CodAlignView")	=hyperlink("http://genome.ucsc.edu/cgi-bin/hgTracks?db=wuhCor1&position=NC_045512.2:12125-12376&complement_wuhCor1=1&hgt.revCmplDisp_wuhCor1=1", "UCSCview")	-7.83036547619	1.0	0.694444444444	-11.2757262857	-9.11107857143	1.28071309524	NA	0.68075858701	0.0174377340062	NA	1.0	0.0174377340062	0.404761904762	0.201519392243	0.488095238095	
NC_045512.2:13484-13564	+	13484	13564	27	Maximal	GUG	NearCognate	orf1ab			=hyperlink("https://data.broadinstitute.org/compbio1/cav.php?a=wuhCor1_c&i=NC_045512.2;13483;81;0&p=30&e=30&w=0&f=13484-13564", "CodAlignView")	=hyperlink("http://genome.ucsc.edu/cgi-bin/hgTracks?db=wuhCor1&position=NC_045512.2:13484-13564&complement_wuhCor1=0&hgt.revCmplDisp_wuhCor1=0", "UCSCview")	-7.84086296296	1.0	0.567901234568	-13.8067369565	-4.74137037037	-3.09949259259	NA	0.0174377340062	1.0	NA	1.0	0.0174377340062	0.493827160494	0.81	0.962962962963	
NC_045512.2:13867-13950	-	13867	13950	28	Maximal	AUC	NearCognate	orf1ab			=hyperlink("https://data.broadinstitute.org/compbio1/cav.php?a=wuhCor1_c&i=NC_045512.2;13866;84;0&s=-&p=30&e=30&w=0&f=13867-13950-", "CodAlignView")	=hyperlink("http://genome.ucsc.edu/cgi-bin/hgTracks?db=wuhCor1&position=NC_045512.2:13867-13950&complement_wuhCor1=1&hgt.revCmplDisp_wuhCor1=1", "UCSCview")	-7.84299642857	1.0	0.785714285714	-9.98199545454	-11.2249321429	3.38193571429	NA	1.0	0.912111346248	NA	0.587244017581	0.499355363829	0.285714285714	0.0	0.357142857143	
NC_045512.2:20767-20799	-	20767	20799	11	NotMaximal	AUA	NearCognate	orf1ab			=hyperlink("https://data.broadinstitute.org/compbio1/cav.php?a=wuhCor1_c&i=NC_045512.2;20766;33;0&s=-&p=30&e=30&w=0&f=20767-20799-", "CodAlignView")	=hyperlink("http://genome.ucsc.edu/cgi-bin/hgTracks?db=wuhCor1&position=NC_045512.2:20767-20799&complement_wuhCor1=1&hgt.revCmplDisp_wuhCor1=1", "UCSCview")	-7.85824545455	1.0	0.69696969697	-11.274873913	-11.3892	3.53095454545	NA	0.364759889305	1.0	NA	0.842152042976	0.364759889305	0.333333333333	1.1	0.0	
NC_045512.2:13118-13273	-	13118	13273	52	Maximal	AUG	Canonical	orf1ab			=hyperlink("https://data.broadinstitute.org/compbio1/cav.php?a=wuhCor1_c&i=NC_045512.2;13117;156;0&s=-&p=30&e=30&w=0&f=13118-13273-", "CodAlignView")	=hyperlink("http://genome.ucsc.edu/cgi-bin/hgTracks?db=wuhCor1&position=NC_045512.2:13118-13273&complement_wuhCor1=1&hgt.revCmplDisp_wuhCor1=1", "UCSCview")	-7.86127692308	1.0	0.910256410256	-8.63633239437	-13.92725	6.06597307692	0.983698518639	0.993911769494	0.0894774540127	0.0174377340062	1.0	0.0174377340062	0.455128205128	0.375	0.173076923077	
NC_045512.2:16735-16776	-	16735	16776	14	NotMaximal	AUA	NearCognate	orf1ab			=hyperlink("https://data.broadinstitute.org/compbio1/cav.php?a=wuhCor1_c&i=NC_045512.2;16734;42;0&s=-&p=30&e=30&w=0&f=16735-16776-", "CodAlignView")	=hyperlink("http://genome.ucsc.edu/cgi-bin/hgTracks?db=wuhCor1&position=NC_045512.2:16735-16776&complement_wuhCor1=1&hgt.revCmplDisp_wuhCor1=1", "UCSCview")	-7.87034285714	1.0	1.0	-7.87034285714	-11.2920785714	3.42173571429	NA	0.842891095556	0.890405339411	NA	0.939339085138	0.570939280482	0.404761904762	0.583333333333	0.0	
NC_045512.2:12125-12388	-	12125	12388	88	NotMaximal	AUC	NearCognate	orf1ab			=hyperlink("https://data.broadinstitute.org/compbio1/cav.php?a=wuhCor1_c&i=NC_045512.2;12124;264;0&s=-&p=30&e=30&w=0&f=12125-12388-", "CodAlignView")	=hyperlink("http://genome.ucsc.edu/cgi-bin/hgTracks?db=wuhCor1&position=NC_045512.2:12125-12388&complement_wuhCor1=1&hgt.revCmplDisp_wuhCor1=1", "UCSCview")	-7.87302272727	1.0	0.69696969697	-11.296076087	-9.23550681818	1.36248409091	NA	0.68075858701	0.0174377340062	NA	1.0	0.0174377340062	0.401515151515	0.198123827392	0.511363636364	
NC_045512.2:17509-17610	-	17509	17610	34	NotMaximal	AUC	NearCognate	orf1ab			=hyperlink("https://data.broadinstitute.org/compbio1/cav.php?a=wuhCor1_c&i=NC_045512.2;17508;102;0&s=-&p=30&e=30&w=0&f=17509-17610-", "CodAlignView")	=hyperlink("http://genome.ucsc.edu/cgi-bin/hgTracks?db=wuhCor1&position=NC_045512.2:17509-17610&complement_wuhCor1=1&hgt.revCmplDisp_wuhCor1=1", "UCSCview")	-7.87525	1.0	0.774509803922	-10.1680443038	-11.7062794118	3.83102941176	NA	0.623988279342	0.364759889305	NA	0.823014813609	0.0174377340062	0.43137254902	0.666666666667	0.294117647059	
NC_045512.2:6398-6511	-	6398	6511	38	Maximal	AUU	NearCognate	orf1ab			=hyperlink("https://data.broadinstitute.org/compbio1/cav.php?a=wuhCor1_c&i=NC_045512.2;6397;114;0&s=-&p=30&e=30&w=0&f=6398-6511-", "CodAlignView")	=hyperlink("http://genome.ucsc.edu/cgi-bin/hgTracks?db=wuhCor1&position=NC_045512.2:6398-6511&complement_wuhCor1=1&hgt.revCmplDisp_wuhCor1=1", "UCSCview")	-7.88944736842	0.9813	0.795579861913	-9.91660013798	-5.07168684211	-2.81776052631	NA	0.094488035162	0.32035161973	NA	0.477942373433	0.094488035162	0.359649122807	0.545454545455	1.0	
NC_045512.2:13118-13183	-	13118	13183	22	NotMaximal	CUG	NearCognate	orf1ab			=hyperlink("https://data.broadinstitute.org/compbio1/cav.php?a=wuhCor1_c&i=NC_045512.2;13117;66;0&s=-&p=30&e=30&w=0&f=13118-13183-", "CodAlignView")	=hyperlink("http://genome.ucsc.edu/cgi-bin/hgTracks?db=wuhCor1&position=NC_045512.2:13118-13183&complement_wuhCor1=1&hgt.revCmplDisp_wuhCor1=1", "UCSCview")	-7.89377272727	1.0	0.742424242424	-10.6324285714	-11.4141	3.52032727273	NA	0.993911769494	0.943330620218	NA	1.0	0.937242389712	0.454545454545	0.0	0.0	
NC_045512.2:18154-18228	-	18154	18228	25	NotMaximal	AUU	NearCognate	orf1ab			=hyperlink("https://data.broadinstitute.org/compbio1/cav.php?a=wuhCor1_c&i=NC_045512.2;18153;75;0&s=-&p=30&e=30&w=0&f=18154-18228-", "CodAlignView")	=hyperlink("http://genome.ucsc.edu/cgi-bin/hgTracks?db=wuhCor1&position=NC_045512.2:18154-18228&complement_wuhCor1=1&hgt.revCmplDisp_wuhCor1=1", "UCSCview")	-7.906624	1.0	0.76	-10.4034526316	-12.233304	4.32668	NA	0.51667263552	1.0	NA	0.809210483477	0.51667263552	0.373333333333	0.0	0.0	
NC_045512.2:20515-20550	-	20515	20550	12	Maximal	AUC	NearCognate	orf1ab			=hyperlink("https://data.broadinstitute.org/compbio1/cav.php?a=wuhCor1_c&i=NC_045512.2;20514;36;0&s=-&p=30&e=30&w=0&f=20515-20550-", "CodAlignView")	=hyperlink("http://genome.ucsc.edu/cgi-bin/hgTracks?db=wuhCor1&position=NC_045512.2:20515-20550&complement_wuhCor1=1&hgt.revCmplDisp_wuhCor1=1", "UCSCview")	-7.91525833333	1.0	1.22222222222	-6.47612045454	-29.2024833333	21.287225	NA	0.754497802377	0.440957187042	NA	0.939990232785	0.440957187042	0.25	0.0	0.0	
NC_045512.2:15247-15276	-	15247	15276	10	NotMaximal	AGG	NearCognate	orf1ab			=hyperlink("https://data.broadinstitute.org/compbio1/cav.php?a=wuhCor1_c&i=NC_045512.2;15246;30;0&s=-&p=30&e=30&w=0&f=15247-15276-", "CodAlignView")	=hyperlink("http://genome.ucsc.edu/cgi-bin/hgTracks?db=wuhCor1&position=NC_045512.2:15247-15276&complement_wuhCor1=1&hgt.revCmplDisp_wuhCor1=1", "UCSCview")	-7.91956	1.0	0.6	-13.1992666667	-7.60139	-0.31817	NA	1.0	1.0	NA	0.540530685333	0.540530685333	0.3	0.0	0.8	
NC_045512.2:16180-16224	-	16180	16224	15	Maximal	AUG	Canonical	orf1ab			=hyperlink("https://data.broadinstitute.org/compbio1/cav.php?a=wuhCor1_c&i=NC_045512.2;16179;45;0&s=-&p=30&e=30&w=0&f=16180-16224-", "CodAlignView")	=hyperlink("http://genome.ucsc.edu/cgi-bin/hgTracks?db=wuhCor1&position=NC_045512.2:16180-16224&complement_wuhCor1=1&hgt.revCmplDisp_wuhCor1=1", "UCSCview")	-7.92934666667	1.0	0.8	-9.91168333334	-9.80922	1.87987333333	0.553267133322	0.656249389549	1.0	0.346687286342	1.0	0.656249389549	0.444444444444	0.46875	0.0	
NC_045512.2:10586-10663	-	10586	10663	26	Maximal	AUU	NearCognate	orf1ab			=hyperlink("https://data.broadinstitute.org/compbio1/cav.php?a=wuhCor1_c&i=NC_045512.2;10585;78;0&s=-&p=30&e=30&w=0&f=10586-10663-", "CodAlignView")	=hyperlink("http://genome.ucsc.edu/cgi-bin/hgTracks?db=wuhCor1&position=NC_045512.2:10586-10663&complement_wuhCor1=1&hgt.revCmplDisp_wuhCor1=1", "UCSCview")	-7.93374615385	1.0	1.01282051282	-7.83331898735	-14.2717269231	6.33798076923	NA	0.706439850236	0.571268110044	NA	0.917548429106	0.304851049976	0.410256410256	0.305882352941	0.0	
NC_045512.2:13636-13704	-	13636	13704	23	Maximal	AUU	NearCognate	orf1ab			=hyperlink("https://data.broadinstitute.org/compbio1/cav.php?a=wuhCor1_c&i=NC_045512.2;13635;69;0&s=-&p=30&e=30&w=0&f=13636-13704-", "CodAlignView")	=hyperlink("http://genome.ucsc.edu/cgi-bin/hgTracks?db=wuhCor1&position=NC_045512.2:13636-13704&complement_wuhCor1=1&hgt.revCmplDisp_wuhCor1=1", "UCSCview")	-7.96069130435	1.0	0.913043478261	-8.71885238095	-15.7538652174	7.79317391304	NA	0.983005046394	0.267455640566	NA	0.452648543057	0.0174377340062	0.275362318841	0.0	0.0	
NC_045512.2:26288-26326	+	26288	26326	13	Maximal	AUA	NearCognate	E			=hyperlink("https://data.broadinstitute.org/compbio1/cav.php?a=wuhCor1_c&i=NC_045512.2;26287;39;0&p=30&e=30&w=0&f=26288-26326", "CodAlignView")	=hyperlink("http://genome.ucsc.edu/cgi-bin/hgTracks?db=wuhCor1&position=NC_045512.2:26288-26326&complement_wuhCor1=0&hgt.revCmplDisp_wuhCor1=0", "UCSCview")	-7.96714615385	1.0	0.410256410256	-19.41991875	-5.84074615385	-2.1264	NA	1.0	0.701246947745	NA	1.0	0.701246947745	0.384615384615	1.39285714286	0.0	
NC_045512.2:14062-14094	-	14062	14094	11	NotMaximal	AUC	NearCognate	orf1ab			=hyperlink("https://data.broadinstitute.org/compbio1/cav.php?a=wuhCor1_c&i=NC_045512.2;14061;33;0&s=-&p=30&e=30&w=0&f=14062-14094-", "CodAlignView")	=hyperlink("http://genome.ucsc.edu/cgi-bin/hgTracks?db=wuhCor1&position=NC_045512.2:14062-14094&complement_wuhCor1=1&hgt.revCmplDisp_wuhCor1=1", "UCSCview")	-7.96779090909	1.0	1.18181818182	-6.74197692308	-17.7794	9.81160909091	NA	0.706439850236	0.873410385805	NA	0.983942699007	0.673387595637	0.333333333333	0.0	0.0	
NC_045512.2:11189-11269	-	11189	11269	27	NotMaximal	AUC	NearCognate	orf1ab			=hyperlink("https://data.broadinstitute.org/compbio1/cav.php?a=wuhCor1_c&i=NC_045512.2;11188;81;0&s=-&p=30&e=30&w=0&f=11189-11269-", "CodAlignView")	=hyperlink("http://genome.ucsc.edu/cgi-bin/hgTracks?db=wuhCor1&position=NC_045512.2:11189-11269&complement_wuhCor1=1&hgt.revCmplDisp_wuhCor1=1", "UCSCview")	-7.97501481481	1.0	0.679012345679	-11.7450218182	-13.5361851852	5.56117037038	NA	0.890405339411	0.685990558359	NA	0.368347712844	0.094488035162	0.407407407407	0.304511278195	0.0	
NC_045512.2:13243-13281	+	13243	13281	13	NotMaximal	UUG	NearCognate	orf1ab			=hyperlink("https://data.broadinstitute.org/compbio1/cav.php?a=wuhCor1_c&i=NC_045512.2;13242;39;0&p=30&e=30&w=0&f=13243-13281", "CodAlignView")	=hyperlink("http://genome.ucsc.edu/cgi-bin/hgTracks?db=wuhCor1&position=NC_045512.2:13243-13281&complement_wuhCor1=0&hgt.revCmplDisp_wuhCor1=0", "UCSCview")	-7.98165384615	1.0	0.974358974359	-8.19169736842	-16.5382769231	8.55662307693	NA	1.0	0.364759889305	NA	1.0	0.364759889305	0.461538461538	0.541666666667	0.179487179487	
NC_045512.2:13867-13899	-	13867	13899	11	NotMaximal	AUC	NearCognate	orf1ab			=hyperlink("https://data.broadinstitute.org/compbio1/cav.php?a=wuhCor1_c&i=NC_045512.2;13866;33;0&s=-&p=30&e=30&w=0&f=13867-13899-", "CodAlignView")	=hyperlink("http://genome.ucsc.edu/cgi-bin/hgTracks?db=wuhCor1&position=NC_045512.2:13867-13899&complement_wuhCor1=1&hgt.revCmplDisp_wuhCor1=1", "UCSCview")	-7.99385454545	1.0	0.515151515152	-15.5174823529	-8.49424545455	0.500390909095	NA	1.0	0.912111346248	NA	0.985866840306	0.897978186554	0.272727272727	0.0	0.909090909091	
NC_045512.2:82-111	+	82	111	10	NotMaximal	AUC	NearCognate				=hyperlink("https://data.broadinstitute.org/compbio1/cav.php?a=wuhCor1_c&i=NC_045512.2;81;30;0&p=30&e=30&w=0&f=82-111", "CodAlignView")	=hyperlink("http://genome.ucsc.edu/cgi-bin/hgTracks?db=wuhCor1&position=NC_045512.2:82-111&complement_wuhCor1=0&hgt.revCmplDisp_wuhCor1=0", "UCSCview")	-8.00375	0.9682	0.758301898534	-10.5548331284	-9.07974	1.07599	NA	0.685248250041	0.941227413316	NA	0.923206902165	0.604352922025	0.566666666667	0.416666666667	0.0	
NC_045512.2:17509-17607	-	17509	17607	33	NotMaximal	AUA	NearCognate	orf1ab			=hyperlink("https://data.broadinstitute.org/compbio1/cav.php?a=wuhCor1_c&i=NC_045512.2;17508;99;0&s=-&p=30&e=30&w=0&f=17509-17607-", "CodAlignView")	=hyperlink("http://genome.ucsc.edu/cgi-bin/hgTracks?db=wuhCor1&position=NC_045512.2:17509-17607&complement_wuhCor1=1&hgt.revCmplDisp_wuhCor1=1", "UCSCview")	-8.0099	1.0	0.69696969697	-11.4924652174	-12.2713333333	4.26143333333	NA	0.623988279342	0.364759889305	NA	1.0	0.0174377340062	0.434343434343	0.671945701357	0.30303030303	
NC_045512.2:27643-27681	-	27643	27681	13	NotMaximal	AAG	NearCognate	ORF7a			=hyperlink("https://data.broadinstitute.org/compbio1/cav.php?a=wuhCor1_c&i=NC_045512.2;27642;39;0&s=-&p=30&e=30&w=0&f=27643-27681-", "CodAlignView")	=hyperlink("http://genome.ucsc.edu/cgi-bin/hgTracks?db=wuhCor1&position=NC_045512.2:27643-27681&complement_wuhCor1=1&hgt.revCmplDisp_wuhCor1=1", "UCSCview")	-8.01506153846	1.0	1.46153846154	-5.48398947368	-10.6316153846	2.61655384616	NA	0.789692332736	0.974706169624	NA	0.343053882468	0.343053882468	0.384615384615	0.0	0.0	
NC_045512.2:16735-16773	-	16735	16773	13	NotMaximal	AUU	NearCognate	orf1ab			=hyperlink("https://data.broadinstitute.org/compbio1/cav.php?a=wuhCor1_c&i=NC_045512.2;16734;39;0&s=-&p=30&e=30&w=0&f=16735-16773-", "CodAlignView")	=hyperlink("http://genome.ucsc.edu/cgi-bin/hgTracks?db=wuhCor1&position=NC_045512.2:16735-16773&complement_wuhCor1=1&hgt.revCmplDisp_wuhCor1=1", "UCSCview")	-8.02030769231	1.0	1.0	-8.02030769231	-9.78578461538	1.76547692307	NA	0.842891095556	0.890405339411	NA	0.914846166368	0.568813283412	0.435897435897	0.541666666667	0.0	
NC_045512.2:28426-28464	+	28426	28464	13	Maximal	UUG	NearCognate	N			=hyperlink("https://data.broadinstitute.org/compbio1/cav.php?a=wuhCor1_c&i=NC_045512.2;28425;39;0&p=30&e=30&w=0&f=28426-28464", "CodAlignView")	=hyperlink("http://genome.ucsc.edu/cgi-bin/hgTracks?db=wuhCor1&position=NC_045512.2:28426-28464&complement_wuhCor1=0&hgt.revCmplDisp_wuhCor1=0", "UCSCview")	-8.02086923077	1.0	0.538461538462	-14.8959	-9.05286153846	1.03199230769	NA	0.624476640078	0.636500081393	NA	1.0	0.611206251017	0.512820512821	0.40625	0.0	
NC_045512.2:20767-20805	-	20767	20805	13	NotMaximal	UUG	NearCognate	orf1ab			=hyperlink("https://data.broadinstitute.org/compbio1/cav.php?a=wuhCor1_c&i=NC_045512.2;20766;39;0&s=-&p=30&e=30&w=0&f=20767-20805-", "CodAlignView")	=hyperlink("http://genome.ucsc.edu/cgi-bin/hgTracks?db=wuhCor1&position=NC_045512.2:20767-20805&complement_wuhCor1=1&hgt.revCmplDisp_wuhCor1=1", "UCSCview")	-8.02729230769	1.0	0.692307692308	-11.5949777778	-13.6115769231	5.58428461539	NA	0.364759889305	1.0	NA	1.0	0.364759889305	0.333333333333	0.928571428571	0.0	
NC_045512.2:15068-15109	+	15068	15109	14	Maximal	AUC	NearCognate	orf1ab			=hyperlink("https://data.broadinstitute.org/compbio1/cav.php?a=wuhCor1_c&i=NC_045512.2;15067;42;0&p=30&e=30&w=0&f=15068-15109", "CodAlignView")	=hyperlink("http://genome.ucsc.edu/cgi-bin/hgTracks?db=wuhCor1&position=NC_045512.2:15068-15109&complement_wuhCor1=0&hgt.revCmplDisp_wuhCor1=0", "UCSCview")	-8.02852142857	1.0	0.452380952381	-17.7472578947	-5.92889285714	-2.09962857143	NA	0.886237994465	1.0	NA	0.967289597916	0.861732052743	0.428571428571	1.03703703704	1.0	
NC_045512.2:6398-6508	-	6398	6508	37	NotMaximal	AUU	NearCognate	orf1ab			=hyperlink("https://data.broadinstitute.org/compbio1/cav.php?a=wuhCor1_c&i=NC_045512.2;6397;111;0&s=-&p=30&e=30&w=0&f=6398-6508-", "CodAlignView")	=hyperlink("http://genome.ucsc.edu/cgi-bin/hgTracks?db=wuhCor1&position=NC_045512.2:6398-6508&complement_wuhCor1=1&hgt.revCmplDisp_wuhCor1=1", "UCSCview")	-8.03191621622	0.9813	0.789539929769	-10.1729069213	-4.45669459459	-3.57522162163	NA	0.094488035162	0.32035161973	NA	0.488562591568	0.0174377340062	0.369369369369	0.531100478469	1.0	
NC_045512.2:19167-19208	+	19167	19208	14	Maximal	AUU	NearCognate	orf1ab			=hyperlink("https://data.broadinstitute.org/compbio1/cav.php?a=wuhCor1_c&i=NC_045512.2;19166;42;0&p=30&e=30&w=0&f=19167-19208", "CodAlignView")	=hyperlink("http://genome.ucsc.edu/cgi-bin/hgTracks?db=wuhCor1&position=NC_045512.2:19167-19208&complement_wuhCor1=0&hgt.revCmplDisp_wuhCor1=0", "UCSCview")	-8.0419	1.0	0.928571428571	-8.66050769231	-6.99137142857	-1.05052857143	NA	0.0174377340062	0.0174377340062	NA	0.89440013023	0.0174377340062	0.380952380952	0.7	0.0	
NC_045512.2:13416-13463	+	13416	13463	16	NotMaximal	AUC	NearCognate	orf1ab			=hyperlink("https://data.broadinstitute.org/compbio1/cav.php?a=wuhCor1_c&i=NC_045512.2;13415;48;0&p=30&e=30&w=0&f=13416-13463", "CodAlignView")	=hyperlink("http://genome.ucsc.edu/cgi-bin/hgTracks?db=wuhCor1&position=NC_045512.2:13416-13463&complement_wuhCor1=0&hgt.revCmplDisp_wuhCor1=0", "UCSCview")	-8.04375	1.0	0.9375	-8.58	-6.36925	-1.6745	NA	1.0	0.0174377340062	NA	0.956369851864	0.0174377340062	0.479166666667	1.2	1.0	
NC_045512.2:13980-14018	+	13980	14018	13	Maximal	ACG	NearCognate	orf1ab			=hyperlink("https://data.broadinstitute.org/compbio1/cav.php?a=wuhCor1_c&i=NC_045512.2;13979;39;0&p=30&e=30&w=0&f=13980-14018", "CodAlignView")	=hyperlink("http://genome.ucsc.edu/cgi-bin/hgTracks?db=wuhCor1&position=NC_045512.2:13980-14018&complement_wuhCor1=0&hgt.revCmplDisp_wuhCor1=0", "UCSCview")	-8.04980769231	1.0	0.871794871795	-9.23360294118	-11.6734769231	3.62366923077	NA	0.455953117369	1.0	NA	0.266788214228	0.0174377340062	0.384615384615	1.39285714286	0.0	
NC_045512.2:13636-13701	-	13636	13701	22	NotMaximal	AUA	NearCognate	orf1ab			=hyperlink("https://data.broadinstitute.org/compbio1/cav.php?a=wuhCor1_c&i=NC_045512.2;13635;66;0&s=-&p=30&e=30&w=0&f=13636-13701-", "CodAlignView")	=hyperlink("http://genome.ucsc.edu/cgi-bin/hgTracks?db=wuhCor1&position=NC_045512.2:13636-13701&complement_wuhCor1=1&hgt.revCmplDisp_wuhCor1=1", "UCSCview")	-8.05892272727	1.0	0.924242424242	-8.71949016393	-14.2659636364	6.20704090909	NA	0.983005046394	0.267455640566	NA	0.763115741494	0.0174377340062	0.287878787879	0.0	0.0	
NC_045512.2:14654-14749	+	14654	14749	32	NotMaximal	UUG	NearCognate	orf1ab			=hyperlink("https://data.broadinstitute.org/compbio1/cav.php?a=wuhCor1_c&i=NC_045512.2;14653;96;0&p=30&e=30&w=0&f=14654-14749", "CodAlignView")	=hyperlink("http://genome.ucsc.edu/cgi-bin/hgTracks?db=wuhCor1&position=NC_045512.2:14654-14749&complement_wuhCor1=0&hgt.revCmplDisp_wuhCor1=0", "UCSCview")	-8.0637125	1.0	0.510416666667	-15.7982938776	-5.756396875	-2.307315625	NA	1.0	0.890405339411	NA	0.83159042813	0.83159042813	0.354166666667	0.336842105263	0.90625	
NC_045512.2:17509-17619	-	17509	17619	37	NotMaximal	AAG	NearCognate	orf1ab			=hyperlink("https://data.broadinstitute.org/compbio1/cav.php?a=wuhCor1_c&i=NC_045512.2;17508;111;0&s=-&p=30&e=30&w=0&f=17509-17619-", "CodAlignView")	=hyperlink("http://genome.ucsc.edu/cgi-bin/hgTracks?db=wuhCor1&position=NC_045512.2:17509-17619&complement_wuhCor1=1&hgt.revCmplDisp_wuhCor1=1", "UCSCview")	-8.0659027027	1.0	0.792792792793	-10.1740363636	-12.5389378378	4.47303513514	NA	0.623988279342	0.364759889305	NA	0.333954094091	0.0	0.414414414414	0.660714285714	0.27027027027	
NC_045512.2:18703-18777	-	18703	18777	25	Maximal	UUG	NearCognate	orf1ab			=hyperlink("https://data.broadinstitute.org/compbio1/cav.php?a=wuhCor1_c&i=NC_045512.2;18702;75;0&s=-&p=30&e=30&w=0&f=18703-18777-", "CodAlignView")	=hyperlink("http://genome.ucsc.edu/cgi-bin/hgTracks?db=wuhCor1&position=NC_045512.2:18703-18777&complement_wuhCor1=1&hgt.revCmplDisp_wuhCor1=1", "UCSCview")	-8.0692	1.0	1.17333333333	-6.87715909091	-19.141412	11.072212	NA	0.703372944815	0.890405339411	NA	1.0	0.703372944815	0.346666666667	0.887573964497	0.0	
NC_045512.2:9703-9735	+	9703	9735	11	NotMaximal	UUG	NearCognate	orf1ab			=hyperlink("https://data.broadinstitute.org/compbio1/cav.php?a=wuhCor1_c&i=NC_045512.2;9702;33;0&p=30&e=30&w=0&f=9703-9735", "CodAlignView")	=hyperlink("http://genome.ucsc.edu/cgi-bin/hgTracks?db=wuhCor1&position=NC_045512.2:9703-9735&complement_wuhCor1=0&hgt.revCmplDisp_wuhCor1=0", "UCSCview")	-8.07354545455	1.0	1.24242424242	-6.4982195122	-14.0939727273	6.02042727272	NA	0.890405339411	0.706439850236	NA	1.0	0.706439850236	0.30303030303	0.0	0.0	
NC_045512.2:11048-11086	-	11048	11086	13	NotMaximal	AUA	NearCognate	orf1ab			=hyperlink("https://data.broadinstitute.org/compbio1/cav.php?a=wuhCor1_c&i=NC_045512.2;11047;39;0&s=-&p=30&e=30&w=0&f=11048-11086-", "CodAlignView")	=hyperlink("http://genome.ucsc.edu/cgi-bin/hgTracks?db=wuhCor1&position=NC_045512.2:11048-11086&complement_wuhCor1=1&hgt.revCmplDisp_wuhCor1=1", "UCSCview")	-8.08416153846	1.0	1.10256410256	-7.33214651163	-18.6782769231	10.5941153846	NA	0.094488035162	0.304173856422	NA	0.73288295621	0.094488035162	0.333333333333	0.0	0.0	
NC_045512.2:24854-24901	-	24854	24901	16	NotMaximal	UUG	NearCognate	S			=hyperlink("https://data.broadinstitute.org/compbio1/cav.php?a=wuhCor1_c&i=NC_045512.2;24853;48;0&s=-&p=30&e=30&w=0&f=24854-24901-", "CodAlignView")	=hyperlink("http://genome.ucsc.edu/cgi-bin/hgTracks?db=wuhCor1&position=NC_045512.2:24854-24901&complement_wuhCor1=1&hgt.revCmplDisp_wuhCor1=1", "UCSCview")	-8.09035625	1.0	1.47916666667	-5.46953661972	-21.38096875	13.2906125	NA	0.0174377340062	0.605482663194	NA	0.994989418851	0.0174377340062	0.354166666667	0.0	0.625	
NC_045512.2:14281-14313	-	14281	14313	11	NotMaximal	AUC	NearCognate	orf1ab			=hyperlink("https://data.broadinstitute.org/compbio1/cav.php?a=wuhCor1_c&i=NC_045512.2;14280;33;0&s=-&p=30&e=30&w=0&f=14281-14313-", "CodAlignView")	=hyperlink("http://genome.ucsc.edu/cgi-bin/hgTracks?db=wuhCor1&position=NC_045512.2:14281-14313&complement_wuhCor1=1&hgt.revCmplDisp_wuhCor1=1", "UCSCview")	-8.0904	1.0	0.878787878788	-9.20631724138	-15.3544909091	7.26409090909	NA	0.480582777145	1.0	NA	0.673706657985	0.461377177275	0.272727272727	1.65	0.0	
NC_045512.2:16735-16851	-	16735	16851	39	NotMaximal	AUA	NearCognate	orf1ab			=hyperlink("https://data.broadinstitute.org/compbio1/cav.php?a=wuhCor1_c&i=NC_045512.2;16734;117;0&s=-&p=30&e=30&w=0&f=16735-16851-", "CodAlignView")	=hyperlink("http://genome.ucsc.edu/cgi-bin/hgTracks?db=wuhCor1&position=NC_045512.2:16735-16851&complement_wuhCor1=1&hgt.revCmplDisp_wuhCor1=1", "UCSCview")	-8.09162307692	1.0	0.846153846154	-9.56282727272	-10.7036615385	2.61203846154	NA	0.842891095556	0.890405339411	NA	0.951665310109	0.588884909653	0.358974358974	0.535469107551	0.0	
NC_045512.2:29173-29292	+	29173	29292	40	Maximal	UUG	NearCognate	N			=hyperlink("https://data.broadinstitute.org/compbio1/cav.php?a=wuhCor1_c&i=NC_045512.2;29172;120;0&p=30&e=30&w=0&f=29173-29292", "CodAlignView")	=hyperlink("http://genome.ucsc.edu/cgi-bin/hgTracks?db=wuhCor1&position=NC_045512.2:29173-29292&complement_wuhCor1=0&hgt.revCmplDisp_wuhCor1=0", "UCSCview")	-8.0998725	1.0	0.675	-11.9998111111	-8.73484	0.6349675	NA	1.0	0.362604590591	NA	1.0	0.362604590591	0.533333333333	0.938416422287	0.0	
NC_045512.2:12125-12262	-	12125	12262	46	NotMaximal	ACG	NearCognate	orf1ab			=hyperlink("https://data.broadinstitute.org/compbio1/cav.php?a=wuhCor1_c&i=NC_045512.2;12124;138;0&s=-&p=30&e=30&w=0&f=12125-12262-", "CodAlignView")	=hyperlink("http://genome.ucsc.edu/cgi-bin/hgTracks?db=wuhCor1&position=NC_045512.2:12125-12262&complement_wuhCor1=1&hgt.revCmplDisp_wuhCor1=1", "UCSCview")	-8.10701086957	1.0	0.833333333333	-9.72841304348	-9.78020217391	1.67319130434	NA	0.68075858701	0.364759889305	NA	0.771287644473	0.0	0.405797101449	0.368983957219	0.45652173913	
NC_045512.2:3206-3274	-	3206	3274	23	NotMaximal	UUG	NearCognate	orf1ab			=hyperlink("https://data.broadinstitute.org/compbio1/cav.php?a=wuhCor1_c&i=NC_045512.2;3205;69;0&s=-&p=30&e=30&w=0&f=3206-3274-", "CodAlignView")	=hyperlink("http://genome.ucsc.edu/cgi-bin/hgTracks?db=wuhCor1&position=NC_045512.2:3206-3274&complement_wuhCor1=1&hgt.revCmplDisp_wuhCor1=1", "UCSCview")	-8.11085652174	0.4565	4.90882478645	-1.65230108521	-11.4155086957	3.30465217391	NA	0.094488035162	0.840605567312	NA	0.0174377340062	0.0174377340062	0.405797101449	0.353846153846	0.0	
NC_045512.2:27643-27675	-	27643	27675	11	NotMaximal	UUG	NearCognate	ORF7a			=hyperlink("https://data.broadinstitute.org/compbio1/cav.php?a=wuhCor1_c&i=NC_045512.2;27642;33;0&s=-&p=30&e=30&w=0&f=27643-27675-", "CodAlignView")	=hyperlink("http://genome.ucsc.edu/cgi-bin/hgTracks?db=wuhCor1&position=NC_045512.2:27643-27675&complement_wuhCor1=1&hgt.revCmplDisp_wuhCor1=1", "UCSCview")	-8.11481818182	1.0	1.48484848485	-5.46508163265	-11.9610090909	3.84619090909	NA	0.789692332736	1.0	NA	0.912111346248	0.605726843562	0.393939393939	0.0	0.0	
NC_045512.2:14705-14749	+	14705	14749	15	NotMaximal	UUG	NearCognate	orf1ab			=hyperlink("https://data.broadinstitute.org/compbio1/cav.php?a=wuhCor1_c&i=NC_045512.2;14704;45;0&p=30&e=30&w=0&f=14705-14749", "CodAlignView")	=hyperlink("http://genome.ucsc.edu/cgi-bin/hgTracks?db=wuhCor1&position=NC_045512.2:14705-14749&complement_wuhCor1=0&hgt.revCmplDisp_wuhCor1=0", "UCSCview")	-8.11556666667	1.0	0.6	-13.5259444445	-7.54468	-0.57088666667	NA	1.0	1.0	NA	1.0	1.0	0.377777777778	0.0	0.8	
NC_045512.2:26959-26988	+	26959	26988	10	Maximal	GUG	NearCognate	M			=hyperlink("https://data.broadinstitute.org/compbio1/cav.php?a=wuhCor1_c&i=NC_045512.2;26958;30;0&p=30&e=30&w=0&f=26959-26988", "CodAlignView")	=hyperlink("http://genome.ucsc.edu/cgi-bin/hgTracks?db=wuhCor1&position=NC_045512.2:26959-26988&complement_wuhCor1=0&hgt.revCmplDisp_wuhCor1=0", "UCSCview")	-8.12249	1.0	1.1	-7.38408181818	-4.97788	-3.14461	NA	0.567921211135	1.0	NA	1.0	0.567921211135	0.5	0.535714285714	0.0	
NC_045512.2:18154-18234	-	18154	18234	27	NotMaximal	UUG	NearCognate	orf1ab			=hyperlink("https://data.broadinstitute.org/compbio1/cav.php?a=wuhCor1_c&i=NC_045512.2;18153;81;0&s=-&p=30&e=30&w=0&f=18154-18234-", "CodAlignView")	=hyperlink("http://genome.ucsc.edu/cgi-bin/hgTracks?db=wuhCor1&position=NC_045512.2:18154-18234&complement_wuhCor1=1&hgt.revCmplDisp_wuhCor1=1", "UCSCview")	-8.12731111111	1.0	0.765432098765	-10.6179387097	-13.2871814815	5.15987037037	NA	0.51667263552	1.0	NA	1.0	0.51667263552	0.358024691358	0.0	0.0	
NC_045512.2:12125-12163	-	12125	12163	13	NotMaximal	CUG	NearCognate	orf1ab			=hyperlink("https://data.broadinstitute.org/compbio1/cav.php?a=wuhCor1_c&i=NC_045512.2;12124;39;0&s=-&p=30&e=30&w=0&f=12125-12163-", "CodAlignView")	=hyperlink("http://genome.ucsc.edu/cgi-bin/hgTracks?db=wuhCor1&position=NC_045512.2:12125-12163&complement_wuhCor1=1&hgt.revCmplDisp_wuhCor1=1", "UCSCview")	-8.13879230769	1.0	1.38461538462	-5.87801666667	-17.6985923077	9.5598	NA	0.68075858701	1.0	NA	1.0	0.68075858701	0.435897435897	0.0	0.0	
NC_045512.2:12125-12298	-	12125	12298	58	NotMaximal	UUG	NearCognate	orf1ab			=hyperlink("https://data.broadinstitute.org/compbio1/cav.php?a=wuhCor1_c&i=NC_045512.2;12124;174;0&s=-&p=30&e=30&w=0&f=12125-12298-", "CodAlignView")	=hyperlink("http://genome.ucsc.edu/cgi-bin/hgTracks?db=wuhCor1&position=NC_045512.2:12125-12298&complement_wuhCor1=1&hgt.revCmplDisp_wuhCor1=1", "UCSCview")	-8.14670344828	1.0	0.770114942529	-10.5785552239	-9.63034137931	1.48363793103	NA	0.68075858701	0.0174377340062	NA	1.0	0.0174377340062	0.408045977011	0.28903654485	0.396551724138	
NC_045512.2:12125-12304	-	12125	12304	60	NotMaximal	AUA	NearCognate	orf1ab			=hyperlink("https://data.broadinstitute.org/compbio1/cav.php?a=wuhCor1_c&i=NC_045512.2;12124;180;0&s=-&p=30&e=30&w=0&f=12125-12304-", "CodAlignView")	=hyperlink("http://genome.ucsc.edu/cgi-bin/hgTracks?db=wuhCor1&position=NC_045512.2:12125-12304&complement_wuhCor1=1&hgt.revCmplDisp_wuhCor1=1", "UCSCview")	-8.14714166667	1.0	0.761111111111	-10.7042737226	-9.36072833333	1.21358666666	NA	0.68075858701	0.0174377340062	NA	0.435116392642	0.0174377340062	0.4	0.292207792208	0.383333333333	
NC_045512.2:258-422	+	258	422	55	Maximal	AAG	NearCognate	orf1ab			=hyperlink("https://data.broadinstitute.org/compbio1/cav.php?a=wuhCor1_c&i=NC_045512.2;257;165;0&p=30&e=30&w=0&f=258-422", "CodAlignView")	=hyperlink("http://genome.ucsc.edu/cgi-bin/hgTracks?db=wuhCor1&position=NC_045512.2:258-422&complement_wuhCor1=0&hgt.revCmplDisp_wuhCor1=0", "UCSCview")	-8.15102545455	1.0	0.866680850639	-9.40487544929	-5.92112909091	-2.22989636364	NA	0.681933908514	0.0174377340062	NA	0.960266970536	0.0174377340062	0.50303030303	0.87250293772	0.418181818182	
NC_045512.2:27028-27081	+	27028	27081	18	NotMaximal	CUG	NearCognate	M			=hyperlink("https://data.broadinstitute.org/compbio1/cav.php?a=wuhCor1_c&i=NC_045512.2;27027;54;0&p=30&e=30&w=0&f=27028-27081", "CodAlignView")	=hyperlink("http://genome.ucsc.edu/cgi-bin/hgTracks?db=wuhCor1&position=NC_045512.2:27028-27081&complement_wuhCor1=0&hgt.revCmplDisp_wuhCor1=0", "UCSCview")	-8.15458333333	0.9999	0.481481481481	-16.9364423077	-7.19225555556	-0.962327777774	NA	1.0	0.0174377340062	NA	0.872153670845	0.0174377340062	0.462962962963	1.38461538462	0.888888888889	
NC_045512.2:11614-11676	+	11614	11676	21	NotMaximal	UUG	NearCognate	orf1ab			=hyperlink("https://data.broadinstitute.org/compbio1/cav.php?a=wuhCor1_c&i=NC_045512.2;11613;63;0&p=30&e=30&w=0&f=11614-11676", "CodAlignView")	=hyperlink("http://genome.ucsc.edu/cgi-bin/hgTracks?db=wuhCor1&position=NC_045512.2:11614-11676&complement_wuhCor1=0&hgt.revCmplDisp_wuhCor1=0", "UCSCview")	-8.15546190476	1.0	1.09523809524	-7.44629130435	-9.35154285714	1.19608095238	NA	0.669109555592	1.0	NA	1.0	0.669109555592	0.349206349206	0.538461538462	0.0	
NC_045512.2:13118-13258	-	13118	13258	47	NotMaximal	ACG	NearCognate	orf1ab			=hyperlink("https://data.broadinstitute.org/compbio1/cav.php?a=wuhCor1_c&i=NC_045512.2;13117;141;0&s=-&p=30&e=30&w=0&f=13118-13258-", "CodAlignView")	=hyperlink("http://genome.ucsc.edu/cgi-bin/hgTracks?db=wuhCor1&position=NC_045512.2:13118-13258&complement_wuhCor1=1&hgt.revCmplDisp_wuhCor1=1", "UCSCview")	-8.15587021277	1.0	0.900709219858	-9.05494251969	-12.9842148936	4.82834468085	NA	0.993911769494	0.0894774540127	NA	0.0174377340062	0.0174377340062	0.460992907801	0.408301158301	0.191489361702	
NC_045512.2:28613-28735	-	28613	28735	41	Maximal	AUU	NearCognate	N			=hyperlink("https://data.broadinstitute.org/compbio1/cav.php?a=wuhCor1_c&i=NC_045512.2;28612;123;0&s=-&p=30&e=30&w=0&f=28613-28735-", "CodAlignView")	=hyperlink("http://genome.ucsc.edu/cgi-bin/hgTracks?db=wuhCor1&position=NC_045512.2:28613-28735&complement_wuhCor1=1&hgt.revCmplDisp_wuhCor1=1", "UCSCview")	-8.15857560976	1.0	1.0243902439	-7.96432380953	-14.6388097561	6.48023414634	NA	0.993911769494	0.0174377340062	NA	0.890405339411	0.0174377340062	0.49593495935	0.264516129032	0.0	
NC_045512.2:14792-14824	-	14792	14824	11	NotMaximal	UUG	NearCognate	orf1ab			=hyperlink("https://data.broadinstitute.org/compbio1/cav.php?a=wuhCor1_c&i=NC_045512.2;14791;33;0&s=-&p=30&e=30&w=0&f=14792-14824-", "CodAlignView")	=hyperlink("http://genome.ucsc.edu/cgi-bin/hgTracks?db=wuhCor1&position=NC_045512.2:14792-14824&complement_wuhCor1=1&hgt.revCmplDisp_wuhCor1=1", "UCSCview")	-8.16903636364	1.0	0.515151515152	-15.8575411765	-11.6296545455	3.46061818181	NA	1.0	0.706439850236	NA	0.694077812144	0.694077812144	0.333333333333	2.35714285714	0.484848484848	
NC_045512.2:13754-13783	-	13754	13783	10	NotMaximal	AUA	NearCognate	orf1ab			=hyperlink("https://data.broadinstitute.org/compbio1/cav.php?a=wuhCor1_c&i=NC_045512.2;13753;30;0&s=-&p=30&e=30&w=0&f=13754-13783-", "CodAlignView")	=hyperlink("http://genome.ucsc.edu/cgi-bin/hgTracks?db=wuhCor1&position=NC_045512.2:13754-13783&complement_wuhCor1=1&hgt.revCmplDisp_wuhCor1=1", "UCSCview")	-8.17265	1.0	0.433333333333	-18.8599615385	-7.55238	-0.62027	NA	1.0	1.0	NA	1.0	1.0	0.4	0.857142857143	1.0	
NC_045512.2:12125-12196	-	12125	12196	24	NotMaximal	AAG	NearCognate	orf1ab			=hyperlink("https://data.broadinstitute.org/compbio1/cav.php?a=wuhCor1_c&i=NC_045512.2;12124;72;0&s=-&p=30&e=30&w=0&f=12125-12196-", "CodAlignView")	=hyperlink("http://genome.ucsc.edu/cgi-bin/hgTracks?db=wuhCor1&position=NC_045512.2:12125-12196&complement_wuhCor1=1&hgt.revCmplDisp_wuhCor1=1", "UCSCview")	-8.17779583333	1.0	1.13888888889	-7.18050365853	-13.9901416667	5.81234583334	NA	0.68075858701	0.992690867654	NA	0.814615008953	0.495373595963	0.416666666667	0.0	0.0	
NC_045512.2:357-422	+	357	422	22	NotMaximal	UUG	NearCognate	orf1ab			=hyperlink("https://data.broadinstitute.org/compbio1/cav.php?a=wuhCor1_c&i=NC_045512.2;356;66;0&p=30&e=30&w=0&f=357-422", "CodAlignView")	=hyperlink("http://genome.ucsc.edu/cgi-bin/hgTracks?db=wuhCor1&position=NC_045512.2:357-422&complement_wuhCor1=0&hgt.revCmplDisp_wuhCor1=0", "UCSCview")	-8.18026818182	1.0	1.27272727273	-6.42735357143	-6.38533636364	-1.79493181818	NA	0.681933908514	0.423949210483	NA	0.515998697705	0.0174377340062	0.5	0.507692307692	0.0	
NC_045512.2:13332-13463	+	13332	13463	44	NotMaximal	GUG	NearCognate	orf1ab			=hyperlink("https://data.broadinstitute.org/compbio1/cav.php?a=wuhCor1_c&i=NC_045512.2;13331;132;0&p=30&e=30&w=0&f=13332-13463", "CodAlignView")	=hyperlink("http://genome.ucsc.edu/cgi-bin/hgTracks?db=wuhCor1&position=NC_045512.2:13332-13463&complement_wuhCor1=0&hgt.revCmplDisp_wuhCor1=0", "UCSCview")	-8.20076363636	1.0	0.69696969697	-11.7663130435	-5.98905909091	-2.21170454545	NA	1.0	0.0174377340062	NA	0.912111346248	0.0174377340062	0.462121212121	0.711206896552	1.0	
NC_045512.2:26093-26167	+	26093	26167	25	NotMaximal	AUA	NearCognate	ORF3a			=hyperlink("https://data.broadinstitute.org/compbio1/cav.php?a=wuhCor1_c&i=NC_045512.2;26092;75;0&p=30&e=30&w=0&f=26093-26167", "CodAlignView")	=hyperlink("http://genome.ucsc.edu/cgi-bin/hgTracks?db=wuhCor1&position=NC_045512.2:26093-26167&complement_wuhCor1=0&hgt.revCmplDisp_wuhCor1=0", "UCSCview")	-8.203252	0.9591	1.47239536377	-5.57136500279	-9.382952	1.1797	NA	0.288383525965	0.307354712681	NA	0.094488035162	0.0	0.4	1.0	0.88	
NC_045512.2:25300-25329	+	25300	25329	10	NotMaximal	CUG	NearCognate	S			=hyperlink("https://data.broadinstitute.org/compbio1/cav.php?a=wuhCor1_c&i=NC_045512.2;25299;30;0&p=30&e=30&w=0&f=25300-25329", "CodAlignView")	=hyperlink("http://genome.ucsc.edu/cgi-bin/hgTracks?db=wuhCor1&position=NC_045512.2:25300-25329&complement_wuhCor1=0&hgt.revCmplDisp_wuhCor1=0", "UCSCview")	-8.20432	1.0	1.6	-5.1277	-8.95978	0.75546	NA	0.884951977861	0.865111509035	NA	0.094488035162	0.0174377340062	0.433333333333	0.0	1.0	
NC_045512.2:28865-29140	-	28865	29140	92	Maximal	CUG	NearCognate	N			=hyperlink("https://data.broadinstitute.org/compbio1/cav.php?a=wuhCor1_c&i=NC_045512.2;28864;276;0&s=-&p=30&e=30&w=0&f=28865-29140-", "CodAlignView")	=hyperlink("http://genome.ucsc.edu/cgi-bin/hgTracks?db=wuhCor1&position=NC_045512.2:28865-29140&complement_wuhCor1=1&hgt.revCmplDisp_wuhCor1=1", "UCSCview")	-8.21507065217	0.998	1.11044125677	-7.39802362538	-11.5397543478	3.32468369566	NA	0.99467686798	0.0174377340062	NA	1.0	0.0174377340062	0.489130434783	0.30303030303	0.0	
NC_045512.2:8441-8473	-	8441	8473	11	Maximal	AUU	NearCognate	orf1ab			=hyperlink("https://data.broadinstitute.org/compbio1/cav.php?a=wuhCor1_c&i=NC_045512.2;8440;33;0&s=-&p=30&e=30&w=0&f=8441-8473-", "CodAlignView")	=hyperlink("http://genome.ucsc.edu/cgi-bin/hgTracks?db=wuhCor1&position=NC_045512.2:8441-8473&complement_wuhCor1=1&hgt.revCmplDisp_wuhCor1=1", "UCSCview")	-8.2186	1.0	0.969696969697	-8.47543125	-12.3572818182	4.13868181818	NA	0.43524987791	1.0	NA	0.253840143252	0.085388246785	0.333333333333	2.2	0.0	
NC_045512.2:18154-18231	-	18154	18231	26	NotMaximal	AUA	NearCognate	orf1ab			=hyperlink("https://data.broadinstitute.org/compbio1/cav.php?a=wuhCor1_c&i=NC_045512.2;18153;78;0&s=-&p=30&e=30&w=0&f=18154-18231-", "CodAlignView")	=hyperlink("http://genome.ucsc.edu/cgi-bin/hgTracks?db=wuhCor1&position=NC_045512.2:18154-18231&complement_wuhCor1=1&hgt.revCmplDisp_wuhCor1=1", "UCSCview")	-8.23208846154	1.0	0.794871794872	-10.3564983871	-12.5453230769	4.31323461538	NA	0.51667263552	1.0	NA	0.402926908677	0.267305876608	0.358974358974	0.0	0.0	
NC_045512.2:15955-15993	-	15955	15993	13	NotMaximal	AUC	NearCognate	orf1ab			=hyperlink("https://data.broadinstitute.org/compbio1/cav.php?a=wuhCor1_c&i=NC_045512.2;15954;39;0&s=-&p=30&e=30&w=0&f=15955-15993-", "CodAlignView")	=hyperlink("http://genome.ucsc.edu/cgi-bin/hgTracks?db=wuhCor1&position=NC_045512.2:15955-15993&complement_wuhCor1=1&hgt.revCmplDisp_wuhCor1=1", "UCSCview")	-8.23284615385	1.0	0.769230769231	-10.7027	-15.9718846154	7.73903846153	NA	1.0	1.0	NA	1.0	1.0	0.435897435897	1.3	0.307692307692	
NC_045512.2:12125-12259	-	12125	12259	45	NotMaximal	UUG	NearCognate	orf1ab			=hyperlink("https://data.broadinstitute.org/compbio1/cav.php?a=wuhCor1_c&i=NC_045512.2;12124;135;0&s=-&p=30&e=30&w=0&f=12125-12259-", "CodAlignView")	=hyperlink("http://genome.ucsc.edu/cgi-bin/hgTracks?db=wuhCor1&position=NC_045512.2:12125-12259&complement_wuhCor1=1&hgt.revCmplDisp_wuhCor1=1", "UCSCview")	-8.23566888889	1.0	0.814814814815	-10.1074118182	-10.0591066667	1.82343777778	NA	0.68075858701	0.364759889305	NA	1.0	0.0174377340062	0.4	0.194805194805	0.444444444444	
NC_045512.2:12125-12310	-	12125	12310	62	NotMaximal	CUG	NearCognate	orf1ab			=hyperlink("https://data.broadinstitute.org/compbio1/cav.php?a=wuhCor1_c&i=NC_045512.2;12124;186;0&s=-&p=30&e=30&w=0&f=12125-12310-", "CodAlignView")	=hyperlink("http://genome.ucsc.edu/cgi-bin/hgTracks?db=wuhCor1&position=NC_045512.2:12125-12310&complement_wuhCor1=1&hgt.revCmplDisp_wuhCor1=1", "UCSCview")	-8.24952903226	1.0	0.758064516129	-10.8823574468	-9.53045645161	1.28092741935	NA	0.68075858701	0.0174377340062	NA	1.0	0.0174377340062	0.397849462366	0.285057471264	0.387096774194	
NC_045512.2:12125-12364	-	12125	12364	80	NotMaximal	AAG	NearCognate	orf1ab			=hyperlink("https://data.broadinstitute.org/compbio1/cav.php?a=wuhCor1_c&i=NC_045512.2;12124;240;0&s=-&p=30&e=30&w=0&f=12125-12364-", "CodAlignView")	=hyperlink("http://genome.ucsc.edu/cgi-bin/hgTracks?db=wuhCor1&position=NC_045512.2:12125-12364&complement_wuhCor1=1&hgt.revCmplDisp_wuhCor1=1", "UCSCview")	-8.2497275	1.0	0.729166666667	-11.313912	-8.81206625	0.56233875	NA	0.68075858701	0.0174377340062	NA	0.81672798307	0.0174377340062	0.408333333333	0.210526315789	0.4625	
NC_045512.2:11189-11278	-	11189	11278	30	Maximal	AUC	NearCognate	orf1ab			=hyperlink("https://data.broadinstitute.org/compbio1/cav.php?a=wuhCor1_c&i=NC_045512.2;11188;90;0&s=-&p=30&e=30&w=0&f=11189-11278-", "CodAlignView")	=hyperlink("http://genome.ucsc.edu/cgi-bin/hgTracks?db=wuhCor1&position=NC_045512.2:11189-11278&complement_wuhCor1=1&hgt.revCmplDisp_wuhCor1=1", "UCSCview")	-8.25172333333	1.0	0.788888888889	-10.4599309859	-13.8934133333	5.64169	NA	0.890405339411	0.685990558359	NA	0.676513104346	0.470841608335	0.4	0.292207792208	0.0	
NC_045512.2:15703-15759	-	15703	15759	19	Maximal	UUG	NearCognate	orf1ab			=hyperlink("https://data.broadinstitute.org/compbio1/cav.php?a=wuhCor1_c&i=NC_045512.2;15702;57;0&s=-&p=30&e=30&w=0&f=15703-15759-", "CodAlignView")	=hyperlink("http://genome.ucsc.edu/cgi-bin/hgTracks?db=wuhCor1&position=NC_045512.2:15703-15759&complement_wuhCor1=1&hgt.revCmplDisp_wuhCor1=1", "UCSCview")	-8.25270526316	1.0	1.10526315789	-7.46673333334	-17.7190894737	9.46638421052	NA	0.0174377340062	0.884317108904	NA	1.0	0.0174377340062	0.385964912281	0.471074380165	0.0526315789474	
NC_045512.2:28865-29128	-	28865	29128	88	NotMaximal	AUU	NearCognate	N			=hyperlink("https://data.broadinstitute.org/compbio1/cav.php?a=wuhCor1_c&i=NC_045512.2;28864;264;0&s=-&p=30&e=30&w=0&f=28865-29128-", "CodAlignView")	=hyperlink("http://genome.ucsc.edu/cgi-bin/hgTracks?db=wuhCor1&position=NC_045512.2:28865-29128&complement_wuhCor1=1&hgt.revCmplDisp_wuhCor1=1", "UCSCview")	-8.25762045455	0.9979	1.11167343511	-7.42809911057	-11.0877181818	2.83009772727	NA	0.99467686798	0.0174377340062	NA	0.475129415595	0.0	0.484848484848	0.322265625	0.0	
NC_045512.2:18005-18049	+	18005	18049	15	NotMaximal	UUG	NearCognate	orf1ab			=hyperlink("https://data.broadinstitute.org/compbio1/cav.php?a=wuhCor1_c&i=NC_045512.2;18004;45;0&p=30&e=30&w=0&f=18005-18049", "CodAlignView")	=hyperlink("http://genome.ucsc.edu/cgi-bin/hgTracks?db=wuhCor1&position=NC_045512.2:18005-18049&complement_wuhCor1=0&hgt.revCmplDisp_wuhCor1=0", "UCSCview")	-8.26115333333	1.0	1.31111111111	-6.30087966101	-7.71361333333	-0.547539999997	NA	0.996060556731	0.495861956699	NA	0.0174377340062	0.0174377340062	0.377777777778	0.642857142857	0.0	
NC_045512.2:425-508	-	425	508	28	NotMaximal	AUG	Canonical	orf1ab			=hyperlink("https://data.broadinstitute.org/compbio1/cav.php?a=wuhCor1_c&i=NC_045512.2;424;84;0&s=-&p=30&e=30&w=0&f=425-508-", "CodAlignView")	=hyperlink("http://genome.ucsc.edu/cgi-bin/hgTracks?db=wuhCor1&position=NC_045512.2:425-508&complement_wuhCor1=1&hgt.revCmplDisp_wuhCor1=1", "UCSCview")	-8.26145357143	1.0	1.90476190476	-4.337263125	-12.5180107143	4.25655714286	0.750906723099	0.58996255901	0.435998697705	0.27227413316	1.0	0.294888490965	0.452380952381	0.933333333333	0.392857142857	
NC_045512.2:18703-18750	-	18703	18750	16	NotMaximal	AUA	NearCognate	orf1ab			=hyperlink("https://data.broadinstitute.org/compbio1/cav.php?a=wuhCor1_c&i=NC_045512.2;18702;48;0&s=-&p=30&e=30&w=0&f=18703-18750-", "CodAlignView")	=hyperlink("http://genome.ucsc.edu/cgi-bin/hgTracks?db=wuhCor1&position=NC_045512.2:18703-18750&complement_wuhCor1=1&hgt.revCmplDisp_wuhCor1=1", "UCSCview")	-8.26606875	1.0	1.1875	-6.9609	-16.4760375	8.20996875	NA	0.703372944815	0.890405339411	NA	0.862992023441	0.599101416246	0.375	0.592592592593	0.0	
NC_045512.2:27358-27444	-	27358	27444	29	NotMaximal	AAG	NearCognate	ORF6,ORF7a			=hyperlink("https://data.broadinstitute.org/compbio1/cav.php?a=wuhCor1_c&i=NC_045512.2;27357;87;0&s=-&p=30&e=30&w=0&f=27358-27444-", "CodAlignView")	=hyperlink("http://genome.ucsc.edu/cgi-bin/hgTracks?db=wuhCor1&position=NC_045512.2:27358-27444&complement_wuhCor1=1&hgt.revCmplDisp_wuhCor1=1", "UCSCview")	-8.28006206897	0.9937	1.52092002236	-5.44411405414	-12.8666172414	4.58655517241	NA	1.0	0.085388246785	NA	0.477942373433	0.085388246785	0.367816091954	0.682352941176	0.0	
NC_045512.2:28613-28723	-	28613	28723	37	NotMaximal	AUU	NearCognate	N			=hyperlink("https://data.broadinstitute.org/compbio1/cav.php?a=wuhCor1_c&i=NC_045512.2;28612;111;0&s=-&p=30&e=30&w=0&f=28613-28723-", "CodAlignView")	=hyperlink("http://genome.ucsc.edu/cgi-bin/hgTracks?db=wuhCor1&position=NC_045512.2:28613-28723&complement_wuhCor1=1&hgt.revCmplDisp_wuhCor1=1", "UCSCview")	-8.28901621622	1.0	1.07207207207	-7.73177142857	-14.9337567568	6.64474054054	NA	0.993911769494	0.0174377340062	NA	0.970623473873	0.0174377340062	0.504504504505	0.283524904215	0.0	
NC_045512.2:13588-13626	-	13588	13626	13	NotMaximal	AUC	NearCognate	orf1ab			=hyperlink("https://data.broadinstitute.org/compbio1/cav.php?a=wuhCor1_c&i=NC_045512.2;13587;39;0&s=-&p=30&e=30&w=0&f=13588-13626-", "CodAlignView")	=hyperlink("http://genome.ucsc.edu/cgi-bin/hgTracks?db=wuhCor1&position=NC_045512.2:13588-13626&complement_wuhCor1=1&hgt.revCmplDisp_wuhCor1=1", "UCSCview")	-8.30215384615	1.0	1.20512820513	-6.88902127659	-11.8041538462	3.502	NA	0.890405339411	1.0	NA	0.0174377340062	0.0174377340062	0.358974358974	1.625	0.307692307692	
NC_045512.2:14717-14749	+	14717	14749	11	NotMaximal	AGG	NearCognate	orf1ab			=hyperlink("https://data.broadinstitute.org/compbio1/cav.php?a=wuhCor1_c&i=NC_045512.2;14716;33;0&p=30&e=30&w=0&f=14717-14749", "CodAlignView")	=hyperlink("http://genome.ucsc.edu/cgi-bin/hgTracks?db=wuhCor1&position=NC_045512.2:14717-14749&complement_wuhCor1=0&hgt.revCmplDisp_wuhCor1=0", "UCSCview")	-8.30730909091	1.0	0.727272727273	-11.42255	-8.28428181818	-0.0230272727282	NA	1.0	1.0	NA	1.0	1.0	0.363636363636	0.0	0.727272727273	
NC_045512.2:15610-15648	-	15610	15648	13	NotMaximal	AUC	NearCognate	orf1ab			=hyperlink("https://data.broadinstitute.org/compbio1/cav.php?a=wuhCor1_c&i=NC_045512.2;15609;39;0&s=-&p=30&e=30&w=0&f=15610-15648-", "CodAlignView")	=hyperlink("http://genome.ucsc.edu/cgi-bin/hgTracks?db=wuhCor1&position=NC_045512.2:15610-15648&complement_wuhCor1=1&hgt.revCmplDisp_wuhCor1=1", "UCSCview")	-8.30968461538	1.0	0.897435897436	-9.25936285714	-12.3278307692	4.01814615385	NA	0.800680449292	0.917548429106	NA	0.792078788865	0.71279179554	0.333333333333	0.0	0.0	
NC_045512.2:28865-29122	-	28865	29122	86	NotMaximal	UUG	NearCognate	N			=hyperlink("https://data.broadinstitute.org/compbio1/cav.php?a=wuhCor1_c&i=NC_045512.2;28864;258;0&s=-&p=30&e=30&w=0&f=28865-29122-", "CodAlignView")	=hyperlink("http://genome.ucsc.edu/cgi-bin/hgTracks?db=wuhCor1&position=NC_045512.2:28865-29122&complement_wuhCor1=1&hgt.revCmplDisp_wuhCor1=1", "UCSCview")	-8.31429186047	0.9979	1.11039452274	-7.48769170792	-11.2409872093	2.92669534883	NA	0.99467686798	0.0174377340062	NA	1.0	0.0174377340062	0.488372093023	0.325100806452	0.0	
NC_045512.2:13301-13339	-	13301	13339	13	NotMaximal	AUU	NearCognate	orf1ab			=hyperlink("https://data.broadinstitute.org/compbio1/cav.php?a=wuhCor1_c&i=NC_045512.2;13300;39;0&s=-&p=30&e=30&w=0&f=13301-13339-", "CodAlignView")	=hyperlink("http://genome.ucsc.edu/cgi-bin/hgTracks?db=wuhCor1&position=NC_045512.2:13301-13339&complement_wuhCor1=1&hgt.revCmplDisp_wuhCor1=1", "UCSCview")	-8.33042307692	1.0	0.717948717949	-11.6030892857	-11.8159769231	3.48555384616	NA	0.0174377340062	1.0	NA	1.0	0.0174377340062	0.307692307692	0.0	0.615384615385	
NC_045512.2:18703-18753	-	18703	18753	17	NotMaximal	AUU	NearCognate	orf1ab			=hyperlink("https://data.broadinstitute.org/compbio1/cav.php?a=wuhCor1_c&i=NC_045512.2;18702;51;0&s=-&p=30&e=30&w=0&f=18703-18753-", "CodAlignView")	=hyperlink("http://genome.ucsc.edu/cgi-bin/hgTracks?db=wuhCor1&position=NC_045512.2:18703-18753&complement_wuhCor1=1&hgt.revCmplDisp_wuhCor1=1", "UCSCview")	-8.33096470588	1.0	1.19607843137	-6.96523278688	-18.8410705882	10.5101058824	NA	0.703372944815	0.890405339411	NA	0.486091486245	0.460371154159	0.352941176471	0.62962962963	0.0	
NC_045512.2:12318-12440	+	12318	12440	41	NotMaximal	CUG	NearCognate	orf1ab			=hyperlink("https://data.broadinstitute.org/compbio1/cav.php?a=wuhCor1_c&i=NC_045512.2;12317;123;0&p=30&e=30&w=0&f=12318-12440", "CodAlignView")	=hyperlink("http://genome.ucsc.edu/cgi-bin/hgTracks?db=wuhCor1&position=NC_045512.2:12318-12440&complement_wuhCor1=0&hgt.revCmplDisp_wuhCor1=0", "UCSCview")	-8.34285121951	1.0	0.569105691057	-14.6595814286	-6.4541804878	-1.88867073171	NA	0.0174377340062	0.26726355201	NA	1.0	0.0174377340062	0.39837398374	0.0	0.878048780488	
NC_045512.2:28613-28726	-	28613	28726	38	NotMaximal	AGG	NearCognate	N			=hyperlink("https://data.broadinstitute.org/compbio1/cav.php?a=wuhCor1_c&i=NC_045512.2;28612;114;0&s=-&p=30&e=30&w=0&f=28613-28726-", "CodAlignView")	=hyperlink("http://genome.ucsc.edu/cgi-bin/hgTracks?db=wuhCor1&position=NC_045512.2:28613-28726&complement_wuhCor1=1&hgt.revCmplDisp_wuhCor1=1", "UCSCview")	-8.34313947368	1.0	1.05263157895	-7.9259825	-14.7840763158	6.44093684211	NA	0.993911769494	0.0174377340062	NA	0.706439850236	0.0174377340062	0.508771929825	0.271105826397	0.0	
NC_045512.2:28865-29116	-	28865	29116	84	NotMaximal	UUG	NearCognate	N			=hyperlink("https://data.broadinstitute.org/compbio1/cav.php?a=wuhCor1_c&i=NC_045512.2;28864;252;0&s=-&p=30&e=30&w=0&f=28865-29116-", "CodAlignView")	=hyperlink("http://genome.ucsc.edu/cgi-bin/hgTracks?db=wuhCor1&position=NC_045512.2:28865-29116&complement_wuhCor1=1&hgt.revCmplDisp_wuhCor1=1", "UCSCview")	-8.34902142857	0.9978	1.11302296376	-7.50121219454	-11.1300511905	2.78102976191	NA	0.99467686798	0.0174377340062	NA	1.0	0.0174377340062	0.488095238095	0.333157059757	0.0	
NC_045512.2:28320-28385	-	28320	28385	22	NotMaximal	UUG	NearCognate	N			=hyperlink("https://data.broadinstitute.org/compbio1/cav.php?a=wuhCor1_c&i=NC_045512.2;28319;66;0&s=-&p=30&e=30&w=0&f=28320-28385-", "CodAlignView")	=hyperlink("http://genome.ucsc.edu/cgi-bin/hgTracks?db=wuhCor1&position=NC_045512.2:28320-28385&complement_wuhCor1=1&hgt.revCmplDisp_wuhCor1=1", "UCSCview")	-8.35269545455	0.9867	1.18181818182	-7.06766538462	-8.6717	0.31900454545	NA	1.0	0.843480384177	NA	0.851115090347	0.829483965489	0.545454545455	0.838095238095	0.484848484848	
NC_045512.2:27358-27447	-	27358	27447	30	NotMaximal	AUA	NearCognate	ORF6,ORF7a			=hyperlink("https://data.broadinstitute.org/compbio1/cav.php?a=wuhCor1_c&i=NC_045512.2;27357;90;0&s=-&p=30&e=30&w=0&f=27358-27447-", "CodAlignView")	=hyperlink("http://genome.ucsc.edu/cgi-bin/hgTracks?db=wuhCor1&position=NC_045512.2:27358-27447&complement_wuhCor1=1&hgt.revCmplDisp_wuhCor1=1", "UCSCview")	-8.36388666667	0.9939	1.49244491051	-5.60415101943	-12.5627366667	4.19885	NA	1.0	0.085388246785	NA	0.68114601986	0.0	0.355555555556	0.705882352941	0.0	
NC_045512.2:351-422	+	351	422	24	NotMaximal	GUG	NearCognate	orf1ab			=hyperlink("https://data.broadinstitute.org/compbio1/cav.php?a=wuhCor1_c&i=NC_045512.2;350;72;0&p=30&e=30&w=0&f=351-422", "CodAlignView")	=hyperlink("http://genome.ucsc.edu/cgi-bin/hgTracks?db=wuhCor1&position=NC_045512.2:351-422&complement_wuhCor1=0&hgt.revCmplDisp_wuhCor1=0", "UCSCview")	-8.37652083333	1.0	1.23611111111	-6.77651123595	-7.3435625	-1.03295833333	NA	0.681933908514	0.423949210483	NA	1.0	0.423949210483	0.513888888889	0.447204968944	0.0	
NC_045512.2:12309-12440	+	12309	12440	44	NotMaximal	AGG	NearCognate	orf1ab			=hyperlink("https://data.broadinstitute.org/compbio1/cav.php?a=wuhCor1_c&i=NC_045512.2;12308;132;0&p=30&e=30&w=0&f=12309-12440", "CodAlignView")	=hyperlink("http://genome.ucsc.edu/cgi-bin/hgTracks?db=wuhCor1&position=NC_045512.2:12309-12440&complement_wuhCor1=0&hgt.revCmplDisp_wuhCor1=0", "UCSCview")	-8.38171363636	1.0	0.568181818182	-14.751816	-6.53008636364	-1.85162727272	NA	0.0174377340062	0.26726355201	NA	1.0	0.0174377340062	0.401515151515	0.0	0.886363636364	
NC_045512.2:29151-29213	-	29151	29213	21	Maximal	ACG	NearCognate	N			=hyperlink("https://data.broadinstitute.org/compbio1/cav.php?a=wuhCor1_c&i=NC_045512.2;29150;63;0&s=-&p=30&e=30&w=0&f=29151-29213-", "CodAlignView")	=hyperlink("http://genome.ucsc.edu/cgi-bin/hgTracks?db=wuhCor1&position=NC_045512.2:29151-29213&complement_wuhCor1=1&hgt.revCmplDisp_wuhCor1=1", "UCSCview")	-8.39115714286	1.0	0.714285714286	-11.74762	-10.7288809524	2.33772380952	NA	0.984346410549	0.890405339411	NA	1.0	0.874751749959	0.492063492063	0.807692307692	0.0	
NC_045512.2:13118-13219	-	13118	13219	34	NotMaximal	UUG	NearCognate	orf1ab			=hyperlink("https://data.broadinstitute.org/compbio1/cav.php?a=wuhCor1_c&i=NC_045512.2;13117;102;0&s=-&p=30&e=30&w=0&f=13118-13219-", "CodAlignView")	=hyperlink("http://genome.ucsc.edu/cgi-bin/hgTracks?db=wuhCor1&position=NC_045512.2:13118-13219&complement_wuhCor1=1&hgt.revCmplDisp_wuhCor1=1", "UCSCview")	-8.39285	1.0	0.921568627451	-9.10713510638	-14.5392441176	6.14639411765	NA	0.993911769494	0.943330620218	NA	1.0	0.937242389712	0.441176470588	0.204	0.0	
NC_045512.2:13778-13831	+	13778	13831	18	NotMaximal	AUA	NearCognate	orf1ab			=hyperlink("https://data.broadinstitute.org/compbio1/cav.php?a=wuhCor1_c&i=NC_045512.2;13777;54;0&p=30&e=30&w=0&f=13778-13831", "CodAlignView")	=hyperlink("http://genome.ucsc.edu/cgi-bin/hgTracks?db=wuhCor1&position=NC_045512.2:13778-13831&complement_wuhCor1=0&hgt.revCmplDisp_wuhCor1=0", "UCSCview")	-8.397	1.0	0.611111111111	-13.7405454545	-4.06005555556	-4.33694444444	NA	0.0174377340062	0.0174377340062	NA	0.838137717727	0.0174377340062	0.388888888889	1.65306122449	0.203703703704	
NC_045512.2:1227-1256	-	1227	1256	10	Maximal	AUG	Canonical	orf1ab			=hyperlink("https://data.broadinstitute.org/compbio1/cav.php?a=wuhCor1_c&i=NC_045512.2;1226;30;0&s=-&p=30&e=30&w=0&f=1227-1256-", "CodAlignView")	=hyperlink("http://genome.ucsc.edu/cgi-bin/hgTracks?db=wuhCor1&position=NC_045512.2:1227-1256&complement_wuhCor1=1&hgt.revCmplDisp_wuhCor1=1", "UCSCview")	-8.39872	1.0	0.966666666667	-8.68833103448	-14.13414	5.73542	0.926335666612	0.292749470943	1.0	0.094488035162	1.0	0.292749470943	0.366666666667	0.0	0.0	
NC_045512.2:11189-11233	-	11189	11233	15	NotMaximal	AGG	NearCognate	orf1ab			=hyperlink("https://data.broadinstitute.org/compbio1/cav.php?a=wuhCor1_c&i=NC_045512.2;11188;45;0&s=-&p=30&e=30&w=0&f=11189-11233-", "CodAlignView")	=hyperlink("http://genome.ucsc.edu/cgi-bin/hgTracks?db=wuhCor1&position=NC_045512.2:11189-11233&complement_wuhCor1=1&hgt.revCmplDisp_wuhCor1=1", "UCSCview")	-8.40610666667	1.0	0.644444444444	-13.0439586207	-13.72852	5.32241333333	NA	0.890405339411	0.891662054371	NA	1.0	0.685990558359	0.377777777778	0.0	0.0	
NC_045512.2:12870-12938	+	12870	12938	23	NotMaximal	CUG	NearCognate	orf1ab			=hyperlink("https://data.broadinstitute.org/compbio1/cav.php?a=wuhCor1_c&i=NC_045512.2;12869;69;0&p=30&e=30&w=0&f=12870-12938", "CodAlignView")	=hyperlink("http://genome.ucsc.edu/cgi-bin/hgTracks?db=wuhCor1&position=NC_045512.2:12870-12938&complement_wuhCor1=0&hgt.revCmplDisp_wuhCor1=0", "UCSCview")	-8.41523043478	1.0	0.652173913043	-12.9033533333	-5.08517391304	-3.33005652174	NA	1.0	1.0	NA	0.434829887677	0.434829887677	0.420289855072	0.0	0.797101449275	
NC_045512.2:17532-17573	+	17532	17573	14	Maximal	AGG	NearCognate	orf1ab			=hyperlink("https://data.broadinstitute.org/compbio1/cav.php?a=wuhCor1_c&i=NC_045512.2;17531;42;0&p=30&e=30&w=0&f=17532-17573", "CodAlignView")	=hyperlink("http://genome.ucsc.edu/cgi-bin/hgTracks?db=wuhCor1&position=NC_045512.2:17532-17573&complement_wuhCor1=0&hgt.revCmplDisp_wuhCor1=0", "UCSCview")	-8.42123571429	1.0	0.952380952381	-8.8422975	-9.48735	1.06611428571	NA	0.930779749308	0.761139508384	NA	1.0	0.686299853492	0.571428571429	0.875	0.0	
NC_045512.2:14708-14749	+	14708	14749	14	NotMaximal	CUG	NearCognate	orf1ab			=hyperlink("https://data.broadinstitute.org/compbio1/cav.php?a=wuhCor1_c&i=NC_045512.2;14707;42;0&p=30&e=30&w=0&f=14708-14749", "CodAlignView")	=hyperlink("http://genome.ucsc.edu/cgi-bin/hgTracks?db=wuhCor1&position=NC_045512.2:14708-14749&complement_wuhCor1=0&hgt.revCmplDisp_wuhCor1=0", "UCSCview")	-8.42748571429	1.0	0.642857142857	-13.1094222222	-7.7715	-0.65598571429	NA	1.0	1.0	NA	0.865899397688	0.865899397688	0.380952380952	0.0	0.785714285714	
NC_045512.2:28865-29089	-	28865	29089	75	NotMaximal	UUG	NearCognate	N			=hyperlink("https://data.broadinstitute.org/compbio1/cav.php?a=wuhCor1_c&i=NC_045512.2;28864;225;0&s=-&p=30&e=30&w=0&f=28865-29089-", "CodAlignView")	=hyperlink("http://genome.ucsc.edu/cgi-bin/hgTracks?db=wuhCor1&position=NC_045512.2:28865-29089&complement_wuhCor1=1&hgt.revCmplDisp_wuhCor1=1", "UCSCview")	-8.43474133333	0.9976	1.08658571941	-7.76261014905	-10.694044	2.25930266667	NA	0.99467686798	0.0174377340062	NA	1.0	0.0174377340062	0.48	0.231481481481	0.0	
NC_045512.2:425-553	-	425	553	43	NotMaximal	CUG	NearCognate	orf1ab			=hyperlink("https://data.broadinstitute.org/compbio1/cav.php?a=wuhCor1_c&i=NC_045512.2;424;129;0&s=-&p=30&e=30&w=0&f=425-553-", "CodAlignView")	=hyperlink("http://genome.ucsc.edu/cgi-bin/hgTracks?db=wuhCor1&position=NC_045512.2:425-553&complement_wuhCor1=1&hgt.revCmplDisp_wuhCor1=1", "UCSCview")	-8.44298837209	1.0	2.0	-4.22149418604	-15.8021488372	7.35916046512	NA	0.58996255901	0.319394432688	NA	1.0	0.294888490965	0.46511627907	0.723905723906	0.325581395349	
NC_045512.2:15175-15225	-	15175	15225	17	NotMaximal	AUA	NearCognate	orf1ab			=hyperlink("https://data.broadinstitute.org/compbio1/cav.php?a=wuhCor1_c&i=NC_045512.2;15174;51;0&s=-&p=30&e=30&w=0&f=15175-15225-", "CodAlignView")	=hyperlink("http://genome.ucsc.edu/cgi-bin/hgTracks?db=wuhCor1&position=NC_045512.2:15175-15225&complement_wuhCor1=1&hgt.revCmplDisp_wuhCor1=1", "UCSCview")	-8.44534705882	1.0	0.764705882353	-11.0439153846	-14.1332176471	5.68787058824	NA	0.684447338434	1.0	NA	0.551974605242	0.368009116067	0.411764705882	0.463636363636	0.0	
NC_045512.2:17751-17780	+	17751	17780	10	Maximal	UUG	NearCognate	orf1ab			=hyperlink("https://data.broadinstitute.org/compbio1/cav.php?a=wuhCor1_c&i=NC_045512.2;17750;30;0&p=30&e=30&w=0&f=17751-17780", "CodAlignView")	=hyperlink("http://genome.ucsc.edu/cgi-bin/hgTracks?db=wuhCor1&position=NC_045512.2:17751-17780&complement_wuhCor1=0&hgt.revCmplDisp_wuhCor1=0", "UCSCview")	-8.45034	1.0	0.766666666667	-11.0221826087	-11.08399	2.63365	NA	0.774774540127	1.0	NA	1.0	0.774774540127	0.333333333333	0.0	0.0	
NC_045512.2:15487-15549	-	15487	15549	21	NotMaximal	AUU	NearCognate	orf1ab			=hyperlink("https://data.broadinstitute.org/compbio1/cav.php?a=wuhCor1_c&i=NC_045512.2;15486;63;0&s=-&p=30&e=30&w=0&f=15487-15549-", "CodAlignView")	=hyperlink("http://genome.ucsc.edu/cgi-bin/hgTracks?db=wuhCor1&position=NC_045512.2:15487-15549&complement_wuhCor1=1&hgt.revCmplDisp_wuhCor1=1", "UCSCview")	-8.45415238095	1.0	0.84126984127	-10.0492754717	-14.6003190476	6.14616666667	NA	0.655686146834	1.0	NA	0.975884746866	0.655686146834	0.412698412698	0.372781065089	0.0	
NC_045512.2:28613-28708	-	28613	28708	32	NotMaximal	GUG	NearCognate	N			=hyperlink("https://data.broadinstitute.org/compbio1/cav.php?a=wuhCor1_c&i=NC_045512.2;28612;96;0&s=-&p=30&e=30&w=0&f=28613-28708-", "CodAlignView")	=hyperlink("http://genome.ucsc.edu/cgi-bin/hgTracks?db=wuhCor1&position=NC_045512.2:28613-28708&complement_wuhCor1=1&hgt.revCmplDisp_wuhCor1=1", "UCSCview")	-8.454553125	1.0	1.125	-7.51515833333	-15.192828125	6.738275	NA	0.993911769494	0.0174377340062	NA	1.0	0.0174377340062	0.5	0.167832167832	0.0	
NC_045512.2:29172-29264	+	29172	29264	31	NotMaximal	AUU	NearCognate	N			=hyperlink("https://data.broadinstitute.org/compbio1/cav.php?a=wuhCor1_c&i=NC_045512.2;29171;93;0&p=30&e=30&w=0&f=29172-29264", "CodAlignView")	=hyperlink("http://genome.ucsc.edu/cgi-bin/hgTracks?db=wuhCor1&position=NC_045512.2:29172-29264&complement_wuhCor1=0&hgt.revCmplDisp_wuhCor1=0", "UCSCview")	-8.45818064516	1.0	0.612903225806	-13.8001894737	-7.78786774194	-0.670312903225	NA	0.890405339411	0.649770470454	NA	0.917548429106	0.623988279342	0.548387096774	1.14461538462	0.0	
NC_045512.2:27358-27483	-	27358	27483	42	Maximal	AAG	NearCognate	ORF6,ORF7a			=hyperlink("https://data.broadinstitute.org/compbio1/cav.php?a=wuhCor1_c&i=NC_045512.2;27357;126;0&s=-&p=30&e=30&w=0&f=27358-27483-", "CodAlignView")	=hyperlink("http://genome.ucsc.edu/cgi-bin/hgTracks?db=wuhCor1&position=NC_045512.2:27358-27483&complement_wuhCor1=1&hgt.revCmplDisp_wuhCor1=1", "UCSCview")	-8.45850952381	0.9957	1.38349239639	-6.11388219108	-13.046297619	4.58778809524	NA	1.0	0.085388246785	NA	0.094488035162	0.085388246785	0.373015873016	0.458181818182	0.0	
NC_045512.2:13338-13463	+	13338	13463	42	NotMaximal	AUG	Canonical	orf1ab			=hyperlink("https://data.broadinstitute.org/compbio1/cav.php?a=wuhCor1_c&i=NC_045512.2;13337;126;0&p=30&e=30&w=0&f=13338-13463", "CodAlignView")	=hyperlink("http://genome.ucsc.edu/cgi-bin/hgTracks?db=wuhCor1&position=NC_045512.2:13338-13463&complement_wuhCor1=0&hgt.revCmplDisp_wuhCor1=0", "UCSCview")	-8.46617857143	1.0	0.698412698413	-12.1220284091	-6.23258095238	-2.23359761905	1.0	1.0	0.0174377340062	0.0174377340062	1.0	0.0174377340062	0.460317460317	0.75	1.0	
NC_045512.2:648-683	+	648	683	12	NotMaximal	AUA	NearCognate	orf1ab			=hyperlink("https://data.broadinstitute.org/compbio1/cav.php?a=wuhCor1_c&i=NC_045512.2;647;36;0&p=30&e=30&w=0&f=648-683", "CodAlignView")	=hyperlink("http://genome.ucsc.edu/cgi-bin/hgTracks?db=wuhCor1&position=NC_045512.2:648-683&complement_wuhCor1=0&hgt.revCmplDisp_wuhCor1=0", "UCSCview")	-8.46664166667	1.0	1.0	-8.46664166667	-6.29910833333	-2.16753333334	NA	1.0	1.0	NA	1.0	1.0	0.555555555556	1.125	0.833333333333	
NC_045512.2:84-140	+	84	140	19	Maximal	CUG	NearCognate				=hyperlink("https://data.broadinstitute.org/compbio1/cav.php?a=wuhCor1_c&i=NC_045512.2;83;57;0&p=30&e=30&w=0&f=84-140", "CodAlignView")	=hyperlink("http://genome.ucsc.edu/cgi-bin/hgTracks?db=wuhCor1&position=NC_045512.2:84-140&complement_wuhCor1=0&hgt.revCmplDisp_wuhCor1=0", "UCSCview")	-8.46890526316	0.9589	0.888709853654	-9.52943778933	-10.3064052632	1.8375	NA	0.094488035162	0.747999348852	NA	0.966521243692	0.0174377340062	0.473684210526	0.626373626374	0.0	
NC_045512.2:27358-27456	-	27358	27456	33	NotMaximal	UUG	NearCognate	ORF6,ORF7a			=hyperlink("https://data.broadinstitute.org/compbio1/cav.php?a=wuhCor1_c&i=NC_045512.2;27357;99;0&s=-&p=30&e=30&w=0&f=27358-27456-", "CodAlignView")	=hyperlink("http://genome.ucsc.edu/cgi-bin/hgTracks?db=wuhCor1&position=NC_045512.2:27358-27456&complement_wuhCor1=1&hgt.revCmplDisp_wuhCor1=1", "UCSCview")	-8.47694242424	0.9945	1.51838426208	-5.58287031548	-14.1131181818	5.63617575758	NA	1.0	0.085388246785	NA	1.0	0.085388246785	0.363636363636	0.613003095975	0.0	
NC_045512.2:20725-20754	-	20725	20754	10	Maximal	AUC	NearCognate	orf1ab			=hyperlink("https://data.broadinstitute.org/compbio1/cav.php?a=wuhCor1_c&i=NC_045512.2;20724;30;0&s=-&p=30&e=30&w=0&f=20725-20754-", "CodAlignView")	=hyperlink("http://genome.ucsc.edu/cgi-bin/hgTracks?db=wuhCor1&position=NC_045512.2:20725-20754&complement_wuhCor1=1&hgt.revCmplDisp_wuhCor1=1", "UCSCview")	-8.48429	1.0	0.7	-12.1204142857	-5.596	-2.88829	NA	0.0174377340062	1.0	NA	0.094488035162	0.0174377340062	0.333333333333	0.0	0.8	
NC_045512.2:28865-29080	-	28865	29080	72	NotMaximal	AUU	NearCognate	N			=hyperlink("https://data.broadinstitute.org/compbio1/cav.php?a=wuhCor1_c&i=NC_045512.2;28864;216;0&s=-&p=30&e=30&w=0&f=28865-29080-", "CodAlignView")	=hyperlink("http://genome.ucsc.edu/cgi-bin/hgTracks?db=wuhCor1&position=NC_045512.2:28865-29080&complement_wuhCor1=1&hgt.revCmplDisp_wuhCor1=1", "UCSCview")	-8.51223333333	0.9975	1.09482308735	-7.77498522973	-9.98798055556	1.47574722223	NA	0.99467686798	0.0174377340062	NA	0.653423408758	0.0174377340062	0.486111111111	0.235123367199	0.0	
NC_045512.2:425-463	-	425	463	13	NotMaximal	CUG	NearCognate	orf1ab			=hyperlink("https://data.broadinstitute.org/compbio1/cav.php?a=wuhCor1_c&i=NC_045512.2;424;39;0&s=-&p=30&e=30&w=0&f=425-463-", "CodAlignView")	=hyperlink("http://genome.ucsc.edu/cgi-bin/hgTracks?db=wuhCor1&position=NC_045512.2:425-463&complement_wuhCor1=1&hgt.revCmplDisp_wuhCor1=1", "UCSCview")	-8.52071538462	1.0	1.66666666667	-5.11242923077	-11.3581384615	2.83742307692	NA	0.58996255901	0.582396223344	NA	0.901250203484	0.465918932118	0.410256410256	0.65	0.384615384615	
NC_045512.2:12125-12175	-	12125	12175	17	NotMaximal	AUU	NearCognate	orf1ab			=hyperlink("https://data.broadinstitute.org/compbio1/cav.php?a=wuhCor1_c&i=NC_045512.2;12124;51;0&s=-&p=30&e=30&w=0&f=12125-12175-", "CodAlignView")	=hyperlink("http://genome.ucsc.edu/cgi-bin/hgTracks?db=wuhCor1&position=NC_045512.2:12125-12175&complement_wuhCor1=1&hgt.revCmplDisp_wuhCor1=1", "UCSCview")	-8.52367647059	1.0	1.27450980392	-6.68780769231	-17.6080058824	9.08432941176	NA	0.68075858701	0.992690867654	NA	0.94439850236	0.62515708937	0.43137254902	0.0	0.0	
NC_045512.2:27865-27894	+	27865	27894	10	NotMaximal	AUA	NearCognate	ORF7b,ORF8			=hyperlink("https://data.broadinstitute.org/compbio1/cav.php?a=wuhCor1_c&i=NC_045512.2;27864;30;0&p=30&e=30&w=0&f=27865-27894", "CodAlignView")	=hyperlink("http://genome.ucsc.edu/cgi-bin/hgTracks?db=wuhCor1&position=NC_045512.2:27865-27894&complement_wuhCor1=0&hgt.revCmplDisp_wuhCor1=0", "UCSCview")	-8.52542	0.7749	1.36577228016	-6.24219727097	-8.67811	0.15269	NA	0.706439850236	0.301699495361	NA	0.301699495361	0.301699495361	0.366666666667	2.14285714286	0.0333333333333	
NC_045512.2:14765-14854	+	14765	14854	30	Maximal	UUG	NearCognate	orf1ab			=hyperlink("https://data.broadinstitute.org/compbio1/cav.php?a=wuhCor1_c&i=NC_045512.2;14764;90;0&p=30&e=30&w=0&f=14765-14854", "CodAlignView")	=hyperlink("http://genome.ucsc.edu/cgi-bin/hgTracks?db=wuhCor1&position=NC_045512.2:14765-14854&complement_wuhCor1=0&hgt.revCmplDisp_wuhCor1=0", "UCSCview")	-8.52769333333	1.0	0.522222222222	-16.3296255319	-5.63283333333	-2.89486	NA	0.912111346248	1.0	NA	0.890405339411	0.706439850236	0.366666666667	0.661764705882	0.722222222222	
NC_045512.2:27915-27944	-	27915	27944	10	NotMaximal	GUG	NearCognate	ORF8			=hyperlink("https://data.broadinstitute.org/compbio1/cav.php?a=wuhCor1_c&i=NC_045512.2;27914;30;0&s=-&p=30&e=30&w=0&f=27915-27944-", "CodAlignView")	=hyperlink("http://genome.ucsc.edu/cgi-bin/hgTracks?db=wuhCor1&position=NC_045512.2:27915-27944&complement_wuhCor1=1&hgt.revCmplDisp_wuhCor1=1", "UCSCview")	-8.53306	0.6979	6.73883403754	-1.26625169168	-24.06333	15.53027	NA	0.337737261924	0.623040859515	NA	0.561517174019	0.094488035162	0.433333333333	0.0	0.5	
NC_045512.2:12125-12247	-	12125	12247	41	NotMaximal	AUC	NearCognate	orf1ab			=hyperlink("https://data.broadinstitute.org/compbio1/cav.php?a=wuhCor1_c&i=NC_045512.2;12124;123;0&s=-&p=30&e=30&w=0&f=12125-12247-", "CodAlignView")	=hyperlink("http://genome.ucsc.edu/cgi-bin/hgTracks?db=wuhCor1&position=NC_045512.2:12125-12247&complement_wuhCor1=1&hgt.revCmplDisp_wuhCor1=1", "UCSCview")	-8.53709512195	1.0	0.861788617886	-9.90625188679	-10.7568170732	2.21972195122	NA	0.68075858701	0.364759889305	NA	1.0	0.0174377340062	0.382113821138	0.241176470588	0.390243902439	
NC_045512.2:28865-29104	-	28865	29104	80	NotMaximal	ACG	NearCognate	N			=hyperlink("https://data.broadinstitute.org/compbio1/cav.php?a=wuhCor1_c&i=NC_045512.2;28864;240;0&s=-&p=30&e=30&w=0&f=28865-29104-", "CodAlignView")	=hyperlink("http://genome.ucsc.edu/cgi-bin/hgTracks?db=wuhCor1&position=NC_045512.2:28865-29104&complement_wuhCor1=1&hgt.revCmplDisp_wuhCor1=1", "UCSCview")	-8.5371475	0.9977	1.13950744528	-7.49196289619	-11.54364375	3.00649625	NA	0.99467686798	0.0174377340062	NA	0.683255738239	0.0174377340062	0.4875	0.350672121566	0.0	
NC_045512.2:16735-16764	-	16735	16764	10	NotMaximal	AAG	NearCognate	orf1ab			=hyperlink("https://data.broadinstitute.org/compbio1/cav.php?a=wuhCor1_c&i=NC_045512.2;16734;30;0&s=-&p=30&e=30&w=0&f=16735-16764-", "CodAlignView")	=hyperlink("http://genome.ucsc.edu/cgi-bin/hgTracks?db=wuhCor1&position=NC_045512.2:16735-16764&complement_wuhCor1=1&hgt.revCmplDisp_wuhCor1=1", "UCSCview")	-8.56378	1.0	0.9	-9.51531111111	-8.05871	-0.50507	NA	0.842891095556	0.890405339411	NA	0.0174377340062	0.0174377340062	0.466666666667	0.0	0.0	
NC_045512.2:29379-29552	-	29379	29552	58	NotMaximal	UUG	NearCognate	N			=hyperlink("https://data.broadinstitute.org/compbio1/cav.php?a=wuhCor1_c&i=NC_045512.2;29378;174;0&s=-&p=30&e=30&w=0&f=29379-29552-", "CodAlignView")	=hyperlink("http://genome.ucsc.edu/cgi-bin/hgTracks?db=wuhCor1&position=NC_045512.2:29379-29552&complement_wuhCor1=1&hgt.revCmplDisp_wuhCor1=1", "UCSCview")	-8.56714310345	0.9965	0.653266501663	-13.1143156455	-6.97983965517	-1.58730344828	NA	1.0	0.094488035162	NA	1.0	0.094488035162	0.436781609195	0.122621564482	0.0	
NC_045512.2:16360-16425	-	16360	16425	22	Maximal	AAG	NearCognate	orf1ab			=hyperlink("https://data.broadinstitute.org/compbio1/cav.php?a=wuhCor1_c&i=NC_045512.2;16359;66;0&s=-&p=30&e=30&w=0&f=16360-16425-", "CodAlignView")	=hyperlink("http://genome.ucsc.edu/cgi-bin/hgTracks?db=wuhCor1&position=NC_045512.2:16360-16425&complement_wuhCor1=1&hgt.revCmplDisp_wuhCor1=1", "UCSCview")	-8.56784545455	1.0	0.969696969697	-8.835590625	-10.7361363636	2.16829090909	NA	1.0	0.758062835748	NA	0.452648543057	0.452648543057	0.424242424242	0.338461538462	0.454545454545	
NC_045512.2:12387-12440	+	12387	12440	18	NotMaximal	AUA	NearCognate	orf1ab			=hyperlink("https://data.broadinstitute.org/compbio1/cav.php?a=wuhCor1_c&i=NC_045512.2;12386;54;0&p=30&e=30&w=0&f=12387-12440", "CodAlignView")	=hyperlink("http://genome.ucsc.edu/cgi-bin/hgTracks?db=wuhCor1&position=NC_045512.2:12387-12440&complement_wuhCor1=0&hgt.revCmplDisp_wuhCor1=0", "UCSCview")	-8.56944444444	1.0	0.592592592593	-14.4609375	-5.84109444444	-2.72835	NA	0.0174377340062	0.706439850236	NA	1.0	0.0174377340062	0.37037037037	0.0	1.0	
NC_045512.2:8198-8230	-	8198	8230	11	Maximal	AAG	NearCognate	orf1ab			=hyperlink("https://data.broadinstitute.org/compbio1/cav.php?a=wuhCor1_c&i=NC_045512.2;8197;33;0&s=-&p=30&e=30&w=0&f=8198-8230-", "CodAlignView")	=hyperlink("http://genome.ucsc.edu/cgi-bin/hgTracks?db=wuhCor1&position=NC_045512.2:8198-8230&complement_wuhCor1=1&hgt.revCmplDisp_wuhCor1=1", "UCSCview")	-8.57018181818	1.0	1.09090909091	-7.856	-15.8216363636	7.25145454546	NA	0.094488035162	1.0	NA	0.637795865212	0.094488035162	0.30303030303	0.0	0.0	
NC_045512.2:29151-29210	-	29151	29210	20	NotMaximal	CUG	NearCognate	N			=hyperlink("https://data.broadinstitute.org/compbio1/cav.php?a=wuhCor1_c&i=NC_045512.2;29150;60;0&s=-&p=30&e=30&w=0&f=29151-29210-", "CodAlignView")	=hyperlink("http://genome.ucsc.edu/cgi-bin/hgTracks?db=wuhCor1&position=NC_045512.2:29151-29210&complement_wuhCor1=1&hgt.revCmplDisp_wuhCor1=1", "UCSCview")	-8.57262	1.0	0.716666666667	-11.9617953488	-11.023395	2.450775	NA	0.984346410549	0.890405339411	NA	0.364759889305	0.0174377340062	0.483333333333	0.588235294118	0.0	
NC_045512.2:12125-12286	-	12125	12286	54	NotMaximal	UUG	NearCognate	orf1ab			=hyperlink("https://data.broadinstitute.org/compbio1/cav.php?a=wuhCor1_c&i=NC_045512.2;12124;162;0&s=-&p=30&e=30&w=0&f=12125-12286-", "CodAlignView")	=hyperlink("http://genome.ucsc.edu/cgi-bin/hgTracks?db=wuhCor1&position=NC_045512.2:12125-12286&complement_wuhCor1=1&hgt.revCmplDisp_wuhCor1=1", "UCSCview")	-8.58242222222	1.0	0.814814814815	-10.5329727273	-9.79963888889	1.21721666667	NA	0.68075858701	0.0174377340062	NA	1.0	0.0174377340062	0.401234567901	0.329268292683	0.425925925926	
NC_045512.2:15219-15257	+	15219	15257	13	NotMaximal	AUU	NearCognate	orf1ab			=hyperlink("https://data.broadinstitute.org/compbio1/cav.php?a=wuhCor1_c&i=NC_045512.2;15218;39;0&p=30&e=30&w=0&f=15219-15257", "CodAlignView")	=hyperlink("http://genome.ucsc.edu/cgi-bin/hgTracks?db=wuhCor1&position=NC_045512.2:15219-15257&complement_wuhCor1=0&hgt.revCmplDisp_wuhCor1=0", "UCSCview")	-8.59366153846	1.0	0.641025641026	-13.406112	-10.2009769231	1.60731538462	NA	0.0	0.244076184275	NA	0.928113299691	0.0	0.333333333333	0.0	0.435897435897	
NC_045512.2:14851-14883	-	14851	14883	11	NotMaximal	AUC	NearCognate	orf1ab			=hyperlink("https://data.broadinstitute.org/compbio1/cav.php?a=wuhCor1_c&i=NC_045512.2;14850;33;0&s=-&p=30&e=30&w=0&f=14851-14883-", "CodAlignView")	=hyperlink("http://genome.ucsc.edu/cgi-bin/hgTracks?db=wuhCor1&position=NC_045512.2:14851-14883&complement_wuhCor1=1&hgt.revCmplDisp_wuhCor1=1", "UCSCview")	-8.59422727273	1.0	0.909090909091	-9.45365	-15.6351090909	7.04088181818	NA	0.706439850236	1.0	NA	1.0	0.706439850236	0.272727272727	0.0	0.0	
NC_045512.2:28613-28705	-	28613	28705	31	NotMaximal	AUC	NearCognate	N			=hyperlink("https://data.broadinstitute.org/compbio1/cav.php?a=wuhCor1_c&i=NC_045512.2;28612;93;0&s=-&p=30&e=30&w=0&f=28613-28705-", "CodAlignView")	=hyperlink("http://genome.ucsc.edu/cgi-bin/hgTracks?db=wuhCor1&position=NC_045512.2:28613-28705&complement_wuhCor1=1&hgt.revCmplDisp_wuhCor1=1", "UCSCview")	-8.60745806452	1.0	1.13978494624	-7.5518264151	-13.3234903226	4.71603225806	NA	0.993911769494	0.0174377340062	NA	0.773394107114	0.0174377340062	0.494623655914	0.178846153846	0.0	
NC_045512.2:425-514	-	425	514	30	NotMaximal	AUG	Canonical	orf1ab			=hyperlink("https://data.broadinstitute.org/compbio1/cav.php?a=wuhCor1_c&i=NC_045512.2;424;90;0&s=-&p=30&e=30&w=0&f=425-514-", "CodAlignView")	=hyperlink("http://genome.ucsc.edu/cgi-bin/hgTracks?db=wuhCor1&position=NC_045512.2:425-514&complement_wuhCor1=1&hgt.revCmplDisp_wuhCor1=1", "UCSCview")	-8.61405	1.0	1.87777777778	-4.58736390533	-13.4393133333	4.82526333333	0.728435617776	0.58996255901	0.435998697705	0.0174377340062	1.0	0.294888490965	0.455555555556	0.857142857143	0.366666666667	
NC_045512.2:18703-18768	-	18703	18768	22	NotMaximal	AUC	NearCognate	orf1ab			=hyperlink("https://data.broadinstitute.org/compbio1/cav.php?a=wuhCor1_c&i=NC_045512.2;18702;66;0&s=-&p=30&e=30&w=0&f=18703-18768-", "CodAlignView")	=hyperlink("http://genome.ucsc.edu/cgi-bin/hgTracks?db=wuhCor1&position=NC_045512.2:18703-18768&complement_wuhCor1=1&hgt.revCmplDisp_wuhCor1=1", "UCSCview")	-8.62150909091	1.0	1.09090909091	-7.90305	-18.5429363636	9.92142727273	NA	0.703372944815	0.890405339411	NA	0.982445059417	0.703372944815	0.348484848485	1.0	0.0	
NC_045512.2:9468-9503	-	9468	9503	12	Maximal	AGG	NearCognate	orf1ab			=hyperlink("https://data.broadinstitute.org/compbio1/cav.php?a=wuhCor1_c&i=NC_045512.2;9467;36;0&s=-&p=30&e=30&w=0&f=9468-9503-", "CodAlignView")	=hyperlink("http://genome.ucsc.edu/cgi-bin/hgTracks?db=wuhCor1&position=NC_045512.2:9468-9503&complement_wuhCor1=1&hgt.revCmplDisp_wuhCor1=1", "UCSCview")	-8.62305833333	1.0	0.833333333333	-10.34767	-8.50174166667	-0.121316666663	NA	1.0	1.0	NA	0.094488035162	0.094488035162	0.416666666667	0.0	0.0	
NC_045512.2:6289-6321	+	6289	6321	11	NotMaximal	GUG	NearCognate	orf1ab			=hyperlink("https://data.broadinstitute.org/compbio1/cav.php?a=wuhCor1_c&i=NC_045512.2;6288;33;0&p=30&e=30&w=0&f=6289-6321", "CodAlignView")	=hyperlink("http://genome.ucsc.edu/cgi-bin/hgTracks?db=wuhCor1&position=NC_045512.2:6289-6321&complement_wuhCor1=0&hgt.revCmplDisp_wuhCor1=0", "UCSCview")	-8.62403636364	0.9813	0.895535248037	-9.63003564913	-14.5998909091	5.97585454545	NA	0.412316457757	0.706439850236	NA	0.981299039557	0.412316457757	0.424242424242	0.6875	0.0	
NC_045512.2:13803-13841	+	13803	13841	13	Maximal	AUA	NearCognate	orf1ab			=hyperlink("https://data.broadinstitute.org/compbio1/cav.php?a=wuhCor1_c&i=NC_045512.2;13802;39;0&p=30&e=30&w=0&f=13803-13841", "CodAlignView")	=hyperlink("http://genome.ucsc.edu/cgi-bin/hgTracks?db=wuhCor1&position=NC_045512.2:13803-13841&complement_wuhCor1=0&hgt.revCmplDisp_wuhCor1=0", "UCSCview")	-8.62503846154	1.0	0.717948717949	-12.0134464286	-8.55859230769	-0.0664461538477	NA	0.956936350317	0.587084486407	NA	0.881640892072	0.452648543057	0.410256410256	0.619047619048	0.0	
NC_045512.2:12321-12440	+	12321	12440	40	NotMaximal	AGG	NearCognate	orf1ab			=hyperlink("https://data.broadinstitute.org/compbio1/cav.php?a=wuhCor1_c&i=NC_045512.2;12320;120;0&p=30&e=30&w=0&f=12321-12440", "CodAlignView")	=hyperlink("http://genome.ucsc.edu/cgi-bin/hgTracks?db=wuhCor1&position=NC_045512.2:12321-12440&complement_wuhCor1=0&hgt.revCmplDisp_wuhCor1=0", "UCSCview")	-8.6258075	1.0	0.583333333333	-14.7870985714	-6.1421675	-2.48364	NA	0.0174377340062	0.26726355201	NA	1.0	0.0174377340062	0.391666666667	0.0	0.875	
NC_045512.2:27359-27394	+	27359	27394	12	Maximal	AUG	Canonical	ORF6,ORF7a			=hyperlink("https://data.broadinstitute.org/compbio1/cav.php?a=wuhCor1_c&i=NC_045512.2;27358;36;0&p=30&e=30&w=0&f=27359-27394", "CodAlignView")	=hyperlink("http://genome.ucsc.edu/cgi-bin/hgTracks?db=wuhCor1&position=NC_045512.2:27359-27394&complement_wuhCor1=0&hgt.revCmplDisp_wuhCor1=0", "UCSCview")	-8.62634166667	0.9849	0.842223387379	-10.2423440098	-6.36035833333	-2.26598333334	0.912111346248	1.0	0.468842585056	0.380953931304	1.0	0.468842585056	0.361111111111	0.9	0.0	
NC_045512.2:27042-27077	-	27042	27077	12	NotMaximal	CUG	NearCognate	M			=hyperlink("https://data.broadinstitute.org/compbio1/cav.php?a=wuhCor1_c&i=NC_045512.2;27041;36;0&s=-&p=30&e=30&w=0&f=27042-27077-", "CodAlignView")	=hyperlink("http://genome.ucsc.edu/cgi-bin/hgTracks?db=wuhCor1&position=NC_045512.2:27042-27077&complement_wuhCor1=1&hgt.revCmplDisp_wuhCor1=1", "UCSCview")	-8.63306666667	1.0	0.444444444444	-19.4244	-6.72634166667	-1.906725	NA	1.0	0.085388246785	NA	1.0	0.085388246785	0.444444444444	1.6875	0.833333333333	
NC_045512.2:15824-15895	+	15824	15895	24	NotMaximal	CUG	NearCognate	orf1ab			=hyperlink("https://data.broadinstitute.org/compbio1/cav.php?a=wuhCor1_c&i=NC_045512.2;15823;72;0&p=30&e=30&w=0&f=15824-15895", "CodAlignView")	=hyperlink("http://genome.ucsc.edu/cgi-bin/hgTracks?db=wuhCor1&position=NC_045512.2:15824-15895&complement_wuhCor1=0&hgt.revCmplDisp_wuhCor1=0", "UCSCview")	-8.63345416667	1.0	0.638888888889	-13.5132326087	-7.67847916667	-0.954975000003	NA	1.0	1.0	NA	1.0	1.0	0.402777777778	0.0	0.0	
NC_045512.2:15338-15388	-	15338	15388	17	NotMaximal	GUG	NearCognate	orf1ab			=hyperlink("https://data.broadinstitute.org/compbio1/cav.php?a=wuhCor1_c&i=NC_045512.2;15337;51;0&s=-&p=30&e=30&w=0&f=15338-15388-", "CodAlignView")	=hyperlink("http://genome.ucsc.edu/cgi-bin/hgTracks?db=wuhCor1&position=NC_045512.2:15338-15388&complement_wuhCor1=1&hgt.revCmplDisp_wuhCor1=1", "UCSCview")	-8.65878235294	1.0	0.823529411765	-10.5142357143	-7.66405882353	-0.994723529411	NA	0.630349991861	0.997883770145	NA	0.96726355201	0.607784470129	0.470588235294	0.728571428571	0.764705882353	
NC_045512.2:12303-12440	+	12303	12440	46	Maximal	AUA	NearCognate	orf1ab			=hyperlink("https://data.broadinstitute.org/compbio1/cav.php?a=wuhCor1_c&i=NC_045512.2;12302;138;0&p=30&e=30&w=0&f=12303-12440", "CodAlignView")	=hyperlink("http://genome.ucsc.edu/cgi-bin/hgTracks?db=wuhCor1&position=NC_045512.2:12303-12440&complement_wuhCor1=0&hgt.revCmplDisp_wuhCor1=0", "UCSCview")	-8.65951521739	1.0	0.594202898551	-14.5733304878	-6.73080652174	-1.92870869565	NA	0.0174377340062	0.26726355201	NA	0.435116392642	0.0174377340062	0.391304347826	0.0	0.855072463768	
NC_045512.2:17509-17565	-	17509	17565	19	NotMaximal	ACG	NearCognate	orf1ab			=hyperlink("https://data.broadinstitute.org/compbio1/cav.php?a=wuhCor1_c&i=NC_045512.2;17508;57;0&s=-&p=30&e=30&w=0&f=17509-17565-", "CodAlignView")	=hyperlink("http://genome.ucsc.edu/cgi-bin/hgTracks?db=wuhCor1&position=NC_045512.2:17509-17565&complement_wuhCor1=1&hgt.revCmplDisp_wuhCor1=1", "UCSCview")	-8.66664736842	1.0	0.789473684211	-10.9777533333	-11.6140631579	2.94741578947	NA	0.623988279342	0.869047696565	NA	0.639085137555	0.558193065278	0.456140350877	1.03636363636	0.0	
NC_045512.2:29460-29504	+	29460	29504	15	Maximal	CUG	NearCognate	N			=hyperlink("https://data.broadinstitute.org/compbio1/cav.php?a=wuhCor1_c&i=NC_045512.2;29459;45;0&p=30&e=30&w=0&f=29460-29504", "CodAlignView")	=hyperlink("http://genome.ucsc.edu/cgi-bin/hgTracks?db=wuhCor1&position=NC_045512.2:29460-29504&complement_wuhCor1=0&hgt.revCmplDisp_wuhCor1=0", "UCSCview")	-8.66917333333	1.0	0.688888888889	-12.584283871	-5.46923333333	-3.19994	NA	0.995630799284	1.0	NA	1.0	0.995630799284	0.4	0.0	0.0	
NC_045512.2:14771-14854	+	14771	14854	28	NotMaximal	AGG	NearCognate	orf1ab			=hyperlink("https://data.broadinstitute.org/compbio1/cav.php?a=wuhCor1_c&i=NC_045512.2;14770;84;0&p=30&e=30&w=0&f=14771-14854", "CodAlignView")	=hyperlink("http://genome.ucsc.edu/cgi-bin/hgTracks?db=wuhCor1&position=NC_045512.2:14771-14854&complement_wuhCor1=0&hgt.revCmplDisp_wuhCor1=0", "UCSCview")	-8.67258928571	1.0	0.535714285714	-16.1888333333	-6.07237142857	-2.60021785714	NA	0.912111346248	1.0	NA	1.0	0.912111346248	0.357142857143	0.746666666667	0.702380952381	
NC_045512.2:26066-26167	+	26066	26167	34	NotMaximal	UUG	NearCognate	ORF3a			=hyperlink("https://data.broadinstitute.org/compbio1/cav.php?a=wuhCor1_c&i=NC_045512.2;26065;102;0&p=30&e=30&w=0&f=26066-26167", "CodAlignView")	=hyperlink("http://genome.ucsc.edu/cgi-bin/hgTracks?db=wuhCor1&position=NC_045512.2:26066-26167&complement_wuhCor1=0&hgt.revCmplDisp_wuhCor1=0", "UCSCview")	-8.67519705882	0.9699	1.39636914003	-6.21268174018	-10.2694147059	1.59421764706	NA	0.288383525965	0.307354712681	NA	0.615852189484	0.0	0.382352941176	0.818181818182	0.911764705882	
NC_045512.2:15487-15555	-	15487	15555	23	NotMaximal	AUU	NearCognate	orf1ab			=hyperlink("https://data.broadinstitute.org/compbio1/cav.php?a=wuhCor1_c&i=NC_045512.2;15486;69;0&s=-&p=30&e=30&w=0&f=15487-15555-", "CodAlignView")	=hyperlink("http://genome.ucsc.edu/cgi-bin/hgTracks?db=wuhCor1&position=NC_045512.2:15487-15555&complement_wuhCor1=1&hgt.revCmplDisp_wuhCor1=1", "UCSCview")	-8.67824347826	1.0	0.855072463768	-10.1491322034	-15.0194652174	6.34122173913	NA	0.655686146834	1.0	NA	0.958499104672	0.631180205112	0.391304347826	0.379120879121	0.0	
NC_045512.2:29160-29264	+	29160	29264	35	NotMaximal	CUG	NearCognate	N			=hyperlink("https://data.broadinstitute.org/compbio1/cav.php?a=wuhCor1_c&i=NC_045512.2;29159;105;0&p=30&e=30&w=0&f=29160-29264", "CodAlignView")	=hyperlink("http://genome.ucsc.edu/cgi-bin/hgTracks?db=wuhCor1&position=NC_045512.2:29160-29264&complement_wuhCor1=0&hgt.revCmplDisp_wuhCor1=0", "UCSCview")	-8.68137714286	1.0	0.638095238095	-13.6051432836	-7.90920571429	-0.772171428574	NA	0.890405339411	0.649770470454	NA	1.0	0.649770470454	0.52380952381	1.11405835544	0.0	
NC_045512.2:28731-28889	-	28731	28889	53	Maximal	AAG	NearCognate	N			=hyperlink("https://data.broadinstitute.org/compbio1/cav.php?a=wuhCor1_c&i=NC_045512.2;28730;159;0&s=-&p=30&e=30&w=0&f=28731-28889-", "CodAlignView")	=hyperlink("http://genome.ucsc.edu/cgi-bin/hgTracks?db=wuhCor1&position=NC_045512.2:28731-28889&complement_wuhCor1=1&hgt.revCmplDisp_wuhCor1=1", "UCSCview")	-8.6861	1.0	0.867924528302	-10.0078978261	-11.4810283019	2.79492830189	NA	0.094488035162	0.670529057464	NA	0.568217483314	0.094488035162	0.496855345912	0.616279069767	0.0	
NC_045512.2:26087-26149	-	26087	26149	21	Maximal	AUG	Canonical	ORF3a			=hyperlink("https://data.broadinstitute.org/compbio1/cav.php?a=wuhCor1_c&i=NC_045512.2;26086;63;0&s=-&p=30&e=30&w=0&f=26087-26149-", "CodAlignView")	=hyperlink("http://genome.ucsc.edu/cgi-bin/hgTracks?db=wuhCor1&position=NC_045512.2:26087-26149&complement_wuhCor1=1&hgt.revCmplDisp_wuhCor1=1", "UCSCview")	-8.69452857143	0.9699	1.72110559179	-5.05171130283	-9.08937619048	0.394847619046	0.477942373433	0.706439850236	0.368347712844	0.094488035162	1.0	0.094488035162	0.365079365079	0.969230769231	0.857142857143	
NC_045512.2:13301-13345	-	13301	13345	15	NotMaximal	AGG	NearCognate	orf1ab			=hyperlink("https://data.broadinstitute.org/compbio1/cav.php?a=wuhCor1_c&i=NC_045512.2;13300;45;0&s=-&p=30&e=30&w=0&f=13301-13345-", "CodAlignView")	=hyperlink("http://genome.ucsc.edu/cgi-bin/hgTracks?db=wuhCor1&position=NC_045512.2:13301-13345&complement_wuhCor1=1&hgt.revCmplDisp_wuhCor1=1", "UCSCview")	-8.71022666667	1.0	0.711111111111	-12.24875625	-9.61470666667	0.904479999997	NA	0.0174377340062	1.0	NA	0.540488360736	0.0174377340062	0.355555555556	0.0	0.666666666667	
NC_045512.2:24854-24892	-	24854	24892	13	NotMaximal	AUA	NearCognate	S			=hyperlink("https://data.broadinstitute.org/compbio1/cav.php?a=wuhCor1_c&i=NC_045512.2;24853;39;0&s=-&p=30&e=30&w=0&f=24854-24892-", "CodAlignView")	=hyperlink("http://genome.ucsc.edu/cgi-bin/hgTracks?db=wuhCor1&position=NC_045512.2:24854-24892&complement_wuhCor1=1&hgt.revCmplDisp_wuhCor1=1", "UCSCview")	-8.71046153846	1.0	1.4358974359	-6.06621428571	-19.7039692308	10.9935076923	NA	0.0174377340062	1.0	NA	0.608842585056	0.0174377340062	0.333333333333	0.0	0.769230769231	
NC_045512.2:29247-29276	-	29247	29276	10	Maximal	CUG	NearCognate	N			=hyperlink("https://data.broadinstitute.org/compbio1/cav.php?a=wuhCor1_c&i=NC_045512.2;29246;30;0&s=-&p=30&e=30&w=0&f=29247-29276-", "CodAlignView")	=hyperlink("http://genome.ucsc.edu/cgi-bin/hgTracks?db=wuhCor1&position=NC_045512.2:29247-29276&complement_wuhCor1=1&hgt.revCmplDisp_wuhCor1=1", "UCSCview")	-8.71312	1.0	0.7	-12.4473142857	-4.26403	-4.44909	NA	1.0	0.706439850236	NA	0.0174377340062	0.0174377340062	0.566666666667	0.833333333333	0.0	
NC_045512.2:12174-12203	+	12174	12203	10	NotMaximal	AUG	Canonical	orf1ab			=hyperlink("https://data.broadinstitute.org/compbio1/cav.php?a=wuhCor1_c&i=NC_045512.2;12173;30;0&p=30&e=30&w=0&f=12174-12203", "CodAlignView")	=hyperlink("http://genome.ucsc.edu/cgi-bin/hgTracks?db=wuhCor1&position=NC_045512.2:12174-12203&complement_wuhCor1=0&hgt.revCmplDisp_wuhCor1=0", "UCSCview")	-8.726	1.0	0.833333333333	-10.4712	-12.5596	3.8336	0.94439850236	1.0	1.0	0.94439850236	1.0	1.0	0.3	0.0	0.133333333333	
NC_045512.2:19189-19224	-	19189	19224	12	Maximal	AUU	NearCognate	orf1ab			=hyperlink("https://data.broadinstitute.org/compbio1/cav.php?a=wuhCor1_c&i=NC_045512.2;19188;36;0&s=-&p=30&e=30&w=0&f=19189-19224-", "CodAlignView")	=hyperlink("http://genome.ucsc.edu/cgi-bin/hgTracks?db=wuhCor1&position=NC_045512.2:19189-19224&complement_wuhCor1=1&hgt.revCmplDisp_wuhCor1=1", "UCSCview")	-8.73523333333	1.0	1.0	-8.73523333333	-17.4110166667	8.67578333334	NA	0.276405664985	1.0	NA	0.975972651799	0.276405664985	0.333333333333	1.02857142857	0.0	
NC_045512.2:12390-12440	+	12390	12440	17	Maximal	AUG	Canonical	orf1ab			=hyperlink("https://data.broadinstitute.org/compbio1/cav.php?a=wuhCor1_c&i=NC_045512.2;12389;51;0&p=30&e=30&w=0&f=12390-12440", "CodAlignView")	=hyperlink("http://genome.ucsc.edu/cgi-bin/hgTracks?db=wuhCor1&position=NC_045512.2:12390-12440&complement_wuhCor1=0&hgt.revCmplDisp_wuhCor1=0", "UCSCview")	-8.73725294118	1.0	0.627450980392	-13.924996875	-5.96741176471	-2.76984117647	1.0	0.0174377340062	0.706439850236	0.0174377340062	1.0	0.0174377340062	0.392156862745	0.0	1.0	
NC_045512.2:13986-14018	+	13986	14018	11	NotMaximal	ACG	NearCognate	orf1ab			=hyperlink("https://data.broadinstitute.org/compbio1/cav.php?a=wuhCor1_c&i=NC_045512.2;13985;33;0&p=30&e=30&w=0&f=13986-14018", "CodAlignView")	=hyperlink("http://genome.ucsc.edu/cgi-bin/hgTracks?db=wuhCor1&position=NC_045512.2:13986-14018&complement_wuhCor1=0&hgt.revCmplDisp_wuhCor1=0", "UCSCview")	-8.75640909091	1.0	0.878787878788	-9.96418965517	-12.7450090909	3.9886	NA	0.455953117369	1.0	NA	0.685990558359	0.250281621358	0.363636363636	0.942857142857	0.0	
NC_045512.2:28751-28828	-	28751	28828	26	Maximal	ACG	NearCognate	N			=hyperlink("https://data.broadinstitute.org/compbio1/cav.php?a=wuhCor1_c&i=NC_045512.2;28750;78;0&s=-&p=30&e=30&w=0&f=28751-28828-", "CodAlignView")	=hyperlink("http://genome.ucsc.edu/cgi-bin/hgTracks?db=wuhCor1&position=NC_045512.2:28751-28828&complement_wuhCor1=1&hgt.revCmplDisp_wuhCor1=1", "UCSCview")	-8.76295769231	1.0	0.782051282051	-11.2050934426	-7.0666	-1.69635769231	NA	0.706439850236	0.632375061045	NA	0.44354875468	0.0	0.525641025641	0.55980861244	0.0	
NC_045512.2:15338-15403	-	15338	15403	22	Maximal	AUC	NearCognate	orf1ab			=hyperlink("https://data.broadinstitute.org/compbio1/cav.php?a=wuhCor1_c&i=NC_045512.2;15337;66;0&s=-&p=30&e=30&w=0&f=15338-15403-", "CodAlignView")	=hyperlink("http://genome.ucsc.edu/cgi-bin/hgTracks?db=wuhCor1&position=NC_045512.2:15338-15403&complement_wuhCor1=1&hgt.revCmplDisp_wuhCor1=1", "UCSCview")	-8.77269090909	1.0	0.772727272727	-11.3528941176	-8.83669090909	0.0640000000009	NA	0.630349991861	0.997883770145	NA	0.592974116881	0.590857887026	0.439393939394	0.970588235294	0.590909090909
[truncated: 1,633,414 more chars]
